# Supplementary material for: Considerations in the identification of functional RNA structural elements in genomic alignments
Source: BMC Bioinformatics. 2007 Jan 30;8:33. doi: 10.1186/1471-2105-8-33 (PMC1803800; doi:10.1186/1471-2105-8-33)
Supplement: Additional File 7 — ncRNA set. Set of human, mouse, fly, worm, and yeast ncRNAs used to compile the test set. [file 1471-2105-8-33-S7.xls]

## Sheet: Human
TBID	ncid	uniqid	RNA type	GenBank Acc	name	type	organism		Sequence
hsa-640	NaN	NaN	miRNA	NaN	hsa-let-7a-2	miRNA	Homo sapiens (human)	hsa-640-hsa-let-7a-2	AGGTTGAGGTAGTAGGTTGTATAGTTTAGAATTACATCAAGGGAGATAACTGTACAGCCTCCTAGCTTTCCT
hsa-641	NaN	NaN	miRNA	NaN	hsa-let-7a-3	miRNA	Homo sapiens (human)	hsa-641-hsa-let-7a-3	GGGTGAGGTAGTAGGTTGTATAGTTTGGGGCTCTGCCCTGCTATGGGATAACTATACAATCTACTGTCTTTCCT
hsa-642	NaN	NaN	miRNA	NaN	hsa-let-7b	miRNA	Homo sapiens (human)	hsa-642-hsa-let-7b	CGGGGTGAGGTAGTAGGTTGTGTGGTTTCAGGGCAGTGATGTTGCCCCTCGGAAGATAACTATACAACCTACTGCCTTCCCTG
hsa-643	NaN	NaN	miRNA	NaN	hsa-let-7c	miRNA	Homo sapiens (human)	hsa-643-hsa-let-7c	GCATCCGGGTTGAGGTAGTAGGTTGTATGGTTTAGAGTTACACCCTGGGAGTTAACTGTACAACCTTCTAGCTTTCCTTGGAGC
hsa-644	NaN	NaN	miRNA	NaN	hsa-let-7d	miRNA	Homo sapiens (human)	hsa-644-hsa-let-7d	CCTAGGAAGAGGTAGTAGGTTGCATAGTTTTAGGGCAGGGATTTTGCCCACAAGGAGGTAACTATACGACCTGCTGCCTTTCTTAGG
hsa-645	NaN	NaN	miRNA	NaN	hsa-let-7e	miRNA	Homo sapiens (human)	hsa-645-hsa-let-7e	CCCGGGCTGAGGTAGGAGGTTGTATAGTTGAGGAGGACACCCAAGGAGATCACTATACGGCCTCCTAGCTTTCCCCAGG
hsa-646	NaN	NaN	miRNA	NaN	hsa-let-7f-1	miRNA	Homo sapiens (human)	hsa-646-hsa-let-7f-1	TCAGAGTGAGGTAGTAGATTGTATAGTTGTGGGGTAGTGATTTTACCCTGTTCAGGAGATAACTATACAATCTATTGCCTTCCCTGA
hsa-647	NaN	NaN	miRNA	NaN	hsa-let-7f-2	miRNA	Homo sapiens (human)	hsa-647-hsa-let-7f-2	TGTGGGATGAGGTAGTAGATTGTATAGTTTTAGGGTCATACCCCATCTTGGAGATAACTATACAGTCTACTGTCTTTCCCACG
hsa-648	NaN	NaN	miRNA	NaN	hsa-mir-15a	miRNA	Homo sapiens (human)	hsa-648-hsa-mir-15a	CCTTGGAGTAAAGTAGCAGCACATAATGGTTTGTGGATTTTGAAAAGGTGCAGGCCATATTGTGCTGCCTCAAAAATACAAGG
hsa-649	NaN	NaN	miRNA	NaN	hsa-mir-16-1	miRNA	Homo sapiens (human)	hsa-649-hsa-mir-16-1	GTCAGCAGTGCCTTAGCAGCACGTAAATATTGGCGTTAAGATTCTAAAATTATCTCCAGTATTAACTGTGCTGCTGAAGTAAGGTTGAC
hsa-650	NaN	NaN	miRNA	AJ421735	hsa-mir-17	miRNA	Homo sapiens (human)	hsa-650-hsa-mir-17	GTCAGAATAATGTCAAAGTGCTTACAGTGCAGGTAGTGATATGTGCATCTACTGCAGTGAAGGCACTTGTAGCATTATGGTGAC
hsa-651	NaN	NaN	miRNA	AJ421736	hsa-mir-18	miRNA	Homo sapiens (human)	hsa-651-hsa-mir-18	TGTTCTAAGGTGCATCTAGTGCAGATAGTGAAGTAGATTAGCATCTACTGCCCTAAGTGCTCCTTCTGGCA
hsa-652	NaN	NaN	miRNA	AJ421737	hsa-mir-19a	miRNA	Homo sapiens (human)	hsa-652-hsa-mir-19a	GCAGTCCTCTGTTAGTTTTGCATAGTTGCACTACAAGAAGAATGTAGTTGTGCAAATCTATGCAAAACTGATGGTGGCCTGC
hsa-653	NaN	NaN	miRNA	AJ421739	hsa-mir-19b-1	miRNA	Homo sapiens (human)	hsa-653-hsa-mir-19b-1	CACTGTTCTATGGTTAGTTTTGCAGGTTTGCATCCAGCTGTGTGATATTCTGCTGTGCAAATCCATGCAAAACTGACTGTGGTAGTG
hsa-654	NaN	NaN	miRNA	AJ421740	hsa-mir-19b-2	miRNA	Homo sapiens (human)	hsa-654-hsa-mir-19b-2	ACATTGCTACTTACAATTAGTTTTGCAGGTTTGCATTTCAGCGTATATATGTATATGTGGCTGTGCAAATCCATGCAAAACTGATTGTGATAATGT
hsa-655	NaN	NaN	miRNA	AJ421738	hsa-mir-20	miRNA	Homo sapiens (human)	hsa-655-hsa-mir-20	GTAGCACTAAAGTGCTTATAGTGCAGGTAGTGTTTAGTTATCTACTGCATTATGAGCACTTAAAGTACTGC
hsa-656	NaN	NaN	miRNA	AJ421741	hsa-mir-21	miRNA	Homo sapiens (human)	hsa-656-hsa-mir-21	TGTCGGGTAGCTTATCAGACTGATGTTGACTGTTGAATCTCATGGCAACACCAGTCGATGGGCTGTCTGACA
hsa-657	NaN	NaN	miRNA	AJ421742	hsa-mir-22	miRNA	Homo sapiens (human)	hsa-657-hsa-mir-22	GGCTGAGCCGCAGTAGTTCTTCAGTGGCAAGCTTTATGTCCTGACCCAGCTAAAGCTGCCAGTTGAAGAACTGTTGCCCTCTGCC
hsa-658	NaN	NaN	miRNA	NaN	hsa-mir-23a	miRNA	Homo sapiens (human)	hsa-658-hsa-mir-23a	GGCCGGCTGGGGTTCCTGGGGATGGGATTTGCTTCCTGTCACAAATCACATTGCCAGGGATTTCCAACCGACC
hsa-659	NaN	NaN	miRNA	AJ421744	hsa-mir-24-1	miRNA	Homo sapiens (human)	hsa-659-hsa-mir-24-1	CTCCGGTGCCTACTGAGCTGATATCAGTTCTCATTTTACACACTGGCTCAGTTCAGCAGGAACAGGAG
hsa-660	NaN	NaN	miRNA	AJ421745	hsa-mir-24-2	miRNA	Homo sapiens (human)	hsa-660-hsa-mir-24-2	CTCTGCCTCCCGTGCCTACTGAGCTGAAACACAGTTGGTTTGTGTACACTGGCTCAGTTCAGCAGGAACAGGG
hsa-661	NaN	NaN	miRNA	AJ421746	hsa-mir-25	miRNA	Homo sapiens (human)	hsa-661-hsa-mir-25	GGCCAGTGTTGAGAGGCGGAGACTTGGGCAATTGCTGGACGCTGCCCTGGGCATTGCACTTGTCTCGGTCTGACAGTGCCGGCC
hsa-662	NaN	NaN	miRNA	NaN	hsa-mir-26a-1	miRNA	Homo sapiens (human)	hsa-662-hsa-mir-26a-1	GTGGCCTCGTTCAAGTAATCCAGGATAGGCTGTGCAGGTCCCAATGGGCCTATTCTTGGTTACTTGCACGGGGACGC
hsa-663	NaN	NaN	miRNA	AJ421748	hsa-mir-26b	miRNA	Homo sapiens (human)	hsa-663-hsa-mir-26b	CCGGGACCCAGTTCAAGTAATTCAGGATAGGTTGTGTGCTGTCCAGCCTGTTCTCCATTACTTGGCTCGGGGACCGG
hsa-664	NaN	NaN	miRNA	NaN	hsa-mir-27a	miRNA	Homo sapiens (human)	hsa-664-hsa-mir-27a	CTGAGGAGCAGGGCTTAGCTGCTTGTGAGCAGGGTCCACACCAAGTCGTGTTCACAGTGGCTAAGTTCCGCCCCCCAG
hsa-665	NaN	NaN	miRNA	AJ421750	hsa-mir-28	miRNA	Homo sapiens (human)	hsa-665-hsa-mir-28	GGTCCTTGCCCTCAAGGAGCTCACAGTCTATTGAGTTACCTTTCTGACTTTCCCACTAGATTGTGAGCTCCTGGAGGGCAGGCACT
hsa-666	NaN	NaN	miRNA	NaN	hsa-mir-29a	miRNA	Homo sapiens (human)	hsa-666-hsa-mir-29a	ATGACTGATTTCTTTTGGTGTTCAGAGTCAATATAATTTTCTAGCACCATCTGAAATCGGTTAT
hsa-667	NaN	NaN	miRNA	NaN	hsa-mir-30a	miRNA	Homo sapiens (human)	hsa-667-hsa-mir-30a	GCGACTGTAAACATCCTCGACTGGAAGCTGTGAAGCCACAGATGGGCTTTCAGTCGGATGTTTGCAGCTGC
hsa-668	NaN	NaN	miRNA	AJ421753	hsa-mir-31	miRNA	Homo sapiens (human)	hsa-668-hsa-mir-31	GGAGAGGAGGCAAGATGCTGGCATAGCTGTTGAACTGGGAACCTGCTATGCCAACATATTGCCATCTTTCC
hsa-669	NaN	NaN	miRNA	AJ421754	hsa-mir-32	miRNA	Homo sapiens (human)	hsa-669-hsa-mir-32	GGAGATATTGCACATTACTAAGTTGCATGTTGTCACGGCCTCAATGCAATTTAGTGTGTGTGATATTTTC
hsa-670	NaN	NaN	miRNA	AJ421755	hsa-mir-33	miRNA	Homo sapiens (human)	hsa-670-hsa-mir-33	CTGTGGTGCATTGTAGTTGCATTGCATGTTCTGGTGGTACCCATGCAATGTTTCCACAGTGCATCACAG
hsa-671	NaN	NaN	miRNA	NaN	hsa-mir-92-1	miRNA	Homo sapiens (human)	hsa-671-hsa-mir-92-1	CTTTCTACACAGGTTGGGATCGGTTGCAATGCTGTGTTTCTGTATGGTATTGCACTTGTCCCGGCCTGTTGAGTTTGG
hsa-672	NaN	NaN	miRNA	NaN	hsa-mir-92-2	miRNA	Homo sapiens (human)	hsa-672-hsa-mir-92-2	TCATCCCTGGGTGGGGATTTGTTGCATTACTTGTGTTCTATATAAAGTATTGCACTTGTCCCGGCCTGTGGAAGA
hsa-673	NaN	NaN	miRNA	AF480531	hsa-mir-93	miRNA	Homo sapiens (human)	hsa-673-hsa-mir-93	CTGGGGGCTCCAAAGTGCTGTTCGTGCAGGTAGTGTGATTACCCAACCTACTGCTGAGCTAGCACTTCCCGAGCCCCCGG
hsa-674	NaN	NaN	miRNA	AF480533	hsa-mir-95	miRNA	Homo sapiens (human)	hsa-674-hsa-mir-95	AACACAGTGGGCACTCAATAAATGTCTGTTGAATTGAAATGCGTTACATTCAACGGGTATTTATTGAGCACCCACTCTGTG
hsa-675	NaN	NaN	miRNA	AF480534	hsa-mir-96	miRNA	Homo sapiens (human)	hsa-675-hsa-mir-96	TGGCCGATTTTGGCACTAGCACATTTTTGCTTGTGTCTCTCCGCTCTGAGCAATCATGTGCAGTGCCAATATGGGAAA
hsa-676	NaN	NaN	miRNA	AF480536	hsa-mir-98	miRNA	Homo sapiens (human)	hsa-676-hsa-mir-98	GTGAGGTAGTAAGTTGTATTGTTGTGGGGTAGGGATATTAGGCCCCAATTAGAAGATAACTATACAACTTACTACTTTCC
hsa-677	NaN	NaN	miRNA	NaN	hsa-mir-99a	miRNA	Homo sapiens (human)	hsa-677-hsa-mir-99a	CCCATTGGCATAAACCCGTAGATCCGATCTTGTGGTGAAGTGGACCGCACAAGCTCGCTTCTATGGGTCTGTGTCAGTGTG
hsa-678	NaN	NaN	miRNA	AF480498	hsa-mir-100	miRNA	Homo sapiens (human)	hsa-678-hsa-mir-100	CCTGTTGCCACAAACCCGTAGATCCGAACTTGTGGTATTAGTCCGCACAAGCTTGTATCTATAGGTATGTGTCTGTTAGG
hsa-679	NaN	NaN	miRNA	NaN	hsa-mir-101-1	miRNA	Homo sapiens (human)	hsa-679-hsa-mir-101-1	TGCCCTGGCTCAGTTATCACAGTGCTGATGCTGTCTATTCTAAAGGTACAGTACTGTGATAACTGAAGGATGGCA
hsa-680	NaN	NaN	miRNA	NaN	hsa-mir-29b-1	miRNA	Homo sapiens (human)	hsa-680-hsa-mir-29b-1	CTTCAGGAAGCTGGTTTCATATGGTGGTTTAGATTTAAATAGTGATTGTCTAGCACCATTTGAAATCAGTGTTCTTGGGGG
hsa-681	NaN	NaN	miRNA	AJ550397	hsa-mir-29b-2	miRNA	Homo sapiens (human)	hsa-681-hsa-mir-29b-2	CTTCTGGAAGCTGGTTTCACATGGTGGCTTAGATTTTTCCATCTTTGTATCTAGCACCATTTGAAATCAGTGTTTTAGGAG
hsa-682	NaN	NaN	miRNA	NaN	hsa-mir-103-2	miRNA	Homo sapiens (human)	hsa-682-hsa-mir-103-2	TTGTGCTTTCAGCTTCTTTACAGTGCTGCCTTGTAGCATTCAGGTCAAGCAGCATTGTACAGGGCTATGAAAGAACCA
hsa-683	NaN	NaN	miRNA	NaN	hsa-mir-103-1	miRNA	Homo sapiens (human)	hsa-683-hsa-mir-103-1	TACTGCCCTCGGCTTCTTTACAGTGCTGCCTTGTTGCATATGGATCAAGCAGCATTGTACAGGGCTATGAAGGCATTG
hsa-684	NaN	NaN	miRNA	NaN	hsa-mir-105-1	miRNA	Homo sapiens (human)	hsa-684-hsa-mir-105-1	TGTGCATCGTGGTCAAATGCTCAGACTCCTGTGGTGGCTGCTCATGCACCACGGATGTTTGAGCATGTGCTACGGTGTCTA
hsa-685	NaN	NaN	miRNA	NaN	hsa-mir-105-2	miRNA	Homo sapiens (human)	hsa-685-hsa-mir-105-2	TGTGCATCGTGGTCAAATGCTCAGACTCCTGTGGTGGCTGCTTATGCACCACGGATGTTTGAGCATGTGCTATGGTGTCTA
hsa-686	NaN	NaN	miRNA	NaN	hsa-mir-106a	miRNA	Homo sapiens (human)	hsa-686-hsa-mir-106a	CCTTGGCCATGTAAAAGTGCTTACAGTGCAGGTAGCTTTTTGAGATCTACTGCAATGTAAGCACTTCTTACATTACCATGG
hsa-687	NaN	NaN	miRNA	AJ550401	hsa-mir-107	miRNA	Homo sapiens (human)	hsa-687-hsa-mir-107	CTCTCTGCTTTCAGCTTCTTTACAGTGTTGCCTTGTGGCATGGAGTTCAAGCAGCATTGTACAGGGCTATCAAAGCACAGA
hsa-688	NaN	NaN	miRNA	NaN	hsa-mir-16-2	miRNA	Homo sapiens (human)	hsa-688-hsa-mir-16-2	GTTCCACTCTAGCAGCACGTAAATATTGGCGTAGTGAAATATATATTAAACACCAATATTACTGTGCTGCTTTAGTGTGAC
hsa-689	NaN	NaN	miRNA	NaN	hsa-mir-192	miRNA	Homo sapiens (human)	hsa-689-hsa-mir-192	GCCGAGACCGAGTGCACAGGGCTCTGACCTATGAATTGACAGCCAGTGCTCTCGTCTCCCCTCTGGCTGCCAATTCCATAGGTCACAGGTATGTTCGCCTCAATGCCAGC
hsa-690	NaN	NaN	miRNA	NaN	hsa-mir-196a-1	miRNA	Homo sapiens (human)	hsa-690-hsa-mir-196a-1	GTGAATTAGGTAGTTTCATGTTGTTGGGCCTGGGTTTCTGAACACAACAACATTAAACCACCCGATTCAC
hsa-691	NaN	NaN	miRNA	NaN	hsa-mir-197	miRNA	Homo sapiens (human)	hsa-691-hsa-mir-197	GGCTGTGCCGGGTAGAGAGGGCAGTGGGAGGTAAGAGCTCTTCACCCTTCACCACCTTCTCCACCCAGCATGGCC
hsa-692	NaN	NaN	miRNA	NaN	hsa-mir-198	miRNA	Homo sapiens (human)	hsa-692-hsa-mir-198	TCATTGGTCCAGAGGGGAGATAGGTTCCTGTGATTTTTCCTTCTTCTCTATAGAATAAATGA
hsa-693	NaN	NaN	miRNA	NaN	hsa-mir-199a-1	miRNA	Homo sapiens (human)	hsa-693-hsa-mir-199a-1	GCCAACCCAGTGTTCAGACTACCTGTTCAGGAGGCTCTCAATGTGTACAGTAGTCTGCACATTGGTTAGGC
hsa-694	NaN	NaN	miRNA	NaN	hsa-mir-208	miRNA	Homo sapiens (human)	hsa-694-hsa-mir-208	TGACGGGCGAGCTTTTGGCCCGGGTTATACCTGATGCTCACGTATAAGACGAGCAAAAAGCTTGTTGGTCA
hsa-695	NaN	NaN	miRNA	NaN	hsa-mir-129-1	miRNA	Homo sapiens (human)	hsa-695-hsa-mir-129-1	GGATCTTTTTGCGGTCTGGGCTTGCTGTTCCTCTCAACAGTAGTCAGGAAGCCCTTACCCCAAAAAGTATCT
hsa-696	NaN	NaN	miRNA	NaN	hsa-mir-148a	miRNA	Homo sapiens (human)	hsa-696-hsa-mir-148a	GAGGCAAAGTTCTGAGACACTCCGACTCTGAGTATGATAGAAGTCAGTGCACTACAGAACTTTGTCTC
hsa-697	NaN	NaN	miRNA	NaN	hsa-mir-30c-2	miRNA	Homo sapiens (human)	hsa-697-hsa-mir-30c-2	AGATACTGTAAACATCCTACACTCTCAGCTGTGGAAAGTAAGAAAGCTGGGAGAAGGCTGTTTACTCTTTCT
hsa-698	NaN	NaN	miRNA	NaN	hsa-mir-30d	miRNA	Homo sapiens (human)	hsa-698-hsa-mir-30d	GTTGTTGTAAACATCCCCGACTGGAAGCTGTAAGACACAGCTAAGCTTTCAGTCAGATGTTTGCTGCTAC
hsa-699	NaN	NaN	miRNA	NaN	hsa-mir-139	miRNA	Homo sapiens (human)	hsa-699-hsa-mir-139	GTGTATTCTACAGTGCACGTGTCTCCAGTGTGGCTCGGAGGCTGGAGACGCGGCCCTGTTGGAGTAAC
hsa-700	NaN	NaN	miRNA	NaN	hsa-mir-147	miRNA	Homo sapiens (human)	hsa-700-hsa-mir-147	AATCTAAAGACAACATTTCTGCACACACACCAGACTATGGAAGCCAGTGTGTGGAAATGCTTCTGCTAGATT
hsa-701	NaN	NaN	miRNA	AJ550391	hsa-mir-7-1	miRNA	Homo sapiens (human)	hsa-701-hsa-mir-7-1	TTGGATGTTGGCCTAGTTCTGTGTGGAAGACTAGTGATTTTGTTGTTTTTAGATAACTAAATCGACAACAAATCACAGTCTGCCATATGGCACAGGCCATGCCTCTACAG
hsa-702	NaN	NaN	miRNA	AJ550392	hsa-mir-7-2	miRNA	Homo sapiens (human)	hsa-702-hsa-mir-7-2	CTGGATACAGAGTGGACCGGCTGGCCCCATCTGGAAGACTAGTGATTTTGTTGTTGTCTTACTGCGCTCAACAACAAATCCCAGTCTACCTAATGGTGCCAGCCATCGCA
hsa-703	NaN	NaN	miRNA	AJ550393	hsa-mir-7-3	miRNA	Homo sapiens (human)	hsa-703-hsa-mir-7-3	AGATTAGAGTGGCTGTGGTCTAGTGCTGTGTGGAAGACTAGTGATTTTGTTGTTCTGATGTACTACGACAACAAGTCACAGCCGGCCTCATAGCGCAGACTCCCTTCGAC
hsa-704	NaN	NaN	miRNA	AJ550394	hsa-mir-10a	miRNA	Homo sapiens (human)	hsa-704-hsa-mir-10a	GATCTGTCTGTCTTCTGTATATACCCTGTAGATCCGAATTTGTGTAAGGAATTTTGTGGTCACAAATTCGTATCTAGGGGAATATGTAGTTGACATAAACACTCCGCTCT
hsa-705	NaN	NaN	miRNA	AJ550395	hsa-mir-10b	miRNA	Homo sapiens (human)	hsa-705-hsa-mir-10b	CCAGAGGTTGTAACGTTGTCTATATATACCCTGTAGAACCGAATTTGTGTGGTATCCGTATAGTCACAGATTCGATTCTAGGGGAATATATGGTCGATGCAAAAACTTCA
hsa-706	NaN	NaN	miRNA	NaN	hsa-mir-34a	miRNA	Homo sapiens (human)	hsa-706-hsa-mir-34a	GGCCAGCTGTGAGTGTTTCTTTGGCAGTGTCTTAGCTGGTTGTTGTGAGCAATAGTAAGGAAGCAATCAGCAAGTATACTGCCCTAGAAGTGCTGCACGTTGTGGGGCCC
hsa-707	NaN	NaN	miRNA	NaN	hsa-mir-181a	miRNA	Homo sapiens (human)	hsa-707-hsa-mir-181a	AGAAGGGCTATCAGGCCAGCCTTCAGAGGACTCCAAGGAACATTCAACGCTGTCGGTGAGTTTGGGATTTGAAAAAACCACTGACCGTTGACTGTACCTTGGGGTCCTTA
hsa-708	NaN	NaN	miRNA	NaN	hsa-mir-181b-1	miRNA	Homo sapiens (human)	hsa-708-hsa-mir-181b-1	CCTGTGCAGAGATTATTTTTTAAAAGGTCACAATCAACATTCATTGCTGTCGGTGGGTTGAACTGTGTGGACAAGCTCACTGAACAATGAATGCAACTGTGGCCCCGCTT
hsa-709	NaN	NaN	miRNA	AJ550411	hsa-mir-181c	miRNA	Homo sapiens (human)	hsa-709-hsa-mir-181c	CGGAAAATTTGCCAAGGGTTTGGGGGAACATTCAACCTGTCGGTGAGTTTGGGCAGCTCAGGCAAACCATCGACCGTTGAGTGGACCCTGAGGCCTGGAATTGCCATCCT
hsa-710	NaN	NaN	miRNA	NaN	hsa-mir-182	miRNA	Homo sapiens (human)	hsa-710-hsa-mir-182	GAGCTGCTTGCCTCCCCCCGTTTTTGGCAATGGTAGAACTCACACTGGTGAGGTAACAGGATCCGGTGGTTCTAGACTTGCCAACTATGGGGCGAGGACTCAGCCGGCAC
hsa-711	NaN	NaN	miRNA	AY194163	hsa-mir-183	miRNA	Homo sapiens (human)	hsa-711-hsa-mir-183	CCGCAGAGTGTGACTCCTGTTCTGTGTATGGCACTGGTAGAATTCACTGTGAACAGTCTCAGTCAGTGAATTACCGAAGGGCCATAAACAGAGCAGAGACAGATCCACGA
hsa-712	NaN	NaN	miRNA	AY194167	hsa-mir-187	miRNA	Homo sapiens (human)	hsa-712-hsa-mir-187	GGTCGGGCTCACCATGACACAGTGTGAGACCTCGGGCTACAACACAGGACCCGGGCGCTGCTCTGACCCCTCGTGTCTTGTGTTGCAGCCGGAGGGACGCAGGTCCGCA
hsa-713	NaN	NaN	miRNA	NaN	hsa-mir-196a-2	miRNA	Homo sapiens (human)	hsa-713-hsa-mir-196a-2	TGCTCGCTCAGCTGATCTGTGGCTTAGGTAGTTTCATGTTGTTGGGATTGAGTTTTGAACTCGGCAACAAGAAACTGCCTGAGTTACATCAGTCGGTTTTCGTCGAGGGC
hsa-714	NaN	NaN	miRNA	NaN	hsa-mir-199a-2	miRNA	Homo sapiens (human)	hsa-714-hsa-mir-199a-2	AGGAAGCTTCTGGAGATCCTGCTCCGTCGCCCCAGTGTTCAGACTACCTGTTCAGGACAATGCCGTTGTACAGTAGTCTGCACATTGGTTAGACTGGGCAAGGGAGAGCA
hsa-715	NaN	NaN	miRNA	AJ550412	hsa-mir-199b	miRNA	Homo sapiens (human)	hsa-715-hsa-mir-199b	CCAGAGGACACCTCCACTCCGTCTACCCAGTGTTTAGACTATCTGTTCAGGACTCCCAAATTGTACAGTAGTCTGCACATTGGTTAGGCTGGGCTGGGTTAGACCCTCGG
hsa-716	NaN	NaN	miRNA	NaN	hsa-mir-203	miRNA	Homo sapiens (human)	hsa-716-hsa-mir-203	GTGTTGGGGACTCGCGCGCTGGGTCCAGTGGTTCTTAACAGTTCAACAGTTCTGTAGCGCAATTGTGAAATGTTTAGGACCACTAGACCCGGCGGGCGCGGCGACAGCGA
hsa-717	NaN	NaN	miRNA	NaN	hsa-mir-204	miRNA	Homo sapiens (human)	hsa-717-hsa-mir-204	GGCTACAGTCTTTCTTCATGTGACTCGTGGACTTCCCTTTGTCATCCTATGCCTGAGAATATATGAAGGAGGCTGGGAAGGCAAAGGGACGTTCAATTGTCATCACTGGC
hsa-718	NaN	NaN	miRNA	NaN	hsa-mir-205	miRNA	Homo sapiens (human)	hsa-718-hsa-mir-205	AAAGATCCTCAGACAATCCATGTGCTTCTCTTGTCCTTCATTCCACCGGAGTCTGTCTCATACCCAACCAGATTTCAGTGGAGTGAAGTTCAGGAGGCATGGAGCTGACA
hsa-719	NaN	NaN	miRNA	AJ550413	hsa-mir-210	miRNA	Homo sapiens (human)	hsa-719-hsa-mir-210	ACCCGGCAGTGCCTCCAGGCGCAGGGCAGCCCCTGCCCACCGCACACTGCGCTGCCCCAGACCCACTGTGCGTGTGACAGCGGCTGATCTGTGCCTGGGCAGCGCGACCC
hsa-720	NaN	NaN	miRNA	AJ550414	hsa-mir-211	miRNA	Homo sapiens (human)	hsa-720-hsa-mir-211	TCACCTGGCCATGTGACTTGTGGGCTTCCCTTTGTCATCCTTCGCCTAGGGCTCTGAGCAGGGCAGGGACAGCAAAGGGGTGCTCAGTTGTCACTTCCCACAGCACGGAG
hsa-721	NaN	NaN	miRNA	AJ550415	hsa-mir-212	miRNA	Homo sapiens (human)	hsa-721-hsa-mir-212	CGGGGCACCCCGCCCGGACAGCGCGCCGGCACCTTGGCTCTAGACTGCTTACTGCCCGGGCCGCCCTCAGTAACAGTCTCCAGTCACGGCCACCGACGCCTGGCCCCGCC
hsa-722	NaN	NaN	miRNA	AJ550416	hsa-mir-213	miRNA	Homo sapiens (human)	hsa-722-hsa-mir-213	TGAGTTTTGAGGTTGCTTCAGTGAACATTCAACGCTGTCGGTGAGTTTGGAATTAAAATCAAAACCATCGACCGTTGATTGTACCCTATGGCTAACCATCATCTACTCCA
hsa-723	NaN	NaN	miRNA	AJ550417	hsa-mir-214	miRNA	Homo sapiens (human)	hsa-723-hsa-mir-214	GGCCTGGCTGGACAGAGTTGTCATGTGTCTGCCTGTCTACACTTGCTGTGCAGAACATCCGCTCACCTGTACAGCAGGCACAGACAGGCAGTCACATGACAACCCAGCCT
hsa-724	NaN	NaN	miRNA	AJ550418	hsa-mir-215	miRNA	Homo sapiens (human)	hsa-724-hsa-mir-215	ATCATTCAGAAATGGTATACAGGAAAATGACCTATGAATTGACAGACAATATAGCTGAGTTTGTCTGTCATTTCTTTAGGCCAATATTCTGTATGACTGTGCTACTTCAA
hsa-725	NaN	NaN	miRNA	AJ550419	hsa-mir-216	miRNA	Homo sapiens (human)	hsa-725-hsa-mir-216	GATGGCTGTGAGTTGGCTTAATCTCAGCTGGCAACTGTGAGATGTTCATACAATCCCTCACAGTGGTCTCTGGGATTATGCTAAACAGAGCAATTTCCTAGCCCTCACGA
hsa-726	NaN	NaN	miRNA	AJ550420	hsa-mir-217	miRNA	Homo sapiens (human)	hsa-726-hsa-mir-217	AGTATAATTATTACATAGTTTTTGATGTCGCAGATACTGCATCAGGAACTGATTGGATAAGAATCAGTCACCATCAGTTCCTAATGCATTGCCTTCAGCATCTAAACAAG
hsa-727	NaN	NaN	miRNA	AJ550421	hsa-mir-218-1	miRNA	Homo sapiens (human)	hsa-727-hsa-mir-218-1	GTGATAATGTAGCGAGATTTTCTGTTGTGCTTGATCTAACCATGTGGTTGCGAGGTATGAGTAAAACATGGTTCCGTCAAGCACCATGGAACGTCACGCAGCTTTCTACA
hsa-728	NaN	NaN	miRNA	AJ550422	hsa-mir-218-2	miRNA	Homo sapiens (human)	hsa-728-hsa-mir-218-2	GACCAGTCGCTGCGGGGCTTTCCTTTGTGCTTGATCTAACCATGTGGTGGAACGATGGAAACGGAACATGGTTCTGTCAAGCACCGCGGAAAGCACCGTGCTCTCCTGCA
hsa-729	NaN	NaN	miRNA	NaN	hsa-mir-219-1	miRNA	Homo sapiens (human)	hsa-729-hsa-mir-219-1	CCGCCCCGGGCCGCGGCTCCTGATTGTCCAAACGCAATTCTCGAGTCTATGGCTCCGGCCGAGAGTTGAGTCTGGACGTCCCGAGCCGCCGCCCCCAAACCTCGAGCGGG
hsa-730	NaN	NaN	miRNA	AJ550424	hsa-mir-220	miRNA	Homo sapiens (human)	hsa-730-hsa-mir-220	GACAGTGTGGCATTGTAGGGCTCCACACCGTATCTGACACTTTGGGCGAGGGCACCATGCTGAAGGTGTTCATGATGCGGTCTGGGAACTCCTCACGGATCTTACTGATG
hsa-731	NaN	NaN	miRNA	AJ550425	hsa-mir-221	miRNA	Homo sapiens (human)	hsa-731-hsa-mir-221	TGAACATCCAGGTCTGGGGCATGAACCTGGCATACAATGTAGATTTCTGTGTTCGTTAGGCAACAGCTACATTGTCTGCTGGGTTTCAGGCTACCTGGAAACATGTTCTC
hsa-732	NaN	NaN	miRNA	AJ550426	hsa-mir-222	miRNA	Homo sapiens (human)	hsa-732-hsa-mir-222	GCTGCTGGAAGGTGTAGGTACCCTCAATGGCTCAGTAGCCAGTGTAGATCCTGTCTTTCGTAATCAGCAGCTACATCTGGCTACTGGGTCTCTGATGGCATCTTCTAGCT
hsa-733	NaN	NaN	miRNA	AJ550427	hsa-mir-223	miRNA	Homo sapiens (human)	hsa-733-hsa-mir-223	CCTGGCCTCCTGCAGTGCCACGCTCCGTGTATTTGACAAGCTGAGTTGGACACTCCATGTGGTAGAGTGTCAGTTTGTCAAATACCCCAAGTGCGGCACATGCTTACCAG
hsa-734	NaN	NaN	miRNA	NaN	hsa-mir-224	miRNA	Homo sapiens (human)	hsa-734-hsa-mir-224	GGGCTTTCAAGTCACTAGTGGTTCCGTTTAGTAGATGATTGTGCATTGTTTCAAAATGGTGCCCTAGTGACTACAAAGCCC
hsa-735	NaN	NaN	miRNA	NaN	hsa-mir-200b	miRNA	Homo sapiens (human)	hsa-735-hsa-mir-200b	CCAGCTCGGGCAGCCGTGGCCATCTTACTGGGCAGCATTGGATGGAGTCAGGTCTCTAATACTGCCTGGTAATGATGACGGCGGAGCCCTGCACG
hsa-736	NaN	NaN	miRNA	NaN	hsa-let-7g	miRNA	Homo sapiens (human)	hsa-736-hsa-let-7g	AGGCTGAGGTAGTAGTTTGTACAGTTTGAGGGTCTATGATACCACCCGGTACAGGAGATAACTGTACAGGCCACTGCCTTGCCA
hsa-737	NaN	NaN	miRNA	NaN	hsa-let-7i	miRNA	Homo sapiens (human)	hsa-737-hsa-let-7i	CTGGCTGAGGTAGTAGTTTGTGCTGTTGGTCGGGTTGTGACATTGCCCGCTGTGGAGATAACTGCGCAAGCTACTGCCTTGCTA
hsa-738	NaN	NaN	miRNA	NaN	hsa-mir-1-2	miRNA	Homo sapiens (human)	hsa-738-hsa-mir-1-2	ACCTACTCAGAGTACATACTTCTTTATGTACCCATATGAACATACAATGCTATGGAATGTAAAGAAGTATGTATTTTTGGTAGGC
hsa-739	NaN	NaN	miRNA	AJ535833	hsa-mir-15b	miRNA	Homo sapiens (human)	hsa-739-hsa-mir-15b	TTGAGGCCTTAAAGTACTGTAGCAGCACATCATGGTTTACATGCTACAGTCAAGATGCGAATCATTATTTGCTGCTCTAGAAATTTAAGGAAATTCAT
hsa-740	NaN	NaN	miRNA	NaN	hsa-mir-23b	miRNA	Homo sapiens (human)	hsa-740-hsa-mir-23b	CTCAGGTGCTCTGGCTGCTTGGGTTCCTGGCATGCTGATTTGTGACTTAAGATTAAAATCACATTGCCAGGGATTACCACGCAACCACGACCTTGGC
hsa-741	NaN	NaN	miRNA	NaN	hsa-mir-27b	miRNA	Homo sapiens (human)	hsa-741-hsa-mir-27b	ACCTCTCTAACAAGGTGCAGAGCTTAGCTGATTGGTGAACAGTGATTGGTTTCCGCTTTGTTCACAGTGGCTAAGTTCTGCACCTGAAGAGAAGGTG
hsa-742	NaN	NaN	miRNA	NaN	hsa-mir-30b	miRNA	Homo sapiens (human)	hsa-742-hsa-mir-30b	ACCAAGTTTCAGTTCATGTAAACATCCTACACTCAGCTGTAATACATGGATTGGCTGGGAGGTGGATGTTTACTTCAGCTGACTTGGA
hsa-743	NaN	NaN	miRNA	NaN	hsa-mir-122a	miRNA	Homo sapiens (human)	hsa-743-hsa-mir-122a	CCTTAGCAGAGCTGTGGAGTGTGACAATGGTGTTTGTGTCTAAACTATCAAACGCCATTATCACACTAAATAGCTACTGCTAGGC
hsa-744	NaN	NaN	miRNA	NaN	hsa-mir-124a-1	miRNA	Homo sapiens (human)	hsa-744-hsa-mir-124a-1	AGGCCTCTCTCTCCGTGTTCACAGCGGACCTTGATTTAAATGTCCATACAATTAAGGCACGCGGTGAATGCCAAGAATGGGGCTG
hsa-745	NaN	NaN	miRNA	NaN	hsa-mir-124a-2	miRNA	Homo sapiens (human)	hsa-745-hsa-mir-124a-2	ATCAAGATTAGAGGCTCTGCTCTCCGTGTTCACAGCGGACCTTGATTTAATGTCATACAATTAAGGCACGCGGTGAATGCCAAGAGCGGAGCCTACGGCTGCACTTGAA
hsa-746	NaN	NaN	miRNA	NaN	hsa-mir-124a-3	miRNA	Homo sapiens (human)	hsa-746-hsa-mir-124a-3	TGAGGGCCCCTCTGCGTGTTCACAGCGGACCTTGATTTAATGTCTATACAATTAAGGCACGCGGTGAATGCCAAGAGAGGCGCCTCC
hsa-747	NaN	NaN	miRNA	NaN	hsa-mir-125b-1	miRNA	Homo sapiens (human)	hsa-747-hsa-mir-125b-1	TGCGCTCCTCTCAGTCCCTGAGACCCTAACTTGTGATGTTTACCGTTTAAATCCACGGGTTAGGCTCTTGGGAGCTGCGAGTCGTGCT
hsa-748	NaN	NaN	miRNA	NaN	hsa-mir-128a	miRNA	Homo sapiens (human)	hsa-748-hsa-mir-128a	TGAGCTGTTGGATTCGGGGCCGTAGCACTGTCTGAGAGGTTTACATTTCTCACAGTGAACCGGTCTCTTTTTCAGCTGCTTC
hsa-749	NaN	NaN	miRNA	NaN	hsa-mir-130a	miRNA	Homo sapiens (human)	hsa-749-hsa-mir-130a	TGCTGCTGGCCAGAGCTCTTTTCACATTGTGCTACTGTCTGCACCTGTCACTAGCAGTGCAATGTTAAAAGGGCATTGGCCGTGTAGTG
hsa-750	NaN	NaN	miRNA	NaN	hsa-mir-132	miRNA	Homo sapiens (human)	hsa-750-hsa-mir-132	CCGCCCCCGCGTCTCCAGGGCAACCGTGGCTTTCGATTGTTACTGTGGGAACTGGAGGTAACAGTCTACAGCCATGGTCGCCCCGCAGCACGCCCACGCGC
hsa-751	NaN	NaN	miRNA	NaN	hsa-mir-133a-1	miRNA	Homo sapiens (human)	hsa-751-hsa-mir-133a-1	ACAATGCTTTGCTAGAGCTGGTAAAATGGAACCAAATCGCCTCTTCAATGGATTTGGTCCCCTTCAACCAGCTGTAGCTATGCATTGA
hsa-752	NaN	NaN	miRNA	NaN	hsa-mir-133a-2	miRNA	Homo sapiens (human)	hsa-752-hsa-mir-133a-2	GGGAGCCAAATGCTTTGCTAGAGCTGGTAAAATGGAACCAAATCGACTGTCCAATGGATTTGGTCCCCTTCAACCAGCTGTAGCTGTGCATTGATGGCGCCG
hsa-753	NaN	NaN	miRNA	NaN	hsa-mir-135a-1	miRNA	Homo sapiens (human)	hsa-753-hsa-mir-135a-1	AGGCCTCGCTGTTCTCTATGGCTTTTTATTCCTATGTGATTCTACTGCTCACTCATATAGGGATTGGAGCCGTGGCGCACGGCGGGGACA
hsa-754	NaN	NaN	miRNA	NaN	hsa-mir-135a-2	miRNA	Homo sapiens (human)	hsa-754-hsa-mir-135a-2	AGATAAATTCACTCTAGTGCTTTATGGCTTTTTATTCCTATGTGATAGTAATAAAGTCTCATGTAGGGATGGAAGCCATGAAATACATTGTGAAAAATCA
hsa-755	NaN	NaN	miRNA	NaN	hsa-mir-137	miRNA	Homo sapiens (human)	hsa-755-hsa-mir-137	GGTCCTCTGACTCTCTTCGGTGACGGGTATTCTTGGGTGGATAATACGGATTACGTTGTTATTGCTTAAGAATACGCGTAGTCGAGGAGAGTACCAGCGGCA
hsa-756	NaN	NaN	miRNA	NaN	hsa-mir-138-2	miRNA	Homo sapiens (human)	hsa-756-hsa-mir-138-2	CGTTGCTGCAGCTGGTGTTGTGAATCAGGCCGACGAGCAGCGCATCCTCTTACCCGGCTATTTCACGACACCAGGGTTGCATCA
hsa-757	NaN	NaN	miRNA	NaN	hsa-mir-140	miRNA	Homo sapiens (human)	hsa-757-hsa-mir-140	TGTGTCTCTCTCTGTGTCCTGCCAGTGGTTTTACCCTATGGTAGGTTACGTCATGCTGTTCTACCACAGGGTAGAACCACGGACAGGATACCGGGGCACC
hsa-758	NaN	NaN	miRNA	NaN	hsa-mir-141	miRNA	Homo sapiens (human)	hsa-758-hsa-mir-141	CGGCCGGCCCTGGGTCCATCTTCCAGTACAGTGTTGGATGGTCTAATTGTGAAGCTCCTAACACTGTCTGGTAAAGATGGCTCCCGGGTGGGTTC
hsa-759	NaN	NaN	miRNA	NaN	hsa-mir-142	miRNA	Homo sapiens (human)	hsa-759-hsa-mir-142	GACAGTGCAGTCACCCATAAAGTAGAAAGCACTACTAACAGCACTGGAGGGTGTAGTGTTTCCTACTTTATGGATGAGTGTACTGTG
hsa-760	NaN	NaN	miRNA	AJ535834	hsa-mir-143	miRNA	Homo sapiens (human)	hsa-760-hsa-mir-143	GCGCAGCGCCCTGTCTCCCAGCCTGAGGTGCAGTGCTGCATCTCTGGTCAGTTGGGAGTCTGAGATGAAGCACTGTAGCTCAGGAAGAGAGAAGTTGTTCTGCAGC
hsa-761	NaN	NaN	miRNA	NaN	hsa-mir-144	miRNA	Homo sapiens (human)	hsa-761-hsa-mir-144	TGGGGCCCTGGCTGGGATATCATCATATACTGTAAGTTTGCGATGAGACACTACAGTATAGATGATGTACTAGTCCGGGCACCCCC
hsa-762	NaN	NaN	miRNA	AJ535835	hsa-mir-145	miRNA	Homo sapiens (human)	hsa-762-hsa-mir-145	CACCTTGTCCTCACGGTCCAGTTTTCCCAGGAATCCCTTAGATGCTAAGATGGGGATTCCTGGAAATACTGTTCTTGAGGTCATGGTT
hsa-763	NaN	NaN	miRNA	NaN	hsa-mir-152	miRNA	Homo sapiens (human)	hsa-763-hsa-mir-152	TGTCCCCCCCGGCCCAGGTTCTGTGATACACTCCGACTCGGGCTCTGGAGCAGTCAGTGCATGACAGAACTTGGGCCCGGAAGGACC
hsa-764	NaN	NaN	miRNA	NaN	hsa-mir-153-1	miRNA	Homo sapiens (human)	hsa-764-hsa-mir-153-1	CTCACAGCTGCCAGTGTCATTTTTGTGATCTGCAGCTAGTATTCTCACTCCAGTTGCATAGTCACAAAAGTGATCATTGGCAGGTGTGGC
hsa-765	NaN	NaN	miRNA	NaN	hsa-mir-153-2	miRNA	Homo sapiens (human)	hsa-765-hsa-mir-153-2	AGCGGTGGCCAGTGTCATTTTTGTGATGTTGCAGCTAGTAATATGAGCCCAGTTGCATAGTCACAAAAGTGATCATTGGAAACTGTG
hsa-766	NaN	NaN	miRNA	AY194171	hsa-mir-191	miRNA	Homo sapiens (human)	hsa-766-hsa-mir-191	CGGCTGGACAGCGGGCAACGGAATCCCAAAAGCAGCTGTTGTCTCCAGAGCATTCCAGCTGCGCTTGGATTTCGTCCCCTGCTCTCCTGCCT
hsa-767	NaN	NaN	miRNA	NaN	hsa-mir-9-1	miRNA	Homo sapiens (human)	hsa-767-hsa-mir-9-1	CGGGGTTGGTTGTTATCTTTGGTTATCTAGCTGTATGAGTGGTGTGGAGTCTTCATAAAGCTAGATAACCGAAAGTAAAAATAACCCCA
hsa-768	NaN	NaN	miRNA	NaN	hsa-mir-9-2	miRNA	Homo sapiens (human)	hsa-768-hsa-mir-9-2	GGAAGCGAGTTGTTATCTTTGGTTATCTAGCTGTATGAGTGTATTGGTCTTCATAAAGCTAGATAACCGAAAGTAAAAACTCCTTCA
hsa-769	NaN	NaN	miRNA	NaN	hsa-mir-9-3	miRNA	Homo sapiens (human)	hsa-769-hsa-mir-9-3	GGAGGCCCGTTTCTCTCTTTGGTTATCTAGCTGTATGAGTGCCACAGAGCCGTCATAAAGCTAGATAACCGAAAGTAGAAATGATTCTCA
hsa-770	NaN	NaN	miRNA	NaN	hsa-mir-125a	miRNA	Homo sapiens (human)	hsa-770-hsa-mir-125a	TGCCAGTCTCTAGGTCCCTGAGACCCTTTAACCTGTGAGGACATCCAGGGTCACAGGTGAGGTTCTTGGGAGCCTGGCGTCTGGCC
hsa-771	NaN	NaN	miRNA	NaN	hsa-mir-125b-2	miRNA	Homo sapiens (human)	hsa-771-hsa-mir-125b-2	ACCAGACTTTTCCTAGTCCCTGAGACCCTAACTTGTGAGGTATTTTAGTAACATCACAAGTCAGGCTCTTGGGACCTAGGCGGAGGGGA
hsa-772	NaN	NaN	miRNA	NaN	hsa-mir-126	miRNA	Homo sapiens (human)	hsa-772-hsa-mir-126	CGCTGGCGACGGGACATTATTACTTTTGGTACGCGCTGTGACACTTCAAACTCGTACCGTGAGTAATAATGCGCCGTCCACGGCA
hsa-773	NaN	NaN	miRNA	NaN	hsa-mir-127	miRNA	Homo sapiens (human)	hsa-773-hsa-mir-127	TGTGATCACTGTCTCCAGCCTGCTGAAGCTCAGAGGGCTCTGATTCAGAAAGATCATCGGATCCGTCTGAGCTTGGCTGGTCGGAAGTCTCATCATC
hsa-774	NaN	NaN	miRNA	AJ550405	hsa-mir-129-2	miRNA	Homo sapiens (human)	hsa-774-hsa-mir-129-2	TGCCCTTCGCGAATCTTTTTGCGGTCTGGGCTTGCTGTACATAACTCAATAGCCGGAAGCCCTTACCCCAAAAAGCATTTGCGGAGGGCG
hsa-775	NaN	NaN	miRNA	NaN	hsa-mir-134	miRNA	Homo sapiens (human)	hsa-775-hsa-mir-134	CAGGGTGTGTGACTGGTTGACCAGAGGGGCATGCACTGTGTTCACCCTGTGGGCCACCTAGTCACCAACCCTC
hsa-776	NaN	NaN	miRNA	NaN	hsa-mir-136	miRNA	Homo sapiens (human)	hsa-776-hsa-mir-136	TGAGCCCTCGGAGGACTCCATTTGTTTTGATGATGGATTCTTATGCTCCATCATCGTCTCAAATGAGTCTTCAGAGGGTTCT
hsa-777	NaN	NaN	miRNA	NaN	hsa-mir-138-1	miRNA	Homo sapiens (human)	hsa-777-hsa-mir-138-1	CCCTGGCATGGTGTGGTGGGGCAGCTGGTGTTGTGAATCAGGCCGTTGCCAATCAGAGAACGGCTACTTCACAACACCAGGGCCACACCACACTACAGG
hsa-778	NaN	NaN	miRNA	NaN	hsa-mir-146	miRNA	Homo sapiens (human)	hsa-778-hsa-mir-146	CCGATGTGTATCCTCAGCTTTGAGAACTGAATTCCATGGGTTGTGTCAGTGTCAGACCTCTGAAATTCAGTTCTTCAGCTGGGATATCTCTGTCATCGT
hsa-779	NaN	NaN	miRNA	NaN	hsa-mir-149	miRNA	Homo sapiens (human)	hsa-779-hsa-mir-149	GCCGGCGCCCGAGCTCTGGCTCCGTGTCTTCACTCCCGTGCTTGTCCGAGGAGGGAGGGAGGGACGGGGGCTGTGCTGGGGCAGCTGGA
hsa-780	NaN	NaN	miRNA	NaN	hsa-mir-150	miRNA	Homo sapiens (human)	hsa-780-hsa-mir-150	CTCCCCATGGCCCTGTCTCCCAACCCTTGTACCAGTGCTGGGCTCAGACCCTGGTACAGGCCTGGGGGACAGGGACCTGGGGAC
hsa-781	NaN	NaN	miRNA	NaN	hsa-mir-154	miRNA	Homo sapiens (human)	hsa-781-hsa-mir-154	GTGGTACTTGAAGATAGGTTATCCGTGTTGCCTTCGCTTTATTTGTGACGAATCATACACGGTTGACCTATTTTTCAGTACCAA
hsa-782	NaN	NaN	miRNA	AY194164	hsa-mir-184	miRNA	Homo sapiens (human)	hsa-782-hsa-mir-184	CCAGTCACGTCCCCTTATCACTTTTCCAGCCCAGCTTTGTGACTGTAAGTGTTGGACGGAGAACTGATAAGGGTAGGTGATTGA
hsa-783	NaN	NaN	miRNA	AY194165	hsa-mir-185	miRNA	Homo sapiens (human)	hsa-783-hsa-mir-185	AGGGGGCGAGGGATTGGAGAGAAAGGCAGTTCCTGATGGTCCCCTCCCCAGGGGCTGGCTTTCCTCTGGTCCTTCCCTCCCA
hsa-784	NaN	NaN	miRNA	AY194166	hsa-mir-186	miRNA	Homo sapiens (human)	hsa-784-hsa-mir-186	TGCTTGTAACTTTCCAAAGAATTCTCCTTTTGGGCTTTCTGGTTTTATTTTAAGCCCAAAGGTGAATTTTTTGGGAAGTTTGAGCT
hsa-785	NaN	NaN	miRNA	AY194168	hsa-mir-188	miRNA	Homo sapiens (human)	hsa-785-hsa-mir-188	TGCTCCCTCTCTCACATCCCTTGCATGGTGGAGGGTGAGCTTTCTGAAAACCCCTCCCACATGCAGGGTTTGCAGGATGGCGAGCC
hsa-786	NaN	NaN	miRNA	AY194170	hsa-mir-190	miRNA	Homo sapiens (human)	hsa-786-hsa-mir-190	TGCAGGCCTCTGTGTGATATGTTTGATATATTAGGTTGTTATTTAATCCAACTATATATCAAACATATTCCTACAGTGTCTTGCC
hsa-787	NaN	NaN	miRNA	AY194173	hsa-mir-193	miRNA	Homo sapiens (human)	hsa-787-hsa-mir-193	CGAGGATGGGAGCTGAGGGCTGGGTCTTTGCGGGCGAGATGAGGGTGTCGGATCAACTGGCCTACAAAGTCCCAGTTCTCGGCCCCCG
hsa-788	NaN	NaN	miRNA	NaN	hsa-mir-194-1	miRNA	Homo sapiens (human)	hsa-788-hsa-mir-194-1	ATGGTGTTATCAAGTGTAACAGCAACTCCATGTGGACTGTGTACCAATTTCCAGTGGAGATGCTGTTACTTTTGATGGTTACCAA
hsa-789	NaN	NaN	miRNA	AY194175	hsa-mir-195	miRNA	Homo sapiens (human)	hsa-789-hsa-mir-195	AGCTTCCCTGGCTCTAGCAGCACAGAAATATTGGCACAGGGAAGCGAGTCTGCCAATATTGGCTGTGCTGCTCCAGGCAGGGTGGTG
hsa-790	NaN	NaN	miRNA	NaN	hsa-mir-206	miRNA	Homo sapiens (human)	hsa-790-hsa-mir-206	TGCTTCCCGAGGCCACATGCTTCTTTATATCCCCATATGGATTACTTTGCTATGGAATGTAAGGAAGTGTGTGGTTTCGGCAAGTG
hsa-791	NaN	NaN	miRNA	NaN	hsa-mir-320	miRNA	Homo sapiens (human)	hsa-791-hsa-mir-320	GCTTCGCTCCCCTCCGCCTTCTCTTCCCGGTTCTTCCCGGAGTCGGGAAAAGCTGGGTTGAGAGGGCGAAAAAGGATGAGGT
hsa-792	NaN	NaN	miRNA	NaN	hsa-mir-200c	miRNA	Homo sapiens (human)	hsa-792-hsa-mir-200c	CCCTCGTCTTACCCAGCAGTGTTTGGGTGCGGTTGGGAGTCTCTAATACTGCCGGGTAATGATGGAGG
hsa-793	NaN	NaN	miRNA	NaN	hsa-mir-1-1	miRNA	Homo sapiens (human)	hsa-793-hsa-mir-1-1	TGGGAAACATACTTCTTTATATGCCCATATGGACCTGCTAAGCTATGGAATGTAAAGAAGTATGTATCTCA
hsa-794	NaN	NaN	miRNA	NaN	hsa-mir-155	miRNA	Homo sapiens (human)	hsa-794-hsa-mir-155	CTGTTAATGCTAATCGTGATAGGGGTTTTTGCCTCCAACTGACTCCTACATATTAGCATTAACAG
hsa-795	NaN	NaN	miRNA	NaN	hsa-mir-181b-2	miRNA	Homo sapiens (human)	hsa-795-hsa-mir-181b-2	CTGATGGCTGCACTCAACATTCATTGCTGTCGGTGGGTTTGAGTCTGAATCAACTCACTGATCAATGAATGCAAACTGCGGACCAAACA
hsa-796	NaN	NaN	miRNA	AJ550404	hsa-mir-128b	miRNA	Homo sapiens (human)	hsa-796-hsa-mir-128b	TGTGCAGTGGGAAGGGGGGCCGATACACTGTACGAGAGTGAGTAGCAGGTCTCACAGTGAACCGGTCTCTTTCCCTACTGTGTC
hsa-797	NaN	NaN	miRNA	NaN	hsa-mir-194-2	miRNA	Homo sapiens (human)	hsa-797-hsa-mir-194-2	TGGTTCCCGCCCCCTGTAACAGCAACTCCATGTGGAAGTGCCCACTGGTTCCAGTGGGGCTGCTGTTATCTGGGGCGAGGGCCAG
hsa-798	NaN	NaN	miRNA	NaN	hsa-mir-106b	miRNA	Homo sapiens (human)	hsa-798-hsa-mir-106b	CCTGCCGGGGCTAAAGTGCTGACAGTGCAGATAGTGGTCCTCTCCGTGCTACCGCACTGTGGGTACTTGCTGCTCCAGCAGG
hsa-799	NaN	NaN	miRNA	NaN	hsa-mir-29c	miRNA	Homo sapiens (human)	hsa-799-hsa-mir-29c	ATCTCTTACACAGGCTGACCGATTTCTCCTGGTGTTCAGAGTCTGTTTTTGTCTAGCACCATTTGAAATCGGTTATGATGTAGGGGGA
hsa-800	NaN	NaN	miRNA	NaN	hsa-mir-30c-1	miRNA	Homo sapiens (human)	hsa-800-hsa-mir-30c-1	ACCATGCTGTAGTGTGTGTAAACATCCTACACTCTCAGCTGTGAGCTCAAGGTGGCTGGGAGAGGGTTGTTTACTCCTTCTGCCATGGA
hsa-801	NaN	NaN	miRNA	NaN	hsa-mir-200a	miRNA	Homo sapiens (human)	hsa-801-hsa-mir-200a	CCGGGCCCCTGTGAGCATCTTACCGGACAGTGCTGGATTTCCCAGCTTGACTCTAACACTGTCTGGTAACGATGTTCAAAGGTGACCCGC
hsa-802	NaN	NaN	miRNA	NaN	hsa-mir-302a	miRNA	Homo sapiens (human)	hsa-802-hsa-mir-302a	CCACCACTTAAACGTGGATGTACTTGCTTTGAAACTAAAGAAGTAAGTGCTTCCATGTTTTGGTGATGG
hsa-803	NaN	NaN	miRNA	NaN	hsa-mir-101-2	miRNA	Homo sapiens (human)	hsa-803-hsa-mir-101-2	ACTGTCCTTTTTCGGTTATCATGGTACCGATGCTGTATATCTGAAAGGTACAGTACTGTGATAACTGAAGAATGGTGGT
hsa-804	NaN	NaN	miRNA	NaN	hsa-mir-219-2	miRNA	Homo sapiens (human)	hsa-804-hsa-mir-219-2	ACTCAGGGGCTTCGCCACTGATTGTCCAAACGCAATTCTTGTACGAGTCTGCGGCCAACCGAGAATTGTGGCTGGACATCTGTGGCTGAGCTCCGGG
hsa-805	NaN	NaN	miRNA	NaN	hsa-mir-34b	miRNA	Homo sapiens (human)	hsa-805-hsa-mir-34b	GTGCTCGGTTTGTAGGCAGTGTCATTAGCTGATTGTACTGTGGTGGTTACAATCACTAACTCCACTGCCATCAAAACAAGGCAC
hsa-806	NaN	NaN	miRNA	NaN	hsa-mir-34c	miRNA	Homo sapiens (human)	hsa-806-hsa-mir-34c	AGTCTAGTTACTAGGCAGTGTAGTTAGCTGATTGCTAATAGTACCAATCACTAACCACACGGCCAGGTAAAAAGATT
hsa-807	NaN	NaN	miRNA	NaN	hsa-mir-299	miRNA	Homo sapiens (human)	hsa-807-hsa-mir-299	AAGAAATGGTTTACCGTCCCACATACATTTTGAATATGTATGTGGGATGGTAAACCGCTTCTT
hsa-808	NaN	NaN	miRNA	NaN	hsa-mir-301	miRNA	Homo sapiens (human)	hsa-808-hsa-mir-301	ACTGCTAACGAATGCTCTGACTTTATTGCACTACTGTACTTTACAGCTAGCAGTGCAATAGTATTGTCAAAGCATCTGAAAGCAGG
hsa-809	NaN	NaN	miRNA	NaN	hsa-mir-99b	miRNA	Homo sapiens (human)	hsa-809-hsa-mir-99b	GGCACCCACCCGTAGAACCGACCTTGCGGGGCCTTCGCCGCACACAAGCTCGTGTCTGTGGGTCCGTGTC
hsa-810	NaN	NaN	miRNA	NaN	hsa-mir-296	miRNA	Homo sapiens (human)	hsa-810-hsa-mir-296	AGGACCCTTCCAGAGGGCCCCCCCTCAATCCTGTTGTGCCTAATTCAGAGGGTTGGGTGGAGGCTCTCCTGAAGGGCTCT
hsa-811	NaN	NaN	miRNA	AJ550406	hsa-mir-130b	miRNA	Homo sapiens (human)	hsa-811-hsa-mir-130b	GGCCTGCCCGACACTCTTTCCCTGTTGCACTACTATAGGCCGCTGGGAAGCAGTGCAATGATGAAAGGGCATCGGTCAGGTC
hsa-812	NaN	NaN	miRNA	NaN	hsa-mir-30e	miRNA	Homo sapiens (human)	hsa-812-hsa-mir-30e	GGGCAGTCTTTGCTACTGTAAACATCCTTGACTGGAAGCTGTAAGGTGTTCAGAGGAGCTTTCAGTCGGATGTTTACAGCGGCAGGCTGCCA
hsa-813	NaN	NaN	miRNA	NaN	hsa-mir-26a-2	miRNA	Homo sapiens (human)	hsa-813-hsa-mir-26a-2	GGCTGTGGCTGGATTCAAGTAATCCAGGATAGGCTGTTTCCATCTGTGAGGCCTATTCTTGATTACTTGTTTCTGGAGGCAGCT
hsa-814	NaN	NaN	miRNA	NaN	hsa-mir-361	miRNA	Homo sapiens (human)	hsa-814-hsa-mir-361	GGAGCTTATCAGAATCTCCAGGGGTACTTTATAATTTCAAAAAGTCCCCCAGGTGTGATTCTGATTTGCTTC
hsa-815	NaN	NaN	miRNA	NaN	hsa-mir-302b	miRNA	Homo sapiens (human)	hsa-815-hsa-mir-302b	GCTCCCTTCAACTTTAACATGGAAGTGCTTTCTGTGACTTTAAAAGTAAGTGCTTCCATGTTTTAGTAGGAGT
hsa-816	NaN	NaN	miRNA	NaN	hsa-mir-302c	miRNA	Homo sapiens (human)	hsa-816-hsa-mir-302c	CCTTTGCTTTAACATGGGGGTACCTGCTGTGTGAAACAAAAGTAAGTGCTTCCATGTTTCAGTGGAGG
hsa-817	NaN	NaN	miRNA	NaN	hsa-mir-302d	miRNA	Homo sapiens (human)	hsa-817-hsa-mir-302d	CCTCTACTTTAACATGGAGGCACTTGCTGTGACATGACAAAAATAAGTGCTTCCATGTTTGAGTGTGG
hsa-818	NaN	NaN	miRNA	NaN	hsa-mir-367	miRNA	Homo sapiens (human)	hsa-818-hsa-mir-367	CCATTACTGTTGCTAATATGCAACTCTGTTGAATATAAATTGGAATTGCACTTTAGCAATGGTGATGG
hsa-819	NaN	NaN	miRNA	NaN	hsa-mir-368	miRNA	Homo sapiens (human)	hsa-819-hsa-mir-368	AAAAGGTGGATATTCCTTCTATGTTTATGTTATTTATGGTTAAACATAGAGGAAATTCCACGTTTT
hsa-820	NaN	NaN	miRNA	NaN	hsa-mir-369	miRNA	Homo sapiens (human)	hsa-820-hsa-mir-369	TTGAAGGGAGATCGACCGTGTTATATTCGCTTTATTGACTTCGAATAATACATGGTTGATCTTTTCTCAG
hsa-821	NaN	NaN	miRNA	NaN	hsa-mir-370	miRNA	Homo sapiens (human)	hsa-821-hsa-mir-370	AGACAGAGAAGCCAGGTCACGTCTCTGCAGTTACACAGCTCACGAGTGCCTGCTGGGGTGGAACCTGGTCTGTCT
hsa-822	NaN	NaN	miRNA	NaN	hsa-mir-371	miRNA	Homo sapiens (human)	hsa-822-hsa-mir-371	GTGGCACTCAAACTGTGGGGGCACTTTCTGCTCTCTGGTGAAAGTGCCGCCATCTTTTGAGTGTTAC
hsa-823	NaN	NaN	miRNA	NaN	hsa-mir-372	miRNA	Homo sapiens (human)	hsa-823-hsa-mir-372	GTGGGCCTCAAATGTGGAGCACTATTCTGATGTCCAAGTGGAAAGTGCTGCGACATTTGAGCGTCAC
hsa-824	NaN	NaN	miRNA	NaN	hsa-mir-373	miRNA	Homo sapiens (human)	hsa-824-hsa-mir-373	GGGATACTCAAAATGGGGGCGCTTTCCTTTTTGTCTGTACTGGGAAGTGCTTCGATTTTGGGGTGTCCC
hsa-825	NaN	NaN	miRNA	NaN	hsa-mir-374	miRNA	Homo sapiens (human)	hsa-825-hsa-mir-374	TACATCGGCCATTATAATACAACCTGATAAGTGTTATAGCACTTATCAGATTGTATTGTAATTGTCTGTGTA
hsa-826	NaN	NaN	miRNA	NaN	hsa-mir-375	miRNA	Homo sapiens (human)	hsa-826-hsa-mir-375	CCCCGCGACGAGCCCCTCGCACAAACCGGACCTGAGCGTTTTGTTCGTTCGGCTCGCGTGAGGC
hsa-827	NaN	NaN	miRNA	NaN	hsa-mir-376a	miRNA	Homo sapiens (human)	hsa-827-hsa-mir-376a	TAAAAGGTAGATTCTCCTTCTATGAGTACATTATTTATGATTAATCATAGAGGAAAATCCACGTTTTC
hsa-828	NaN	NaN	miRNA	NaN	hsa-mir-377	miRNA	Homo sapiens (human)	hsa-828-hsa-mir-377	TTGAGCAGAGGTTGCCCTTGGTGAATTCGCTTTATTTATGTTGAATCACACAAAGGCAACTTTTGTTTG
hsa-829	NaN	NaN	miRNA	NaN	hsa-mir-378	miRNA	Homo sapiens (human)	hsa-829-hsa-mir-378	AGGGCTCCTGACTCCAGGTCCTGTGTGTTACCTAGAAATAGCACTGGACTTGGAGTCAGAAGGCCT
hsa-830	NaN	NaN	miRNA	NaN	hsa-mir-379	miRNA	Homo sapiens (human)	hsa-830-hsa-mir-379	AGAGATGGTAGACTATGGAACGTAGGCGTTATGATTTCTGACCTATGTAACATGGTCCACTAACTCT
hsa-831	NaN	NaN	miRNA	NaN	hsa-mir-380	miRNA	Homo sapiens (human)	hsa-831-hsa-mir-380	AAGATGGTTGACCATAGAACATGCGCTATCTCTGTGTCGTATGTAATATGGTCCACATCTT
hsa-832	NaN	NaN	miRNA	NaN	hsa-mir-381	miRNA	Homo sapiens (human)	hsa-832-hsa-mir-381	TACTTAAAGCGAGGTTGCCCTTTGTATATTCGGTTTATTGACATGGAATATACAAGGGCAAGCTCTCTGTGAGTA
hsa-833	NaN	NaN	miRNA	NaN	hsa-mir-382	miRNA	Homo sapiens (human)	hsa-833-hsa-mir-382	TACTTGAAGAGAAGTTGTTCGTGGTGGATTCGCTTTACTTATGACGAATCATTCACGGACAACACTTTTTTCAGTA
hsa-834	NaN	NaN	miRNA	NaN	hsa-mir-383	miRNA	Homo sapiens (human)	hsa-834-hsa-mir-383	CTCCTCAGATCAGAAGGTGATTGTGGCTTTGGGTGGATATTAATCAGCCACAGCACTGCCTGGTCAGAAAGAG
hsa-835	NaN	NaN	miRNA	NaN	hsa-mir-340	miRNA	Homo sapiens (human)	hsa-835-hsa-mir-340	TTGTACCTGGTGTGATTATAAAGCAATGAGACTGATTGTCATATGTCGTTTGTGGGATCCGTCTCAGTTACTTTATAGCCATACCTGGTATCTTA
hsa-836	NaN	NaN	miRNA	NaN	hsa-mir-330	miRNA	Homo sapiens (human)	hsa-836-hsa-mir-330	CTTTGGCGATCACTGCCTCTCTGGGCCTGTGTCTTAGGCTCTGCAAGATCAACCGAGCAAAGCACACGGCCTGCAGAGAGGCAGCGCTCTGCCC
hsa-837	NaN	NaN	miRNA	NaN	hsa-mir-328	miRNA	Homo sapiens (human)	hsa-837-hsa-mir-328	TGGAGTGGGGGGGCAGGAGGGGCTCAGGGAGAAAGTGCATACAGCCCCTGGCCCTCTCTGCCCTTCCGTCCCCTG
hsa-838	NaN	NaN	miRNA	NaN	hsa-mir-342	miRNA	Homo sapiens (human)	hsa-838-hsa-mir-342	GAAACTGGGCTCAAGGTGAGGGGTGCTATCTGTGATTGAGGGACATGGTTAATGGAATTGTCTCACACAGAAATCGCACCCGTCACCTTGGCCTACTTA
hsa-839	NaN	NaN	miRNA	NaN	hsa-mir-337	miRNA	Homo sapiens (human)	hsa-839-hsa-mir-337	GTAGTCAGTAGTTGGGGGGTGGGAACGGCTTCATACAGGAGTTGATGCACAGTTATCCAGCTCCTATATGATGCCTTTCTTCATCCCCTTCAA
hsa-840	NaN	NaN	miRNA	NaN	hsa-mir-323	miRNA	Homo sapiens (human)	hsa-840-hsa-mir-323	TTGGTACTTGGAGAGAGGTGGTCCGTGGCGCGTTCGCTTTATTTATGGCGCACATTACACGGTCGACCTCTTTGCAGTATCTAATC
hsa-841	NaN	NaN	miRNA	NaN	hsa-mir-326	miRNA	Homo sapiens (human)	hsa-841-hsa-mir-326	CTCATCTGTCTGTTGGGCTGGAGGCAGGGCCTTTGTGAAGGCGGGTGGTGCTCAGATCGCCTCTGGGCCCTTCCTCCAGCCCCGAGGCGGATTCA
hsa-842	NaN	NaN	miRNA	NaN	hsa-mir-151	miRNA	Homo sapiens (human)	hsa-842-hsa-mir-151	TTTCCTGCCCTCGAGGAGCTCACAGTCTAGTATGTCTCATCCCCTACTAGACTGAAGCTCCTTGAGGACAGGGATGGTCATACTCACCTC
hsa-843	NaN	NaN	miRNA	NaN	hsa-mir-135b	miRNA	Homo sapiens (human)	hsa-843-hsa-mir-135b	CACTCTGCTGTGGCCTATGGCTTTTCATTCCTATGTGATTGCTGTCCCAAACTCATGTAGGGCTAAAAGCCATGGGCTACAGTGAGGGGCGAGCTCC
hsa-844	NaN	NaN	miRNA	AJ550409	hsa-mir-148b	miRNA	Homo sapiens (human)	hsa-844-hsa-mir-148b	CAAGCACGATTAGCATTTGAGGTGAAGTTCTGTTATACACTCAGGCTGTGGCTCTCTGAAAGTCAGTGCATCACAGAACTTTGTCTCGAAAGCTTTCTA
hsa-845	NaN	NaN	miRNA	NaN	hsa-mir-331	miRNA	Homo sapiens (human)	hsa-845-hsa-mir-331	GAGTTTGGTTTTGTTTGGGTTTGTTCTAGGTATGGTCCCAGGGATCCCAGATCAAACCAGGCCCCTGGGCCTATCCTAGAACCAACCTAAGCTC
hsa-846	NaN	NaN	miRNA	NaN	hsa-mir-324	miRNA	Homo sapiens (human)	hsa-846-hsa-mir-324	CTGACTATGCCTCCCCGCATCCCCTAGGGCATTGGTGTAAAGCTGGAGACCCACTGCCCCAGGTGCTGCTGGGGGTTGTAGTC
hsa-847	NaN	NaN	miRNA	NaN	hsa-mir-338	miRNA	Homo sapiens (human)	hsa-847-hsa-mir-338	TCTCCAACAATATCCTGGTGCTGAGTGATGACTCAGGCGACTCCAGCATCAGTGATTTTGTTGAAGA
hsa-848	NaN	NaN	miRNA	NaN	hsa-mir-339	miRNA	Homo sapiens (human)	hsa-848-hsa-mir-339	CGGGGCGGCCGCTCTCCCTGTCCTCCAGGAGCTCACGTGTGCCTGCCTGTGAGCGCCTCGACGACAGAGCCGGCGCCTGCCCCAGTGTCTGCGC
hsa-849	NaN	NaN	miRNA	NaN	hsa-mir-335	miRNA	Homo sapiens (human)	hsa-849-hsa-mir-335	TGTTTTGAGCGGGGGTCAAGAGCAATAACGAAAAATGTTTGTCATAAACCGTTTTTCATTATTGCTCCTGACCTCCTCTCATTTGCTATATTCA
hsa-850	NaN	NaN	miRNA	AJ550407	hsa-mir-133b	miRNA	Homo sapiens (human)	hsa-850-hsa-mir-133b	CCTCAGAAGAAAGATGCCCCCTGCTCTGGCTGGTCAAACGGAACCAAGTCCGTCTTCCTGAGAGGTTTGGTCCCCTTCAACCAGCTACAGCAGGGCTGGCAATGCCCAGTCCTTGGAGA
hsa-851	NaN	NaN	miRNA	NaN	hsa-mir-325	miRNA	Homo sapiens (human)	hsa-851-hsa-mir-325	ATACAGTGCTTGGTTCCTAGTAGGTGTCCAGTAAGTGTTTGTGACATAATTTGTTTATTGAGGACCTCCTATCAATCAAGCACTGTGCTAGGCTCTGG
hsa-852	NaN	NaN	miRNA	NaN	hsa-mir-345	miRNA	Homo sapiens (human)	hsa-852-hsa-mir-345	ACCCAAACCCTAGGTCTGCTGACTCCTAGTCCAGGGCTCGTGATGGCTGGTGGGCCCTGAACGAGGGGTCTGGAGGCCTGGGTTTGAATATCGACAGC
hsa-853	NaN	NaN	miRNA	NaN	hsa-mir-346	miRNA	Homo sapiens (human)	hsa-853-hsa-mir-346	GTCTGTCTGCCCGCATGCCTGCCTCTCTGTTGCTCTGAAGGAGGCAGGGGCTGGGCCTGCAGCTGCCTGGGCAGAGCGGCTCCTGC
hsa-854	NaN	NaN	miRNA	NaN	hsa-mir-384	miRNA	Homo sapiens (human)	hsa-854-hsa-mir-384	TGTTAAATCAGGAATTTTAAACAATTCCTAGACAATATGTATAATGTTCATAAGTCATTCCTAGAAATTGTTCATAATGCCTGTAACA
hsa-855	NaN	NaN	miRNA	AY194177	hsa-mir-196b	miRNA	Homo sapiens (human)	hsa-855-hsa-mir-196b	ACTGGTCGGTGATTTAGGTAGTTTCCTGTTGTTGGGATCCACCTTTCTCTCGACAGCACGACACTGCCTTCATTACTTCAGTTG
hsa-856	NaN	NaN	miRNA	AF480506	hsa-mir-108	miRNA	Homo sapiens (human)	hsa-856-hsa-mir-108	ACACTGCAAGAACAATAAGGATTTTTAGGGGCATTATGACTGAGTCAGAAAACACAGCTGCCCCTGAAAGTCCCTCATTTTTCTTGCTGTCC
hsa-857	NaN	NaN	miRNA	NaN	hsa-mir-422a	miRNA	Homo sapiens (human)	hsa-857-hsa-mir-422a	GAGAGAAGCACTGGACTTAGGGTCAGAAGGCCTGAGTCTCTCTGCTGCAGATGGGCTCTCTGTCCCTGAGCCAAGCTTTGTCCTCCCTGG
hsa-858	NaN	NaN	miRNA	NaN	hsa-mir-423	miRNA	Homo sapiens (human)	hsa-858-hsa-mir-423	ATAAAGGAAGTTAGGCTGAGGGGCAGAGAGCGAGACTTTTCTATTTTCCAAAAGCTCGGTCTGAGGCCCCTCAGTCTTGCTTCCTAACCCGCGC
hsa-859	NaN	NaN	miRNA	NaN	hsa-mir-424	miRNA	Homo sapiens (human)	hsa-859-hsa-mir-424	CGAGGGGATACAGCAGCAATTCATGTTTTGAAGTGTTCTAAATGGTTCAAAACGTGAGGCGCTGCTATACCCCCTCGTGGGGAAGGTAGAAGGTGGGG
hsa-860	NaN	NaN	miRNA	NaN	hsa-mir-425	miRNA	Homo sapiens (human)	hsa-860-hsa-mir-425	GAAAGCGCTTTGGAATGACACGATCACTCCCGTTGAGTGGGCACCCGAGAAGCCATCGGGAATGTCGTGTCCGCCCAGTGCTCTTTC
hsa-5	n37	u36	NONCODE	AB030733	IGF2AS	other	Homo sapiens (human)	hsa-5-IGF2AS	GGCCCGCGGGCTAGAGGCACTTTACCGCCCGGCGGGAGCGCCTCTCCTCCGCGTCCCTCGCCCCAGCCCCCTGCCCGCCCCACTTTGGGACCCTCCAGCCGCTTTCCCCACGAATGAGATCTTTGCAATGAGCAAACGAAAGTGGCGCGGATTTCGGGGCGCCCAGCAGGAGCGAGCGCAGCCGCCAGCCGCAAGTCCGCAGCCGTGTCCCGCGCCCCACGCCGGCCTCCCCGGCGGCAGCCGGAGACGAGCGCCAGCACCGGCGGGACAGCAGCAGATGCGGGCCGAGAGCCGGTCAGGGGCGCAGAGGCGGAGGGGATCGGCGCGGCGGGGAGCTCACCGCGAAGCTGGAGGCTGCGTCCGCGGGCGCACCAGGAGCTCAGGCAGCGAGCGATCGAA…
hsa-13	n66	u65	NONCODE	AB061826	RPL21	other	Homo sapiens (human)	hsa-13-RPL21	CTTAATGATGACTGTTTTTTTTGATTGCTTGAAGCAATGTGAAAAACACATTTCACCGGCTCTGAAAGCT
hsa-20	n103	u91	NONCODE	AB095268	anti-CLST11240	other	Homo sapiens (human)	hsa-20-anti-CLST11240	GATTTTCCTCAAAACTGCTTTATTAGGAATGTACCAGGGATGAGTTAGGGGAAGTTGGACAGCCCCGGGTCCTAATAGGAATCCTACTTCTCTCCAGCATCCTGTTGCCATCCTCTTGACGTAATCGCTGTACATTGTGTACAC
hsa-21	n104	u92	NONCODE	AB095269	anti-U5-116KDA	other	Homo sapiens (human)	hsa-21-anti-U5-116KDA	GAGGAAAATCAACAGACTCTTTTTCACTGGGGGAGAACAGAGTAAGGGACTGGTGGTAGCTGGGGAGAGGACTTGGAGTAAATGGCTGGAAATCAATGTGCTCTGGCCCCCTACTCCAGGGCAAGGAAAATTCTTAGGGGAGGCAGCAGTTTCCTGAGGAGGTGGTGGGGTAGACTTCTGATCGCAGGAACCCAACAACTCCCAAGCCATCTTAGGTCCCACCCAGAAGCAGCATGGAGTGGGAGCAAGGGGGCAATAATGGGGCCTTGGCGCTCATGGGAACACTGAATTAAAAGGCAGGCGGCTTCCCTGGGGACCCA
hsa-25	n125	u112	NONCODE	AC002410	7SK RNA	other	Homo sapiens (human)	hsa-25-7SK RNA	GTATGTGAAAGCAATCTGACTGCAACATCTGTCAACTCATTCATCACCAGGGTTGATTTGGCAGATCACTGGCTATGCAGAGATCCCCTTCCTCCTTCACTGCTTCACGTGCTTTTCTCCTGAAGCTGAGCACTTAGTTGAAGAGGATGACGTTCCTCAATAGAGGAGTACCATTCTGTGATCAAGGGTACACAAGTAGCTGCACTTCCCTGATAGAATCTCCAAACATGATCTCAAG
hsa-27	n127	u114	NONCODE	AC002454	SRP	other	Homo sapiens (human)	hsa-27-SRP	GGGCATGGTGGCACATGCCTGTAGTCCCAGCTACTCGGTGGGCTTAGGCATGAGGATCGCTTGAGCCCAGGAGTTCTGAGCTGTAGTGAGCTATGACCATCAGATGTCTGCATTAAGTTCAGCATCAATATGGTGACCTCCCGGGAGTGGGGACCACCAGGTTGCCTAAGGAAGGGTGAACAGGCCCAGGTCTGAAACGGAACAGGTCAAAACTCCCATGCTAATCAGTAGTGGGACCGTGCCTGTGAATAGCCACTGCACTTCAGCCTGGGCAACATGGCCAGACCTCATCTC
hsa-30	n130	u117	NONCODE	AC002461	hY3 RNA	other	Homo sapiens (human)	hsa-30-hY3 RNA	TGGTCCAAGTGCAGTAGTGTTTACAACTAAATTGATCACAAGCAGTTACAGATTTCCTTGTTCCTTCTCCGCTTCCACTGTTGCATTTGACTAGACTT
hsa-32	n132	u119	NONCODE	AC002543	hY3 RNA	other	Homo sapiens (human)	hsa-32-hY3 RNA	GGCTGGTGTGTGTGCAGTGCTGTTTGCCACTAATTGATCACAATCAGTTACAGGTTTCTTTGTTCCATCTCCACT
hsa-33	n133	u120	NONCODE	AC003085	7SK RNA	other	Homo sapiens (human)	hsa-33-7SK RNA	ATGTGAGGGTGATCTGGCTGTGACATGTTACCTCATTGATCGCCAGGGTTGATTCTGCTCATCTGGCTGGATAGTTGAGTGTCCTCTTTCTCCCTCATCACTCCATGTGCATCCCTCCCAAAGCTGTACACTCTGCTAACAAGGCTGATCTTTCTGAGAGAGGAAGACTGTTCATCAATCAAGGGTACAAGAGTGTGTACGCTCTTCTGCTACAACCTCCAGAAAAGGTCTAAAGGCTGATTTGTAGAAGAATGTAGGTTCATCAAGCTTTCAAGACTCCAGACACATCCAAATGAGGTGCTACATGTGGCACTATGTTTTCCTTT
hsa-35	n135	u122	NONCODE	AC003959	hY1	other	Homo sapiens (human)	hsa-35-hY1	GGCTGATCTGAAGGTAGTGAATTATCTCAATTGACTTCACAGTCAGTTACAGATCGAACTCCTTGTTCTACTCTTTTCCCCCTTCTCACTACTGCCCTTG
hsa-37	n139	u124	NONCODE	AC004112	7SK RNA	other	Homo sapiens (human)	hsa-37-7SK RNA	GAATGTGAGGGCGATCTGGCTGTGACATCTGTCACCCCATTAATCGCCAGGGTTGATTCGGCTGATCTGGCTGGCTAAGTGGCTGTCCCCTTCCTCCCTCACCACTCCATGTTCATGCCTCCCAAAGCTGTGTTCTCAGTCAAAGAGGACAACCATCTCCACTAGAAGAGGACCAGTCTTTGGTCAAGGGTATACGAGTAGCTGCGCTTCCCTGCTGGAACCTCCAGACAAGCTCTCAAGTCCATTTGTAGGAGAACATAGGGTAGTCAAGCTTCCAAGATTCCAGACACATCCAAATGAAGTGCTGCATGTGGCAGTCTGCCTTTCTT
hsa-46	n152	u137	NONCODE	AC004547	hY3 RNA	other	Homo sapiens (human)	hsa-46-hY3 RNA	AACTAACTGATTACAACTAGTTACGGATTTCTTTGTTCTTTCTTCACTCCCACTGCTTCACTTAACTAGC
hsa-48	n154	u139	NONCODE	AC004774	SRP	other	Homo sapiens (human)	hsa-48-SRP	CTGGGTGTGGTGGCACATGCCTGCAGCCCCAGCCACTCTGGAGGCTGAGGCGGGAGTGTTGTTTGAGCCCAGGAATTCTGGGCTGTACTGCACTATGCCAATAGGGTATCCACACTAAGTATGGCATCAGTATGATGACTTCCCTGGAACAGAGGACTATAAGTTTCCTAAAGAGGGGTGAAGCAGCCCAGGATGGAAACAGAGCAGGTCAAAACTCCCATGCTAATCAAATGTGGAATTATGCCTGTGAATAGCCACTGCACTCAGTCTGGGTGACATAGTGAGACCCCATATCT
hsa-49	n155	u140	NONCODE	AC004849	hY3 RNA	other	Homo sapiens (human)	hsa-49-hY3 RNA	GGCTGGTCTGAGTATGGTGTTTATAACTATTTGATCACAAACAATTACAGATTTCTTTGTTTCTTCTCCATCTCACTGCTTCACTTGACTAG
hsa-51	n157	u142	NONCODE	AC004862	SRP	other	Homo sapiens (human)	hsa-51-SRP	GCTGTGTGTGGTGGGGCATGCCTGGAATCCCAGCTATTCAGGAGGCTAAAGTGGGAGGAGGGCTTGAGCCCAGGAGTTCTGGGCTGTAGTGAGCTGTGCTCATCGGGTGCCGCACTAAGTTTGGCATCAATATGGTGACCTCTCAGGAGCCAGGGACTACCAGGTTGCCTAAGGAGAGGTGAACTGGCCAAGTTCAGAAATGGAACTGGTTAAAACTCCTGTGATCAAGAACAGAAGCCAGATC
hsa-52	n158	u143	NONCODE	AC004878	hY3 RNA	other	Homo sapiens (human)	hsa-52-hY3 RNA	GGCTGGTCAAAGTGCAACGGTCTTTACAACTAATTGATCACAACCAGTTACAGATTTTTTTGTTCCTTCTCCACTCCAACTGCTTCACTTGACTAG
hsa-53	n159	u143	NONCODE	AC004878	hY3 RNA	other	Homo sapiens (human)	hsa-53-hY3 RNA	GGCTGGTCAAAGTGCAACGGTCTTTACAACTAATTGATCACAACCAGTTACAGATTTTTTTGTTCCTTCTCCACTCCAACTGCTTCACTTGACTAG
hsa-61	n167	u151	NONCODE	AC004895	SRP	other	Homo sapiens (human)	hsa-61-SRP	GGTGGTGCATACCCAGTCCCAGCTACTTGGGAGGCTGAGGCAAGACGACTGCTTGAGCCCAGGAGTCCTGGGCTGTAGTGCACTATGCCAGTCTGGTGTCCACATTAAGTCTGGCATCAGTATGGTGACCTTGATCTCCCAGGAGCAAGGGACCACCAGGTTGCCTAAGGAGGAGTGAACTAGCCCAGGTTGGAAACAGAGCAGGTCAGTACTCTGGTGCTGCTCAGTAGCAGGATCACACCTGTGAATAGCCACTGCAATCTAGCCTGGGCAACACAGCAAGACCCTGTCT
hsa-62	n168	u152	NONCODE	AC004895	hY3 RNA	other	Homo sapiens (human)	hsa-62-hY3 RNA	GGCTGGCCGGGCATGGTGGTGTTCATAGCTAATCATCAGTTACAGATTCCTTGGTTCCTTCCCCACTCCCACTGCTTCACTTGACTAGCCT
hsa-65	n171	u155	NONCODE	AC004909	hY4	other	Homo sapiens (human)	hsa-65-hY4	GGCTGGTCTGATTATTATGGATTATCAGAACTTATTAACATTACTGCCACTAAAGTTGGTATACAACCCCCACGGCTAAATTTTAGTGGCTT
hsa-69	n175	u159	NONCODE	AC004966	hY1	other	Homo sapiens (human)	hsa-69-hY1	GGCTGGTCCAGATGGAGTGAGTTATCTCAATTGATTGTTCACAAGCAGTTACTGATGGAACTGCTGGTTCTGTTCTTTTCCCACTTCTCACTACTGCATTTGTCTAGT
hsa-70	n176	u160	NONCODE	AC004967	SRP	other	Homo sapiens (human)	hsa-70-SRP	GCCGGGCGCGGTGGCTGGTGTCTGTAGTTCCAGCTACTTGGGAGGCCGAGGCAGGAGGATTGCTTGAGCCCGGGAGCTCTGGGCTGCAGTTCGCTCTGCCGATTGGGTGTCTCCACTAAGTTTGGCATCAATATGGTGACCTCCTGGGTGCAGGGGACCATCAGGTTGCCTAAGGAGGGTGAACCAGCCCAGGCTGGCAACGGAGCAAGTCAAAACTCCTGTGCTGATCAGTAGTGGGATTATGCTTGTGAATAGCCACTGCACTCCAGCCTGGGCAACATAATAAGACCCCATCCCT
hsa-71	n177	u161	NONCODE	AC004967	SRP	other	Homo sapiens (human)	hsa-71-SRP	GCTGGGTGTGGTGGCTCATGCCTGTAGTCCCAGCTACTTGGAAGGTTGAGGTGAGGAGATCGCTCAATCCCAGGAGTTTGGCATTCATTGGTGACCTCCCAGAAGCAGGGGACCACCAGGTTGCCTAAGGAGAGGTGAACCGGTCCAGGTCAGAAACAGAGCAGGTCAAAACTCCCGTGCTGATCAGCAGTGGGATTACACCTGTGAATAGCTACTGCACTCCAGCCTGAGCAACATAG
hsa-72	n178	u162	NONCODE	AC004975	SRP	other	Homo sapiens (human)	hsa-72-SRP	GAGTGTAGGATGACTGTGTGAGCCCGGGAGCTTGAGGCTGCAGTGTGTTAAATTGATTAGGTGTCCATGCTAAATTCAGCATCAATATGGTGACCTCTGGAAGCTGGGGGCCACCAGGTTGCCCAAGGTGGGGTGAACGAGCCCATGTCAGCGGGGAACAGGAGCAGGTTAAGAGCTTCTGTGCTGACCATGGCCAGTGCCCTCCAGCCTGGGCAACATCACCAGACCCATCTCTAA
hsa-73	n179	u163	NONCODE	AC004983	SRP	other	Homo sapiens (human)	hsa-73-SRP	GCCGGGCGCAGTGGCTGGTGTCTGTAGTTCCAGCTACTCGGGAGGCCGAGGCAGGAGGATTGCTTGAACCCGGGAGCTCTGGGCAGCAGGGCGCTCTGCCGATTGGGTGTCTCCACTAAGTTTGGCATCAATATGGTGACCTCCTGGGTGCAGGGAACCATCAGGTTGCCTAAGGAGGGTGAACCAGCCCAGGCTGGCAACGGAGCAAGTCAAAACTCCTGTGCTGATCAGTAGTGGGATTATGCTTGTGAATAGCCACTGCACTCCAGCCTGGGCAACATAGTAAGACCCCACCCCT
hsa-76	n182	u166	NONCODE	AC005049	hY3 RNA	other	Homo sapiens (human)	hsa-76-hY3 RNA	GCTGGCCCGAATGCAGCGGTGGTTACAGTTAATTGATCACAACCAGTTACAGATTTTTTTGTTCCTTCTCCACTCCCACTGCTTCACTGGACGAGCC
hsa-78	n184	u168	NONCODE	AC005060	SRP	other	Homo sapiens (human)	hsa-78-SRP	AACAAGGGGTAAACTGTCCCAGGTTGCAAATGGAGTCAGTAAAACTCTCAGGCTGATCAGTAGTGGGATAGTACCTGTGAAGAGCCACTGTACTCCAGCCTGGACAACATAGTGGGACTCTATCTCT
hsa-81	n187	u171	NONCODE	AC005088	hY3 RNA	other	Homo sapiens (human)	hsa-81-hY3 RNA	GGCTGGTCAAAGTGCAACGGTGTTAACCACTAATTGATCACAACCAGTTACAGATTTTTTTGTTCCTTCTCCACTCCAACTGCTTCATTTGACTAGCCTAT
hsa-83	n189	u173	NONCODE	AC005236	SRP	other	Homo sapiens (human)	hsa-83-SRP	GCCTGGTGTGGTGGAGTGTGCCTGTATTCCCAGCTACTTGGGAGGCTGAGGTGGGAGGATCCCTTGAGCCCAGGAGTTCTGGGCTGTAGTGTGCTATGCCAGTCAGGTGTCTGCACTAAATTTAGCATCCACTTCCTGGGAGTGGGGGACCACCAGGTTGCTTAAGGAGGGGTTAACCAGCTCAGGTCAGAGACTGAGCAGGTCAAAACTCCCATGCTGATGAGTAGTGGCATCACGCCTGTGAACAGCCACTGCACTTCAGCCTGGGCAACATAGTGAGACCCTGTCTC
hsa-84	n190	u174	NONCODE	AC005251	hY3 RNA	other	Homo sapiens (human)	hsa-84-hY3 RNA	CCAGTCACAGATTTCTTTGTTCCTTCTCCACTCCCACTGCATCACTTAACTAGCCTT
hsa-85	n191	u175	NONCODE	AC005251	hY3 RNA	other	Homo sapiens (human)	hsa-85-hY3 RNA	CTGGTCCGAGTGCAGTGGTGTTTATAACAAATTGATTACAACCAGTCACAGATTTCTTTCTTTCTTTT
hsa-89	n201	u184	NONCODE	AC005537	hY1	other	Homo sapiens (human)	hsa-89-hY1	GGCTGGTCTGAAGGTAGCAGGTTATCTCAATTGATTGTTCACAGTCAGTTATAGAGCAAACTGCTTGCTCTACTCTTTCACCCCTTCTCACTACTGCACTTGACTAGT
hsa-90	n202	u185	NONCODE	AC005586	hY4	other	Homo sapiens (human)	hsa-90-hY4	GCTGGTACTGAGTTATCAGGATTGATTCGCATTAGTGTCACTAAAGTTGGTATACAATCTTCCACTGCTAAATTTGACTGCCTT
hsa-91	n203	u186	NONCODE	AC005631	hY1	other	Homo sapiens (human)	hsa-91-hY1	GGTAGTGAGTTATCCCAATTGATGGTTCACTGTCAGTTACCGATCAAATTCCTTGTTCTATACTCTTTACTCCCCTTTCACTACTGCACTTAACTGGTCTT
hsa-92	n204	u187	NONCODE	AC005995	hY3 RNA	other	Homo sapiens (human)	hsa-92-hY3 RNA	GGATGGTCAAAGTGCAACGCGGTTTACAGCTAATTGATCACCACCAGTTACAGATTTTTTTTGTTCCTTCTCCACTCCAACTGCTTCACTTCACTAGCCT
hsa-94	n206	u189	NONCODE	AC006000	7SK RNA	other	Homo sapiens (human)	hsa-94-7SK RNA	GGATGTGAGGGCAATCTGGCTGCGACATCTGTCGCCCCACTGATTACCAGGGTTGATTCGGCTGATCTGGCTGGCTAGGCGGGTGTCCTCTTCCTCCCTCAGCCCTCCATGTGTGTACCTCCTGAAGCGGACTGGTCTTCAGTCAAGGGTAGACGA
hsa-96	n214	u197	NONCODE	AC006315	SRP	other	Homo sapiens (human)	hsa-96-SRP	GCCAGGTGTGGTGGCAAGCCCCTCTAGTTGCAGCTACTCAGGAGGCTGAGAGAAGGATTGCTTGGGCCTGGGAGCTCCTGGTTATAATGTGCCATGCTGATCACATGTCTGCACTATTTGGCATCAATGTGGTGACCTCTCAGGAGCTGTGTGTAATGTGGTTGCAAACGAGAGGCAAACTGACCCAGGTCGGAAATGGAGCAGGTCAAAA
hsa-101	n219	u202	NONCODE	AC006478	SRP	other	Homo sapiens (human)	hsa-101-SRP	GTGGGAGGATTGCTTGAGCCCAGGAGTTCTGGGCTGTCATGCACTGTGACCATGAGGTGTCCACACTAAGTTCCACATCAATACAGTGACCTCCTGGGAGTGAGGGACCAACAGGTTGTCTAAGGAGGAGTGAAGCAGCCCAGGTCAGAAATGGAGCATGTCAAAACTTTCATGCTGATCAGTAGAGGAATTGTACCTGTGAATAGCCACACTGCAGCCTGGGCAACATAGCAAGAGAGTCTCT
hsa-102	n220	u171	NONCODE	AC006480	hY3 RNA	other	Homo sapiens (human)	hsa-102-hY3 RNA	GGCTGGTCAAAGTGCAACGGTGTTAACCACTAATTGATCACAACCAGTTACAGATTTTTTTGTTCCTTCTCCACTCCAACTGCTTCATTTGACTAGCCTAT
hsa-103	n226	u208	NONCODE	AC006979	7SK RNA	other	Homo sapiens (human)	hsa-103-7SK RNA	GGATGTTAGAGCAATCTGACAGTGACATCTGTCACTCCATTTATGCCAGATTTGATTTGAGGGATTTGGCTGGTGAAGTGTCCAGTGATTCCCTCACTGTTCTATATTTGTCATCCTGCCATAAGGATTGGCTACATCTTTAGGATGTCAACCAAGTCAAAGAGGGGAATAC
hsa-105	n228	u143	NONCODE	AC007000	hY3 RNA	other	Homo sapiens (human)	hsa-105-hY3 RNA	GGCTGGTCAAAGTGCAACGGTCTTTACAACTAATTGATCACAACCAGTTACAGATTTTTTTGTTCCTTCTCCACTCCAACTGCTTCACTTGACTAG
hsa-106	n229	u210	NONCODE	AC007027	hY3 RNA	other	Homo sapiens (human)	hsa-106-hY3 RNA	GGCTGATCTGAGTGCAGTGGTGTTTACAACTAATTCATCACAACCAGTTACAGAGATTTATTTGTCCCATCTCTACACCTAACTCCTTCATTTAACTAG
hsa-109	n234	u215	NONCODE	AC007384	SRP	other	Homo sapiens (human)	hsa-109-SRP	GGTGCGTGCCTGTGGTCCTGGCTACTTGGAGGCTGAGGCAGGAGGATGGCTTGAGCTCAGGAGCTCTGGGCTGCAGTGCACTGTGCCCATCAGGTGTCCGTGCTAAATTCAGCATCAAGAGGGTGACCTCCCTGGAGCGGGGAACCGCCAGGTTGCCTAAGGAGGGGTGAACCGACCCAGGTCGGAAACGGAGCAGGTCAAAACTCCCGTGCTGATC
hsa-112	n237	u218	NONCODE	AC009468	7SK RNA	other	Homo sapiens (human)	hsa-112-7SK RNA	TCATCCCATTGGTTGCCAGGGTTGATTTGGCTGATCTGACTGGCTAGGTGGGCTGTCCCCTTCCCTGCCCTCACTCTTCCCAAAGCCGAGCACTTGGTGGAAGGGGACAACCTTCCCTGATAGAGGAAGATTGTTCTTTGGTCAAGGATATATGAGTAGCTGCACCTCCCCTGACAGTTCCTCCAAACAAGTTGAAGACATTTCATATAATGCCTAGAAGTGGAACAGATGAATGTGTAAGATACTGGAGAGTGTTTGTACTCAGCACTGCATTGGGCA
hsa-114	n239	u220	NONCODE	AC011230	hY1	other	Homo sapiens (human)	hsa-114-hY1	GGCTGGTCTGAAGGCAGTGAGTTATCTCAATTGATTGTTCATAGTTACAGATTGAACTTGTTGTTCCACTCTTCCCTGCCTTCTCTCTACTGCACTTGACTAGTCT
hsa-116	n241	u222	NONCODE	AC012490	SRP	other	Homo sapiens (human)	hsa-116-SRP	GCCTGGTGCCATGGTGCGTGCCTGTAGTTCCAGCTACTCAGCAGGGTGACGCTGGAGGATCACTTGAGCCCAGGAGTCCTGGGCTGTTGTGTGCTATGCTAATTGGGTTCCTGCACTAATTTCAGCATCAATATGGTGACCTCCCAGTAGCGGGGAACCACGAGGTTGCCTAAGTAGGGGTGAACCTGCCCAGGTTGAAAATGGAGCAGGTCAAAACTCCTATGCTGATCAGTGCTGGGATCGTGCCTGTAAACAGCCACTGCACTGCAGTCTGGGCAACACAGTGAGACCTCATTTC
hsa-118	n243	u224	NONCODE	AC019043	hY1	other	Homo sapiens (human)	hsa-118-hY1	GGTAGGAAGGTAGCGTTGCGTCACCCCGACCGGCTGCTCAGTCAGTTCCCAATCTAGCTCCTTGTTGTACCCTTTCCGCCTTCTCTCTACTGCACTTGACCAGTCTT
hsa-119	n244	u225	NONCODE	AC023105	hY3 RNA	other	Homo sapiens (human)	hsa-119-hY3 RNA	GGCCGGTCTGAGTGCAGTGGTGTTTACAACTAATTGATCACAACCAGTTATAGATTTCTTCGTTCCTTCTCCACTCCCACTGCTTCACTTGATTAGCC
hsa-120	n245	u226	NONCODE	AC024028	7SK RNA	other	Homo sapiens (human)	hsa-120-7SK RNA	GGATGTGAGGGTAATCTGGCTGCAACAGCTGTCACCCCCATTGATCACCAGAGTTGATTTGGCTGATCTGGTTGGCTAGGCGGGTGTCCCCTTCCTCCCTCACCGCTCCACATGTGTCCCTCCTGAGGCTGCATACTTGGTCAAAGAGGATGACCATCCCCGAGAGAGGAAGACCGGTCTTCCATCAAGGGTACAGAAGTAGCCGCGCTCCCCTGCTAGAACCTCCAAACAAACTCTCAAGGTGCA
hsa-126	n261	u242	NONCODE	AC072061	SRP	other	Homo sapiens (human)	hsa-126-SRP	GGCACAGCAGTGCATGCCTGTAGTCCCAGCTACTCCTGAGGTGGGAAGATCACTTGAGCCCAAGAAGTCCTGGACTATAGTACACGATGCCAATCGGGTGTCTGCACTAAGTTCAGCATCAGTATGGTGACCTCCTGGGAGTGGGGGACCACCAGGTTGCCTAAGGATGGGTGAACCAGTCCAGGCAGAAACTGAACAGGTCAAAACTCCTGTGCTGATCAGTAGTGGGATTGTGACTGTGAATAGGCATTGCACTCCAGCCTGGATGACATAGTGAGATCCTATCTCT
hsa-127	n262	u243	NONCODE	AC073101	hY3 RNA	other	Homo sapiens (human)	hsa-127-hY3 RNA	AAAATTCCTTGATTACAACCATTACAGATTATTTTGTTCCTTCTCCACTCCCACTGGTTCACTTGACTAGACT
hsa-129	n264	u245	NONCODE	AC073138	SRP	other	Homo sapiens (human)	hsa-129-SRP	TTGCCTATGGAGGGATGACCCGGCTCAGGTTGGAAATGGAGCAGGTCAAAACTCCCATGCTGATCAGTGGTGGGATTGCACCTGTGAATAGATGCTGCACTCCAGCCTGGGCAACATAGCAACGCTCCATCTTT
hsa-130	n265	u246	NONCODE	AC073140	hY4	other	Homo sapiens (human)	hsa-130-hY4	GGCTGGTCCGATGGTAGTGGGTTATCAGAACTTATTAACATTAGTGTCACTAAAGTTGGTATACAACCCCCCACTGCTAAATTTGACTGGCTT
hsa-131	n266	u247	NONCODE	AC073140	SRP	other	Homo sapiens (human)	hsa-131-SRP	GAGGATCACTTGAGCCCAGGAGTGCTGGGCTGTAGTGGGCTGTGTTGATCAGGTGTCTGCACCAAGTTGAGCATCAGTATGGTGAACTTCCAGGAACTAGAGACCACGAGGTTGCCTAAGGAGGGGTGAATCGACCCAGGTTGGAAATGGACCAGGTTAAAACTCCTGTGCTGATCACTGCTAGTGGGATTATGCCTGTGAATAGCCACTACCCTCCAGTTTGGGCAACAACATGACCCCATCTTT
hsa-132	n267	u248	NONCODE	AC073140	hY5	other	Homo sapiens (human)	hsa-132-hY5	AGTTGGTCCGAGTGTTGTGGGTTATTGTTAAGTTGATTTAACATTGTCTCCCCCCACAACCGCGCTTGACTAGCTTGCTGTTTT
hsa-136	n271	u252	NONCODE	AC073320	hY3 RNA	other	Homo sapiens (human)	hsa-136-hY3 RNA	AGTGTTTACAACTCTTGATTACAGATTTCTTTGTTCCTTCTCCATCCCCACTGCTTCACTTGACTAGTCTT
hsa-137	n272	u253	NONCODE	AC073320	hY3 RNA	other	Homo sapiens (human)	hsa-137-hY3 RNA	GCTGGTCCAGGTGCAGTGGTGTTTAAAACTAATTGATCACAACCAGTTACAGATTTCTTTGTTCCTTCTACACGCCCACTGCTTCACTTGACTAGCTTT
hsa-139	n274	u255	NONCODE	AC073330	7SK RNA	other	Homo sapiens (human)	hsa-139-7SK RNA	GGATGTGAGGGTGATCTGGCTGCAACTTCTGTCATCCCATTGATCGCCAGGGTTGATTCAGCTGATCTGGCTGGCTAGACGGGTGTCCCCTTTCTCCCTCACCCCTCCACGTGCATCCCTCCTGAAACTGCATGCTTGGTCAAAGAGGATGACCATCCCCAATAGAGGAAGACCAGTCTTTGGTCAAGGGTATACGAGTATCTGCACTCCCCTGCTAGAACCCCCAAACAAGTTCTCAA
hsa-141	n276	u257	NONCODE	AC073422	SRP	other	Homo sapiens (human)	hsa-141-SRP	GCCGGGCTTGGCCGCGCGCGTCTGTGGCCCCGGCCACTCGGAAGGCTGAGGCGGGAGCAGCGCTTGAGCCCGGGAGCTCTGCGCTGTATATGCGCTAGGTCCGTCGCGCGGTGCCTCTGAGTTCTGCATCTGTGTGGTGACCTCTCGGGAGCGGGGACCACCAGGTTCCCCAGGGAGGGGGAACCGGCCCAGCTCGGAAACCGAGCAGGGCAAAACCCCAGTGCTGATCGTTAGTGGGATCGCGCCTGTGAATAGCCACTGCCCTCCAGCCTGGGCAACAGCCAGACCCCGTCTGT
hsa-142	n277	u258	NONCODE	AC073520	hY1	other	Homo sapiens (human)	hsa-142-hY1	GGTAGGTCTGAAGGTAGCAAGTTATCTCGATCGTTCACAGACAGTTATAGATCAGATGAAGTCCTTGTTTCACTCTTTCCTTCTTTCCCACTATTGCACTTGACTAGTCTTT
hsa-143	n278	u259	NONCODE	AC073846	SRP	other	Homo sapiens (human)	hsa-143-SRP	GAGGCAGGAGGATCGCTGGAGTCCAGGAGTTCCGGGTTGTAGTGCAGTATGCCTGTAGTGCAGATAGCTATACTTGCACTAAGTTCACCACCAATTTGGTGACCTCTCAGGAGCAGGGGATTACCAAGCTGCCTAAAGAGAGGTGCACCAGCCCAGCTCAGAAACAGAGGGGTCAAAACTCCTTTGCTGATCAGTAGTGGGATCTTGCCTGTGAATAGCCACTGCACTTCAGCCTGGGCAACATAGCAAGACCCATCTCT
hsa-145	n280	u261	NONCODE	AC074257	hY4	other	Homo sapiens (human)	hsa-145-hY4	GCTGGCCCGATGGTGTTGAGTTATCGGAACTTATTAACATTAGTGTCACTAAAATTGGTATATAGACCCCCACTGCTAAATTTGGC
hsa-148	n283	u264	NONCODE	AC074384	7SK RNA	other	Homo sapiens (human)	hsa-148-7SK RNA	GAGGTGAGGGCGATCTGGTTGTGACATCTGTCACCCCATTAATCACCAGGGTTGATTCAGCTGATCTGGCTGGCTAGGCAGGTGTCCCCTTTCTCCCTCACAGCTCCATGTGTGTTCCTCCCAAAGCTGTGCGGTTGGTCAAAGAGGATGACCATCCCTGACAGAGGAGGACTTGTTTTCACTCAAGGGTGTACCAATGGCTGCACTCCCTGCTAGAACCTCCAAACAAGCTCTCAAAATCCATTTGTAGGAGAACATAGGGTAGTAAAGCTTCCAAGACTCCAGACACATCTGAATGAGGCACTGCATGTGGCAGTCAGCCTTTCTCTT
hsa-149	n284	u265	NONCODE	AC078791	SRP	other	Homo sapiens (human)	hsa-149-SRP	CCTGCACTCCTGGCTACTAGGGAGACTGAGGTGGGAGGATCACTTGGGCCTAGGAATTAGAGGCTGTAGTGCACTATGCTGGTCAGGGGTCGGCACTAAGTTCACCATTATGGTGACCTCCCTAGAACAGGGGACCACCAGGTTGCCTGAAGAGGGGTGAACTGGTCCAGTTTGGAAATGAAGCAGGTCAAAGCTGCTATGCTGATAAGTAGAGGGGTGACACCTGTGAATAGCCACTGCACTCCAGCCTGGGCAACACAGTGAGTCCCTATCCCT
hsa-150	n285	u266	NONCODE	AC079405	SRP	other	Homo sapiens (human)	hsa-150-SRP	GCCAAGCATGGTGGCGGGTGCCTGGGGTCACAGCTACTTTGGACACTGAGGCAGGAGCATTGTTTTGAGCCCAGGAGTTCTGCGTGGTAGTGCACTGTGCTGATAGGGTAGTCGCACTAAGTTTGGCGTCAATATGGTTAATTCCTGGGAGCGGGAATCATCAGTTTGCCTAAGGAGGGGTGAACCAAGCCAAGTGAGAAACGGAGCAGGTCAAAATTTCCATTCTGATCGGCAGTGGGTTCCACCTGTGAATAGCCACTGCACTCCAGTCTGGATACCATAGCAAGACCCTGTCTCT
hsa-152	n287	u268	NONCODE	AC083849	SRP	other	Homo sapiens (human)	hsa-152-SRP	GGAGAACCACTTGAGCCCAGGAGTTCTGGGCTATAGTGCTCTATGATGAGGTGTCTGCACTAAGTTTGGCATCAATGTGGTGACCTCCCCAGAGTGGGGACTGCCAGGTTGCCTAAGGAGGGGTGAACTGACCCAGGTTGGAAACAGAGCAGATTAAAAATTCCTGGGCTAATCAGTAGTGGAATTTCACCTGTTAACAGCCACGGCCCTCCAGCCTGGACAATACAGCAAGATACCATCTCT
hsa-153	n288	u269	NONCODE	AC090426	hY1	other	Homo sapiens (human)	hsa-153-hY1	AGGCTGTTCCAAAACAGTAAGTTATCTCTATTGATTGTTCAGTTACAGATCAAACTCCTTGTTCTACTCTTTTCCCTCCTTCTCACTACTGCACTTGACTAGT
hsa-154	n289	u270	NONCODE	AC090426	BC200	other	Homo sapiens (human)	hsa-154-BC200	GGGGCGCTGTGGCTCACGCCTGGAATCCCAGTTCTTAGAGAGGCAGAGGCGGGCAGATATCTTGAGCCCAGGAGTTCAGACCTGCCTGGGCAATATAGCTAGAACCTATTCTCCACAAAAAG
hsa-157	n292	u273	NONCODE	AC092099	SRP	other	Homo sapiens (human)	hsa-157-SRP	CTGAGAGCTGGGTACTGGCCCAGTTTGGAGACGGAACTGGTCTAAACTCCTGTGCTGATTCATTGGTGCCATAGTGGCTGTGAATACTGAATTGCCACTGCCCCCCAGCCTGGGTAACATAGCAAGATGCCATCTCT
hsa-159	n294	u275	NONCODE	AC092148	hY1	other	Homo sapiens (human)	hsa-159-hY1	TTAGTAATCTCAATTGATGGTTCATAGTCAGGTACAGGTTGGACTTTTTGTTCTGTTCTTTCCCCGCTGCTCACTGCTATGCCTCAGTAATCTTT
hsa-160	n295	u276	NONCODE	AC092180	SRP	other	Homo sapiens (human)	hsa-160-SRP	GGGAGCTGGGCTGGGAGCAGTTGTACTTGCCTGTAGTCCCAGATACTCGGGAGGCTGAGGTGGAAGGGTCCCTTGAGCCCAGGAGTTCTGTGCCACCCAGAATGATGGATCTGCACTAAGTTTGGCATCAATATGGCACCCTCCCAGGAGCGGGGAACCACCAGGTTGCCTAAGGAAGGGTGAACTGGCCCAGGTCAGAGATGGAGCCGATCAGAACTCTCATGCAGATCAGTAGTGGGACCATGCCTGTGAATAGTCGCTGCCCTCCAGCCTGGGCAACATAGTGAGACCCTGTCTCT
hsa-161	n296	u277	NONCODE	AC092439	hY1	other	Homo sapiens (human)	hsa-161-hY1	TCAGTTACAGGTCTAACTCCTTATTCTACTCTTTCCTCCCTTCTCACTACTGCATTTGACTAATCTTT
hsa-162	n297	u278	NONCODE	AC092449	E1-U17a	snoRNA	Homo sapiens (human)	hsa-162-E1-U17a	TCCAACATGGACAGACTCAGGAAGTCACTCTCCCCGGCTCTGTTCAAGTGGCACAGAGGGGCCCAGGGCTCTGCCCGACGATGTACA
hsa-164	n299	u280	NONCODE	AC092610	hY3 RNA	other	Homo sapiens (human)	hsa-164-hY3 RNA	GGCTGGTCCGAGTGTATTGGTGTTTAGAACTAATTCATCACAACCAGTTACAGATTTTGTTGTTTCTTCTCCACTCGCATTGCTTCACTTGACTAGCCTT
hsa-173	n308	u289	NONCODE	AC093743	hY3 RNA	other	Homo sapiens (human)	hsa-173-hY3 RNA	GGCTGGTCCGAGTGCAGTGGTGTTTACAACTAATTGATCACAACCAGTTACAGATTTCTTTGTTCCTTCTCCACTCCCACTGCTTCACTTGACTAGCCTTT
hsa-175	n310	u291	NONCODE	AC093743	hY1	other	Homo sapiens (human)	hsa-175-hY1	GGCTGGTCCGAAGGTAGTGAGTTATCTCAATTGATTGTTCACAGTCAGTTACAGATCGAACTCCTTGTTCTACTCTTTCCCCCCTTCTCACTACTGCACTTGACTAGTCTTT
hsa-178	n313	u294	NONCODE	AC096551	hY3 RNA	other	Homo sapiens (human)	hsa-178-hY3 RNA	GCTGGTCCAAGCGCGGTAGTGTTTACAACTAATTAATCACAATCAGTTACAGGTTTCTTTGGTCATTCTCCACTCCCACTGCTTCACTTGACTAGCTT
hsa-185	n320	u301	NONCODE	AC105446	7SK RNA	other	Homo sapiens (human)	hsa-185-7SK RNA	GATTTGAGGGTACTCTGACTGCAACATCTTTCACCCCATTGATCGCCAGGATTGATTTGGTTGATCTGGCTGAGCAGGCGGGTGTCCCCGTCCTCCCTCACTGCCCCATATGTGTCCCTCCTAAAGCTGCATGCTCAGTTGAAGAGGACGAGAGGACGACCTTCTCTGATAGAGGAGGACCACGCTTCAGTCAAAGGCATACAAGTATCT
hsa-187	n322	u303	NONCODE	AC112711	hY1	other	Homo sapiens (human)	hsa-187-hY1	GGCTGGTCTGAAGGTAGTGAGTTATCTCAATTGATTGTGCATGGTCAGTTACAGATCAAAATCCTTGTTCCACTCTTCCCCCCACCCTTCTCATTACTGCACTTAGTCT
hsa-188	n323	u143	NONCODE	AC114737	hY3 RNA	other	Homo sapiens (human)	hsa-188-hY3 RNA	GGCTGGTCAAAGTGCAACGGTCTTTACAACTAATTGATCACAACCAGTTACAGATTTTTTTGTTCCTTCTCCACTCCAACTGCTTCACTTGACTAG
hsa-190	n637	u598	NONCODE	AF020057	BC200-alpha	other	Homo sapiens (human)	hsa-190-BC200-alpha	GGCCGGGCGCGGTGGCTCACGCCTGTAATCCCAGCTCTCAGGGAGGCTAAGAGGCGGGAGGATAGCTTGAGCCCAGGAGTTCGAGACCTGCCTGGGCAATATAGCGAGACCCCGTTCTCCAGAAAAAGGAAAAAAAAAAACAAAAGACAAAAAAAAAATAAGCGTAACTTCCCTCAAAGCAACAACCCCCCCCCCCCTTT
hsa-194	n678	u638	NONCODE	AF040097	FMR1P binding RNA	other	Homo sapiens (human)	hsa-194-FMR1P binding RNA	TTTTTTTTTTTTGGTATTTTTAGTAGGGACGGGATTTCACCGTGTTAGCCAGGGTGGTCTCGATCTCCTGACCTGGTGATCCGCCCACCTCGGCCTCCCAAAGTGCTGGGATTAGAGGCGTAAGCCACCGTACCCAGCAGCTCTCTTGTTCTTTACAGAAGTCTTGCAAACTAGTATCATCCTCATTTTTTAGCTGACAATGGTGAGGGCTAAGAAGTTAAGCCCAACTGCCCCTGAAATGAGCAAGTGCCAGTGCCT
hsa-195	n679	u639	NONCODE	AF040098	FMR1P binding RNA	other	Homo sapiens (human)	hsa-195-FMR1P binding RNA	GCGCAAGCTTTTTTTTTTTTGGCTTAAGATTATCTTGGCAATGTGGGCCCTTTTTCGTTCCACATGAACTTTAAAGTAGCTTTTTCCAANTCTGTGAAGAAAGTCATTGGTAGCTTAATGGGGATGGCATTAAATCTATAAACTACCTTGGGCAGTATGGCCATTTTCATTATATTGATTCTTCCTATCCATGAGCATGGATCAGCCG
hsa-196	n680	u640	NONCODE	AF040099	FMR1P binding RNA	other	Homo sapiens (human)	hsa-196-FMR1P binding RNA	CGGATCGACTCCAAGAAGAAAGCAACATGCTTGGAATGACCCTAGAAACCATTCTCTCCTTTGCAACCCAGTAGCATCAATGACAAAACCTGTGCAGTGGACAGCAAGACTCAAGCGTTTACACTGATACTAGCATCGATGGGATGATTCTTTTTCTACGCATTTCAGGATTTGTTTTTTACTTTTAAGTTTTGCAGATGAGAACATTCTTTATGACAGAAATCCTATGCAGCACATGTTTGGCTTTTGAAGGGACCAAGGAGCTCAATATTCCTCCGTGATGTTAAATTAAATGCTAATCATGAATCCGTATTCCATTGGCAAAAAAAAAAAGCTTGGGC
hsa-197	n688	u648	NONCODE	AF045143	vault RNA	other	Homo sapiens (human)	hsa-197-vault RNA	GGCTGGCTTTAGCTCAGCGGTTACTTCGACAGTTCTTTAATTGAAACAAGCAACCTGTCTGGGTTGTTCGAGACCCGCGGGCGCTCTCCAGTCCTTTT
hsa-198	n689	u649	NONCODE	AF045144	vault RNA	other	Homo sapiens (human)	hsa-198-vault RNA	GGCTGGCTTTAGCTCAGCGGTTACTTCGAGTACATTGTAACCACCTCTCTGGGTGGTTCGAGACCCGCGGGTGCTTTCCAGCTCTTTT
hsa-199	n690	u650	NONCODE	AF045145	vault RNA	other	Homo sapiens (human)	hsa-199-vault RNA	GGCTGGCTTTAGCTCAGCGGTTACTTCGCGTGTCATCAAACCACCTCTCTGGGTTGTTCGAGACCCGCGGGCGCTCTCCAGCCCTCTT
hsa-200	n691	u651	NONCODE	AF047386	TR	other	Homo sapiens (human)	hsa-200-TR	GGGTTGCGGAGGGTGGGCCTGGGAGGGGTGGTGGCCATTTTTTGTCTAACCCTAACTGAGAAGGGCGTAGGCGCCGTGCTTTTGCTCCCCGCGCGCTGTTTTTCTCGCTGACTTTCAGCGGGCGGAAAAGCCTCGGCCTGCCGCCTTCCACCGTTCATTCTAGAGCAAACAAAAAATGTCAGCTGCTGGCCCGTTCGCCCCTCCCGGGGACCTGCGGCGGGTCGCCTGCCCAGCCCCCGAACCCCGCCTGGAGGCCGCGGTCGGCCCGGGGCTTCTCCGGAGGCACCTACTGCCACCGCGAAGAGTTGGCTCTGTCAGCCGCGGGTCTCTCGGGGGCGAGGGCGAGGTTCAGGCCTTTCAGGCCGCAGGAAGAGGAACGGAGCGAGTCCCCGCGCGCGG…
hsa-201	n719	u678	NONCODE	AF058926	vRNA	other	Homo sapiens (human)	hsa-201-vRNA	GGYCAGCWWYAGCTCAGCGGTTACTTCGAGTACATTGTAACCACCTCTCTGGGTGGTTCGARACCCGCGGSCGCYMYCTGRC
hsa-202	n720	u679	NONCODE	AF058927	vRNA	other	Homo sapiens (human)	hsa-202-vRNA	GGYCAGCTTYAGCTCAGCGGTTACTTCGACAGTTCTTTAATTGAAACAAGCAACCTGTCTGGGTGGTTCGARACCCGCGGCCGCTMYCTGGC
hsa-203	n763	u722	NONCODE	AF071165	Hoxa 11-AS	other	Homo sapiens (human)	hsa-203-Hoxa 11-AS	GAGGTCCAACAGCCGAGCTTAGCCCACCGGGCTCTGGGAAAGACCCGACTGAGGCTAAAGCCGCCCCGGAAGGCCAAGTCCGAGTTCCATTTCTTGAAGAGGCCGGCGCGCGTAAGGCTGTGACATTGGCCCTGGCGACTGGCTTCCCAGGAGCTGTTCTTTCTCAGGAGCTCCACAGCGCGGGCCATCTCCAGAAAACTGTCTTCTAGACAGACCTGCGGTTTTATAGCAGTTTTGGCAGTCAACTTCAGCTTGTGCCTGAGCAGACGGGGTTGTGGTGGCCCGCCAGCGGGGGATGCCAGGCCACCTCCCCCAGCGGCACGCAGCCCCTCTCTTAATTAGATCGGTTTTCCCCTGGTGTCCGGGAGAGCGGTCCCGGCAGAAAGTCAGAGTGTATTT…
hsa-204	n764	u723	NONCODE	AF071166	Hoxa 11-AS	other	Homo sapiens (human)	hsa-204-Hoxa 11-AS	CCGCCAACAGCCAGAACGGCTTCTCCCCGCGGTTTGTCACTGATCCGCAGGGCCCGGAAGGGCCTTCGTCTTACCCGGGATCCACCTCTCCCCTCATCTTCCCTGCCTACCTCTTCATCCCACCTTCTGTCCTTGGAGAAACTCCCTCCTCCTCGCTGCCTGCCGGGCTTCGGAGTGACTCGGCAGAGACAGAGGCACAGGGGCTGCCCTGCTGCTCACCGGTCCACCCATCTGCCTGGTCTTCTGGAGCTGAGGACTCGGGAAACCATGCAATTGAGGCAAGCCTTGGGCTGCTTTAGAGGCGCTGACATCCGAGGAGACTTCTCCTGGGAGGTCCAACAGCCGAGCTTAGCCCACCGGGCTCTGGGAAAGACCCGACTGAGGCTAAAGCCGCCCCGG…
hsa-205	n765	u724	NONCODE	AF071167	Hoxa 11-AS	other	Homo sapiens (human)	hsa-205-Hoxa 11-AS	CCCACGGGTGTCCGCAGGAGACAAAGGCGAATTCCGGAGAAAAGGCTGGGGCTGAGAAAGGCGCTCCGGGAGCGGCTGGCAGGGCAATTCGGCAGGCTGCACCGAAGCCGAGTGCCCGGAGGGACTTGCCGCCCGGAAGGGGGTGTGTGGGGGCGCTGCCGTGAAGATGGATGAGGGAAAAGGTTTTTGATATCAGCAGAAGGGAAAACGCCTGGAGTGGCCGAACACTTTTAGTTGCCCAGCAGGAATAGGAGACGGGTACTCAGCTCCCCAAGGCTGCGCAATATCCCAGCTTTGCCCGCTCCTGCCCTCGTGTTCGGAATATGCTGGCGGTGTGAATGTGAAGGTTTCTCCAGGCAGGCGGCTGGGGCGAGGGGTGGGCGCAGCTCTGAGGATCAG…
hsa-206	n766	u723	NONCODE	AF071168	Hoxa 11-AS	other	Homo sapiens (human)	hsa-206-Hoxa 11-AS	GGAGTGACTCGGCAGAGACAGAGGCACAGGGGCTGCCCTGCTGCTCACCGGTCCACCCATCTGCCTGGTCTTCTGGAGCTGAGGACTCGGGAAACCATGCAATTGAGGCAAGCCTTGGGCTGCTTTAGAGGCGCTGACATCCGAGGAGACTTCTCCTGGGAGGTCCAACAGCCGAGCTTAGCCCACCGGGCTCTGGGAAAGACCCGACTGAGGCTAAAGCCGCCCCGGAAGGCCAAGTCCGAGTTCCATTTCTTGAAGAGGCCGGCGCGCGTAAGGCTGTGACATTGGCCCTGGCGACTGGCTTCCCAGGAGCTGTTCTTTCTCAGGAGCTCCACAGCGCGGGCCATCTCCAGAAAACTGTCTTCAGAGTGTATTTCCTTTTATCGTCAACCCAGAGCC…
hsa-207	n767	u725	NONCODE	AF071169	Hoxa 11-AS	other	Homo sapiens (human)	hsa-207-Hoxa 11-AS	GAGGTCCAACAGCCGAGCTTAGCCCACCGGGCTCTGGGAAAGACCCGACTGAGGCTAAAGCCGCCCCGGAAGGCCAAGTCCGAGTTCCATTTCTTGAAGAGGCCGGCGCGCGTAAGGCTGTGACATTGGCCCTGGCGACTGGCTTCCCAGGAGCTGTTCTTTCTCAGGAGCTCCACAGCGCGGGCCATCTCCAGAAAACTGTCTTTCAGCTTGTGCCTGAGCAGACGGGGTTGTGGTGGCCCGCCAGCGGGGGATGCCAGGCCACCTCCCCCAGCGGCACGCAGCCCCTCTCTTAATTAGATCGGTTTTCCCCTGGTGTCCGGGAGAGCGGTCCCGGCAGAAAGTCAGAGTGTATTTCCTTTTATCGTCAACCCAGAGCCCCACCGCGGCTAATGCAAG…
hsa-208	n768	u724	NONCODE	AF071170	Hoxa 11-AS	other	Homo sapiens (human)	hsa-208-Hoxa 11-AS	TCGAGGGCCGAACCGAGAGGGTGCTGGCAGGGCTGGATCCCACGGGTGTCCGCAGGAGACAAAGGCGAATTCCGGAGAAAAGGCTGGGGCTGAGAAAGGCGCTCCGGGAGCGGCTGGCAGGGCAATTCGGCAGGCTGCACCGAAGCCGAGTGCCCGGAGGGACTTGCCGCCCGGAAGGGGGTGTGTGGGGGCGCTGCCGTGAAGATGGATGAGGGAAAAGGTTTTTGATATCAGCAGAAGGGAAAACGCCTGGAGTGGCCGAACACTTTTAGTTGCCCAGCAGGAATAGGAGACGGGTACTCAGCTCCCCAAGGCTGCGCAATATCCCAGCTTTGCCCGCTCCTGCCCTCGTGTTCGGAATATGCTGGCGGTGTGAATGTGAAGGTTTCTCCAGGCAGG…
hsa-209	n769	u726	NONCODE	AF071171	Hoxa 11-AS	other	Homo sapiens (human)	hsa-209-Hoxa 11-AS	GGGGGTGTGCGCTGTTCCGCATAACCACTGCCTCCCATGTCCTCCTCGAGGGCCGAACCGAGAGGGTGCTGGCAGGGCTGGATCCCACGGGTGTCCGCAGGAGACAAAGGCGAATTCCGGAGAAAAGGCTGGGGCTGAGAAAGGCGCTCCGGGAGCGGCTGGCAGGGCAATTCGGCAGGCTGCACCGAAGCCGAGTGCCCGGAGGGACTTGCCGCCCGGAAGGGGGAGGTCCAACAGCCGAGCTTAGCCCACCGGGCTCTGGGAAAGACCCGACTGAGGCTAAAGCCGCCCCGGAAGGCCAAGTCCGAGTTCCATTTCTTGAAGAGGCCGGCGCGCGTAAGGCTGTGACATTGGCCCTGGCGACTGGCTTCCCAGGAGCTGTTCTTTCTCAGGAGCTCC…
hsa-210	n778	u735	NONCODE	AF080092	STAT utron	other	Homo sapiens (human)	hsa-210-STAT utron	AAGCGGCGAGGTGCCTTTACTACATGTGTGATCTGAAAACCCTGCTTGGTTCTGAGCTGCGTCTATTGAATTGGTAAAGTAATACCAATGGCTTTTTATCATTTCCTTCTTCCCTTTAAGTTTCACTTGAAATTTTAAAAATCATGGTTATTTTTATCGTTGGGATCTTTCTGTCTTCTGGGTTCCATTTTTTAAATGTTTAAAAATATGTTGACATGGTAGTTCAGTTCTTAACCAATGACTTGGGGATGATGCAAACAATTACTGTCGTTGGGATTTAGAGTGTATTAGTCACGCATGTATGGGGAAGTAGTCTCGGGTATGCTGTTGTGAAATTGAAACTGTAAAAGTAGATGGTTGAAAGTACTGGTATGTTGCTCTGTATGGTAAGAACTAATT…
hsa-211	n788	u745	NONCODE	AF087017	H19	other	Homo sapiens (human)	hsa-211-H19	AGCAGGGTGAGGGAGGGGGTGGGATGGGTGGGGGGTAACGGGGGAAACTGGGGAAGTGGGGAACCGAGGGGCAACCAGGGGAAGATGGGGTGCTGGAGGAGAGCTTGTGGGAGCCAAGGAGCACCTTGGACATCTGGAGTCTGGCAGGAGTGATGACGGGTGGAGGGGCTAGCTCGAGGCAGGGCTGGTGGGGCCTGAGGCCAGTGAGGAGTGTGGAGTAGGCGCCCAGGCATCGTGCAGACAGGGCGACATCAGCTGGGGACGATGGGCCTGAGCTAGGGCTGGAAAGAAGGGGGAGCCAGGCATTCATCCCGGTCACTTTTGGTTACAGGACGTGGCAGCTGGTTGGACGAGGGGAGCTGGTGGGCAGGGTTTGATCCCAGGGCCTGGGCAACGGAG…
hsa-212	n792	u748	NONCODE	AF092038	SRA RNA	other	Homo sapiens (human)	hsa-212-SRA RNA	CGCTTGGCGGAGCTGTACGTGAAGCCGGGCAACAAGGAACGCGGCTGGAACGACCCGCCGCAGTTCTCATACGGGCTGCAGACCCAGGCCGGCGGACCCAGGCGCTCGCTGCTTACCAAGAGGGTAGCCGCACCCCAGGATGGATCCCCCAGAGTCCCCGCATCAGAGACTTCTCCTGGGCCTCCCCCAATGGGGCCTCCACCTCCTTCAAGTAAGGCTCCCAGGTCCCCACCTGTGGGGAGTGGTCCTGCCTCTGGCGTGGAGCCCACAAGTTTCCCAGTCGAGTCTGAGGCTGTGATGGAGGATGTGCTGAGACCTTTGGAACAGGCATTGGAAGACTGCCGTGGCCACACAAGGAAGCAGGTATGTGATGACATCAGCCGACGCCTGGCACTGCTG…
hsa-213	n799	u754	NONCODE	AF103907	DD3	other	Homo sapiens (human)	hsa-213-DD3	ACAGAAGAAATAGCAAGTGCCGAGAAGCTGGCATCAGAAAAACAGAGGGGAGATTTGTGTGGCTGCAGCCGAGGGAGACCAGGAAGATCTGCATGGTGGGAAGGACCTGATGATACAGAGGAATTACAACACATATACTTAGTGTTTCAATGAACACCAAGATAAATAAGTGAAGAGCTAGTCCGCTGTGAGTCTCCTCAGTGACACAGGGCTGGATCACCATCGACGGCACTTTCTGAGTACTCAGTGCAGCAAAGAAAGACTACAGACATCTCAATGGCAGGGGTGAGAAATAAGAAAGGCTGCTGACTTTACCATCTGAGGCCACACATCTGCTGAAATGGAGATAATTAACATCACTAGAAACAGCAAGATGACAATATAATGTCTAAGTAGTGA…
hsa-214	n883	u837	NONCODE	AF125183	H19	other	Homo sapiens (human)	hsa-214-H19	AGCAGGGTGAGGGAGGGGGTGGGATGGGTGGGGGGTAACGGGGGAAACTGGGGAAGTGGGGAACCGAGGGGCAACCAGGGGAAGATGGGGTGCTGGAGGAGAGCTTGTGGGAGCCAAGGAGCACCTTGGACATCTGGAGTCTGGCAGGAGTGATGACGGGTGGAGGGGCTAGCTCGAGGCAGGGCTGGTGGGGCCTGAGGCCAGTGAGGAGTGTGGAGTAGGCGCCCAGGCATCGTGCAGACAGGGCGACATCAGCTGGGGACGATGGGCCTGAGCTAGGGCTGGAAAGAAGGGGGAGCCAGGCATTCATCCCGGTCACTTTTGGTTACAGGACGTGGCAGCTGGTTGGACGAGGGGAGCTGGTGGGCAGGGTTTGATCCCAGGGCCTGGGCAACGGAG…
hsa-225	n1081	u1021	NONCODE	AF221907	telomerase RNA	other	Homo sapiens (human)	hsa-225-telomerase RNA	GGGTTGCGGAGGGTGGGCCTGGGAGGGGTGGTGGCCATTTTTTGTCTAACCCTAACTGAGAAGGGCGTAGGCGCCGTGCTTTTGCTCCCCGCGCGCTGTTTTTCTCGCTGACTTTCAGCGGGCGGAAAAGCCTCGGCCTGCCGCCTTCCACCGTTCATTCTAGAGCAAACAAAAAATGTCAGCTGCTGGCCCGTTCGCCCCTCCCGGGGACCTGCGGCGGGTCGCCTGCCCAGCCCCCGAACCCCGCCTGGAGGCCGCGGTCGGCCCGGGGCTTCTCCGGAGGCACCCACTGCCACCGCGAAGAGTTGGGCTCTGTCAGCCGCGGGTCTCTCGGGGGCGAGGGCGAGGTTCAGGCCTTTCAGGCCGCAGGAAGAGGAACGGAGCGAGTCCCCGCGCGCG…
hsa-226	n1115	u1055	NONCODE	AF222981	DISC2	other	Homo sapiens (human)	hsa-226-DISC2	TTGTGGAAAGGATGGATGGGTGGGTGGATGGATGGATGGATGGATGGCTGGATGGATGGATAGAAATGCAACTTCAAGATCTGGTTCTACAGTATTACATATGAAGCAACTGAGACTCAGATAAAATTCAGTGAGTTGCTGAAGACTATTCACTCATTGAGCCTCACATTCTGATGCTATATATATCAGGTGCTATGCAGATGATTAGGGAAGGGCAGGACTGAGATTAAACTGACACCCCCTACATCCTAATCCAGGCTTTTTCCACTGTATGGCGATGCCTCCCAAAAGAATTATCACAGCGACTTAATAAAGGAGGGAGAAAGTTAGTTGCAAATTTCAAGCTTAGAAATTCACAGGCAAAAATGGCTGAAGGGAAATAATCACACTAATAGTGAT…
hsa-227	n1116	u1056	NONCODE	AF222983	DISC2	other	Homo sapiens (human)	hsa-227-DISC2	GAATTCACACTCACTCTGCTCTTTTAAAATGTTCACTTTTATCACTGTGCATTTTCCCAAGCCTTATCCCTCAGGATCAAAGAAAGGGCCTAGGCTTTAATTAATGATCTCTCCTATGTTTTACCAAGGGCACTGGTCTCTCGAGCTTGCAGTGGGTTGCAAGGGATTAGAGGGTGTATTTGCAGCAAAACTTCTGTACCGGCACTCGCTCTGTATATATAGTCTCTTCCAATCTGCTTTTAGAGATCTTTTCTTTCTGACTGTTTGCAGGAAGACATGGCACGCTGTGGCATATTCTGCCTGATGTCTCTGGAAGCATAATTGGTGCCCATCCCACTTTTTATTAACTCTCTTGGTTGAAAACACAGCCCAGAAGACATGTTGGGACTTCATAAGCAC…
hsa-228	n1117	u1057	NONCODE	AF222987	DISC2	other	Homo sapiens (human)	hsa-228-DISC2	AAAAGTAGCTGAGAGCAAGAAAATAAATGAACAAAGTATAAATTGAATTGTGGAAATTCACATACAAGGGGCTAGAGTTAAAAGGGACCTCAGTAGCCACAGGGACTATCTAATTCATCTCTGGACCATGAGGGCCTGCCACAGCGCCTAGCATATCGTAAGTACTCAATAAATGCTTGTGGAAAGGATGGATGGGTGGGTGGATGGATGGATGGATGGATGGCTGGATGGATGGATAGAAATGCAACTTCAAGATCTGGTTCTACAGTATTACATATGAAGCAACTGAGACTCAGATAAAATTCAGTGAGTTGCTGAAGACTATTCACTCATTGAGCCTCACATTCTGATGCTATATATATCAGGTGCTATGCAGATGATTAGGGAAGGGCAGGACTG…
hsa-229	n1118	u1058	NONCODE	AF223389	PCGEM1	other	Homo sapiens (human)	hsa-229-PCGEM1	AAGGCACTCTGGCACCCAGTTTTGGAACTGCAGTTTTAAAAGTCATAAATTGAATGAAAATGATAGCAAAGGTGGAGGTTTTTAAAGAGCTATTTATAGGTCCCTGGACAGCATCTTTTTTCAATTAGGCAGCAACCTTTTTGCCCTATGCCGTAACCTGTGTCTGCAACTTCCTCTAATTGGGAAATAGTTAAGCAGATTCATAGAGCTGAATGATAAAATTGTACTACGAGATGCACTGGGACTCAACGTGACCTTATCAAGTGAGCAGGCTTGGTGCATTTGACACTTCATGATATCAGCCAAAGTGGAACTAAAAACAGCTCCTGGAAGAGGACTATGACATCATCAGGTTGGGAGTCTCCAGGGACAGCGGACCCTTTGGAAAAGGACTAGAAA…
hsa-274	n1424	u1344	NONCODE	AF334829	RNase MRP RNA	other	Homo sapiens (human)	hsa-274-RNase MRP RNA	GTTCGTGCTGAAGGCCTGTATCCTAGGCTACACACTGAGGACTCTGTTCCTCTCCTTTCCGCCTAGGGGAAAGTCCCCGGACCTCGGGCAGAGAGTGCCACGTGCATACGCACGTAGACATTCCCCGCTTCCCACTCCAAAGTCCGCCAAGAAGCGTATCCCGCTGAGCGGCGTGGCGCGGGGGCGTCATCCGTCAGCTCCCTCTAGTTACGCAGGCAGTGCGTGTCCGCGCACCAACCACACGGGGCTCATTCTCAGCGCGGCT
hsa-294	n1853	u1757	NONCODE	AF402776	bic	other	Homo sapiens (human)	hsa-294-bic	AGCGGAGCCCCGAGCCGCCCGCAGAGCAAGCGCGGGGAACCAAGGAGACGCTCCTGGCACTGCAGATAACTTGTCTGCATTTCAAGAACAACCTACCAGAGACCTTACCTGTCACCTTGGCTCTCCCACCCAATGGAGATGGCTCTAATGGTGGCACAAACCAGGAAGGGGAAATCTGTGGTTTAAATTCTTTATGCCTCATCCTCTGAGTGCTGAAGGCTTGCTGTAGGCTGTATGCTGTTAATGCTAATCGTGATAGGGGTTTTTGCCTCCAACTGACTCCTACATATTAGCATTAACAGTGTATGATGCCTGTTACTAGCATTCACATGGAACAAATTGCTGCCGTGGGAGGATGACAAAGAAGCATGAGTCACCCTGCTGGATAAACTTAGACTT…
hsa-295	n1869	u1772	NONCODE	AF429305	NCRMS	other	Homo sapiens (human)	hsa-295-NCRMS	TCTGTGAATAATTCCAGCAAGTGCCAAGGGGCTAGTTGAGGAATGGCTTCATGGCATTCTCAGGATGATGGAGTGAGTGATGGAATAGGTTGCCAACGGTAGTTACTCCACTCAGCACAGAATGGTCTGCGGGGAAATATAATCAGACATGCCCAAAGAAGTCTGCTTAGGGTGAAACAAATACCTTTGAGGTTTAAATCAGAAAGGAAGGAGAGACTGTTTCTACAGGTGTCATACAAAAATCAATACTGAGCCAAGGATTATTGGATCCCATAGAACCACGGAGACTTGGTAGTGAAATTCTTCCAAAGGCAGATGGTGTTCCTAGGTTTGGAAATATAAATCCCATGGGAAGTCAGCTGAAGACCATTTTATGCATCACTCATCCTGTTAGAGCCC…
hsa-296	n1870	u1773	NONCODE	AF429306	NCRMS	other	Homo sapiens (human)	hsa-296-NCRMS	CCGTGTTCCTAGGTTTGGAAATATAAATCCCATGGGAAGTCAGCTGAAGACCATTTTATGCATCACTCATCCTGTTAGAGCCCTGTGCTGTTCTGTCTCTCTATAAGACTGGCTGAAACCACCACGGTTGTTTACAATTTATGCTCTAACTTTGGATCACCTAGTTAATACTCTAACTCCGATTATTACCAAAGACAATGTTCTATAAAAGATATTGTCTATTAGAAGGATGCTTCTGCATTATTAATAAAATCACAGGGAAAATGCAACATTTTGGATGTCACATCTGATAAGTGGGTGACTGATCGTACCCGCCAGCTGGCTAATGTCATAATTAACAAAGTTGCTACTACATCTGCAAAGTTTAATCGAAAAATTTGCCAGTGATATGATGGCCTT…
hsa-298	n1967	u1859	NONCODE	AF458223	RNase MRP RNA	other	Homo sapiens (human)	hsa-298-RNase MRP RNA	GTTCGTGCTGAAGGCCTGTATCCTAGGCTACACACTGAGGACTCTGTTCCTCCCCTTTCCGCCTAGGGGGAAGTCCCCGGACCTCGGGCAGAGAGTGCCACGTGCATACGCACGTAGACATTCCCCGCTTCCCACTCCAAAGTCCGCCAAGAAGCGTATCCCGCTGAGCGGCGTGGCGCGGGGGCGTCATCCGTCAGCTCCCTCTAGTTACGCAGGCAGTGCGTGTCCGCGCACCAACCACACGGGGCTCATTCTCAGCGCGGCTG
hsa-299	n1968	u1860	NONCODE	AF458224	RNase MRP RNA	other	Homo sapiens (human)	hsa-299-RNase MRP RNA	GTTCGTGCTGAAGGCCTGTATCCTAGGCTACACACTGAGGACTCTGTTCCTCCCCTTTCCGCCTAGGGGAAAGTCCCCGGACCTCGGGCAGAGAGTGCCACGTGCATACGCACGTAGACATTCCCCGCTTCCCACTCCAAAGTCCGCCAAGAAGCGTATCCCGCTGAGCGGCGTGGCGCGGGGGCGTCATCCGTCAGCTCCCTCTAGTTACGCAGGCAGTGCGTGTCCGCGCACCAACCACACGGGGCTCATTCTCAGCGCGGCTG
hsa-300	n1969	u1859	NONCODE	AF458225	RNase MRP RNA	other	Homo sapiens (human)	hsa-300-RNase MRP RNA	GTTCGTGCTGAAGGCCTGTATCCTAGGCTACACACTGAGGACTCTGTTCCTCCCCTTTCCGCCTAGGGGGAAGTCCCCGGACCTCGGGCAGAGAGTGCCACGTGCATACGCACGTAGACATTCCCCGCTTCCCACTCCAAAGTCCGCCAAGAAGCGTATCCCGCTGAGCGGCGTGGCGCGGGGGCGTCATCCGTCAGCTCCCTCTAGTTACGCAGGCAGTGCGTGTCCGCGCACCAACCACACGGGGCTCATTCTCAGCGCGGCTG
hsa-301	n1970	u1859	NONCODE	AF458226	RNase MRP RNA	other	Homo sapiens (human)	hsa-301-RNase MRP RNA	GTTCGTGCTGAAGGCCTGTATCCTAGGCTACACACTGAGGACTCTGTTCCTCCCCTTTCCGCCTAGGGGGAAGTCCCCGGACCTCGGGCAGAGAGTGCCACGTGCATACGCACGTAGACATTCCCCGCTTCCCACTCCAAAGTCCGCCAAGAAGCGTATCCCGCTGAGCGGCGTGGCGCGGGGGCGTCATCCGTCAGCTCCCTCTAGTTACGCAGGCAGTGCGTGTCCGCGCACCAACCACACGGGGCTCATTCTCAGCGCGGCTG
hsa-302	n1971	u1859	NONCODE	AF458227	RNase MRP RNA	other	Homo sapiens (human)	hsa-302-RNase MRP RNA	GTTCGTGCTGAAGGCCTGTATCCTAGGCTACACACTGAGGACTCTGTTCCTCCCCTTTCCGCCTAGGGGGAAGTCCCCGGACCTCGGGCAGAGAGTGCCACGTGCATACGCACGTAGACATTCCCCGCTTCCCACTCCAAAGTCCGCCAAGAAGCGTATCCCGCTGAGCGGCGTGGCGCGGGGGCGTCATCCGTCAGCTCCCTCTAGTTACGCAGGCAGTGCGTGTCCGCGCACCAACCACACGGGGCTCATTCTCAGCGCGGCTG
hsa-303	n2060	u1914	NONCODE	AF482998	MESTIT1 RNA	other	Homo sapiens (human)	hsa-303-MESTIT1 RNA	TTAAAAGGCATCCCTTACGCCTTTGAAAAGTGTAGAGTATCACGAAGTGTCTGTGTTCATTTTCTGACCGTAAACTGAAATACTGGTGAACAAACGTGGGGTGCGAGCGGGTGAGCGGGGCGGCCGGCCGGTGCCCGCTGCATCCAGAGGGGGCGCTGCAGGCCTCCCTTCGGCTGCGCACGGCCCGGGCCCTCCGCGGCTCTGCAACTCTGCACCCCGAAAGGTTCGGTGCTGGACCGCGGGGCATCCAACCCGGGACCGGGGGCGACCCACGGACACTGAGGAAACTACCGCCTATAAGCCTATCATCAGAACCTCTGGCACAACACAGGCCAGAAACACCAGCATCCAAGATGAAGGCAATTTTCTGTTTATGGACTGAGTACCCCACAAAAGATC…
hsa-308	n2131	u1975	NONCODE	AJ006345	KvLQT1-AS	other	Homo sapiens (human)	hsa-308-KvLQT1-AS	ATGGAATTCAAGAAATTAAGCATACGGTCACGAGAGTGCAAAGTTCTGTGAAACGCTCCAGTGGTTACACGCCCCGGGGTTTCAGCTTCGACCCTGGCTTCCTCATCGTCCTGGTCTGCCTCATCTTCAGCGTGCTGTCCACCATCGAGCAGTATGCCGCCCTGGCCACGGGGACTCTCTTCTGGATGGGCCCTTTGCACTGCCTGCTATTTGTTTTCTGTCTTCATCCTGAGAGGGCTCAAGGTCTGCATGCCATTTTGCAATTGACAAATGGCTTGTGCTTAGCTATTTCGTTGAATGCTGAACTAACAATAGTCAGTGAAGATTAAGAACTAAAGGCTCAAGGACAGCTACAGATGACCACAGCTGGAGTGCGGCAGATACTCGGGGCCGCTGGGT…
hsa-316	n2220	u2049	NONCODE	AJ224022	snR60	snoRNA	Homo sapiens (human)	hsa-316-snR60	GATAGTTCAGCAGACTAACGCTGATGAGCAATATTAAGTCTTTCGCTCCTATCTGATGTATC
hsa-330	n2346	u2157	NONCODE	AJ251759	GNAS1-AS	other	Homo sapiens (human)	hsa-330-GNAS1-AS	TAGGGGGCGCCGCGTTGGAACGCCCGAAGAGGTGCTGCTGGGGTGGTTGGAAGCCGGTGGGGGGCGGGTGTATGGCGGCTAGGCCTGGAAGACCACGAGGACCGCTAGCGCCGTGGGGTCACTCTTCCTCATGCCACAGGTTGCCGAGCCTCGGGGGAGAGGTGGGGTCCCAGGGGCCAACCCTTGGGTGTGTTGATGGCGGCAGGCTAACCCAGCCAACGGGGTGCCACTGCCGGGCAAGGTGAGGAGCAAGAAGATTTCCAGGGCTGGGAGGTAGAGGGCCAGGATCCCAAGGAGAGGGCTTACTGCGAGGAGCAGCCCAGGATGGATAAGGAGTTGAGGCCCCAGGGATGCTGAGCCTGCACAAGTGGAAGTGACTGGCTACCAGACTCTGAAAAA…
hsa-331	n2381	u2189	NONCODE	AJ297963	TTY2	other	Homo sapiens (human)	hsa-331-TTY2	AATCACCACAGATAGCCACTGAGACCCTCTCTCAACTTCATCTGCATGTGTGAGAGGCCAGTTTGAGGTGTGAGAGTACTTCTCCAATTTGGACTTGCCTTTGTCATGTTTCCTGCCTATGTGAGAGAGACCCTGTGAAACCCAGGTAGAAGGGAGGCAGTAAGGTTAATGGCCCAGCCATCTTTTGCTGACCCCCATCTCTGGGGTCTCAGGTATGATTCTATCACCCAAAGACACCTAAACAAATCACCAGACTACATTCCAATCCCCATGGGACCTGATTATTGCACACAGCTTCTTTCAGCAATGAGTCAGAAGAGCAGTTTTTCAGAACCAACTCACAGTCTGAAAAAGCAACCTCCTTTTTCATATATACACTTAACATCAAAAAAAAAAAGC
hsa-332	n2382	u2190	NONCODE	AJ297964	TTY2	other	Homo sapiens (human)	hsa-332-TTY2	CACTCCGTTGCACTCCCGTTTGACTCTGGGTATGAAAGCCATCAAATCAGGAGTTAGCCAGGATGGACCCAATTTGCACACCAAATGTTTTTGGCGTGTTGGAGTACTCCCACCTCAACATCGGGCCATTGTATGGACTGCTTGTGCAATTAAAGGAATGTGCGAATGGTGTTGGAAGCACCTTCTGTGTCATCTGTCTTTCTCAGTGTTGCAGGTGAAGTTGTAGGACCCAATCCATCTCTCACCAGATTGTATCCTCACCCCATCTGACTGTATTGCTTCTTACACTGTATGTCCCAGGATGAAATCCTAAGATGATGGAGGAGGGTCCCCTCATGATGTAAAGTACCTGCTCAGATAGGAATCTAATTTGAGGTAAATTCCAGGGGTCCAGTGGAC…
hsa-398	n3747	u3346	NONCODE	AJ609482	ACA12 scaRNA	other	Homo sapiens (human)	hsa-398-ACA12 scaRNA	TGGACATTTATTTTTATTCAGTTTCTTCTCAAGGTGAAGATAACTCTTTGTAAATGTCCTACAGAAATATAGTAGCTTTCTGTTCTTCCTTTGCAAGTAAAAAGGGTGGGTCGTTCCACTACTGACATTT
hsa-399	n3748	u3347	NONCODE	AJ609483	scaRNA	other	Homo sapiens (human)	hsa-399-scaRNA	ACTGGAGGACTAAGAAGGCTGAGTCTGATGAAGTAAGACTTTGCTGATACATTCCTCCTAGAAAAAAGGGTTGGAGAGAGCAGCCTTCACTGAAGAGTATCACAGGGCTGACTGTACTACCCAACACTC
hsa-400	n3749	u3348	NONCODE	AJ609484	scaRNA	other	Homo sapiens (human)	hsa-400-scaRNA	CAGCACTTGATACTAACCGAGCTGTCTATATCCTAGCCTTGTGTCAAAGGCTTGTGATGTGTTGTGATAGCTGGGTTTAAGAAGTGCAATATTAAAACAAAAGCCATGAGTCTTTTAAGCCCAGTGTGTAAAGATACACTCTGAGTTATAACTCAGAGGCACAACT
hsa-401	n3750	u3349	NONCODE	AJ609485	scaRNA	other	Homo sapiens (human)	hsa-401-scaRNA	CTGGAGACTAAGAAAATAGAGTCCTTGAAATCAAGCTGACTCTGCTTTTAGCCTCCTAAATGAAAAGGTAGATAGAACAGGTCTTGTTTGCAAAATAAATTCAAGACCTACTTATCTACCAACAGCA
hsa-402	n3751	u3350	NONCODE	AJ609486	ACA47 scaRNA	other	Homo sapiens (human)	hsa-402-ACA47 scaRNA	ACGGTCTGGGGAAAGGCTCCTGTGTTGTTGAGCCTGCCAAGTTGTGGGTGCAGCATGGTACCAGGCAGCCCAACCCTGACCTAAAGTAAATTCCCGGAAGAAGTCTTTCCTGGGTTTTGAATTTGCAGTAACAGGTGTGAGCATTCTAGCAGCAGTTTGATGATCATGTATGATACTGCAAACAGGA
hsa-403	n3752	u3351	NONCODE	AJ609487	scaRNA	other	Homo sapiens (human)	hsa-403-scaRNA	TTGTCCTGGCCTATTTTTCTGCTCCCCTGTGCTCAGTTCTAACAGGGTAGTCTGGCAGGACACACAGCAATTCCCTCTCAGTTTAGGAGGGCCGTCCTAAGAATAGGGCTGGCTCTTAAAGGCACGAGAGGACAATT
hsa-436	n4314	u3814	NONCODE	D43770	CMPD-associated ncRNA	other	Homo sapiens (human)	hsa-436-CMPD-associated ncRNA	CGCATCCCAGGAAGAAGGAGTTGGAGCTCCGTGATGCCATTCAAAAACAGATGAGATGGGGACAGATTTAACCCAAAGGACATAGTTCAACTCCTGGTCTTGACAGAGGAGAAGCCCTCAAAGATGGAGTCTCACTCTGTTGCCAGGCTAGAATACAATGGCACGAACTTGGCTCACTGCAACCTCCGCCTCCTGGGTTCAAGAGATTCTCCTGCCTCAGAGTCCTGAGTTGCTGGGACTACGGGCACACACCATCATGCCCAGCTAATTTTTGTATTTTTAGTAGAGACAGGGTTTCACCATGTTGACCAGGATGGTCTCGATCTCTTGACCTCGTGATCTGCCCACGTCGGCCTCCCAAAGTCCTGGGATTACAGGCATGAGCCAGTGCGCCTAGCA…
hsa-445	n4375	u3862	NONCODE	K01562	hY1	other	Homo sapiens (human)	hsa-445-hY1	GGCTGGTCGAAGGTAGTGAGTTATCTCAATTGATTGTTCACAGTCAGTTACAGATCGAACTCCTTGTTCTACTCTTTCCCCCCTTCTCACTACTGCACTTGACTAGTCTTT
hsa-446	n4376	u289	NONCODE	K01563	hY3	other	Homo sapiens (human)	hsa-446-hY3	GGCTGGTCCGAGTGCAGTGGTGTTTACAACTAATTGATCACAACCAGTTACAGATTTCTTTGTTCCTTCTCCACTCCCACTGCTTCACTTGACTAGCCTTT
hsa-447	n4377	u248	NONCODE	K01564	hY5	other	Homo sapiens (human)	hsa-447-hY5	AGTTGGTCCGAGTGTTGTGGGTTATTGTTAAGTTGATTTAACATTGTCTCCCCCCACAACCGCGCTTGACTAGCTTGCTGTTTT
hsa-457	n4431	u3904	NONCODE	L13304	scAlu RNA	other	Homo sapiens (human)	hsa-457-scAlu RNA	GGGCCGGGCGCGGTAGCTCACGCCTGTAATCCTAGCACTTTGGGAGGCTGAGGCGGGTGGATCACCTGAGATCAGGAGTTCAAGACCAGCCTGGCCAACATGGTGAAACCCCGTCTCTACT
hsa-458	n4434	u3907	NONCODE	L13704	scAlu RNA	other	Homo sapiens (human)	hsa-458-scAlu RNA	GGCCGGGTGTGGTGGCTCATGCCTGTAATCCTAGCACTTTGGGAGGCCGAGGCAGGCGAATCATGAGGTCAGGAGATCTAGACCATCCTGGCCAACATGGTGAAACCCCGTCTCTACT
hsa-459	n4435	u3908	NONCODE	L13705	scAlu RNA	other	Homo sapiens (human)	hsa-459-scAlu RNA	GGCCGGGCGCGGTAGCTCACGCCTGTAATCCTAGCACTTTGGGAGGCCGAGGCGGGTGGATCGCGAGGTCAGGAGTTCAAGACCAGCCTGGCCAATATGGTGAAACCCCGTCTCTACT
hsa-460	n4436	u3909	NONCODE	L13706	scAlu RNA	other	Homo sapiens (human)	hsa-460-scAlu RNA	GGCCGGGCGCGGTGGCTCACGCCTGTAATTCCAGCACTTTGGGAGGCCGAGGCGGGCGGATCACGAGGTCAGCAGATCGAGACCATCCTGGCTAACACGGTGAAACCCCGTCTCTACT
hsa-461	n4437	u3910	NONCODE	L13707	scAlu RNA	other	Homo sapiens (human)	hsa-461-scAlu RNA	GGCTGGGCGCGGTGGCTCACGCCTGTAATCCCAGCACTTTGGGAGGCCGAGGCGGGCGGATCACGAGATCAAGAGATCGAGACCACCCTGGCCAACATGGTGAAACCCCGTCTCTACT
hsa-462	n4438	u3911	NONCODE	L13708	scAlu RNA	other	Homo sapiens (human)	hsa-462-scAlu RNA	GGCCGGGCACGGTGGCTCACGCTTGTAATCCCAGCACTTTGGGAGGCCAAGGAAGGTGAATCACTAGAGGTCAGGAGTTTGAGACCAGCCTGGCCAACATGGTGAAACCCCGTCTCTACT
hsa-463	n4439	u3912	NONCODE	L13709	scAlu RNA	other	Homo sapiens (human)	hsa-463-scAlu RNA	CAGGCCGGGCACGGTGGCTCACGCCTGTAATCCCAGCACTTTGGGAGGCCGAGGCGGGCGGATCACGAGGTCAGGAGATCGAGACCATCCCGGCTAAAACGGTGAAACCCCGTCTCTACT
hsa-464	n4440	u3913	NONCODE	L13710	scAlu RNA	other	Homo sapiens (human)	hsa-464-scAlu RNA	CATGGCCGGGCGCAGTGGCTCACGCCTGTAATCCCAGCACATTGGGAGGCTGAGGCGAGCGAATCACGAGGTCAGGAGATCAAGACCATCCTGGCTAACACGGTGAAACCCCGTCTCTACT
hsa-465	n4441	u3914	NONCODE	L13711	scAlu RNA	other	Homo sapiens (human)	hsa-465-scAlu RNA	CGCCGGGCGCGGTAGTTACGCCTGTAATCCTAGCACTTTGGGAGGCTGAGGCGGGTGGATCACCTGAGATCAGGAGTTCAAGACCAGCCTGGCCAATATGGTGAAACCCCGTCTCTACT
hsa-466	n4442	u3915	NONCODE	L13712	scAlu RNA	other	Homo sapiens (human)	hsa-466-scAlu RNA	GGCCGGGCGCGGTGGCTCACTCCTGTAATCCCAGCACTTTGGGAGGCCGAGGCGGGTGGATCATCTGAGGTCAGGAGTTCGAGACCAGCCTGGCCGACGTGGTGAAACCCCGTCTCTACT
hsa-467	n4443	u3916	NONCODE	L13713	scAlu RNA	other	Homo sapiens (human)	hsa-467-scAlu RNA	GGGCCGGGCGCGGTGGCTCACGCCTGTAATCCCAGCACTTTGGGAGGCCGAGGCGGGCGGATCACGAGGTCAGGAGATCGAGACCATCCCGGCTAAAACGGTGAAACCCCGTCTCTACT
hsa-468	n4444	u3916	NONCODE	L13714	scAlu RNA	other	Homo sapiens (human)	hsa-468-scAlu RNA	GGCCGGGCGCGGTGGCTCACGCCTGTAATCCCAGCACTTTGGGAGGCCGAGGCGGGCGGATCACGAGGTCAGGAGATCGAGACCATCCCGGCTAAAACGGTGAAACCCCGTCTCTACT
hsa-469	n4445	u3904	NONCODE	L13715	scAlu RNA	other	Homo sapiens (human)	hsa-469-scAlu RNA	GGCCGGGCGCGGTAGCTCACGCCTGTAATCCTAGCACTTTGGGAGGCTGAGGCGGGTGGATCACCTGAGATCAGGAGTTCAAGACCAGCCTGGCCAACATGGTGAAACCCCGTCTCTACT
hsa-478	n4528	u246	NONCODE	L32608	Y4	other	Homo sapiens (human)	hsa-478-Y4	GGCTGGTCCGATGGTAGTGGGTTATCAGAACTTATTAACATTAGTGTCACTAAAGTTGGTATACAACCCCCCACTGCTAAATTTGACTGGCTTT
hsa-498	n4640	u4083	NONCODE	M20910	7S RNA	other	Homo sapiens (human)	hsa-498-7S RNA	GCCGGGCGCGGTGGCGCGTGCCTGTAGTCCCAGCTACTCGGGAGGCTGAGGTGGGAGGATCGCTTGAGCCCAGGAGTTCTGGGCTGTAGTGCGCTATGCCGATCGGGTGTCCGCACTAAGTTCGGCATCAATATGGTGACCTCCCGGGAGCGGGGGACCACCAGGTTGCCTAAGGAGGGGTGAACCGGCCCAGGTCGGAAACGGAGCAGGTCAAAACTCCCGTGCTGATCAGTAGTGGGATCGCGCCTGTGAATAGCCACTGCACTCCAGCCTGAGCAACATAGCGAGACCCCGTCTCT
hsa-501	n4683	u4113	NONCODE	M29212	Th RNA	other	Homo sapiens (human)	hsa-501-Th RNA	GTTCGTGCTGAAGGCCTGTATCCTAGGCTACACACTGAGGACTCTGTTCCTCCCCTTTCCGCCTAGGGGAAAGTCCCCGGACCTCGGGCAGAGAGTGCCACGTGCATACGCACGTAGACATTCCCCGCTTCCCACTCCAAAGTCCGCCAAGAAGCGATTCCCGCTGAGCGGCGTGGCGCGGGGGCGTCATCCGTCAGCTCCCTCTAGTTACGCAGGCAGTGCGTGTCCGCGCACCTACCACACGGGGCTCAATTCTCAGCGCGGCTGT
hsa-502	n4691	u1860	NONCODE	M29916	RNase MRP RNA	other	Homo sapiens (human)	hsa-502-RNase MRP RNA	GTTCGTGCTGAAGGCCTGTATCCTAGGCTACACACTGAGGACTCTGTTCCTCCCCTTTCCGCCTAGGGGAAAGTCCCCGGACCTCGGGCAGAGAGTGCCACGTGCATACGCACGTAGACATTCCCCGCTTCCCACTCCAAAGTCCGCCAAGAAGCGTATCCCGCTGAGCGGCGTGGCGCGGGGGCGTCATCCGTCAGCTCCCTCTAGTTACGCAGGCAGTGCGTGTCCGCGCACCAACCACACGGGGCTCATTCTCAGCGCGGCT
hsa-503	n4695	u4124	NONCODE	M32053	H19	other	Homo sapiens (human)	hsa-503-H19	AGCAGGGTGAGGGAGGGGGTGGGATGGGTGGGGGGTAACGGGGGAAACTGGGGAAGTGGGGAACCGAGGGGCAACCAGGGGAAGATGGGGTGCTGGAGGAGAGCTTGTGGGAGCCAAGGAGCACCTTGGACATCTGGAGTCTGGCAGGAGTGATGACGGGTGGAGGGGCTAGCTCGAGGCAGGGCTGGTGGGGCCTGAGGCCAGTGAGGAGTGTGGAGTAGGTGCCCAGGCATCGTGCAGACAGGGCGACATCAGCTGGGGACGATGGGCCTGAGCTAGGGCTGGAAAGAAGGGGGAGCCAGGCATTCATCCCGGTCACTTTTGGTTACAGGACGTGGCAGCTGGTTGGACGAGGGGAGCTGGTGGGCAGGGTTTGATCCCAGGGCCTGGGCAACGGAG…
hsa-507	n4764	u4191	NONCODE	M97168	XIST	other	Homo sapiens (human)	hsa-507-XIST	CCTTCAGTTCTTAAAGCGCTGCAATTCGCTGCTGCAGCCATATTTCTTACTCTCTCGGGGCTGGAAGCTTCCTGACTGAAGATCTCTCTGCACTTGGGGTTCTTTCTAGAACATTTTCTAGTCCCCCAACACCCTTTATGGCGTATTTCTTTAAAAAAATCACCTAAATTCCATAAAATATTTTTTTAAATTCTATACTTTCTCCTAGTGTCTTCTTGACACGTCCTCCATATTTTTTTAAAGAAAGTATTTGGAATATTTTGAGGCAATTTTTAATATTTAAGGAATTTTTCTTTGGAATCATTTTTGGTGACATCTCTGTTTTTTGTGGATCAGTTTTTTACTCTTCCACTCTCTTTTCTATATTTTGCCCATCGGGGCTGCGGATACCTGGTTTTA…
hsa-509	n4775	u3887	NONCODE	S67154	E3	other	Homo sapiens (human)	hsa-509-E3	AAAGCAGGATTCAGACTACAATATAGCTGCTAAGTGCTGTGTTGTCGTTCCCCCTGCTTAAAATAAAGTTGTTTCTTAACTATACCTGTCTGCTATTCTCCTGTAGCAGCCAGGGACGCTTGGTCTCATACATGT
hsa-510	n4792	u4211	NONCODE	S76546	hY5	other	Homo sapiens (human)	hsa-510-hY5	GGCGAATTCGAGCTCGGTACCCCGGGATCCTCTAGAGTTGGTCCGAGTGTTGTGGGTTATTGTTAAGTTGATTTAACATTGTCTCCCCCCACAACCGCGCTTGACTAGCTTGCTGTTT
hsa-511	n4793	u4212	NONCODE	S76548	hY5	other	Homo sapiens (human)	hsa-511-hY5	AGTTGGTCGCGAGTGTTGTGGGTTATTGTTAAGTTGATTTAACATTGTCTCCCCCCACAACCGCGCTTGACTAGCTTGCTGTTTT
hsa-512	n4812	u598	NONCODE	U01305	BC200	other	Homo sapiens (human)	hsa-512-BC200	GGCCGGGCGCGGTGGCTCACGCCTGTAATCCCAGCTCTCAGGGAGGCTAAGAGGCGGGAGGATAGCTTGAGCCCAGGAGTTCGAGACCTGCCTGGGCAATATAGCGAGACCCCGTTCTCCAGAAAAAGGAAAAAAAAAAACAAAAGACAAAAAAAAAATAAGCGTAACTTCCCTCAAAGCAACAACCCCCCCCCCCCTTT
hsa-519	n4875	u4287	NONCODE	U12897	IPW	other	Homo sapiens (human)	hsa-519-IPW	CCAAATCATAGATCAAGATATTTTATTTATGTATGTCTTTTAAATGAAGAGTGGTTAGGATAGTCCTGATTATTGCACATAAATATTGCCTTTCACTAGATTATTGTTTTGGGCCAAATTTTAGACTATTATTTTAAAAAAGAGTACCTTAGTTTAATCCAACCTTTCCAGATATTTAGAAATTATTGAAATGTATATTTTGTGAAGATGGTCTTATGAAAGTTGTTGAGCTAGAAACATGTCCTTCACCAGTGGAATTCTTAGAAGCTTTCCTTGGGCTTCACTGGGTGCTAATAGACCATGATCGTATTGCTCTGTATATAATGGTACAAATTTTGTTTTATAACACTTAGTCTTAATAGAATGGGAATATTTTATCTTACTAACGTAGTCATTAGC…
hsa-520	n4892	u4301	NONCODE	U19107	ZNF127 AS	other	Homo sapiens (human)	hsa-520-ZNF127 AS	GTAAGTGCGAGTGCTCTGGACAAATACTGCTTGAGTTCCAGTCTTTGTTCCACTAATTCACAGCTATGGGTCGTAAACTCTACGGGCAAAACCTTTAAATTCTCTATTATTTACCTCATCATGATAATGAGAAAAATTATAGCAAGTACCACATTAGGTAGTTCTGACAAATTCATCCTTTTGCATGCAAAGTACATGGTATAAACTCTGTAAATGTGCCATCTTTGTTGGACAGTCAGGACAGTGTGAATAACCTGGGACTCAAGATTCAGACTCCCAGCATATTTTTCAGCTACTTCAGCCAAGATAAGTGCATTTGCAGTTGATGCAGATCATACGTTGTACAGGTAAATCATTAAAATGGCATCATTCTCTTTCACATTCATTTTTTCTTTGCTT…
hsa-532	n5188	u4561	NONCODE	U54776	NTT	other	Homo sapiens (human)	hsa-532-NTT	ATCCTGCAGTTTTCTGAAACGTAGACCCTGTGGCTTAGCCCAGTTAATCTCGTAAACTGGGTCATCACCCTGGGTTGCACAGCAAGCAGGAGCCTGGCAGCGAAGGCTGGATAAACACTGGCATCAACAGGAAAAAGCACTAGAAAGAAACTGGTTTTTTTCAAGCCCTGAGAACAATCAGATTCCCTCAGGTATTGCTTTCAAATCTGTTACCATCATCAGGTAACTTTACAAAACAGGGCAATTAAAGAGCTAGTTAAAGGCGCCTCAGCAATTTCCCAGACCTCCAGGGAGGTGAAGACAAGGAAGAGGACCACCTCATTGTCATTGGAAGGSCCACCACACCTGTTCTTGCTATTTGGTGATGAGCTTGTCTAGCCAGTGAACCCAGGCAGSCCA…
hsa-533	n5189	u4562	NONCODE	U56440	His-1	other	Homo sapiens (human)	hsa-533-His-1	TCTAGATTCTTACAGATTTCATTATTTGAAAATAAAGATAAACTTGCCTCATTACTTTTTATTAAAAATACTTTTGAACATATATAATTTAATCATTCCCGTGACTAAAGTTCAAACATTCTGATGAACTTCTTTCCCTAGGTAAACCAGCATATAACTTTGTAGTAGAACAAAGTTACATTCCATTTCGTTATAAATTCCTTTAGAAAGACAAGTTTCAAAAATTATTTCTCTCAAAGTGTATCATTGTGACACCACATTAAGAAAAATCAAAGATAAATAATAGGACTATGGATCCTGCAAATTTTGCCAATGCCTGAAGACATATTCATACATTCATTCATTCATAAATATTTATTGAGGGCCTGGTACATACCAGGAACTATTTTCTATGTTCTG…
hsa-535	n5203	u4573	NONCODE	U62668	2G7	other	Homo sapiens (human)	hsa-535-2G7	ATGGGGTTTTCATAGATATCCTATATTAGGTTAGGGAAGTTCCCTCTATTCCTAATTTACTGAGTGATGTTTTTTAAACAAATCAGGAACCGACGTTGGATTTTTCAAATGCTTTTTCTGTACTGTTAAAAGAAAAACCTTAGACAAATTAAATTTAACAGAGTTTAATTAAGCAAAGAACCACTCGCTAATGGGGCAGCCCCCAAACCAAAATAGGTTCAGAGAGGCTCTGGTGCTGCCGTGTGGCTGAAGATTGGTGGACAGAAAAGGGAAAGGAGGCACAGAAAACGGAAGCAAAGCACAGAAACCGCCAGAGGGGCTGCAGCTCCATGCTTGCCTTATCTGAACACGGTTGGAATGGCCGGCACCCTTGATGAGCGGAAACCTGGGTGTTGCTCT…
hsa-538	n5206	u4576	NONCODE	U63785	ribosomal protein L7 antisense mRNA	other	Homo sapiens (human)	hsa-538-ribosomal protein L7 antisense mRNA	GTTAGTTGAACAACCATTAGTAATGCTAAGGATGACCACCGTGTTAAAGTGATGACAATCTGCTTCTCATTGGACAATTGTGCTAGAAGCATTATCTCATCAACCATTAACCTAATCATTTCCAGAACTAATAATTTCATTAGAGTTGCAGAATGACCAATGTCTAATTCTGTTACTCCTACATTATAATTGACATTCTTCTGTAAAGAGAGCCTTCCTTCATCAACTGAAGCTATTTGGGTATTCTCAAAGGAAAATTTTACAAATTTTACAGGAAAGGAAAGAGAAATGCTTAATTTATTTGTATTTAGTTACCAGTTTTCTTTTTTTTTTTTTTTTTCCAATTTGAGAGCAGGTACTGTTTATTAACCAACCAGCTTAGAGAAATAGTCATGGTAG…
hsa-539	n5222	u248	NONCODE	U64824	hY5	other	Homo sapiens (human)	hsa-539-hY5	AGTTGGTCCGAGTGTTGTGGGTTATTGTTAAGTTGATTTAACATTGTCTCCCCCCACAACCGCGCTTGACTAGCTTGCTGTTTT
hsa-542	n5271	u4637	NONCODE	U80579	ribosomal protein L7 antisense mRNA	other	Homo sapiens (human)	hsa-542-ribosomal protein L7 antisense mRNA	ATTAGTTGAACAACCATTAGTAATGCTAAGGATGACCACCGTGTTAAAGTGATGACAATCTGCTTCTCATTGGACAATTGTGCTAGAAGCATTATCTCATCAACCATTAACCTAATCATTTCCAGAACTAATAATTTCATTAGAGTTGCAGAATGACCAATGTCTAATTCTGTTACTCCTACATTATAATTGACATTCTTCTGTAAAGAAGAGCCTTCCTTCATCAACTGAAGCTATTTGGGTATTCTCAAAGGCAAATTTTACAAATTTTACAGGAAAGGAAAGAGAAATGCTTAATTTATTTGTATTTAGTTACCAGTTTTCTTTTTTTTTTTTTTTTTTTCCAATTTGAGAGCAGGTACTGTTTATTAACCAACCAGCTTAGAGAAATAGTCATGG…
hsa-543	n5300	u4664	NONCODE	U85044	aHIF	other	Homo sapiens (human)	hsa-543-aHIF	CTCATCCCATTCATATTTTAAAAATACTAATATTTTGTGTTTGAGCATTTTAATAGGCTCAGAAACTTAAAAATGATGTTTCTTTTCTAACAACATACTCTTTTCAATGGGATATTATGGTTGTTATTATTTAACATGACATTTAGGGACTCAACATACATTAAGGTGATGGCACTAAGATAAATGTAGAAATAACCAGTACCATGTAATTTTCATAAGTGCTTAAATTGTTGGTAAACAATTTTATGAGTTGGAGGTGTTGAAGCAAATATTATTAATATTTGAACATAAAAGCTGATCAAAGGGGCCTGGTCCACAGAAGATGTTTATTTGATGTAACAAAACAATACAGTTAGTGTTAGATCCAACCACAAAGAGCAAAAGGAATGAAAAATTTGT…
hsa-544	n5301	u1021	NONCODE	U85256	telomerase RNA	other	Homo sapiens (human)	hsa-544-telomerase RNA	GGGTTGCGGAGGGTGGGCCTGGGAGGGGTGGTGGCCATTTTTTGTCTAACCCTAACTGAGAAGGGCGTAGGCGCCGTGCTTTTGCTCCCCGCGCGCTGTTTTTCTCGCTGACTTTCAGCGGGCGGAAAAGCCTCGGCCTGCCGCCTTCCACCGTTCATTCTAGAGCAAACAAAAAATGTCAGCTGCTGGCCCGTTCGCCCCTCCCGGGGACCTGCGGCGGGTCGCCTGCCCAGCCCCCGAACCCCGCCTGGAGGCCGCGGTCGGCCCGGGGCTTCTCCGGAGGCACCCACTGCCACCGCGAAGAGTTGGGCTCTGTCAGCCGCGGGTCTCTCGGGGGCGAGGGCGAGGTTCAGGCCTTTCAGGCCGCAGGAAGAGGAACGGAGCGAGTCCCCGCGCGCG…
hsa-545	n5304	u1021	NONCODE	U86046	hTR	other	Homo sapiens (human)	hsa-545-hTR	CTAACCCTAACTGAGAAGGGCGTAGGCGCCGTGCTTTTGCTCCCCGCGCGCTGTTTTTCTCGCTGACTTTCAGCGGGCGGAAAAGCCTCGGCCTGCCGCCTTCCACCGTTCATTCTAGAGCAAACAAAAAATGTCAGCTGCTGGCCCGTTCGCCCCTCCCGGGGACCTGCGGCGGGTCGCCTGCCCAGCCCCCGAACCCCGCCTGGAGGCCGCGGTCGGCCCGGGGCTTCTCCGGAGGCACCCACTGCCACCGCGAAGAGTTGGGCTCTGTCAGCCGCGGGTCTCTCGGGGGCGAGGGCGAGGTTCAGGCCTTTCAGGCCGCAGGAAGAGGAACGGAGCGAGTCCCCGCGCGCGGCGCGATTCCCTGAGCTGTGGGACGTGCACCCAGGACTCGGCTCA…
hsa-546	n5320	u291	NONCODE	V00584	hY1	other	Homo sapiens (human)	hsa-546-hY1	GGCTGGTCCGAAGGTAGTGAGTTATCTCAATTGATTGTTCACAGTCAGTTACAGATCGAACTCCTTGTTCTACTCTTTCCCCCCTTCTCACTACTGCACTTGACTAGTCTTTT
hsa-547	n5321	u289	NONCODE	V00585	hY3	other	Homo sapiens (human)	hsa-547-hY3	GGCTGGTCCGAGTGCAGTGGTGTTTACAACTAATTGATCACAACCAGTTACAGATTTCTTTGTTCCTTCTCCACTCCCACTGCTTCACTTGACTAGCCTTTT
hsa-551	n5339	u4690	NONCODE	X01037	7L1 RNA	other	Homo sapiens (human)	hsa-551-7L1 RNA	AGGCGCCGGGCGCGGTGGCGCGTGCCTGTAGTCCCAGCTACTCGGGAGGCTGAGGCTGGAGGATCGCTTGAGTCCAGGAGTTCTGGGCTGTAGTGCGCTATGCCGATCGGGTGTCCGCACTAAGTTCGGCATCAATATGGTGACCTCCCGGGAGCGGGGGACCACCAGGTTGCCTAAGGAGGGGTGAACCGGCCCAGGTCGGAAACGGAGCAGGTCAAAACTCCCGTGCTGATCAGTAGTGGGATCGCGCCTGTGAATAGCCACTGCACTCCAGCCTGGGCAACATAGCGAGACCCCGTCTCT
hsa-554	n5354	u4083	NONCODE	X02067	SRP	other	Homo sapiens (human)	hsa-554-SRP	GCCGGGCGCGGTGGCGCGTGCCTGTAGTCCCAGCTACTCGGGAGGCTGAGGTGGGAGGATCGCTTGAGCCCAGGAGTTCTGGGCTGTAGTGCGCTATGCCGATCGGGTGTCCGCACTAAGTTCGGCATCAATATGGTGACCTCCCGGGAGCGGGGGACCACCAGGTTGCCTAAGGAGGGGTGAACCGGCCCAGGTCGGAAACGGAGCAGGTCAAAACTCCCGTGCTGATCAGTAGTGGGATCGCGCCTGTGAATAGCCACTGCACTCCAGCCTGAGCAACATAGCGAGACCCCGTCTCT
hsa-557	n5377	u4718	NONCODE	X04236	7SK RNA	other	Homo sapiens (human)	hsa-557-7SK RNA	NGATGTGAGGGCGATCTGGCTGCGACATCTGTCACCCCATTGATCGCCAGGGTTGATTCGGCTGATCTGGCTGGCTAGGCGGTGTCCCCTTCCTCCCTCACCGCTCCATGTGCGTCCCTCCCGAAGCTGCGCGCTCGGTCGAAGAGGACGACCATCCCCGATAGAGGAGGACCGGTCTTCGGTCAAGGGTATACGAGTAGCTGCGCTCCCCTGCTAGAACCTCCAAACAAGCTCTCAAGGTCCATTTGTAGGAGAACGTAGGGTAGTCAAGCTTCCAAGACTCCAGACACATCCAAATGAGGCGCTGCATGTGGCAGTCTGCCTTTCT
hsa-558	n5385	u4690	NONCODE	X04248	7SL RNA	other	Homo sapiens (human)	hsa-558-7SL RNA	GCCGGGCGCGGTGGCGCGTGCCTGTAGTCCCAGCTACTCGGGAGGCTGAGGCTGGAGGATCGCTTGAGTCCAGGAGTTCTGGGCTGTAGTGCGCTATGCCGATCGGGTGTCCGCACTAAGTTCGGCATCAATATGGTGACCTCCCGGGAGCGGGGGACCACCAGGTTGCCTAAGGAGGGGTGAACCGGCCCAGGTCGGAAACGGAGCAGGTCAAAACTCCCGTGCTGATCAGTAGTGGGATCGCGCCTGTGAATAGCCACTGCACTCCAGCCTGGGCAACATAGCGAGACCCCGTCTCT
hsa-559	n5386	u4083	NONCODE	X04249	7SL RNA	other	Homo sapiens (human)	hsa-559-7SL RNA	GCCGGGCGCGGTGGCGCGTGCCTGTAGTCCCAGCTACTCGGGAGGCTGAGGTGGGAGGATCGCTTGAGCCCAGGAGTTCTGGGCTGTAGTGCGCTATGCCGATCGGGTGTCCGCACTAAGTTCGGCATCAATATGGTGACCTCCCGGGAGCGGGGGACCACCAGGTTGCCTAAGGAGGGGTGAACCGGCCCAGGTCGGAAACGGAGCAGGTCAAAACTCCCGTGCTGATCAGTAGTGGGATCGCGCCTGTGAATAGCCACTGCACTCCAGCCTGAGCAACATAGCGAGACCCCGTCTCT
hsa-560	n5387	u4724	NONCODE	X04250	7SL RNA	other	Homo sapiens (human)	hsa-560-7SL RNA	GCCGGGCACAGTGGCGCGTGCCTGTAGTCCCAGCTACTCGGGAGGCTGAGGTGGGAGGATCGCTTGAGCCTAGGAGTTCTGGGCTGTAGTGCGCTATGCCGATCGGGTGTCCGCACTAAGTTCGGCATCAATATGGTGACCTCCCGGGAGCGGGGGACCACCATGTTGCCTAAGGAGGGGTGAACCGGCCCATGTCGGAAACAGAGCAGGTCAAAACTCCCGTGCTGATCAGGAG
hsa-561	n5388	u4725	NONCODE	X04251	7SL RNA	other	Homo sapiens (human)	hsa-561-7SL RNA	GCCGGGCGCGGTGGCGCGTGCCTGTAGTCCCAGCTACTCGGGAGGCTGAGGCTGGAGGATCCCTTGAGTTCAGGAGTTCTGGGCTGTAGTGCGCTATGCCGATCGGGTGTCCGCACTGAGTTCGGCATCAATATGGTGACCTCCCGGGAGCGGGGGACCACCAGGTTGCCTAAGGAGGGGTGAACCGGCCCAGTTCGGAAACGGAGCAGGTCAAAACTCCCGTGCTGATCAGTAGTGGGATCGCGCCTGTGAATAGCCACTGCACTCCAGCCTGTGCAACATAGTGAGACCCTGCCTCT
hsa-562	n5389	u4726	NONCODE	X04252	7SL RNA	other	Homo sapiens (human)	hsa-562-7SL RNA	GCCGGGCGCGGTGGCGCGTGCCTGTGGTCCCAGCTACTCGGGAGGCTGAGGCTGGAGGATCGCTTGAGTCCAGGAGTTCTGGGCTGTAGTGCGCTATGCCGATCGGGTGTCCGCACTAAGTTCGGCATCAATATGGTGACCTCCCGGGAGCGGGGGACCACCAGGTTGCCTAAGGAGGGGTGAACCGGCCCAGGTCGGAAACGGAGCAGGTCAAAACTCCCGTGCTGATCAGTAG
hsa-563	n5390	u4727	NONCODE	X04253	7SL RNA	other	Homo sapiens (human)	hsa-563-7SL RNA	GTCCCAGCTACCCAAGAGGCTAAAGCAGGTGTATTGCTTGAGCCTAGGAGTTCTAGGCTGTAGTGCCCTACGCCAGTCGGGTGTCCGCACTGTTTGGCATCAATATGGCGACCTCCCGAGATGGGGGGACCACCAGATTGCCTAAGGAGGGGTGAACCAGCCCAGATCAGAAACAAAGCAGGTCAAAACTCCTGTGCCGATCAGTAATGGGATCTCTACTGAGAATAGACACTGCACTCCAGCCTGAGCAACATAGCAAGATCCTGTCTCT
hsa-564	n5391	u4728	NONCODE	X04254	7SL RNA	other	Homo sapiens (human)	hsa-564-7SL RNA	TGCCTGTAGTCCCAGCTACTCGGTGGGCTTAGGCATGAGGATCGCTTGAGCCCAGGAGTTCTGAGCTGTAGTGAGCTATGACCATCAGATGTCTGCATTAAGTTCAGCATCAATATGGTGACCTCCCGGGAGTGGGGGACCACCAGGTTGCCTAAGGAAGGGTGAACAGGCCCAGGTCTGAAACGGAACAGGTCAAAACTCCCATGCTAATCAGTAGTGGGACCGTGCCTGTGAATAGCCACTGCACTCTAGCCTGGGCAACATGGCCAGACCTCATCT
hsa-565	n5392	u4729	NONCODE	X04255	7SL RNA	other	Homo sapiens (human)	hsa-565-7SL RNA	GGTGGGTGCCTGTGGTCCTGGCTACTTGGAGGCTGAGGCAGGAGGATGGCTTGAGCTCAGGAGCTCTGGGCTGCAGTGCACTGTGCCCATCAGGTGTCCGCTGTAAATTCAGCATCAAGAGGGTGACCTCCCTGGAGCGGGGACCGCCAGGTTGCCTAAGGAGGGGTGAACCGACCCAGGTCGCAAACGGAGCAGGTCAAAACTCCCGTGCTGATC
hsa-567	n5417	u4752	NONCODE	X04992	7SK RNA	other	Homo sapiens (human)	hsa-567-7SK RNA	GGATGTGAGGGCGATCTGGCTGCGACATCTGTCACCCCATTGATCGCCAGGGTTGATTCGGCTGATCTGGCTGGCTAGGCGGGTGTCCCCTTCCTCCCTCACCGCTCCATGTGCGTCCCTCCCGAAGCTGCGCGCTCGGTCGAAGAGGACGACCATCCCCGATAGAGGAGGACCGGTCTTCGGTCAAGGGTATACGAGTAGCTGCGCTCCCCTGCTAGAACCTCCAAACAAGCTCTCAAGGTCCATTTGTAGGAGAACGTAGGGTAGTCAAGCTTCCAAGACTCCAGACACATCCAAATGAGGCGCTGCATGTGGCAGTCTGCCTTTCTTT
hsa-571	n5551	u1860	NONCODE	X51867	RNase MRP RNA	other	Homo sapiens (human)	hsa-571-RNase MRP RNA	GTTCGTGCTGAAGGCCTGTATCCTAGGCTACACACTGAGGACTCTGTTCCTCCCCTTTCCGCCTAGGGGAAAGTCCCCGGACCTCGGGCAGAGAGTGCCACGTGCATACGCACGTAGACATTCCCCGCTTCCCACTCCAAAGTCCGCCAAGAAGCGTATCCCGCTGAGCGGCGTGGCGCGGGGGCGTCATCCGTCAGCTCCCTCTAGTTACGCAGGCAGTGCGTGTCCGCGCACCAACCACACGGGGCTCATTCTCAGCGCGGCT
hsa-574	n5621	u4912	NONCODE	X57566	hY4	other	Homo sapiens (human)	hsa-574-hY4	GGCTGGTCCGATGGTAGTGGGTTATCAGAACTTATTAACATTAGTGTCACTAAAGTTGGTATACAACCCCCCACTGCTAAATTTGACTGGCYT
hsa-585	n5788	u5049	NONCODE	X91348	DGCR5	other	Homo sapiens (human)	hsa-585-DGCR5	CAGCGGGTCGGGGACCGAAAGTCGCTTCGGGGCGGGCGCCAGTCTCCGGCCCAGCCCCGGGCCGGCATCCAGGCGCCGCCGCTCCGGCCCAGCCCCGGCCCGGCCCCTATGATGAAGAGGGCGTCCACTGGAGTTCTTGCTGTCGACATCTTTGACAAGTTCAACTTCACGGGAGCCAGAGTCCCATGGTTCGACGCCATTCATGAAGCATTCCCCAGGGAGCTGGAGTCCTCCATCTCCTTCCCAGCCAACTTCTTCAAACCACCTGAAGAAAAAGAAGGCCCCCTGGTAAGGCCAGCCAGCCGGAGGACCACCCCGCAGACCACACGCCCAGGGCCTGGCACCGAGGGGGAGGCCCCGATCAGCAGGTGAAAGCGACACCCTGATGACACTGGCTAG…
hsa-637	n6232	u5334	NONCODE	AJ251760	GNAS1-AS	other	Homo sapiens (human)	hsa-637-GNAS1-AS	TAGGGGGCGCCGCGTTGGAACGCCCGAAGAGGTGCTGCTGGGGTGGTTGGAAGCCGGTGGGGGGCGGGTGTATGGCGGCTAGGCCTGGAAGACCACGAGGACCGCTAGCGCCGTGGGGTCACTCTTCCTCATGCCACAGGTTGCCGAGCCTCGGGGGAGAGGTGGGGTCCCAGGGGCCAACCCTTGGGTGTGTTGATGGCGGCAGGCTAACCCAGCCAACGGGGTGCCACTGCCGGGCAAGGTGAGGAGCAAGAAGATTTCCAGGGCTGGGAGGTAGAGGGCCAGGACCCCAAGGAGAGGGCTTACTGCGAGGAGCAGCCCAGGATGGATAAGGAGTTGAGGCCCCAGGGATGCTGAGCCTGCACAAGTGGAAGGTCAGTAGACATTGGGGTTGGAGCC…
hsa-638	n6233	u5335	NONCODE	X05490	7SK RNA	other	Homo sapiens (human)	hsa-638-7SK RNA	GGATGTGAGGCGATCTGGCTGCGACATCTGTCACCCCATTGATCGCCAGGGTTGATTCGGCTGATCTGGCTGGCTAGGCGGGTGTCCCCTTCCTCCCTCACCGCTCCATGTGCGTCCCTCCCGAAGCTGCGCGCTCGGTCGAAGAGGACGACCATCCCCGATAGAGGAGGACCGGTCTTCGGTCAAGGGTATACGAGTAGCTGCGCTCCCCTGCTAGAACCTCCAAACAAGCTCTCAAGGTCCATTTGTAGGAGAACGTAGGGTAGTCAAGCTTCCAAGACTGCAGACACATCCAAATGAGGCGCTGCATGTGGCAGTCTGCCTTTCTTTT
hsa-639	n6241	u5339	NONCODE	X15624	H1 RNA	other	Homo sapiens (human)	hsa-639-H1 RNA	ATGGGCGGAGGGAAGCTCATCAGTGGGGCCACGAGCTGAGTGCGTCCTGTCACTCCACTCCCATGTCCCTTGGGAAGGTCTGAGACTAGGGCCAGAGGCGGCCCTAACAGGGCTCTCCCTGAGCTTCAGGGAGGTGAGTTCCCAGAGAACGGGGCTCCGCGCGAGGTCAGACTGGGCAGGAGATGCCGTGGACCCCGCCCTTCGGGGAGGGGCCCGGCGGATGCCTCCTTTGCCGGAGCTTGGAACAGACTCACGGCCAGCGAAGTGAGTTCAATGGCTGAGGTGAGGTACCCCGCAGGGGACCTCATAACCCAATTCAGACCACTCTCCTCCGCCCATTNaN
hsa-881	NaN	NaN	UTR-cre	AF022224.1/24-393	BIP_IRES	regulatory_element	Homo sapiens (human)	hsa-881-BIP_IRES	TGGGCGGTCAACAAGTGCGGGCCTGGCTCAGCGCGGGGGGGCGCGGAGACCGCGAGGCGACCGGGAGCGGCTGGGTTCCCGGCTGCGCGCCCTTCGGCCAGGCCGGGAGCCGCGCCAGTCGGAGCCCCCGGCCCAGCGTGGTCCGCCTCCCTCTCGGCGTCCACCTGCCCGGAGTACTGCCAGCGGGCATGACCGACCCACCAGGGGCGCCGCCGCCGGCGCTCGCAGGCCGCGGATGAAGAAGAAAACCCGGCGCCGCTCGACCCGGAGCGAGGAGTTGACCCGGAGCGAGGAGTTGACCCTGAGTGAGGAAGCGACCTGGAGTGAAGAGGCGACCCAGAGTGAGGAGGCGACCCAGGGCGAAGAGATG
hsa-882	NaN	NaN	UTR-cre	U46917.1/26-395	BIP_IRES	regulatory_element	Homo sapiens (human)	hsa-882-BIP_IRES	TGGGCGGTCAACAAGTGCGGGCCTGGCTCAGCGCGGGGGGGCGCGGAGACCGCGAGGCGACCGGGAGCGGCTGGGTTCCCGGCTGCCCCCCCTTCGCCCAGCCCGGGAGCCGCCCCAGTCGGAGCCTCCGGCCCAGCGTGGTCCGCCTCCCTCTCGGCGTCCACCTGCCCGGAGTACTGCCAGCGGGCATGACCGACCCACCAGGGGCGCCGCCGCCGGCGCTCGCAGGCCGCGGATGAAGAAGAAAACCCGGCGCTTCTCGACCCGGAGCAAGGAGTTGACCCGGAGCAAGGAGTTGACCCTGAGTGAGGAAGCGACCTGGAGTGAAGAGGCGACCCAGAGTGAGGAGGCGACCCAGGGCGAAGAGATG
hsa-883	NaN	NaN	UTR-cre	BC001936.1/27-396	BIP_IRES	regulatory_element	Homo sapiens (human)	hsa-883-BIP_IRES	TGGGCGGTCAACAAGTGCGGGCCTGGCTCAGCGCGGGGGGGCGCGGAGACCGCGAGGCGACCGGGAGCGGCTGGGTTCCCGGCTGCGCGCCCTTCGGCCAGGCCGGGAGCCGCGCCAGTCGGAGCCCCCGGCCCAGCGTGGTCCGCCTCCCTCTCGGCGTCCACCTGCCCGGAGTACTGCCAGCGGGCATGACCGACCCACCAGGGGCGCCGCCGCCGGCGCTCGCAGGCCGCGGATGAAGAAGAAAACCCGGCGCCGCTCGACCCGGAGCGAGGAGTTGACCCGGAGCGAGGAGTTGACCCTGAGTGAGGAAGCGACCTGGAGTGAAGAGGCGACCCAGAGTGAGGAGGCGACCCAGGGCGAAGAGATG
hsa-884	NaN	NaN	UTR-cre	Z35491.1/44-413	BIP_IRES	regulatory_element	Homo sapiens (human)	hsa-884-BIP_IRES	TGGGCGGTCAACAAGTGCGGGCCTGGCTCAGCGCGGGGGGGCGCGGAGACCGCGAGGCGACCGGGAGCGGCTGGGTTCCCGGCTGCGCGCCCTTCGGCCAGGCCGGGAGCCGCGCCAGTCGGAGCCCCCGGCCCAGCGTGGTCCGCCTCCCTCTCGGCGTCCACCTGCCCGGAGTACTGCCAGCGGGCATGACCGACCCACCAGGGGCGCCGCCGCCGGCGCTCGCAGGCCGCGGATGAAGAAGAAAACCCGGCGCCGCTCGACCCGGAGCGAGGAGTTGACCCGGAGCGAGGAGTTGACCCTGAGTGAGGAAGCGACCTGGAGTGAAGAGGCGACCCAGAGTGAGGAGGCGACCCAGGGCGAAGAGATG
hsa-885	NaN	NaN	UTR-cre	M19645.1/379-625	BIP_IRES	regulatory_element	Homo sapiens (human)	hsa-885-BIP_IRES	CGCCGGCCAAGACAGCACAGACAGATTGACCTATTGGGGTGTTTCGCGAGTGTGAGAGGGAAGCGCCGCGGCCTGTATTTCTAGACCTGCCCTTCGCCTGGTTCGTGGCGCCTTGTGACCCCGGGCCCCTGCCGCCTGCAAGTCGAAATTGCGCTGTGCTCCTGTGCTACGGCCTGTGGCTGGACTGCCTGCTGCTGCCCAACTGGCTGGCAAGATGAAGCTCTCCCTGGTGGCCGCGATGCTGCTG
hsa-886	NaN	NaN	UTR-cre	X87949.1/10-255	BIP_IRES	regulatory_element	Homo sapiens (human)	hsa-886-BIP_IRES	CCGGCCAAGACAGCACAGACAGATTGACCTATTGGGGTGTTTCGCGAGTGTGAGAGGGAAGCGCCGCGGCCTGTATTTCTAGACCTGCCCTTCGCCTGGTTCGTGGCGCCTTGTGACCCCGGGCCCCTGCCGCCTGCAAGTCGGAAATTGCGCTGTGCTCCTGTGCTACGGCCTGTGGCTGGACTGCCTGCTGCTGCCCAACTGGCTGGCAAGATGAAGCTCTCCCTGGTGGCCGCGATGCTGCTG
hsa-887	NaN	NaN	UTR-cre	X59969.1/379-626	BIP_IRES	regulatory_element	Homo sapiens (human)	hsa-887-BIP_IRES	CGCCGGCCAAGACAGCACAGACAGATTGACCTATTGGGGTGTTTCGCGAGTGTGAGAGGGAAGCGCCGCGGCCTGTATTTCTAGACCTGCCCTTCGCCTGGTTCGTGGCGCCTTGTGACCCCGGGCCCCTGCCGCCTGCAAGTCGGAAATTGCGCTGTGCTCCTGTGCTACGGCCTGTGGCTGGACTGCCTGCTGCTGCCCAACTGGCTGGCAAGATGAAGCTCTCCCTGGTGGCCGCGATGCTGCTG
hsa-888	NaN	NaN	UTR-cre	BC020235.1/1-237	BIP_IRES	regulatory_element	Homo sapiens (human)	hsa-888-BIP_IRES	ACAGCACAGACAGATTGACCTATTGGGGTGTTTCGCGAGTGTGAGAGGGAAGCGCCGCGGCCTGTATTTCTAGACCTGCCCTTCGCCTGGTTCGTGGCGCCTTGTGACCCCGGGCCCCTGCCGCCTGCAAGTCGGAAATTGCGCTGTGCTCCTGTGCTACGGCCTGTGGCTGGACTGCCTGCTGCTGCCCAACTGGCTGGCAAGATGAAGCTCTCCCTGGTGGCCGCGATGCTGCTG
hsa-889	NaN	NaN	UTR-cre	NaN	APP_SCE	regulatory_element	Homo sapiens (human)	hsa-889-APP_SCE	TCTCTTTACATTTTGGTCTCTATACTACA
hsa-890	NaN	NaN	UTR-cre	AF022224.1/24-393	BAG-1_IRES	regulatory_element	Homo sapiens (human)	hsa-890-BAG-1_IRES	TGGGCGGTCAACAAGTGCGGGCCTGGCTCAGCGCGGGGGGGCGCGGAGACCGCGAGGCGACCGGGAGCGGCTGGGTTCCCGGCTGCGCGCCCTTCGGCCAGGCCGGGAGCCGCGCCAGTCGGAGCCCCCGGCCCAGCGTGGTCCGCCTCCCTCTCGGCGTCCACCTGCCCGGAGTACTGCCAGCGGGCATGACCGACCCACCAGGGGCGCCGCCGCCGGCGCTCGCAGGCCGCGGATGAAGAAGAAAACCCGGCGCCGCTCGACCCGGAGCGAGGAGTTGACCCGGAGCGAGGAGTTGACCCTGAGTGAGGAAGCGACCTGGAGTGAAGAGGCGACCCAGAGTGAGGAGGCGACCCAGGGCGAAGAGATG
hsa-891	NaN	NaN	UTR-cre	U46917.1/26-395	BAG-1_IRES	regulatory_element	Homo sapiens (human)	hsa-891-BAG-1_IRES	TGGGCGGTCAACAAGTGCGGGCCTGGCTCAGCGCGGGGGGGCGCGGAGACCGCGAGGCGACCGGGAGCGGCTGGGTTCCCGGCTGCCCCCCCTTCGCCCAGCCCGGGAGCCGCCCCAGTCGGAGCCTCCGGCCCAGCGTGGTCCGCCTCCCTCTCGGCGTCCACCTGCCCGGAGTACTGCCAGCGGGCATGACCGACCCACCAGGGGCGCCGCCGCCGGCGCTCGCAGGCCGCGGATGAAGAAGAAAACCCGGCGCTTCTCGACCCGGAGCAAGGAGTTGACCCGGAGCAAGGAGTTGACCCTGAGTGAGGAAGCGACCTGGAGTGAAGAGGCGACCCAGAGTGAGGAGGCGACCCAGGGCGAAGAGATG
hsa-892	NaN	NaN	UTR-cre	BC001936.1/27-396	BAG-1_IRES	regulatory_element	Homo sapiens (human)	hsa-892-BAG-1_IRES	TGGGCGGTCAACAAGTGCGGGCCTGGCTCAGCGCGGGGGGGCGCGGAGACCGCGAGGCGACCGGGAGCGGCTGGGTTCCCGGCTGCGCGCCCTTCGGCCAGGCCGGGAGCCGCGCCAGTCGGAGCCCCCGGCCCAGCGTGGTCCGCCTCCCTCTCGGCGTCCACCTGCCCGGAGTACTGCCAGCGGGCATGACCGACCCACCAGGGGCGCCGCCGCCGGCGCTCGCAGGCCGCGGATGAAGAAGAAAACCCGGCGCCGCTCGACCCGGAGCGAGGAGTTGACCCGGAGCGAGGAGTTGACCCTGAGTGAGGAAGCGACCTGGAGTGAAGAGGCGACCCAGAGTGAGGAGGCGACCCAGGGCGAAGAGATG
hsa-893	NaN	NaN	UTR-cre	Z35491.1/44-413	BAG-1_IRES	regulatory_element	Homo sapiens (human)	hsa-893-BAG-1_IRES	TGGGCGGTCAACAAGTGCGGGCCTGGCTCAGCGCGGGGGGGCGCGGAGACCGCGAGGCGACCGGGAGCGGCTGGGTTCCCGGCTGCGCGCCCTTCGGCCAGGCCGGGAGCCGCGCCAGTCGGAGCCCCCGGCCCAGCGTGGTCCGCCTCCCTCTCGGCGTCCACCTGCCCGGAGTACTGCCAGCGGGCATGACCGACCCACCAGGGGCGCCGCCGCCGGCGCTCGCAGGCCGCGGATGAAGAAGAAAACCCGGCGCCGCTCGACCCGGAGCGAGGAGTTGACCCGGAGCGAGGAGTTGACCCTGAGTGAGGAAGCGACCTGGAGTGAAGAGGCGACCCAGAGTGAGGAGGCGACCCAGGGCGAAGAGATG
hsa-894	NaN	NaN	UTR-cre	X00364.2/2502-2803	c-myc_IRES	regulatory_element	Homo sapiens (human)	hsa-894-c-myc_IRES	AATTCCAGCGAGAGGCAGAGGGAGCGAGCGGGCGGCCGGCTAGGGTGGAAGAGCCGGGCGAGCAGAGCTGCGCTGCGGGCGTCCTGGGAAGGGAGATCCGGAGCGAATAGGGGGCTTCGCCTCTGGCCCAGCCCTCCCGCTGATCCCCCAGCCAGCGGTCCGCAACCCTTGCCGCATCCACGAAACTTTGCCCATAGCAGCGGGCGGGCACTTTGCACTGGAACTTACAACACCCGAGCAAGGACGCGACTCTCCCGACGCGGGGAGGCTATTCTGCCCATTTGGGGACACTTCCCCGCCGC
hsa-895	NaN	NaN	UTR-cre	K00559.1/358-661	c-myc_IRES	regulatory_element	Homo sapiens (human)	hsa-895-c-myc_IRES	AATTCCAGCGAGAGGCAGAGGGAGCGAGCGGGCGGCCGGCTAGGGTGGAAGAGCCGGGCGAGCAGAGCTGCGCTGCGGGCGTCCTGGGAAGGGAGATCCGGAGCGAATAGGGGGCTTCGCCTCTGGCCCAGCCCTCCCGCTTGATCCCCCAGGCCAGCGGTCCGCAACCCTTGCCGCATCCACGAAACTTTGCCCATAGCAGCGGGCGGGCACTTTGCACTGGAACTTACAACACCCGAGCAAGGACGCGACTCTCTCGACGCGGGGAGGCTATTCTGCCCATTTGGGGACACTTCCCCGCCGC
hsa-896	NaN	NaN	UTR-cre	L00057.1/823-1123	c-myc_IRES	regulatory_element	Homo sapiens (human)	hsa-896-c-myc_IRES	AATTCCAGCGAGAGGCAGAGGGAGCGAGCGGGCGGCCGGCTAGGGTGGAAGAGCCGGGCGAGCAGAGCTGCGCTGCGGGCGTCCTGGGAAGGGAGATCCGGAGCGAATAGGGGGCTTCCGTCTGGCCCAGCCCTCCCGCTGATCCCCCAGCCAGCGGGTCCGCAACCCTTGCCGCATCCACGAAACTTTGCCCATAGCAGCGGGCGGGCACTTTGCACTGGAACTTACAACACCCGAGCAAGGACGCGACTCTCCGACGCGGGGAGGCTATTCTGCCCATTTGGGGACACTTCCCCGCCGC
hsa-897	NaN	NaN	UTR-cre	BC000917.2/3-304	c-myc_IRES	regulatory_element	Homo sapiens (human)	hsa-897-c-myc_IRES	AATTCCAGCGAGAGGCAGAGGGAGCGAGCGGGCGGCCGGCTAGGGTGGAAGAGCCGGGCGAGCAGAGCTGCGCTGCGGGCGTCCTGGGAAGGGAGATCCGGAGCGAATAGGGGGCTTCGCCTCTGGCCCAGCCCTCCCGCTGATCCCCCAGCCAGCGGTCCGCAACCCTTGCCGCATCCACGAAACTTTGCCCATAGCAGCGGGCGGGCACTTTGCACTGGAACTTACAACACCCGAGCAAGGACGCGACTCTCCCGACGCGGGGAGGCTATTCTGCCCATTTGGGGACACTTCCCCGCCGC
hsa-898	NaN	NaN	UTR-cre	J03253.1/1772-2073	c-myc_IRES	regulatory_element	Homo sapiens (human)	hsa-898-c-myc_IRES	AATTCCAGCGAGAGGCAGAGGGAGCGAGCGGGCGGCCGGCTAGGGTGGAAGAGCCGGGCGAGCAGAGCTGCGCTGCGGGCGTCCTGGGAAGGGAGATCCGGAGCGAATAGGGGGCTTCGCCTCTGGCCCAGCCCTCCCGCTGATCCCCCAGCCAGCGGTCCGCAACCCTTGCCGCATCCACGAAACTTTGCCCATAGCAGCGGGCGGGCACTTTGCACTGGAACTTACAACACCCGAGCAAGGACGCGACTCTCCCGACGCGGGGAGGCTATTCTGCCCATTTGGGGACACTTCCCCGCCGC
hsa-899	NaN	NaN	UTR-cre	K02275.1/109-410	c-myc_IRES	regulatory_element	Homo sapiens (human)	hsa-899-c-myc_IRES	AATTCCAGCGAGAGGCAGAGGGAGCGAGCGGGCGGCCGGCTAGGGTGGAAGAGCCGGGCGAGCAGAGCTGCGCTGCGGGCGTCCTGGGAAGGGAGATCCGGAGCGAATAGGGGGCTTGGCCTCTGTCCCAGCCCTCCCGCTGATCCCCCAGCCAGCGGTCCGCAACCCTTGCCGCATCCACGAAACTTTGCCCATAGCAGCGGGCGGGCACTTTGCACTGGAACTTACAACACCCGAGCAAGGACGCGACTCTCCCGACGCGGGGAGGCTATTCTGCCCATTTGGGGACATTTCCCCGCCGC
hsa-900	NaN	NaN	UTR-cre	M16261.1/1856-2157	c-myc_IRES	regulatory_element	Homo sapiens (human)	hsa-900-c-myc_IRES	AATTCCAGCGAGAGGCAGAGGGAGCGAGCGGGCGGCCGGCTAGGGTGGAAGAGCCGGGCGAGCAGAGCTGCGCTGTGGGCGTCCTGGGAAGGGAGATCCGGAGCGAATAGGGGGCTTCGCCTCTGGCCCAGCCCTCCCGCTGATCCCCCAACCAGCGGTCCGCAACCCTTGTCGCATCCACGAAACTTTGTCCATAGCAGCGGGCGGACACTTTGCACTGGAACTTACAACACCCGAGCAAAGACGCGACTCTCCCGACGCGGGGAGGCTATTCTGCCCATTTGGGGACACTTCCCCGCCGC
hsa-901	NaN	NaN	UTR-cre	J04105.1/824-1125	c-myc_IRES	regulatory_element	Homo sapiens (human)	hsa-901-c-myc_IRES	AATTCCAGCGAGAGGCAGAGGGAGCGAGCGGGCGGCCGGCTAGGGTGGAAGAGCCGGGCGAGCAGAGCTGCGCTGCGGGCGTCCTGGGAAGGGAGATCCGGAGCGTATAGGGGGCTTCGCCTCTGGCCCAGCCCTCCCGCTGATCCCCCAGCCAGCGGTCCGCAACCCTTGCCGCATCCACGAAACTTTGCCCATAGCAGCGGGCGGGCACTTTGCACTGGAACTTACAACACCCGAGCAAGGACGCGACTCTCCCGACGCGGGGAGGCTATTCTGCCCATTTGGGGACACTTCCCCGCCGC
hsa-902	NaN	NaN	UTR-cre	V00568.1/162-465	c-myc_IRES	regulatory_element	Homo sapiens (human)	hsa-902-c-myc_IRES	AATTCCAGCGAGAGGCAGAGGGAGCGAGCGGGCGGCCGGCTAGGGTGGAAGAGCCGGGCGAGCAGAGCTGCGCTGCGGGCGTCCTGGGAAGGGAGATCCGGAGCGAATAGGGGGCTTCGCCTCTGGCCCAGCCCTCCCGCTTGATCCCCCAGGCCAGCGGTCCGCAACCCTTGCCGCATCCACGAAACTTTGCCCATAGCAGCGGGCGGGCACTTTGCACTGGAACTTACAACACCCGAGCAAGGACGCGACTCTCCCGACGCGGGGAGGCTATTCTGCCCATTTGGGGACACTTCCCCGCCGC
hsa-903	NaN	NaN	UTR-cre	X00196.1/545-846	c-myc_IRES	regulatory_element	Homo sapiens (human)	hsa-903-c-myc_IRES	AATTCCAGCGAGAGGCAGAGGGAGCGAGCGGGCGGCCGGCTAGGGTGGAAGAGCCGGGCGAGCAGAGCTGCGCTGCGGGCGTCCTGGGAAGGGAGATCCGGAGCGAATAGGGGGCTTCGCCTCTGGCCCAGCCCTCCCGCTGATCCCCCAGCCAGCGGTCCGCAACCCTTGCCGCATCCACGAAACTTTGCCCATAGCAGCGGGCGGGCACTTTACGACTGGAACTTACAACACCCGAGCAAGGACGCGACTCTCCGACGCGGGGAGGCTATTCTGCCCATTTGGGGACACTTCCCCGCCGC
hsa-904	NaN	NaN	UTR-cre	M12026.1/524-823	c-myc_IRES	regulatory_element	Homo sapiens (human)	hsa-904-c-myc_IRES	AATTCCAGCGAGAGGCAGAGGGAGCGAGCGGGCGGCCGGCTAGGGTGGAAGAGCCGGGCGAGCAGAGCTGCGGCGGGCGTCCTGGGAAGGGAGATCCGGAGCGAATAGGGGGCTTCCGTCTGGCCCAGCCCTCCCGCTGATCCCCCAGCCAGCGGGTCCGCAACCCTTGCCGCATCCACGAAAACTTTGCCCATAGCAGCGGGCGGGCACTTTGCACTGGAACTTACAACACCCGAGCAAGGACGCGACTCTCCGACGCGGGGAGGCTATTCTGCCCATTTGGGGACACTTCCCCGCCGC
hsa-905	NaN	NaN	UTR-cre	M14206.1/279-580	c-myc_IRES	regulatory_element	Homo sapiens (human)	hsa-905-c-myc_IRES	AATTCCAGCGAGAGGCAGAGGGAGCGAGCGGGCGGCCGGCTAGGGTGGAAGAGCCGGGCGAGCAGAGCTGCGCTGCGGGCGTCCTGGGAAGGGAGATCCGGAGCGAATAGGGGGCTTCGCCTCTGGCCCAGCCCTCCCGCTGATCCCCCAGCCAGCGGTCCGCAACCCTTGCCGCATCCACGAAACTTTGCCCATAGCAGCGGGCGGGCACTTTGCACTGGAACTTACAACACCCGAGCAAGGACGCGACTCTCCCGACGCGGGGAGGCTATTCTGCCCATTTGGGGACACTTCCCCGCCGC
hsa-906	NaN	NaN	UTR-cre	M20605.1/1774-2075	c-myc_IRES	regulatory_element	Homo sapiens (human)	hsa-906-c-myc_IRES	AATTCCAGCGAGAGGCAGAGGGAGCGAGCGGGCGGCCGGCTAGGGTGGAAGAGCCGGGCGAGCAGAGCTGCGCTGCGGGCGTCCTGGGAAGGGAGATCCGGAGCGAATAGGGGGCTTCGCCTCTGGCCCAGCCCTCCCGCTGATCCCCCAGCCAGCCGTCCGCAACCCTTGCCGCATCCACGAAACTTTGCCCATAGCAGCGGGCGGGCACTTTGCACTGGAACTTACAACACCCGAGCAAGGACGCGACTCTCCCGACGCGGGGAGGCTATTCTGCCCATTTGGGGACACTTCCCCGCCGC
hsa-907	NaN	NaN	UTR-cre	K03015.1/568-869	c-myc_IRES	regulatory_element	Homo sapiens (human)	hsa-907-c-myc_IRES	AATTCCAGCGAGAGGCAGAGGGAGCGAGCGGGCGGCCGGCTAGGGTGGAAGAGCCGGGCGAGCAGAGCTGCGCTGCGGGCGTCCTGGGAAGGGAGATCCGGAGCGAATAGGGGGCTTCGCCTCTGGCCCAGCCCTCCCGCTGATCCCCCAGCCAGCGGTCCGCAACCCTTGCCGCATCCACGAAACTTTGCCCATAGCAGCGGGCGGGCACTTTGCACTGGAACTTACAACACCCGAGCAAGGACGCGACTCTCCCGACGCGGGGAGGCTATTCTGCCCATTTGGGGACACTTCCCCGCCGC
hsa-908	NaN	NaN	UTR-cre	AC103819.3/87828-88129	c-myc_IRES	regulatory_element	Homo sapiens (human)	hsa-908-c-myc_IRES	AATTCCAGCGAGAGGCAGAGGGAGCGAGCGGGCGGCCGGCTAGGGTGGAAGAGCCGGGCGAGCAGAGCTGCGCTGCGGGCGTCCTGGGAAGGGAGATCCGGAGCGAATAGGGGGCTTCGCCTCTGGCCCAGCCCTCCCGCTGATCCCCCAGCCAGCGGTCCGCAACCCTTGCCGCATCCACGAAACTTTGCCCATAGCAGCGGGCGGGCACTTTGCACTGGAACTTACAACACCCGAGCAAGGACGCGACTCTCCCGACGCGGGGAGGCTATTCTGCCCATTTGGGGACACTTCCCCGCCGC
hsa-909	NaN	NaN	UTR-cre	M22633.1/506-807	c-myc_IRES	regulatory_element	Homo sapiens (human)	hsa-909-c-myc_IRES	AATTCCAGCGAGAGGCAGAGGGAGCGAGCGGGCGGCCGGCTAGGGTGGAAGAGCCGGGCGAGCAGAGCTGCGCTGCGGGCGTCCTGGGAAGGGAGATCCGGAGCGAATAGGGGGCTTCCGCTCTGGCCCAGCCCTCCCGCTGATCCCCCAGCCAGCGGGTCCGCAACCCTTGCCGCATCCACGAAACTTTGCCCATAGCAGCCGGCGGGCACTTTGCACTGGAACTTACAACACCCGAGCAAGGACGCGACTCTCCGACGCGGGGAGGCTATTCTGCCCATTTGGGGACACTTCCCCGCCGC
hsa-910	NaN	NaN	UTR-cre	AY214166.1/2047-2348	c-myc_IRES	regulatory_element	Homo sapiens (human)	hsa-910-c-myc_IRES	AATTCCAGCGAGAGGCAGAGGGAGCGAGCGGGCGGCCGGCTAGGGTGGAAGAGCCGGGCGAGCAGAGCTGCGCTGCGGGCGTCCTGGGAAGGGAGATCCGGAGCGAATAGGGGGCTTCGCCTCTGGCCCAGCCCTCCCGCTGATCCCCCAGCCAGCGGTCCGCAACCCTTGCCGCATCCACGAAACTTTGCCCATAGCAGCGGGCGGGCACTTTGCACTGGAACTTACAACACCCGAGCAAGGACGCGACTCTCCCGACGCGGGGAGGCTATTCTGCCCATTTGGGGACACTTCCCCGCCGC
hsa-911	NaN	NaN	UTR-cre	D10493.1/2500-2801	c-myc_IRES	regulatory_element	Homo sapiens (human)	hsa-911-c-myc_IRES	AATTCCAGTGAGAGGCAGAGGGAGCGAGCGGGCGGCCGGCTAGGGTGGAAGAGCCGGGCGAGCAGAGCTGCGCTGCGGGCGTCCTGGGAAGGGAGATCCGGAGCGAATAGGGGGCTTCGCCTCTGGCCCAGACCTCCCGCTGATCCCCCAGGCAGCGGTCCGCAACCCTTGCCGCATCCACGAAACTTTGCCCATAGCAGCGGGCGGACACTTTGCACTGGAACTGACAACACCCGACCAAGGACGCGACTCTCCCGACGCGGGGAGGCTATTCTGCCCATTTGGGGACACTTCCCCGCCGC
hsa-912	NaN	NaN	UTR-cre	X78947.1/1179-1258	caeser	regulatory_element	Homo sapiens (human)	hsa-912-caeser	ACGGAGACATGGCATGAAGCCAGAGAGTGAGAGACATTAACTCATTAGACTGGAACTTGAACTGATTCACATCTCATTTT
hsa-913	NaN	NaN	UTR-cre	X04431.1/477-973	FGF_IRES	regulatory_element	Homo sapiens (human)	hsa-913-FGF_IRES	TTGTGGCCGAAGCCGCCGAACTCAGAGGCCGGCCCCAGAAAACCCGAGCGAGTAGGGGGCGGCGCGCAGGAGGGAGGAGAACTGGGGGCGCGGGAGGCTGGTGGGTGTGGGGGGTGGAGATGTAGAAGATGTGACGCCGCGGCCCGGCGGGTGCCAGATTAGCGGACGGCTGCCCGCGGTTGCAACGGGATCCCGGGCGCTGCAGCTTGGGAGGCGGCTCTCCCCAGGCGGCGTCCGCGGAGACACCCATCTGTGAACCCCAGGTCCCGGGCCGCCGGCTCGCCGCGCACCAGGGGCCGGCGGACAGAAGAGCGGCCGAGCGGCTCGAGGCTGGGGGACCGCGGGCGCGGCCGCGCGCTGCCGGGCGGGAGGCTGGGGGGCCGGGGCCGGGGCCGTGCC…
hsa-914	NaN	NaN	UTR-cre	AC021205.6/16596-17093	FGF_IRES	regulatory_element	Homo sapiens (human)	hsa-914-FGF_IRES	TTGTGGCCGAACCGCCGAACTCAGAGGCCGGCCCCAGAAAACCCGAGCGAGTAGGGGGCGGCGCGCAGGAGGGAGGAGAACTGGGGGCGCGGGAGGCTGGTGGGTGTGGGGGGTGGAGATGTAGAAGATGTGACGCCGCGGCCCGGCGGGTGCCAGATTAGCGGACGCGGTGCCCGCGGTTGCAACGGGATCCCGGGCGCTGCAGCTTGGGAGGCGGCTCTCCCCAGGCGGCGTCCGCGGAGACACCCATCCGTGAACCCCAGGTCCCGGGCCGCCGGCTCGCCGCGCACCAGGGGCCGGCGGACAGAAGAGCGGCCGAGCGGCTCGAGGCTGGGGGACCGCGGGCGCGGCCGCGCGCTGCCGGGCGGGAGGCTGGGGGGCCGGGGCCGGGGCCGTGCC…
hsa-915	NaN	NaN	UTR-cre	BC033245.1/1085-1177	G_CSF_SLDE	regulatory_element	Homo sapiens (human)	hsa-915-G_CSF_SLDE	CTGAGGGTCCCCACCTGGGACCCTTGAGAGTATCAGGTCTCCCACGTGGGAGACAAGAAATCCCTGTTTAATATTTAAACAGCAGTGTTCCCC
hsa-916	NaN	NaN	UTR-cre	M13008.1/847-939	G_CSF_SLDE	regulatory_element	Homo sapiens (human)	hsa-916-G_CSF_SLDE	CTGAGGGTCCCCACCTGGGACCCTTGAGAGTATCAGGTCTCCCACGTGGGAGACAAGAAATCCCTGTTTAATATTTAAACAGCAGTGTTCCCC
hsa-917	NaN	NaN	UTR-cre	X03438.1/941-1033	G_CSF_SLDE	regulatory_element	Homo sapiens (human)	hsa-917-G_CSF_SLDE	CTGAGGGTCCCCACCTGGGACCCTTGAGAGTATCAGGTCTCCCACGTGGGAGACAAGAAATCCCTGTTTAATATTTAAACAGCAGTGTTCCCC
hsa-918	NaN	NaN	UTR-cre	X03655.1/931-1023	G_CSF_SLDE	regulatory_element	Homo sapiens (human)	hsa-918-G_CSF_SLDE	CTGAGGGTCCCCACCTGGGACCCTTGAGAGTATCAGGTCTCCCACGTGGGAGACAAGAAATCCCTGTTTAATATTTAAACAGCAGTGTTCCCC
hsa-919	NaN	NaN	UTR-cre	X03656.1/2135-2227	G_CSF_SLDE	regulatory_element	Homo sapiens (human)	hsa-919-G_CSF_SLDE	CTGAGGGTCCCCACCTGGGACCCTTGAGAGTATCAGGTCTCCCACGTGGGAGACAAGAAATCCCTGTTTAATATTTAAACAGCAGTGTTCCCC
hsa-920	NaN	NaN	UTR-cre	AF388025.1/3811-3903	G_CSF_SLDE	regulatory_element	Homo sapiens (human)	hsa-920-G_CSF_SLDE	CTGAGGGTCCCCACCTGGGACCCTTGAGAGTATCAGGTCTCCCACGTGGGAGACAAGAAATCCCTGTTTAATATTTAAACAGCAGTGTTCCCC
hsa-921	NaN	NaN	UTR-cre	M13536.1/2617-2687	GAIT	regulatory_element	Homo sapiens (human)	hsa-921-GAIT	GTATGTGAAAGTGTAAAATAGAATGTTACTTTGGAATGACTATAAACATTAAAAGAAGACTGGAAGCATAC
hsa-922	NaN	NaN	UTR-cre	X69706.1/260-330	GAIT	regulatory_element	Homo sapiens (human)	hsa-922-GAIT	GTATGTGAAAGTGTAAAATAGAATGTTACTTTGGAATGACTATAAACATTAAAAGAAGACTGGAAGCATAC
hsa-923	NaN	NaN	UTR-cre	M18058.1/1580-1650	GAIT	regulatory_element	Homo sapiens (human)	hsa-923-GAIT	GTATGTGAAAGTGTAAAATAGAATGTTACTTTGGAATGACTATAAACATTGAAAGAAGACTGGAAACATAC
hsa-924	NaN	NaN	UTR-cre	AK095290.1/2797-2865	GAIT	regulatory_element	Homo sapiens (human)	hsa-924-GAIT	GTATGTGAAAGTGTAAAATAGAATGTTACTTTGGAATGACTATAAACATTAAAAGAAGACTGGAAGCAT
hsa-925	NaN	NaN	UTR-cre	AC104966.4/51221-51291	GAIT	regulatory_element	Homo sapiens (human)	hsa-925-GAIT	GTATGTGAAAGTGTAAAATAGAATGTTACTTTGGAATGACTATAAACATTGAAAGAAGACTGGAAACATAC
hsa-926	NaN	NaN	UTR-cre	D45045.1/234-304	GAIT	regulatory_element	Homo sapiens (human)	hsa-926-GAIT	GTATGTGAAAGTGTAAAATAGAATGTTACTTTGGAATGACTATAAACATTAAAAGAAGACTGGAAGCATAC
hsa-927	NaN	NaN	UTR-cre	M13699.1/3255-3321	GAIT	regulatory_element	Homo sapiens (human)	hsa-927-GAIT	GTATGTGAAAGTGTAAAATAGAATGTTACTTTGGAATGACTATAAACATTAAAAGAGACTGGAGCAT
hsa-928	NaN	NaN	UTR-cre	AC131209.2/6785-6855	GAIT	regulatory_element	Homo sapiens (human)	hsa-928-GAIT	GTATGTGAAAGTGTAAAATAGAATGTTACTTTGGAATGACTATAAACATTAAAAGAAGACTGGAAGCATAC
hsa-929	NaN	NaN	UTR-cre	M13536.1/2617-2687	HIS3_SLBP	regulatory_element	Homo sapiens (human)	hsa-929-HIS3_SLBP	GTATGTGAAAGTGTAAAATAGAATGTTACTTTGGAATGACTATAAACATTAAAAGAAGACTGGAAGCATAC
hsa-930	NaN	NaN	UTR-cre	X69706.1/260-330	HIS3_SLBP	regulatory_element	Homo sapiens (human)	hsa-930-HIS3_SLBP	GTATGTGAAAGTGTAAAATAGAATGTTACTTTGGAATGACTATAAACATTAAAAGAAGACTGGAAGCATAC
hsa-931	NaN	NaN	UTR-cre	M18058.1/1580-1650	HIS3_SLBP	regulatory_element	Homo sapiens (human)	hsa-931-HIS3_SLBP	GTATGTGAAAGTGTAAAATAGAATGTTACTTTGGAATGACTATAAACATTGAAAGAAGACTGGAAACATAC
hsa-932	NaN	NaN	UTR-cre	AK095290.1/2797-2865	HIS3_SLBP	regulatory_element	Homo sapiens (human)	hsa-932-HIS3_SLBP	GTATGTGAAAGTGTAAAATAGAATGTTACTTTGGAATGACTATAAACATTAAAAGAAGACTGGAAGCAT
hsa-933	NaN	NaN	UTR-cre	AC104966.4/51221-51291	HIS3_SLBP	regulatory_element	Homo sapiens (human)	hsa-933-HIS3_SLBP	GTATGTGAAAGTGTAAAATAGAATGTTACTTTGGAATGACTATAAACATTGAAAGAAGACTGGAAACATAC
hsa-934	NaN	NaN	UTR-cre	D45045.1/234-304	HIS3_SLBP	regulatory_element	Homo sapiens (human)	hsa-934-HIS3_SLBP	GTATGTGAAAGTGTAAAATAGAATGTTACTTTGGAATGACTATAAACATTAAAAGAAGACTGGAAGCATAC
hsa-935	NaN	NaN	UTR-cre	M13699.1/3255-3321	HIS3_SLBP	regulatory_element	Homo sapiens (human)	hsa-935-HIS3_SLBP	GTATGTGAAAGTGTAAAATAGAATGTTACTTTGGAATGACTATAAACATTAAAAGAGACTGGAGCAT
hsa-936	NaN	NaN	UTR-cre	AC131209.2/6785-6855	HIS3_SLBP	regulatory_element	Homo sapiens (human)	hsa-936-HIS3_SLBP	GTATGTGAAAGTGTAAAATAGAATGTTACTTTGGAATGACTATAAACATTAAAAGAAGACTGGAAGCATAC
hsa-937	NaN	NaN	UTR-cre	X01992.1/3-171	Interferon gamma	regulatory_element	Homo sapiens (human)	hsa-937-Interferon gamma	CATTGTTCTGATCATCTGAAGATCAGCTATTAGAAGAGAAAGATCAGTTAAGTCCTTTGGACCTGATCAGCTTGATACAAGAACTACTGATTTCAACTTCTTTGGCTTAATTCTCTCGGAAACGATGAAATATACAAGTTATATCTTGGCTTTTCAGCTCTGCATCGTT
hsa-938	NaN	NaN	UTR-cre	AF375790.2/1570-1738	Interferon gamma	regulatory_element	Homo sapiens (human)	hsa-938-Interferon gamma	CATTGTTCTGATCATCTGAAGATCAGCTATTAGAAGAGAAAGATCAGTTAAGTCCTTTGGACCTGATCAGCTTGATACAAGAACTACTGATTTCAACTTCTTTGGCTTAATTCTCTCGGAAACGATGAAATATACAAGTTATATCTTGGCTTTTCAGCTCTGCATCGTT
hsa-939	NaN	NaN	UTR-cre	J00219.1/351-519	Interferon gamma	regulatory_element	Homo sapiens (human)	hsa-939-Interferon gamma	CATTGTTCTGATCATCTGAAGATCAGCTATTAGAAGAGAAAGATCAGTTAAGTCCTTTGGACCTGATCAGCTTGATACAAGAACTACTGATTTCAACTTCTTTGGCTTAATTCTCTCGGAAACGATGAAATATACAAGTTATATCTTGGCTTTTCAGCTCTGCATCGTT
hsa-940	NaN	NaN	UTR-cre	AL355837.6/87643-87614	IRE	regulatory_element	Homo sapiens (human)	hsa-940-IRE	GTTCCTGCTTCAACAGTGTTTGGATGGAAC
hsa-941	NaN	NaN	UTR-cre	AP003174.2/91762-91734	IRE	regulatory_element	Homo sapiens (human)	hsa-941-IRE	TTTCTTCTTCAACAGTGTTTGGATGGAAC
hsa-942	NaN	NaN	UTR-cre	AC109352.3/19020-19048	IRE	regulatory_element	Homo sapiens (human)	hsa-942-IRE	TTTCCTGTTTCAACAGTGCTTGGAGGAAC
hsa-943	NaN	NaN	UTR-cre	AL034379.8/68035-68064	IRE	regulatory_element	Homo sapiens (human)	hsa-943-IRE	TTTCCTGGTTCAACAGTGCTTGGACGGAAC
hsa-944	NaN	NaN	UTR-cre	X01060.1/3432-3458	IRE	regulatory_element	Homo sapiens (human)	hsa-944-IRE	TTTATCAGTGACAGAGTTCACTATAAA
hsa-945	NaN	NaN	UTR-cre	AC073115.5/47515-47486	IRE	regulatory_element	Homo sapiens (human)	hsa-945-IRE	TCTCTTGCTTCAACAGTGTTTGGATGGAAC
hsa-946	NaN	NaN	UTR-cre	BC001188.1/3791-3817	IRE	regulatory_element	Homo sapiens (human)	hsa-946-IRE	ATTATCGGGAACAGTGTTTCCCATAAT
hsa-947	NaN	NaN	UTR-cre	X03744.1/2-29	IRE	regulatory_element	Homo sapiens (human)	hsa-947-IRE	TCTTGCTTCAACAGTGTTTGGACGGAAG
hsa-948	NaN	NaN	UTR-cre	X01060.1/3950-3976	IRE	regulatory_element	Homo sapiens (human)	hsa-948-IRE	TGTATCGGAGACAGTGATCTCCATATG
hsa-949	NaN	NaN	UTR-cre	AL513423.3/108544-108573	IRE	regulatory_element	Homo sapiens (human)	hsa-949-IRE	TTTCCTGCTTCAACAGTGCTTGGATGGAAC
hsa-950	NaN	NaN	UTR-cre	AF117958.1/132-161	IRE	regulatory_element	Homo sapiens (human)	hsa-950-IRE	TCTCTTGTTTCAACAGTGTTTGGACGGAAC
hsa-951	NaN	NaN	UTR-cre	AB062402.1/11-40	IRE	regulatory_element	Homo sapiens (human)	hsa-951-IRE	TTTCCTGCTTCAACAGTGCTTGGACGGAAC
hsa-952	NaN	NaN	UTR-cre	BC016354.1/30-59	IRE	regulatory_element	Homo sapiens (human)	hsa-952-IRE	TCTCTTGCTTCAACAGTGTTTGGACGGAAC
hsa-953	NaN	NaN	UTR-cre	X01060.1/3482-3508	IRE	regulatory_element	Homo sapiens (human)	hsa-953-IRE	ATTATCGGAAGCAGTGCCTTCCATAAT
hsa-954	NaN	NaN	UTR-cre	J04755.1/950-979	IRE	regulatory_element	Homo sapiens (human)	hsa-954-IRE	TTTCCTGCTTCAGCAGTGCTTGGACGGAAC
hsa-955	NaN	NaN	UTR-cre	X07262.1/108-322	L-myc_IRES	regulatory_element	Homo sapiens (human)	hsa-955-L-myc_IRES	AATGCGCCTGCAGCTCGCGCTCCCGCGCCGATCCCGAGAGCGTCCGGGCCGCCGTGCGCGAGCGAGGGAGGGCGCGCGGCGGGGGGGCGCGCTGTGAGTGCGGGCCGCGCTCTCGGCGGNCATGTGCGTGTGTGCTGGCTGCCGGGCTGCCCCGAGCCGGCGGGGAGCCGGTCCGCTCCAGGTGGCGGGCGGCTGGAGCGAGGTGAGGCTGCGGG
hsa-956	NaN	NaN	UTR-cre	X13945.1/710-931	L-myc_IRES	regulatory_element	Homo sapiens (human)	hsa-956-L-myc_IRES	AATGCGCCTGCAGATCGCGCTCCCGCGTCGATCCCGGGAGCGTCCTGGCTGCCGTGTGCGAGCGAGGCGGGGGGCGCGCGCACGGGGGGCGCGCTCGTGAGTGCGGGGCCGCGCGCTCGGTGGCGCGCATGTGTGTGTGTGCGGGCTGCCGGGCTTCCCCGAGCCGGCGGGGAGCCGCTCCGCTCCAGGTGGCGGGCGGCGGGAGCGAGGTGAGGCTGCGGG
hsa-957	NaN	NaN	UTR-cre	AC010145.10/67113-67436	n-myc_IRES	regulatory_element	Homo sapiens (human)	hsa-957-n-myc_IRES	CACAAAAGGAGGGCGGGAGGGAGGGAGCGAGAGGCACAACTTCCTCCACCTTCGGGAGCAGTGGGCAGAGTGGGGGGCTTGGAGGGAAGATTGGGGAACCTGGTTAGAGGGGGCGCCCATTGCCTATCCCCTCGGTCTGCCCCGTTTGCCCACCCTCTCCGGTGTGTCTGTCGGTTGCAGTGTTGGAGGTCGGCGCCGGCCCCCGCCTTCCGCGCCCCCCACGGGAAGGAAGCACCCCCGGTATTAAAACGAACGGGGCGGAAAGAAGCCCTCAGTCGCCGGCCGGGAGGCGAGCCGATGCCGAGCTGCTCCACGTCCACCATG
hsa-958	NaN	NaN	UTR-cre	AF320053.1/5-324	n-myc_IRES	regulatory_element	Homo sapiens (human)	hsa-958-n-myc_IRES	GTCTGGACGCGCTGGGTGGATGCGGGGGGCTCCTGGGAACTGTGTTGGAGCCGAGCAAGCGCTAGCCAGGCGCAAGCGCGCACAGACTGTAGCCATCCGAGGACACCCCCGCCCCCCCGGCCCACCCGGAGACACCCGCGCAGAATCGCCTCCGGATCCCCTGCAGTCGGCGGGAGTGTTGGAGGTCGGCGCCGGCCCCCGCCTTCCGCGCCCCCCACGGGAAGGAAGCACCCCCGGTATTAAAACGAACGGGGCGGAAAGAAGCCCTCAGTCGCCGGCCGGGAGGCGAGCCGATGCCGAGCTGCTCCACGTCCACCATG
hsa-959	NaN	NaN	UTR-cre	M13241.1/1329-1652	n-myc_IRES	regulatory_element	Homo sapiens (human)	hsa-959-n-myc_IRES	CACAAAAGGAGGGCGGGAGGGAGGGAGCGAGAGGCACAACTTCCTCCACCTTCGGGAGCAGTGGGCAGAGTGGGGGGCTTGGAGGGAAGATTGGGGAACCTGGTTAGAGGGGGCGCCCATTGCCTATCCCCTCGGTCTGCCCCGTTTGCCCACCCTCTCCGGTGTGTCTGTCGGTTGCAGTGTTGGAGGTCGGCGCCGGCCCCCGCCTTCCGCGCCCCCCACGGGAAGGAAGCACCCCCGGTATTAAAACGAACGGGGCGGAAAGAAGCCCTCAGTCGCCGGCCGGGAGGCGAGCCGATGCCGAGCTGCTCCACGTCCACCATG
hsa-960	NaN	NaN	UTR-cre	Y00664.1/3075-3398	n-myc_IRES	regulatory_element	Homo sapiens (human)	hsa-960-n-myc_IRES	CACAAAAGGAGGGCGGGAGGGAGGGAGCGAGAGGCACAACTTCCTCCACCTTCGGGAGCAGTGGGCAGAGTGGGGGGCTTGGAGGGAAGATTGGGGAACCTGGTTAGAGGGGGCGCCCATTGCCTATCCCCTCGGTCTGCCCCGTTTGCCCACCCTCTCCGGTGTGTCTGTCGGTTGCAGTGTTGGAGGTCGGCGCCGGCCCCCGCCTTCCGCGCCCCCCACGGGAAGGAAGCACCCCCGGTATTAAAACGAACGGGGCGGAAAGAAGCCCTCAGTCGCCGGCCGGGAGGCGAGCCGATGCCGAGCTGCTCCACGTCCACCATG
hsa-961	NaN	NaN	UTR-cre	L00073.1/390-426	renin_SRE	regulatory_element	Homo sapiens (human)	hsa-961-renin_SRE	CTGCTTTGAGGACAAAGAGAATAAAGACTTCATGTTC
hsa-962	NaN	NaN	UTR-cre	M10152.1/338-374	renin_SRE	regulatory_element	Homo sapiens (human)	hsa-962-renin_SRE	CTGCTTTGAGGACAAAGAGAATAAAGACTTCATGTTC
hsa-963	NaN	NaN	UTR-cre	BC047752.1/1408-1444	renin_SRE	regulatory_element	Homo sapiens (human)	hsa-963-renin_SRE	CTGCTTTGAGGACAAAGAGAATAAAGACTTCATGTTC
hsa-964	NaN	NaN	UTR-cre	X00063.1/1061-1096	renin_SRE	regulatory_element	Homo sapiens (human)	hsa-964-renin_SRE	CTGCTTTGAGGACAAAGAGAATAAAGACTTCATGTT
hsa-965	NaN	NaN	UTR-cre	S48220.1/1731-1788	secis	regulatory_element	Homo sapiens (human)	hsa-965-secis	TATTTGTTTATGATGGCCACAGCCTAAAGTACACACGGCTGTGACTTGATTCAAAAGA
hsa-966	NaN	NaN	UTR-cre	AF195141.1/689-759	secis	regulatory_element	Homo sapiens (human)	hsa-966-secis	GACTGACATTATGAAGGCCTGTACTGAAGACAGCAAGCTGTTAGTACAGACCAGATGCTTTCTTGGCAGGC
hsa-967	NaN	NaN	UTR-cre	AL833575.1/1110-1179	secis	regulatory_element	Homo sapiens (human)	hsa-967-secis	TTTGCGTTAATGAAGACTACACAGAAAACCTTTCTAGGGATTTGTGTGGATCAGATACATACTTGGCAAA
hsa-968	NaN	NaN	UTR-cre	X53463.1/847-903	secis	regulatory_element	Homo sapiens (human)	hsa-968-secis	TTCACAGAATGATGGCACCTTCCTAAACCCTCATGGGTGGTGTCTGAGAGGCGTGAA
hsa-969	NaN	NaN	UTR-cre	AL110205.1/668-723	secis	regulatory_element	Homo sapiens (human)	hsa-969-secis	GCCCCATGATGGCTGAATCCGAAATCCTCGATGGGTCCAGCTTGATGTCTTTGCAG
hsa-970	NaN	NaN	UTR-cre	AF093774.1/5851-5916	secis	regulatory_element	Homo sapiens (human)	hsa-970-secis	GTGTGCGGATGATAACTACTGACGAAAGAGTCATCGACCTCAGTTAGTGGTTGGATGTAGTCACAT
hsa-971	NaN	NaN	UTR-cre	U67171.1/375-442	secis	regulatory_element	Homo sapiens (human)	hsa-971-secis	GACGCTTCATGATAGGAAGGACTGAAAAGTCTTGTGGACACCTGGTCTTTCCCTGATGTTCTCGTGGC
hsa-972	NaN	NaN	UTR-cre	X58295.1/1384-1453	secis	regulatory_element	Homo sapiens (human)	hsa-972-secis	TGGCGTCTTCATGAGGGAGGGGCCCAAAGCCCTTGTGGGCGGACCTCCCCTGAGCCTGTCTGAGGGGCCA
hsa-973	NaN	NaN	UTR-cre	X71973.1/730-791	secis	regulatory_element	Homo sapiens (human)	hsa-973-secis	CCGGCACTCATGACGGCCTGCCTGCAAACCTGCTGGTGGGGCAGACCCGAAAATCCAGCGTG
hsa-974	NaN	NaN	UTR-cre	U43286.1/2054-2120	secis	regulatory_element	Homo sapiens (human)	hsa-974-secis	CTCTGTTAATGACGTCTCTCCCTCTAAACCCCATTAAGGACTGGGAGAGGCAGAGCAAGCCTCAGAG
hsa-975	NaN	NaN	UTR-cre	AL833145.1/1479-1545	secis	regulatory_element	Homo sapiens (human)	hsa-975-secis	TTTGCTTTAATGAGAATAGAAACGTAAACTATGACCTAGGGGTTTCTGTTGGATAATTAGCAGTTTA
hsa-976	NaN	NaN	UTR-cre	S79854.1/1605-1666	secis	regulatory_element	Homo sapiens (human)	hsa-976-secis	CACTGCTGATGACGAACTATCTCTAACTGGTCTTGACCACGAGCTAGTTCTGAATTGCAGGG
hsa-977	NaN	NaN	UTR-cre	X13710.1/946-1008	secis	regulatory_element	Homo sapiens (human)	hsa-977-secis	TTTTCATCTATGAGGGTGTTTCCTCTAAACCTACGAGGGAGGAACACCTGATCTTACAGAAAA
hsa-978	NaN	NaN	UTR-cre	AC000078.2/21139-21077	secis	regulatory_element	Homo sapiens (human)	hsa-978-secis	GCCAGATGATGACGACCTGGGTGGAAACCTACCCTGTGGGCACCCATGTCCGAGCCCCCTGGC
hsa-979	NaN	NaN	UTR-cre	AF166127.1/1919-1981	secis	regulatory_element	Homo sapiens (human)	hsa-979-secis	GCCGGATGATGACGACCTGGGTGGAAACCTACCCTGTGGGCACCCATGTCCGAGCCCCCTGGC
hsa-980	NaN	NaN	UTR-cre	AC090582.9/66882-66715	spi-1	regulatory_element	Homo sapiens (human)	hsa-980-spi-1	CTCACCCAGGGCTCCTGTAGCTCAAGGGGCAGGCCTGAGCCCTGCACCCGCCCCACGACCGTCCAGCCCCT-GACGGGGCACCCCATCCTGA-GGGGCTCTGCATTGGCCCCCACCGAGGCAGGGGATCTGACCGACTCGGAGCCCGGCTGGATGTTACAGGCGTGCAAA
hsa-981	NaN	NaN	UTR-cre	U34046.1/345-511	spi-2	regulatory_element	Homo sapiens (human)	hsa-981-spi-2	CTCACCCAGGGCTCCTGTAGCTCAGGGGGCAGGCCTGAGCCCTGCACCCGCCCCACGACCGTCCAGCCCCT-GACGGGC-ACCCCATCCTGA-GGGGCTCTGCATTGGCCCCCACCGAGGCAGGGGATCTGACCGACTCGGAGCCCGGCTGGATGTTACAGGCGTGCAAA
hsa-982	NaN	NaN	UTR-cre	AC090559.7/2975-2808	spi-3	regulatory_element	Homo sapiens (human)	hsa-982-spi-3	CTCACCCAGGGCTCCTGTAGCTCAGGGGGCAGGCCTGAGCCCTGCACCCGCCCCACGACCGTCCAGCCCCT-GACGGGGCACCCCATCCTGA-GGGGCTCTGCATTGGCCCCCACCGAGGCAGGGGATCTGACCGACTCGGAGCCCGGCTGGATGTTACAGGCGTGCAAA
hsa-983	NaN	NaN	UTR-cre	M18895.1/298-379	vimentin	regulatory_element	Homo sapiens (human)	hsa-983-vimentin	AGAAATCCATATCTTAAAGAAACAGCTTTCAAGTGCCTTTCTGCAGTTTTTCAGGAGCGCAAGGAATTAAGATTTGGAATAG
hsa-1	n21	u21	NONCODE	AB017710	U50HG	snoRNA	Homo sapiens (human)	hsa-1-U50HG	TAATCAATGATGAAACCTATCCCGAAGCTGATA
hsa-2	n22	u22	NONCODE	AB017710	U50HG	snoRNA	Homo sapiens (human)	hsa-2-U50HG	TATCTGTGATGATCTTATCCCGAACCTGAACTTCTGTTGAAAAAAAAAAACTTTTACGGATCTGGCTTCTGAGAT
hsa-3	n34	u33	NONCODE	AB028893	U33	snoRNA	Homo sapiens (human)	hsa-3-U33	GGCCGGTGATGAGAACTTCTCCCACTCACATTCGAGTTTCCCGACCATGAGATGACTCCACATGCACTACCATCTGAGGCCAC
hsa-4	n35	u34	NONCODE	AB028893	U34	snoRNA	Homo sapiens (human)	hsa-4-U34	CGTCCATGATGTTCCGCAACTACCTACATTGTTTGATCCTCATGAAAGCAGCACTGGCTGAGACGC
hsa-6	n59	u58	NONCODE	AB061820	U18	snoRNA	Homo sapiens (human)	hsa-6-U18	CAGTAGTGATGAAATTCCACTTCATTGGTCCGTGTTTCTGAACCACATGATTTTCTCGGATGTTCTGATG
hsa-7	n60	u59	NONCODE	AB061820	U16	snoRNA	Homo sapiens (human)	hsa-7-U16	TGCAATGATGTCGTAATTTGCGTCTTACTCTGTTCTCAGCGACAGTTGCCTGCTGTCAGTAAGCTGGTACAGAAGGTTGACGAAAATTCTTACTGAGCAA
hsa-8	n61	u60	NONCODE	AB061820	U18	snoRNA	Homo sapiens (human)	hsa-8-U18	TCAAAATGATGAGATTCCACTTAATTGGTCCGTGTTTCTGAAACACATGATATTTGTGGAAATTCTGACT
hsa-9	n62	u61	NONCODE	AB061820	U18	snoRNA	Homo sapiens (human)	hsa-9-U18	TTGTTATGATGAGATTCCACTTAAGGTCCGTGTTTCTGAAACAAATGATTTTGTGGAAGTTCTGATT
hsa-10	n63	u62	NONCODE	AB061824	U58b	snoRNA	Homo sapiens (human)	hsa-10-U58b	CTGCGATGATGGCATTTCTTAGGACACCTTTGGATTAATAATGAAAACAACTACTCTCTGAGCAGC
hsa-11	n64	u63	NONCODE	AB061824	U58a	snoRNA	Homo sapiens (human)	hsa-11-U58a	CTGCAGTGATGACTTTCTTGGGACACCTTTGGATTTACCGTGAAAATTAATAAATTCTGAGCAGC
hsa-12	n65	u64	NONCODE	AB061824	U58	snoRNA	Homo sapiens (human)	hsa-12-U58	TTGCTGTGATGACTATCTTAGGACACCTTTGGAATAACTATGAAAGAAAACTATTCTGAGCAACC
hsa-14	n67	u66	NONCODE	AB061835	U69	snoRNA	Homo sapiens (human)	hsa-14-U69	AAAGCAGGTTGCAATTACAGTGCTTCATTTTGTGGAAGTACTGCCATTATCCTGCTGAAAGAAAAGCCGTGTTAATCATTTTTGATTTTGCCTTTATGAGGGTAAAATCATGACAGATTGACATGGACAATT
hsa-15	n68	u67	NONCODE	AB061838	U15a	snoRNA	Homo sapiens (human)	hsa-15-U15a	CTTCGATGAAGAGATGATGACGAGTCTGACTTGGGGATGTTCTCTTTGCCCAGGTGGCCTACTCTGTGCTGCGTTCTGTGGCACAGTTTAAAGAGCCCTGGTTGAAGTAATTTCCTAAAGATGACTTAGAGGCATTTGTCTGAGAAGG
hsa-16	n69	u68	NONCODE	AB061838	U15b	snoRNA	Homo sapiens (human)	hsa-16-U15b	CTTCAGTGATGACACGATGACGAGTCAGAAAGGTCACGTCCTGCTCTTGGTCCTTGTCAGTGCCATGTTCTGTGGTGCTGTGCACGAGTTCCTTTGGCAGAAGTGTCCTATTTATTGATCGATTTAGAGGCATTTGTCTGAGAAGG
hsa-17	n70	u69	NONCODE	AB061842	U54	snoRNA	Homo sapiens (human)	hsa-17-U54	TGGCGATGAGGAGGTACCTATTGTGTTGAGTAACGGTGATAATTTTATACGCTATTCTGAGCC
hsa-18	n71	u70	NONCODE	AB061848	U66	snoRNA	Homo sapiens (human)	hsa-18-U66	GTGCAAACTCGATCACTAGCTCTGCGTGATGTGGCAGAAGCAAAGGGAACCAGGTTTGCAAAAGTAACTGTGGTGATGGAAATGTGTTAGCCTCAGACACTACTGAGGTGGTTCTTTCTATCCTAGTACAGTC
hsa-19	n75	u74	NONCODE	AB070559	U72	snoRNA	Homo sapiens (human)	hsa-19-U72	CTGCGAATATTCTCGCTGTTCTGATTTTGTAATAGTCAGGACAGGCTAAACATTCGCTATATTAAGACCATGCATGTGTCCCCAAACCTAGTTCTTTCCCTAGGTCTGGTTTTATAAATGCTGGTGATAAAC
hsa-22	n121	u108	NONCODE	AC002067	U90	snoRNA	Homo sapiens (human)	hsa-22-U90	TGTTGTTATGTGTTGGTTATGTGTTGAATATAATGTCCTATAAGCTTCAGTTAGGTCAGGTTATGTGTTGCTTAAATCTTTTGTACCTTTACTGATTTGTGTGAGAGAGTGTGTGTGTGTGTGTGTGTCTGTGTTTGCACGCGCACATGTGCGTGCGTGCTTGTGCTTGTTTTATTACTTGCTGAGAGGATACTACAAACTCAAACAATTATTGTAGATTTAGAATTACCTTACTTAT
hsa-23	n122	u109	NONCODE	AC002069	U67	snoRNA	Homo sapiens (human)	hsa-23-U67	ATCCAAGGCGATTCCCTCTCCAAGGGGACATCTAGTGCCCCTCTCAGGAAAGTAGCAACTTGGAATAGAATCTGGCATGCCTAAGGTCTTTGAGGAACAGGGATGCTTATTTCCTCTGCCTTCCTTGGCTGCCTACATAG
hsa-24	n123	u110	NONCODE	AC002382	U90	snoRNA	Homo sapiens (human)	hsa-24-U90	AGTGAAGATGTGATTTTTAAAGTAGAATTATGGTAATATTATATATAAAAATGTATTTTTTAAGGAAAATATTTTGATGAGTGCATACGTGTGTGTGTGTGTGTGTGTGTGTGTGTGTGTGTGTTGGCAGGAGCAAGAAATTAATGTTTCAGAGTAAAGATGTGTTTTTATGCTATTAAGTACAACTCAAGTGTGTATTTATCATATCAT
hsa-39	n141	u126	NONCODE	AC004130	U56	snoRNA	Homo sapiens (human)	hsa-39-U56	CTACAAAGATAGCAACACTTTTCATCAACAGCAGTTCACCTAGAGAGAGTCGACACTTTTTGTCTGAGTGA
hsa-50	n156	u141	NONCODE	AC004855	U87	snoRNA	Homo sapiens (human)	hsa-50-U87	TTTTTTACAATACTTACAATTTTTTTATAAGTGTAAGATTATTTCAAAATTTTAAAAATAATAGGATTCTGTCAGTGTGTGTTTCTGAGAGTGAATGGCTCACAGCTGTTGAGTATCTAACACAACCACTACACAGGAGATTGACAGTCGCATTCATGAGTGTGATGGTGCATGATCTCATTTTCAATCTGAGACTT
hsa-54	n160	u144	NONCODE	AC004879	U3	snoRNA	Homo sapiens (human)	hsa-54-U3	TAAATAAACCAAACAAATTATACTTTATGAATTTAAATTGTACAAGAATAAAAAAGGTAATTAGAGCTTTAGAAGATGAAATATAATCTGGGTATTATAATATAGAGTAAAAAATAAAACAAAGTTTTAAATTATGAGAAATGGAAGATAATTTGGGAATAGAATGACCAGACAAAATATCTGATTAAAGAAGTCTCAGAAAGATGATACTTTCA
hsa-55	n161	u145	NONCODE	AC004881	U90	snoRNA	Homo sapiens (human)	hsa-55-U90	AAAGAACCAGATTCTGATCCTGGGCAGGCTCCCTTTCCTTTACATATCTTAATGTGACCATCCATAAAATGAGGGAAATGAGAGTGCCATCTCATAGGCTCATGGCAAGTTAAATGACTTGGTGTGTGTGCGTGTGTGTATACACACACACACACACACATATATACACATAATATATATGTTATATATACA
hsa-63	n169	u153	NONCODE	AC004899	U90	snoRNA	Homo sapiens (human)	hsa-63-U90	TAATATATATTTTATATATATTATATATAATGTGTATATATATTATATATATAATGTGTATATATATTATATATATAATGTGTATATATATTATATATATAATGTGTATATATATTATATATATAATGTGTATATATATTATATAT
hsa-64	n170	u154	NONCODE	AC004899	U90	snoRNA	Homo sapiens (human)	hsa-64-U90	GCATGTTTTACTTTCTGCAGCTTCTTATCTCAATGTCCCATATTGTTGTCATGTACACAAGTCTGCTCAAGGTTCCTGTGTATGTGTTGGGGAGTAGGTGTGTGCCTGTGTTTGTGTGTGCATGCCTGCATG
hsa-88	n200	u183	NONCODE	AC005486	U90	snoRNA	Homo sapiens (human)	hsa-88-U90	CCAAAGCTCACAGGCCTGACCTGGCTCTGAAAACTCGGGAGGAAGTGAGTTCCTGATTTATGAGGACAGTTACTTAATCATGCAAATATCTACACAGAGCTATGGGTTTGGAGCTGTGACCGATCCAAAATAGTGTGTGTGTTTGTATATGTTGTGAGCACATGTGAACATGTGTGCATATGTGTATATGTGCATGTGTGTTGTGTGCACAATG
hsa-93	n205	u188	NONCODE	AC005996	U90	snoRNA	Homo sapiens (human)	hsa-93-U90	CTGGGCATGATGCATGTGCCTGTAGTCCTGGCTACTCAGGAGGCTGAGGTGGGAGATTGCTGGAGCCCAGGCGTTCTGGGCTGTAGTATGCCGTGCTAATCCTGTGTGTACACTGAGTTCGGCATCAATACGGTGACCTGGGAGCTAGGGACCGCCAGGTTGCCTGCGGAAGGGTGAAGCCATCCAACCTGGAAACAGCGCTCAGAACTCCTGAGCTGATTAGTAGTGGGAGTGTGCCTGTAAGTAGCCACTGCCCTCCAGCTAGCAACATAGCCAGACC
hsa-115	n240	u221	NONCODE	AC011292	U90	snoRNA	Homo sapiens (human)	hsa-115-U90	TGGTAATGGTGATGGTGATGTTGGTGATGGTGGTTATGTGATGGTGATAGTGATGGTGATGTAATGATGATGGTGATGGTAGTGATGTGATGATAGTCATGGTGATGTGATGATAGTCATGGTGATGTGATGATGCTGCTGATGGTGATGGGGATGATGATGTGAATGGTGATGATGATGTTGGTGATAGTGATGATGTGGTGGTGATAGTCATGGTGATGTGATT
hsa-151	n286	u267	NONCODE	AC083849	U3	snoRNA	Homo sapiens (human)	hsa-151-U3	ACACTTCCATGCACCATTTCTATAGTTTCTTACCAGAGAAGTTTCTCTGAACATGTGGAGCACCGGAAACCACGAGGAGGCGGCTCAGCATTCACTCCTGAGCATGAAGCTGGCTCTTGGTGGTGCTTCTCTGCAATTGCCTTTTGCTGCTGATGATCACTCTTCTCTTCCTTTGGGAGAGTGAAAGGGAAAGGAAGCCATCTGAAGGGT
hsa-156	n291	u272	NONCODE	AC092001	U90	snoRNA	Homo sapiens (human)	hsa-156-U90	ATATATGTATGTGTGTGTGTGTATATTATATATGTGTGTATATATGTATGTATATATGTATATATGTGTATGTATATGTGTATTATATATGTGTATATATATGTGTGTGTATATGTGTGTGTGTGGTGTGTAT
hsa-166	n301	u282	NONCODE	AC092685	E3 snoRNA	snoRNA	Homo sapiens (human)	hsa-166-E3 snoRNA	AAAGCAGGATTTAGACTATGATATAGCTGTTAAGTGCTGTTGTCATTTCCTGTGCTCAAAATAAAGTTGTTTCTTGACCGGGCATGGTGGCTCATGCCTGTA
hsa-167	n302	u283	NONCODE	AC092685	E3 snoRNA	snoRNA	Homo sapiens (human)	hsa-167-E3 snoRNA	TAAAATAAAGTTGTTTCTTAACTATACCTGTCTGCTATTCTCCTGTAGCAACCAGGGATGATTGGTTTCATACATGT
hsa-176	n311	u292	NONCODE	AC093799	U3	snoRNA	Homo sapiens (human)	hsa-176-U3	AAGACTTTACTTTCAGGGGTCATTTCTATAGTTTGTTCAGAAGTTTCTCTGAATGTGTAGAGCA
hsa-182	n317	u298	NONCODE	AC099412	U90	snoRNA	Homo sapiens (human)	hsa-182-U90	AATGTATACATTTCATACTTATTTACCAAAAATAATGATAATATAACTCTATTGAGAGGACATGAAAAAAGTGTGTGTGTGTGTGTGTGTGTGTGTGTGTGTGTGTGAGAAAGAGAGAGAGAAAGAAAATGCAAGCATTAAAGAGTAAATCTGCATCTACCGTAGCACAGGTTGTGAGTAGTTGACATATAAAATATCTTAAAAAATACTAATGGAAGAATGCCGTTTAACAACATGG
hsa-189	n599	u569	NONCODE	AF001689	U42	snoRNA	Homo sapiens (human)	hsa-189-U42	GGGTAATGATGGAAAAATCATTATTGGAAAAGAATGACATGAACAAAGGAACCACTGAAGTG
hsa-191	n638	u599	NONCODE	AF020531	u3 snoRNA	snoRNA	Homo sapiens (human)	hsa-191-u3 snoRNA	AAGACTATACTTTCAGGGATCATTTCTATAGTGTGTTACTAGAGAAGTTTCTCTGAACGTGTAGAGCACCGAAAACCACGAGGAAGAGAAGTAGCGTTTTCTCCTGAGCGTGAAGCCGGCTTTCTGGCGTTGCTTGGCTGTAACTGCCGTCAGCCATTGATGATCGTTCTTCTCCCCGTATTGGGGAGTGAGAGGGAGAGAACGCGGTCTGAGTGGT
hsa-192	n639	u600	NONCODE	AF020534	u3 snoRNA	snoRNA	Homo sapiens (human)	hsa-192-u3 snoRNA	AAGACTATACTTTCAGGGATCAGTTCTATAGTGTGTTACTAGAGAAGTTTCTCTGAACGTGTAGAGCACCGAAAACCACGAGGAAGAGAGGTAGCGTTTTCTCCTGAGCGTGAAGCCGGCTTTTTGGCGTTGCTTCGCTGCAACTGCCGTCAGCCATTGATGATCGTTCTTCTCTCCGTATTGGGGAGTGAGAGGGAGAGAACGCGGTCTGAGTGGT
hsa-193	n640	u600	NONCODE	AF020535	u3 snoRNA	snoRNA	Homo sapiens (human)	hsa-193-u3 snoRNA	AAGACTATACTTTCAGGGATCAGTTCTATAGTGTGTTACTAGAGAAGTTTCTCTGAACGTGTAGAGCACCGAAAACCACGAGGAAGAGAGGTAGCGTTTTCTCCTGAGCGTGAAGCCGGCTTTTTGGCGTTGCTTCGCTGCAACTGCCGTCAGCCATTGATGATCGTTCTTCTCTCCGTATTGGGGAGTGAGAGGGAGAGAACGCGGTCTGAGTGGT
hsa-215	n887	u841	NONCODE	AF141346	U75	snoRNA	Homo sapiens (human)	hsa-215-U75	AGCCTGTGATGCTTTAAGAGTAGTGGACAGAAGGGATTTCTGAAATTCTATTCTGAGGCT
hsa-216	n888	u842	NONCODE	AF141346	U76	snoRNA	Homo sapiens (human)	hsa-216-U76	TGCCACAATGATGACAGTTTATTTGCTACTCTTGAGTGCTAGAATGATGAGGATCTTAACCACCATTATCTTAACTGAGGC
hsa-217	n889	u843	NONCODE	AF141346	U77	snoRNA	Homo sapiens (human)	hsa-217-U77	CAGATACTATGATGGTTGCATAGTTCAGCAGATTTAATCATGAAGAGATGTACTATCTGTC
hsa-218	n890	u844	NONCODE	AF141346	U44	snoRNA	Homo sapiens (human)	hsa-218-U44	CTGGATGATGATAGCAAATGCTGACTGAACATGAAGGTCTTAATTAGCTCTAACTGACTAA
hsa-219	n891	u845	NONCODE	AF141346	U78	snoRNA	Homo sapiens (human)	hsa-219-U78	GTGTAATGATGTTGATCAAATGTCTGACCTGAAATGAGCATGTAGACAAAGGTA
hsa-220	n892	u846	NONCODE	AF141346	U74	snoRNA	Homo sapiens (human)	hsa-220-U74	CTGCCTCTGATGAAGCCTGTGTTGGTAGGGACATCTGACAGTAATGATGAATGCCAACCGCTCTGATGGTGG
hsa-221	n893	u847	NONCODE	AF141346	U79	snoRNA	Homo sapiens (human)	hsa-221-U79	CTGTTAGTGATGATTTTAAAATTAAAGCAGATGGGAATCCCTCTGAGAAAGAAAATGGAGATTAATCTTAAACTGAAACAG
hsa-222	n894	u848	NONCODE	AF141346	U80	snoRNA	Homo sapiens (human)	hsa-222-U80	ACAATGATGATAACATAGTTCAGCAGACTAACGCTGATGAGCAATATTAAGTCTTTCGCTCCTATCTGATG
hsa-223	n895	u849	NONCODE	AF141346	U47	snoRNA	Homo sapiens (human)	hsa-223-U47	TAATGATTCTGCCAAATGAAATATAATGATATCACTGTAAAACCGTTCCATTTTGATTCTGAGGT
hsa-224	n896	u850	NONCODE	AF141346	U81	snoRNA	Homo sapiens (human)	hsa-224-U81	TACATGATGATCTCAATCCAACTTGAACTCTCTCACTGATTAC
hsa-230	n1133	u1070	NONCODE	AF250841	snoRNA	snoRNA	Homo sapiens (human)	hsa-230-snoRNA	GGGTCAATGATGAGAACCTTATATTGTCCTGAAGAGAGGTGATGACTTAAAAATCATGCTCAATAGGATTACGCTGAGGCCC
hsa-231	n1134	u1071	NONCODE	AF250841	snoRNA	snoRNA	Homo sapiens (human)	hsa-231-snoRNA	GGGTCGATGATGAGAACCTTATATTGTCCTGAAGAGAGGTGATGACTTAAAAATCATGCTCAATAGGATTACGCTGAGGCCC
hsa-232	n1135	u1072	NONCODE	AF250841	snoRNA	snoRNA	Homo sapiens (human)	hsa-232-snoRNA	GGGTCGATGATGAGAACCTTATATTATCCTGAAGAGAGGTGATGACTTAAAAATCATGCTCAATAGGATTACGCTGAGGCCC
hsa-233	n1136	u1073	NONCODE	AF250841	snoRNA	snoRNA	Homo sapiens (human)	hsa-233-snoRNA	GGGTCGATGATGAGAAACTTATATTGTCTGAAGAGAGGTGATGACTTAAAAATCATGCTCAATAGGATTACGCTGAGGCCC
hsa-234	n1137	u1074	NONCODE	AF250841	snoRNA	snoRNA	Homo sapiens (human)	hsa-234-snoRNA	GGGTCGATGATGAGAACCTTATATGTTCTGAAGAGAGGTGATGACTTAAAAATCATGCTCAATAGGATTACGCTGAGGCCC
hsa-235	n1138	u1075	NONCODE	AF250841	snoRNA	snoRNA	Homo sapiens (human)	hsa-235-snoRNA	GGGTCAATGATGAGAACCTTATATTATCCTGAAGAGAGGTGATGACTTAAAAATCATGCTCAATAGGATTACGCTGAGGCCC
hsa-236	n1139	u1076	NONCODE	AF250841	snoRNA	snoRNA	Homo sapiens (human)	hsa-236-snoRNA	GGGTCGATGATGAGAACCTTATATTGTCCTGAAGAGAGGTGATGACTTAAAAATCATTCTCAAAAGGATTATGCTGAGGCCC
hsa-237	n1140	u1077	NONCODE	AF250841	snoRNA	snoRNA	Homo sapiens (human)	hsa-237-snoRNA	GGATCGATGATGACTTCCACATATACATTCCTTGGAAAGCTGAACAAAATGAGTGAAAACTCTATACCGTCATCCTCGTCGAACTGAGGTCC
hsa-238	n1141	u1076	NONCODE	AF250841	snoRNA	snoRNA	Homo sapiens (human)	hsa-238-snoRNA	GGGTCGATGATGAGAACCTTATATTGTCCTGAAGAGAGGTGATGACTTAAAAATCATTCTCAAAAGGATTATGCTGAGGCCC
hsa-239	n1142	u1076	NONCODE	AF250841	snoRNA	snoRNA	Homo sapiens (human)	hsa-239-snoRNA	GGGTCGATGATGAGAACCTTATATTGTCCTGAAGAGAGGTGATGACTTAAAAATCATTCTCAAAAGGATTATGCTGAGGCCC
hsa-240	n1143	u1078	NONCODE	AF250841	snoRNA	snoRNA	Homo sapiens (human)	hsa-240-snoRNA	GGGTCGATGATGAGAACCTTATATTGTCCTGAAGAGAGGTGATGACTTAAAAATCATGCTCAATAGGATTATGCTGAGGCCC
hsa-241	n1144	u1079	NONCODE	AF250841	snoRNA	snoRNA	Homo sapiens (human)	hsa-241-snoRNA	GGGTCGATGATGAGAACCTTATATTTTCTGAAGAGAGGTGATGACTTAAAAATCATGCTCAATAGGATTACGCTGAGGCCC
hsa-242	n1145	u1080	NONCODE	AF250841	snoRNA	snoRNA	Homo sapiens (human)	hsa-242-snoRNA	GGGTCAATGATGAGAACCTTATATTGTCCTGAAGAGAGGTGATGACTTAAAAATCATGCTCAATAGGATTACGCTGAGTCCC
hsa-243	n1146	u1081	NONCODE	AF250841	snoRNA	snoRNA	Homo sapiens (human)	hsa-243-snoRNA	GGGTCAATGATGAGAACCCTATATTGTGTTGAAGAGAGGTGATGACTTAAAATTACCATGCTCAATGATTACGCTGAGGCCC
hsa-244	n1147	u1082	NONCODE	AF250841	snoRNA	snoRNA	Homo sapiens (human)	hsa-244-snoRNA	GAGAACCTTATATTGTTCTGAAGAGAGGTGGTGACTTAAAAATCATGCTCAATAGGATTACGCTGAGGCCC
hsa-245	n1148	u1083	NONCODE	AF250841	snoRNA	snoRNA	Homo sapiens (human)	hsa-245-snoRNA	GGTCGATTATGAGAACCTTATATTGTCCTGAAGAGAGGTGATGACTTAAAAATCATGCCCAATAGGATTACGCTGAGGCCC
hsa-246	n1149	u1084	NONCODE	AF250841	snoRNA	snoRNA	Homo sapiens (human)	hsa-246-snoRNA	GGGTCAGTGATGAGAACCTTATATTGTCCTGAAGAGAGGTGATGACTTAAAAATCATGCTCAATAGGATTACGCTGAGGCCC
hsa-247	n1150	u1085	NONCODE	AF250841	snoRNA	snoRNA	Homo sapiens (human)	hsa-247-snoRNA	ATGATGAGAACCTTATATTGTCCTGAAAAGAGGTGATGACTTAACAATCATGCTCAATAGGATTACATTGAAGCCC
hsa-248	n1151	u1086	NONCODE	AF250841	snoRNA	snoRNA	Homo sapiens (human)	hsa-248-snoRNA	TGATGAGAACCTTGTATTCTTCTGAAGAGAGGTGATGACTTAAAAACCATGCTCAATAGGATTACACTTAGGCC
hsa-249	n1152	u1070	NONCODE	AF250841	snoRNA	snoRNA	Homo sapiens (human)	hsa-249-snoRNA	GGGTCAATGATGAGAACCTTATATTGTCCTGAAGAGAGGTGATGACTTAAAAATCATGCTCAATAGGATTACGCTGAGGCCC
hsa-250	n1153	u1087	NONCODE	AF250841	snoRNA	snoRNA	Homo sapiens (human)	hsa-250-snoRNA	GGGTCAATGATGAGAACCTTATATTGTTCTGAAGAGAGGTGATTATTTAAAAATCATGCTCAATAGGATTACGCTGAGGCCC
hsa-251	n1154	u1088	NONCODE	AF250841	snoRNA	snoRNA	Homo sapiens (human)	hsa-251-snoRNA	GGGTCAGTGATGAGAACCTTATATTGTCCTGAAGAAAGGTGATGACTTAAAAATCATGCTCAATAGGATTACACTGAGGCCC
hsa-252	n1155	u1089	NONCODE	AF250841	snoRNA	snoRNA	Homo sapiens (human)	hsa-252-snoRNA	GGGTCAATGATGAGAACCTGATATTGCCCTGAAGAGAGATGATGACTTAAAAATCATGTTCAATAGGATTACGCTGAGGCC
hsa-253	n1156	u1090	NONCODE	AF250841	snoRNA	snoRNA	Homo sapiens (human)	hsa-253-snoRNA	GGGTCAATGATGAGAACCGTATATTGTCCTGAAGAGCGGTGATGACTTAAAAATAATGCTCAATAGGATTACGCTGAGGCCC
hsa-254	n1157	u1091	NONCODE	AF250841	snoRNA	snoRNA	Homo sapiens (human)	hsa-254-snoRNA	GGGTCAATGATGAGAACCTTATAATGTTCTGAAGAGAGGTGATGACTTAAAAATCATGCTCAATAGGATTACGCTGAGGCCC
hsa-255	n1158	u1092	NONCODE	AF250841	snoRNA	snoRNA	Homo sapiens (human)	hsa-255-snoRNA	TTATATTGTCTTCGACAGGGAAGATGACATAAAAATTATGTTCAATAGGATTA
hsa-256	n1159	u1093	NONCODE	AF250841	snoRNA	snoRNA	Homo sapiens (human)	hsa-256-snoRNA	GGGTCAATGATGAGATGTTACCTTGAAGAGAAATGATGACGTAAAAATTAAGTTCAGTTGGATTACGCTGAGGCCC
hsa-257	n1160	u1094	NONCODE	AF250841	snoRNA	snoRNA	Homo sapiens (human)	hsa-257-snoRNA	GGATCGATGATGACTTAAAAAAATGGAAACCTTGGAAATCTGAACAAAATGAGTGACCAAGACACTTCTGTGAGCTGAGGTCC
hsa-258	n1161	u1095	NONCODE	AF250841	snoRNA	snoRNA	Homo sapiens (human)	hsa-258-snoRNA	GATCGATGATGACTTCCATATATACATTCCTTGGAAAGCTGAACAAAATGAGTGAAAACTCTATACTGTCATCCTCGTCGAACTGAGGTCC
hsa-259	n1162	u1096	NONCODE	AF250841	snoRNA	snoRNA	Homo sapiens (human)	hsa-259-snoRNA	GGATCGATGATGACTTCCATATGTACATTCCTTGGAAAGCTGAACAAAATGAGTGAAAACTCTATACCGTCATCCTCGTCGAACTGAGGTCC
hsa-260	n1163	u1097	NONCODE	AF250841	snoRNA	snoRNA	Homo sapiens (human)	hsa-260-snoRNA	GGATCGATGATGACCTCAATACATGCATTCCTTGGAAAGCTGAACAAAATGAGTGAAAACTCTATACCGTCGTCCTCGTCAAACTGAGGTCC
hsa-261	n1164	u1098	NONCODE	AF250841	snoRNA	snoRNA	Homo sapiens (human)	hsa-261-snoRNA	GGATCGATGATGACTTTTATACATGCATTCCTTGGAAAGCTGAACAAAATGAGTGAAAACTCTATACCGTCATCTTCGTTGAACTGAGGTCC
hsa-262	n1165	u1072	NONCODE	AF250841	snoRNA	snoRNA	Homo sapiens (human)	hsa-262-snoRNA	ATGATGAGAACCTTATATTATCCTGAAGAGAGGTGATGACTTAAAAATCATGCTCAATAGGATTACGCTGAGGCCC
hsa-263	n1166	u1099	NONCODE	AF250841	snoRNA	snoRNA	Homo sapiens (human)	hsa-263-snoRNA	GGGTCGATGATGAGAAGCTTCTGTTTTCTTGAAGAGAGGTGATGACTTAAAAATCATGCTCAATAGGATTATGCTGAGGCCC
hsa-264	n1167	u1100	NONCODE	AF250841	snoRNA	snoRNA	Homo sapiens (human)	hsa-264-snoRNA	GGGTCAATGATGAGAACCTTATATTGTCCTGAAGAGAGGTGATGACTTAAAAATCATGCTTAGTAGGATTACGCTGAGGCC
hsa-265	n1168	u1101	NONCODE	AF250841	snoRNA	snoRNA	Homo sapiens (human)	hsa-265-snoRNA	GGGTCGATGATGAGAACTTTATATTGTTCTGAAGAGAGGTGATGACTTAAAAATCATGCTCAATAGGATTACGCTGAGGCCC
hsa-266	n1169	u1070	NONCODE	AF250841	snoRNA	snoRNA	Homo sapiens (human)	hsa-266-snoRNA	ATGATGAGAACCTTATATTGTCCTGAAGAGAGGTGATGACTTAAAAATCATGCTCAATAGGATTACGCTGAGGCCC
hsa-267	n1170	u1102	NONCODE	AF250841	snoRNA	snoRNA	Homo sapiens (human)	hsa-267-snoRNA	GGGTCAATGATGAGAACCTTATATTGTTCTGAAGAGAGGTGATGACTTAAAAATCATGCTCAATAGGATTACGCTGAGGCCC
hsa-268	n1171	u1103	NONCODE	AF250841	snoRNA	snoRNA	Homo sapiens (human)	hsa-268-snoRNA	ATGAGAACCTTATATTGTCCTGAAGAGAGGTGATAACTTAAAAATCATGCTCAATAATAGGATTACGCTGAGGCCC
hsa-269	n1172	u1104	NONCODE	AF250841	snoRNA	snoRNA	Homo sapiens (human)	hsa-269-snoRNA	GGGTCAATGATGAGAACCTTACATTGTTCTGAAGAGAGATGATGACTTAAAAATCATGCTCAATAGGATTACGCTGAGGCCC
hsa-270	n1173	u1071	NONCODE	AF250841	snoRNA	snoRNA	Homo sapiens (human)	hsa-270-snoRNA	GGGTCGATGATGAGAACCTTATATTGTCCTGAAGAGAGGTGATGACTTAAAAATCATGCTCAATAGGATTACGCTGAGGCCC
hsa-271	n1174	u1105	NONCODE	AF250841	snoRNA	snoRNA	Homo sapiens (human)	hsa-271-snoRNA	GGGTCGATGATGAGAACCTTATATTGTCTGAAGAGAGGTGATGACTTAAAAATCATGCTCAATAGGATTACGCTGAGGCCC
hsa-272	n1208	u68	NONCODE	AF281313	U15b	snoRNA	Homo sapiens (human)	hsa-272-U15b	CTTCAGTGATGACACGATGACGAGTCAGAAAGGTCACGTCCTGCTCTTGGTCCTTGTCAGTGCCATGTTCTGTGGTGCTGTGCACGAGTTCCTTTGGCAGAAGTGTCCTATTTATTGATCGATTTAGAGGCATTTGTCTGAGAAGG
hsa-273	n1317	u1246	NONCODE	AF308283	U85	snoRNA	Homo sapiens (human)	hsa-273-U85	GCCACATGATGATATCAAGGCTGTTGTGATTCAGTTGGTTTGGCTAAGCCCAGGGACCTTTGGCCTGTTAAAGGTCTGTAATCTTGGTGGGCGATACAGAGTTATGTGTGTTCACTGTAAGGGCAGACCAACAAGAACTTTTTCCTACTTTTGAGCTACCTCTTTTTAATAGGGGTGATTCTTCCAGTTGCTGGAGAGAAATTGTGGTAACTGGAGTGAGAGAGTAGGAACAGGGCATGTTCAGGGTATCAGGGCCAAGGGTCCTAAAGGACTTAGCTTGTGTTATGGCCACTGAGAGATGAAACACAGATCTTTGGTAATCTGATGGCT
hsa-275	n1662	u1581	NONCODE	AF375472	snoRNA M2	snoRNA	Homo sapiens (human)	hsa-275-snoRNA M2	TGCACACTATTAAAGCTCAGGGTGGAGGCCAGTCTTGGCTCATGAACTTCTGAGTGTCGGAAGTGTGCTATATCAATGGCAGGATTTTCGCTAACACCAGTAGAGCTTGCCTCTATGACTGGAGTTTGGTAGTACTCGCTGCCACATA
hsa-276	n1835	u1739	NONCODE	AF400485	UBE3A antisense RNA	snoRNA	Homo sapiens (human)	hsa-276-UBE3A antisense RNA	GAGGTGGTACCAGTTTAAGAAGTGAGAACTTCTTCACTGACTGAAATTTGCATATCAATCCAAATCATTGTGCTTATTTACTATTTTTGTAGACGTCATTCTTCAAAAGTGCTGCATCTTCAATAGTCAAGGAGGACAAAGACATCTTTCCTGCAGGTGGTGACCATGTGGATAATAGGATCATAGACAAATGGTGGTTCCATCTACAGCATCACCGAAATGCTGTTGTTACTGCTTCTTTCTGGGATCTTCTTGCATCTTTGCTTCTAAAGGGGCACACCTTTTATAGAAGTACGTCCAGGAATAGAAGTGACCTGCTTTTTCGCAATTGTCATGGGAGGCCAGCCGCCTGCTGGCAAGGAAGATGGTTGATTCTTCTGATCAATGGAGGCCCTGCAG…
hsa-277	n1836	u1740	NONCODE	AF400486	UBE3A antisense RNA	snoRNA	Homo sapiens (human)	hsa-277-UBE3A antisense RNA	GAATTCGGCACGAGAGATGCTCAATTCTTCTGAGCAACGAAGGCCACACGGAGTCCTGGATTCTGTGTGGCCTGGCATCCATGGCGCACTGTGTGCTGGCAGGTGGCTCAGGACGGGGCAGTTATCATGGGACACCCGCCATATGCTGGCAAGGAAGATGGTCAGTTCTTCTGAGCCACAAAGGCCCCCAACATCCTGGAGTTGGTGTTGCCTAGCATCCACGGTGCGCCCCCTGCTGGTGGATGGCTCAGGATGGGGCAGTTGCCGTGGGAGGCCCGCTGCCTGCTGGAAGGAAGATGGTCAGTTCTTCTGAACCACAAAGGCCCTGCAGAGTCCTGGAGTCTGTGTGGCCTGGCTTCCAGGGTTCACCTCATGCTGGTGGATTGCTCAGGATGGGTG…
hsa-278	n1837	u1741	NONCODE	AF400487	UBE3A antisense RNA	snoRNA	Homo sapiens (human)	hsa-278-UBE3A antisense RNA	GGAGATGCCATGAGGCCCCTGGACACATGTGGTGTGGGCTCCTTTGGAGGCTGTTGTATCCCTTCTGAATGTGGCGTGGGCATAGAAGGAAGGCCAGTGGCCACGAGGGACAATCTTGGTCTTGGGAGATCCTGGAAATGATAGGGAGTCCCTTGATATGTGTGGCATGGGCTCCTTCAGGTGCTAGTGGATTCCTTAGGATGGGACAAACACTGTGCGTGGATCGATGATGACTTCCATATATACATTCCTTGGAAAGCTGAACAAAATGAGTGAAAACTCTATACCGTCATCCTCGTCGAACTGAGGTGGTGTTGGCATGAAAGGCAGGCTTGTATCATGAGGAATGATTGTCATCTTGTCTGATTCTTGGAGATGGCAGGAAGCCCCTGGAAACAC…
hsa-279	n1838	u1742	NONCODE	AF400488	UBE3A antisense RNA	snoRNA	Homo sapiens (human)	hsa-279-UBE3A antisense RNA	TCTGTCACACTCAAGTCACAAAATATTTAACCACTTATTTTTTTATCTCTGGAGGAATAATCCAAAAGATTGTACTGGTAAAGCCAGAACAATTTCCAATTATGCTAATTATTTGTATAATACTTAGTTGGCTTTATCTGTGGTTTGTTGGCTTATTTTCCTGTAGCTTTTCAAGGTTTTTCTATGAGTTCTGTTAAAGAGTCTGAAAATGGAGCGTAGAAGACATGCTTCGATTTCCAGGATGGTTGTGTTTTCCAGAGAGGCGGAGGTAAACCACTGGCGCAGCCCTGCCTCCCACAGATAATTCCGGGTGCAGTGTTTCATATCTAGACTTGGACTTCTATCCTACCATACTTCTTTGTGTGCAGGCCATGTTTTCGCAGGCAGTCTTGCTATCAG…
hsa-280	n1839	u1743	NONCODE	AF400489	UBE3A antisense RNA	snoRNA	Homo sapiens (human)	hsa-280-UBE3A antisense RNA	GTGGCTCTCCATGCCTACCTGTGGTCTCTTGGACACCCTTGCAGAAGATGACTTCCTGGGAACTCTTCTGGGAGTGAATGTTATCAGCAAATTCCCAAAACAACACCCCTTAGACAAAAAGCCTCCTCACCTATGCATTGCCTAGACCACCCACTAAAGATGGTGACCACAGAGGAAGACTTGTGTTGGGCCCAATGGCCCTCGGCCAGTGTCCGTCTGCCAGGTGCCAGCCCCCAGTGCGCTGAAGCTCAGGCCATTCCTGATGCCCTGGCCTCCTGCACTGAGTTGTGTGAGCTCTTCTGCCCAGGCAGGCCCCCTGGCATTGACCGGCATAGACAGTGAGCCTGGAGGAAGACTTGCCCTGGTCCCACTGTCCCTGGGCCAGTGTCCATCAGCCAG…
hsa-281	n1840	u1744	NONCODE	AF400490	UBE3A antisense RNA	snoRNA	Homo sapiens (human)	hsa-281-UBE3A antisense RNA	GTGATGGCCACAAAGAGGTGGATTTGTTGAGTTGGTGCCATTCCTTCTACTGCCAGCTTCACCAAAACAATGACACAGTCTTCCTTCCGCATGGAGACTCTTCTCTTTCCTGTGTTGCAGTGGATGCCTCCTGCAGATATTTTATCTTGCTGGGCAGGACTCTGCTGGGGGTGGTATCAGGTCTTATTCCCAATAGATGGTGACCACAGAGGAAGACTTGTGTTGGGCCCAATGGCCCTCGGCCAGTGTCCGTCTGCCAGGTGCCAGCCCCCAGTGCGCTGAAGCTCAGGCCATTCCTGATGCCCTGGCCTCCTGCACTGAGTTGTGTGAGCTCTTCTGCCCAGGCAGGCCCCCTGGCATTGACCGGCATAGACAGTGAGCCTGGAGGAAGACTTGCCC…
hsa-282	n1841	u1745	NONCODE	AF400491	UBE3A antisense RNA	snoRNA	Homo sapiens (human)	hsa-282-UBE3A antisense RNA	GCCTTGAGCAGCATAGGTGAGCGGATCCTGCTGGGCTCATGGACCAGGCCACATGGGGTCACTGAGGGTCAGCCTTCAGGACAGGAGGGATTCCTCAGGGAGACAACCTGAATCCCCACTGGTCCCTCCGTTTGGGGTCCCTGACTTCCCTCAACACTGGTCTCTTCCACTGAGCCTTGTGAGCTCTTCCACCAAGGAGGGCCCCCTGGCATTGACTGGCATAGTGAGCTCTTCCCCCCAGCAGACCCCTGGGATTGACGAGCATAGATGGTGACTGTGGAAGAAGACTTGCTTTGGGACCGCTGGCCCCAGGCCAGTGGTTGTCATCCAGGTGCCCAGCCCTTGGTGCACTTGAGCTCAAGCCCTTCCTGGTGCCCTGGCCTCCTGCCCTAAGCTGTG…
hsa-283	n1842	u1746	NONCODE	AF400492	UBE3A antisense RNA	snoRNA	Homo sapiens (human)	hsa-283-UBE3A antisense RNA	GACCCCAGAGGAAGACGTGCATTGGGTCCGCTGGCCCCAGGCCAGTGTCTCTCAGCCATGTGCTCAACACCTGGTGAGCTGAAGCTCAGGCCCTTCCTGGCATCCTGGTCTCCTGCACTGAGCTGTGGTCTGCAGCGGCATCTGGCATCCAGGCCAGCCTCCTTGGTGGGCCGTGAACTGAATGGTGGCGCTGGCCTGTGCCCAGTATATCTGGGTTCGGTGGCTGAGAGAGCTTTTGTTGCCCTGTGTCCGTGACGGGCCAGTGTTCTGCATGCATCCCATCACATGGATCCATGGAGGATGTTGAGCCCAGAGGAAGACTTGCACTGGGCCCAATGGCCCCAGGTCAGCGTCCATCAGCCAGGTGTCCAGCCCCTGGTGCACTGAAGATCGGGCCCT…
hsa-284	n1843	u1747	NONCODE	AF400493	UBE3A antisense RNA	snoRNA	Homo sapiens (human)	hsa-284-UBE3A antisense RNA	ATGGAAGACCCCTGTCATTGACTGGCATAGGGTTCAGTGGCGGAGAGAGCATCAGGTGGCCCACGTCTGTGATGGGCCAGTATTCCACATGGATCTCATCACATGGGTCCATGGAAGGCGAGCATCCCTGAGCTGGCACACCCCACCTTCTGCCAGCATGGAAGGATGGTGAGCACAGAGGAAGAATTGCGTTAGGCCCTTTGGCCCCGGACCAGTGTCTGCCAGCCACGTGCTCAGCCTCCCGTGCGCTAAAGCTCAGGTCCTTCCTGTCATCCTGGTATCCTGCACTGAGGTGTGTGAGCTCTTCCCCCCAGCAGGCCCCCTGGGATTGACTGGCAAAGGTGA
hsa-285	n1844	u1748	NONCODE	AF400494	UBE3A antisense RNA	snoRNA	Homo sapiens (human)	hsa-285-UBE3A antisense RNA	GGAAGAATTGCGTTAGGCCCTTTGGCCCCGGACCAGTGTCTGCCAGCCACGTGCTCAGCCTCCCGTGCGCTAAAGCTCAGGTCCTTCCTGTCATCCTGGTATCCTGCACTGAGGTGTGTGAGCTCTTCCCCCCAGCAGGCCCCCTGGGATTGACTGGCAAAGGTGAATGGTGTCTGTGGAGGAAGACTTGCCATTGGGTTGCTGGCCCCAGGCCAGTGGTTGTCATCCAGGTGCCCAGCCTTGGTGCACTGAAGCTCAGGCCCTTCCTGGTGCTCTGGTCTCCTGCACTGAGCTGTGTGACCTCTTTTGCCCGGCAGACCCCCTGGCATTGACCAGCATAGATAGTGAGACTGGAAGAAAACTTTCATTGGGCCCGCTGTCCCGGGGTGAGTGGTCATC…
hsa-286	n1845	u1749	NONCODE	AF400495	UBE3A antisense RNA	snoRNA	Homo sapiens (human)	hsa-286-UBE3A antisense RNA	GTGGTGAAGCTCAGGCTCTTCCTGGCGCCCTGGTCTCCTGCACGGAGCTGCGTGAGCTCTTCTACCCAGGCGGGCCCCTGCCCTTGAGCGGCATAGATGGTGACCCCAGAGGAAGACTTGCGTTGGGCCCACTGGCTCTGGGCTCAGCCCCTGGTGAGCTGAAGCTCAGGCCCTTCCTGGCACCCTGGTCTGCTGCACTGAGCTGCGTGAGCTCTTCCACCCAGGTGCAACCCCCTGGCATTGACCAGCATAGGTATTGAGCCTGGAGGAAGACTTGAATTGGTCCCAATGGTCCCAGGCCAGCATCCATCAGCTAGGTGCTGAGCCCCTGGTGCACTGAAGATTGGGCACTTCCTGGCACCCTGGTGTGCTGCACCGAGCTGTGATGAGCACATCCGG…
hsa-287	n1846	u1750	NONCODE	AF400496	UBE3A antisense RNA	snoRNA	Homo sapiens (human)	hsa-287-UBE3A antisense RNA	CCTGAGTTGGGTCGATGATGAGAACCTTATATTATCCTGAAGAGAGGTGATGACTTAAAAATCATGCTCAATAGGATTACGCTGAGGCCCAGTCTAGGTGAGAGTTTTGGAAGAGGATGCTGGGATCCTGAGGTCCCCTGGTAGAGCCAATTGTATTTTGGGCTGGAGACCTGGAAGCCCTGAAGGGCATCTGGGAGGCCCAACCCTGTCTCTGTGCTCCTCCATGAGGCAGCCCTGGCTCCCCATGTAGGCTTGGTGATGGCCTTCCTGTTCCCTGGGGGTGGGGCACATGGGTAGCTCCTCCCTGACCCCCATTCTCTCCTGTGTCTTTCAGTGAGCTCTTCCCCACAGGTGGGCCCCCTGGCATTGACTAGCATCGTGAGCTCTTCTGCCCAGCAG…
hsa-288	n1847	u1751	NONCODE	AF400497	UBE3A antisense RNA	snoRNA	Homo sapiens (human)	hsa-288-UBE3A antisense RNA	AAAATGTCCCTCAGCCAGGTGCTTAGCCCCTGGTAATCTGAAGCTCAGGCCCTTCCTGATGCCCTGGTCTCCTGCACTGAGCTGTGTGAGCTCTTCAGCCCAGGTGGGCTCCCTGACACTGATGCGCATAGATGGTGAGCCTGGAGGAAGACTTGCATTGGGGCCCAATGGGACCCAGGCCAGTGGGCCATCAGCCAGGTGCCCACCCTGGTGTGCTGAAGCGCGGGACCTACCTGTTGTCCTGGTTTCCTACACTGAGCTGAGTGAGCTCTTCAACCCAGGCGGGGCACCCTGGCATTCACCAGCATAGACTGTGAAATGGGAGGAAGAATTGTGTTGGGCCCAATGGCCCTGGGCCAGTATCCGTCAGCCTGGTGTCCAGCCCCTGGTGTGCTGAAG…
hsa-289	n1848	u1752	NONCODE	AF400498	UBE3A antisense RNA	snoRNA	Homo sapiens (human)	hsa-289-UBE3A antisense RNA	AAAATGTCCCTCAGCCAGGTGCTTAGCCCCTGGTAATCTGAAGCTCAGGCCCTTCCTGATGCCCTGGTCTCCTGCACTGAGCTGTGTGAGCTCTTCAGCCCAGGTGGGCTCCCTGACACTGATGCGCATAGATGGTGAGCCTGGAGGAAGACTTGCATTGGGGCCCAATGGGACCCAGGCCAGTGGGCCATCAGCCAGGTGCCCACCCTGGTGTGCTGAAGCGCGGGACCTACCTGTTGTCCTGGTTTCCTACACTGAGCTGAGTGAGCTCTTCAACCCAGGCGGGGCACCCTGGCATTCACCAGCATAGACTGTGAAATGGGAGGAAGAATTGTGTTGGGCCCAATGGCCCTGGGCCAGTATCCGTCAGCCTGGTGTCCAGCCCCTGGTGTGCTGAAG…
hsa-290	n1849	u1753	NONCODE	AF400499	UBE3A antisense RNA	snoRNA	Homo sapiens (human)	hsa-290-UBE3A antisense RNA	CTGGTGCACTGAAGCTCAGGCCTTTCCTGGCATCCTGGCCTCCTGCACTGAGCTGTGTGAGTGCTTCTGCCCAGGCAGGCCACTTGGCATTGACCGGTATAGATGGTGAGCCTGGAGGAAGATGTGTGGGACCCGCAGGCCGAGGGCCAGTGTCTCTCAGCCAGGTGCTCAGCCCCCAGTGGGCTGAAACTCTGACCCTTCCTGGCACCCTGCTCTCCTGCACTGTGCTGTGATGGTGAGACTTCTGTTGGGCTTGCTTTTCCTGGGCCAGTGTCCATCAGCCAGGTGCTCAGCCATCGGTGCGCTGAAGCTCCAGCCCTTCCTGGTGCCCTGATCTCCTGCACTGAGCTGTGATGATGAGCTCTTTCACCTAGGAGGGCCCCTTGGCATTGACTGGCA…
hsa-291	n1850	u1754	NONCODE	AF400500	UBE3A antisense RNA	snoRNA	Homo sapiens (human)	hsa-291-UBE3A antisense RNA	TATGGAAGAAAAGCACTCTTTGGCCTGTTGTGACTGGGACAGTTGACAGCACCCAGGTGTCCTTTAATGAAAATGCTCTTGACACCAATGCATCCTAGCATCACAGCTTCAGGAAGCCTTCTCAAGTGTGCATGGGGAGTACTATGTCTTTCATCAATAATGAAATCTTCTGATTTGTAAGACATGCTGCCAAGAGATGTGCCATTCTATTATAAAAGATCAGTAGCTTCCTTTACCGACGTGTATATTCTATCTAGAACATTGAGCTATGGAAGACTCCCACCTAAGGGAATTAGTTTTACACCTTCAGATAAAGACTGCTGAGAAGAGCACCCTCTGGTGTTGTCACAGAGGCAAGTGCTACCGCACAGGCATGCTGCAGTGAATTTAACTGATCCT…
hsa-292	n1851	u1755	NONCODE	AF400501	UBE3A antisense RNA	snoRNA	Homo sapiens (human)	hsa-292-UBE3A antisense RNA	CCATGGAGGGGGAGCAAGCGTGAGCTGGCACCCAACACCCCTTTCTCCACATGGAGGGTGGTCACATGTTCTCCACCTGTTCCCCTAGATGGTGAGACTTCTGTTGGGCTTGCTTTTCCTGGGCCAGTGTCCATCAGCCAGGTGCTCAGCCATCGGTGCGCTGAAGCTCCAGCCCTTCCTGGTGCCCTGATCTCCTGCACTGAGCTGTGATGAGTACATCCGGGTTCCACTGGATGCATGTGCGGGAAGGGGGGTGCCCTGGGTTGGGTCAGTGATGAGAACCTTATATTGTCCTGAAGAGAGGTGATGACTTAAAAATCATGCTCAATAGGATTACGCTGAGGCCCAGCCTGGGGGAGAATTTTGGAAAAGGATGCTGGGATCCCAGGGTCCCCAACA…
hsa-293	n1852	u1756	NONCODE	AF400502	UBE3A antisense RNA	snoRNA	Homo sapiens (human)	hsa-293-UBE3A antisense RNA	TGGCATCCAGTCCACTTTACCATCAGTGTTTAAGGAAACCATCTCTGATAAGGATGACTGAGGAAGAGTACTCTTTGGCTTGTTGACACCAGCACAGCTGACACACCCAGATATCTGTTTGGTCTCCTGTGAACTTTCAACCAGGATTTAAGGATGCCACTCTGGTTAAAAGCTGAAACAACTTCAAGGAAACTTCAGGGAAAAGAGAAGGCCTGGAATCTGATCCTCCACTTCAGAGAACAGGGAGAAAAAAGTACATGTGAAATACTACTACTTATCCATCTCCTGGCTCTGAGCAGTACATGTCAGGAACAAGAGGGAATTGTAGCTGGAAGACAGTAGAAGAGCCATAGGACAAGTCTCTAAGAGAAGGAAGAAAAGGCGCAATGAAAGAAAACA…
hsa-304	n2062	u1916	NONCODE	AF492209	U93	snoRNA	Homo sapiens (human)	hsa-304-U93	AATCTGTAGTCTTGGAGCCGCACAGGGTTGGTGGTACCCTCGAGCACACCAGACTTGCAGAAAAAGCATACTCCAGAGGAAGCTGAGGCATGCCTGCTCGAGAGCCAGCTGTTCCATGTGCAATTTTCCTCTGATAGTTTCTGGTCACTGTTGCCACGGTGATAATGACTGGGCTATGTCATTATCTATCCGCCAACAGTAAGAGAAGCTTTGCAGTCGAGATATTGTTTAGCAGATGGAGTGTTTTCTGTTGAACACTAAGTACTGCCACAAGT
hsa-305	n2106	u1950	NONCODE	AJ003039	u36 snoRNA	snoRNA	Homo sapiens (human)	hsa-305-u36 snoRNA	GTTGCAGTGATGTAAAATTTCTTGGCCTGAAATTACTGTGAAGAGTAAAACCGAGCTTTTTAACACTGAGT
hsa-306	n2107	u1951	NONCODE	AJ003040	u36 snoRNA	snoRNA	Homo sapiens (human)	hsa-306-u36 snoRNA	TTGCAATGATGTGAATCTCTCACTGAATTCAACCTTGAAGTGCGAATCCATGAGCTTTTTAACCCTGAGCAA
hsa-307	n2108	u1952	NONCODE	AJ003041	u36 snoRNA	snoRNA	Homo sapiens (human)	hsa-307-u36 snoRNA	TTGCCAATGATGGTTAAGAATTTCTTCACCTGAATAAACCATGTGGTCAGCATTGCATCTGAGGCAAA
hsa-309	n2133	u1977	NONCODE	AJ007015	U23	snoRNA	Homo sapiens (human)	hsa-309-U23	GTCTTCTCATTGAGCTCCTTTCTGTCTATCAGTGGCAGTTTATGGATTCGCACGAGAAGAAGAGAGAATTCACAGAACTAGCATTATTTTACCTTCTGTCTTTACAGAGGTATATTTAGCTGTATTGTGAGACATTC
hsa-310	n2134	u1978	NONCODE	AJ007733	Z30	snoRNA	Homo sapiens (human)	hsa-310-Z30	ATGCGATGATGAGTGAAGTAGAGCCTGACCTGGTATTGCCATTGCTTCACTGTTGGCTTTGACCAGGGTATGATCTCTTAATCTTCTCTCTGAGCTG
hsa-311	n2138	u1982	NONCODE	AJ009638	Z32 snoRNA	snoRNA	Homo sapiens (human)	hsa-311-Z32 snoRNA	GGGCAATGATGAAAAGGTTTTACTACTGATCTTTGTAACTATGATGGTTTCTACACTTGACCTGAGCTC
hsa-312	n2147	u1991	NONCODE	AJ010666	U82	snoRNA	Homo sapiens (human)	hsa-312-U82	ACAGCACAAATGATGAATAACAAAGGGACTTAATACTGAAACCAGATGTTACATTGTAGTGTGCTGATGTGCTGT
hsa-313	n2157	u1995	NONCODE	AJ010676	z12 snoRNA	snoRNA	Homo sapiens (human)	hsa-313-z12 snoRNA	GCTGTGATGACATTCCAATTAAAGCACGTGTTAGACTTCTGACGCGGGTGATGCGAACTGGAGTCTGAGC
hsa-314	n2160	u1998	NONCODE	AJ010679	z6 snoRNA	snoRNA	Homo sapiens (human)	hsa-314-z6 snoRNA	TGCTGGTGGTGAAGCTCCCTCTCTCCGAGCACTGGGCCCTGCCTGGGGGCTCCCGGGAGCCAGGGGAGATGCTACCTCGGAAGCTGAAGCG
hsa-315	n2177	u1991	NONCODE	AJ011568	U82	snoRNA	Homo sapiens (human)	hsa-315-U82	ACAAATGATGAATAACAAAGGGACTTAATACTGAAACCAGATGTTACATTGTAGTGTGCTGATGTGCT
hsa-317	n2221	u2050	NONCODE	AJ224023	U42B	snoRNA	Homo sapiens (human)	hsa-317-U42B	GTGCATATGATGGAAAAGTTTTAATCTCCTGACACTTGTGATGTCTTCAAAGGAACCACTGATGCAC
hsa-318	n2222	u2051	NONCODE	AJ224024	Z17A	snoRNA	Homo sapiens (human)	hsa-318-Z17A	GGTGCAGATGATGACACTGTAAAGCGACCAAAGTCTGAACAAAGTGATTGGTACCTCGTTGTCTGATGCACC
hsa-319	n2223	u2052	NONCODE	AJ224025	Z17B	snoRNA	Homo sapiens (human)	hsa-319-Z17B	GGGTGCAAATGATGCATATGTTAGCGACCAAAGCCTGATCTTTGCTGATTAGTCATAATTAACTGACTGCACCC
hsa-320	n2224	u2053	NONCODE	AJ224026	Z18	snoRNA	Homo sapiens (human)	hsa-320-Z18	GTGCCCTGCCTCTGATGAAGCCTGTNTTGGTAGGGACATCTGAGAGTAATGATGAATGCCAACCGCTCTGATGGTGGCAC
hsa-321	n2225	u2054	NONCODE	AJ224027	U79	snoRNA	Homo sapiens (human)	hsa-321-U79	TACTGTTAGTGATGATTTTAAAATTAAAAGCAGATGGGAATCTCTCTGAGAAAGAAAATGGGAGATTAATCCTTAACCTGAAACAGTA
hsa-322	n2226	u850	NONCODE	AJ224028	U81	snoRNA	Homo sapiens (human)	hsa-322-U81	TGCAGAATACATGATGATCTCAATCCAACTTGAACTCTCTCACTGATTACTTGATGACAATAAAATATCTGATATTCTGCA
hsa-323	n2245	u2072	NONCODE	AJ238852	U82	snoRNA	Homo sapiens (human)	hsa-323-U82	GGGGTGATGAAGGCCTGCACCTGGTCCCCTCCCCAACTCTGCTCTGCTCCTGAAG
hsa-324	n2246	u2073	NONCODE	AJ238852	U83a	snoRNA	Homo sapiens (human)	hsa-324-U83a	GCTGTTCGTTGATGAGGCTCAGAGTGAGCGCTGGGTACAGCGCCCGAATCGGACAGTGTAGAACCATTCTCTACTGCCTTCCTTCTGAGAACAGC
hsa-325	n2247	u2074	NONCODE	AJ238852	U83b	snoRNA	Homo sapiens (human)	hsa-325-U83b	GCTGTTCAGTGATGAGGCCTGGAATGTGCGCTGGGCACAGCGCCCGAGACAGACTGCGGAACCGTTCCTTGTTGCCTTCCTTCTGAGAACAGC
hsa-326	n2248	u2075	NONCODE	AJ238853	U43	snoRNA	Homo sapiens (human)	hsa-326-U43	CACAGATGATGAACTTATTGACGGGCGGACAGAAACTGTGTGCTGATTGTCACGTTCTGATT
hsa-327	n2290	u2110	NONCODE	AJ243199	U84	snoRNA	Homo sapiens (human)	hsa-327-U84	GCCATATGATGTTTTCTTTTCGAAAGGTGAGCGCTTTGCGCAGTGATGACCCTCATCTATCACCCTTGACTGATGGCT
hsa-328	n2291	u2111	NONCODE	AJ243200	U83	snoRNA	Homo sapiens (human)	hsa-328-U83	GCCAAATGATGTTTATTTGAAACAGGAGCACCTCAGTGCAAGGACGACTCTTATCTATCACCCATGACTGATGGCT
hsa-329	n2292	u2112	NONCODE	AJ243222	mgU6-53 snoRNA	snoRNA	Homo sapiens (human)	hsa-329-mgU6-53 snoRNA	TCCCAATGATGAGTTGCCATGCTAATACTGAGCCACCAGGTAGGGCAGTGTTGCCTGGTTTGGGTGCCAGTGAGTTTAACAAAACTTCTCACATGAAGATCTGAGGGGT
hsa-333	n2455	u2233	NONCODE	AJ311853	U86	snoRNA	Homo sapiens (human)	hsa-333-U86	GATCACGGTGATGGCTGACCAGGGCTCCCTGACCTATACAGGCCTCTGCTATGGGGGTGATGGCCAGTCCTGGTGTCTGAGTGATT
hsa-334	n3290	u2937	NONCODE	AJ508598	5SN1 snoRNA	snoRNA	Homo sapiens (human)	hsa-334-5SN1 snoRNA	GAAGGAGATCAGAGGTTGCCAGAGGGTGAGGAGAAAGGAAAATGAAGAGTGGCTGCCAACAGGTACTAGGTTTCTCCCATCTGAGTACTAACCAGACTCAACCCTGCTTAGCTTCTGAGATCAGACAAGATTGCACATGTTCAGGGTGGTATGGCTGTAGACAGGT
hsa-335	n3291	u2938	NONCODE	AJ508599	5SN2 snoRNA	snoRNA	Homo sapiens (human)	hsa-335-5SN2 snoRNA	GAAGCCAAAAGATTAGACACCCCGGTCTACTGGGAGAACCCTCATGATGTTCTCAACTCTGTGCTTGTTGTATATCGGTCTACATCTCCCATCCAAATACTAACCAGGCCCGACCCTGCTTAGTTTCCAAGATCAGACAAGAGCGGTGTGTTAAGGGTGGTATGTCTGTAGGCTAAT
hsa-336	n3292	u2939	NONCODE	AJ508600	5SN3 snoRNA	snoRNA	Homo sapiens (human)	hsa-336-5SN3 snoRNA	AGGCCAGGTGCTGTCATCCACAAAGGATGGGTGAAATAACTGGGGTCCTCAGGTCACGGTCTAGCCACACCAGCTTCTCCCAAGTACTAACCAGGCTTGACCCTGCTTAGCTTCAGAGGTCAGACAAGATCTGGCATGTTCAGGATGGTATGGCTGTAGACCAGGCTGGGTTCTGGCCAGAGCTGTTGCACTAGGCAATGCTGCCAGAGATGAGGAGGCATCAGGGCAGTCATCCCTTCTGCTGTTTGCCCCAAGAATGCCATACAAACCTGGGGATGACCCTTAAAAGTCTCCCGTCACCCCCAGTATTGGGGGGAAGCTGACTATT
hsa-337	n3293	u2940	NONCODE	AJ508601	5SN4 snoRNA	snoRNA	Homo sapiens (human)	hsa-337-5SN4 snoRNA	TGATGAGTTCGTAACATATAAAATATATTGTGCTATATACAAATATTTTTTGAATGAAAATCTTTTTAATCTTTTTGACCAAAGAACCACTTAATGAGAGAGAGGAGGGTTGTGCCTTCTTACCACGAATGTCCTCCCATCCAAGTACTAACCAGGCCTGACCCTGCTTAGCTTCCAAGATCAGACAAGATCAGGCACAGTCAGGGTGGTATGGCCGTAGAGGAATG
hsa-338	n3489	u3118	NONCODE	AJ543324	R38 snoRNA	snoRNA	Homo sapiens (human)	hsa-338-R38 snoRNA	CACAAGCCTATGATGGTTAGTTATCCCTGTCTGAAAATCTGGACTGAGGGAAATAATCTATTCTGAGGCTTAAG
hsa-339	n3490	u3119	NONCODE	AJ543325	R38 snoRNA	snoRNA	Homo sapiens (human)	hsa-339-R38 snoRNA	GCTGAGTCCATGATGATTTCAAGTTATCCCTGTCTGAAGGCAAAGAAAGGCCTTTCTGTGTGGAATTTGAATATCTGAAACTCAGT
hsa-340	n3491	u3120	NONCODE	AJ543326	R38 snoRNA	snoRNA	Homo sapiens (human)	hsa-340-R38 snoRNA	GATGAGCTGAGGATGATTTAAAGTTATCCCTGTCTGAAATGGTATCTTTTGTGAGGAGGTCTGACTTGCTGAGGCTCAGC
hsa-341	n3690	u3291	NONCODE	AJ609425	ACA1 snoRNA	snoRNA	Homo sapiens (human)	hsa-341-ACA1 snoRNA	TGCCTCATTCTAGAGAATGGGCACTGTTGATCATGGTGTCCAAAAATAGTTAATGTGGCTAAATTGAGACAGGTTATGCTTCCATCACAGTATGCATATTGCAGTGGTGACAATGAGACCTGTAACATTT
hsa-342	n3691	u3292	NONCODE	AJ609426	ACA2a snoRNA	snoRNA	Homo sapiens (human)	hsa-342-ACA2a snoRNA	TAGGCCCTGAATCAAGACCAATGGTTTGCTGTAGCTGTTGGTTTCAAACAGGAGCTAAGAGTGATGTCTTCCTTGTGGTCTGTTGGCTATTCAGTATTCCAGTGCGAATTGCCAATTCAGTTGGAAGAAACATAG
hsa-343	n3692	u3293	NONCODE	AJ609427	ACA2b snoRNA	snoRNA	Homo sapiens (human)	hsa-343-ACA2b snoRNA	TTGGCCCTGAATCAAGGCCAGCAGTTTGCTGAAGCTGTTGGTTTCAAGCAGGAGCCTAAAGAATTGTCTTTCTATGGTCTGTTGGCCATTTCATAACTTTGGAAATGTAATGGTCAATTCATTAGAAAGAAACATGA
hsa-344	n3693	u3294	NONCODE	AJ609428	ACA3 snoRNA	snoRNA	Homo sapiens (human)	hsa-344-ACA3 snoRNA	ATCGAGGCTAGAGTCACGCTTGGGTATCGGCTATTGCCTGAGTGTGCTAGAGTCCTCGAAGAGTAACTGCTGACCTTATTCACTGGCTGTGGGCCTTATGGCACAGTCAGTCACCAGGTTAGAGACATGC
hsa-345	n3694	u1581	NONCODE	AJ609429	ACA6 snoRNA	snoRNA	Homo sapiens (human)	hsa-345-ACA6 snoRNA	TGCACACTATTAAAGCTCAGGGTGGAGGCCAGTCTTGGCTCATGAACTTCTGAGTGTCGGAAGTGTGCTATATCAATGGCAGGATTTTCGCTAACACCAGTAGAGCTTGCCTCTATGACTGGAGTTTGGTAGTACTCGCTGCCACATAG
hsa-346	n3695	u3295	NONCODE	AJ609430	ACA7 snoRNA	snoRNA	Homo sapiens (human)	hsa-346-ACA7 snoRNA	GACCTCCTGGGATCGCATCTGGAGAGTGCCTAGTATTCTGCCAGCTTCGGAAAGGGAGGGAAAGCAAGCCTGGCAGAGGCACCCATTCCATTCCCAGCTTGCTCCGTAGCTGGCGATTGGAAGACACTCTGCGACAGTG
hsa-347	n3696	u3296	NONCODE	AJ609431	ACA9 snoRNA	snoRNA	Homo sapiens (human)	hsa-347-ACA9 snoRNA	TAGCAAGCCTCCAGCGTGCTTGGGTCTGCGGTGACCCTATGCATTCCTTCAGTGCTTGCTAGAACAGTTTTGAAACGGTTTGAGGCCTTGCCCTGCTCCATCCAGAGCAAGGTTATAGAAATTTCAGACAATG
hsa-348	n3697	u3297	NONCODE	AJ609432	ACA10 snoRNA	snoRNA	Homo sapiens (human)	hsa-348-ACA10 snoRNA	GGTCTCTCAGCTCCGCTTAACCACACGGGTCCAGTGTGTGCTTGGCGTGTTTTCAGGGAGGCAGAGAAAGGCTCTCCTAATGCACGACAGACCCGCCCAGAATGGCCTCTCTGTTCCTAGGAGTGCGACAATT
hsa-349	n3698	u3298	NONCODE	AJ609433	ACA16 snoRNA	snoRNA	Homo sapiens (human)	hsa-349-ACA16 snoRNA	TTGGCCCTTATCGAAGCTGCAGCTGCTTCCGCATAGCTGCTGTGGTCAAAAAGGAGCCCAGAGTGACAGTTTTCCTTGACGGTCGCCGTTCTGTTTGTTGTAACTGATCTGCAACATTTTGGGAAAATACAGTT
hsa-350	n3699	u3299	NONCODE	AJ609434	ACA17 snoRNA	snoRNA	Homo sapiens (human)	hsa-350-ACA17 snoRNA	ACTGCCCCTAGAGGCGTTGCAGCTGTGGCTGCCGTGTCACATCTGTGTCATTAGGTGGCAGAGATTAGAGAGGCTATGTCTACGCTCAGCGTTCTGCCCCGTGAACGTTTGAATGTTTGATAGTCTCACACTC
hsa-351	n3700	u3300	NONCODE	AJ609435	ACA19 snoRNA	snoRNA	Homo sapiens (human)	hsa-351-ACA19 snoRNA	GTGCACATTTCATTGACCTGCTTTCTTTTATGTGAGTAGTGTTATTTCTTATGTGCTATACAAATAATTGAAGGCTAATTAGCAGTATAACTATAAATAGTAATGCTGCCAGTCTCCTTCAGACAAAA
hsa-352	n3701	u3301	NONCODE	AJ609436	ACA21 snoRNA	snoRNA	Homo sapiens (human)	hsa-352-ACA21 snoRNA	CCCCCTTTTAAAAGCACTCAATGGGCCTGTGGCTAATGACCTATTGAGCCGTCAAGAAAGGGGAGAGTGAAAACATCGCTTTTGGGTGAAGTGGCAACATGTGTTGTTTGCTTCAATCGGTGGTGTGACAAGG
hsa-353	n3702	u3302	NONCODE	AJ609437	ACA22 snoRNA	snoRNA	Homo sapiens (human)	hsa-353-ACA22 snoRNA	TTGCACAGTGAACACCCAAGTGTGCTTTATAGTTCCCTTGGCTTTGACCCTGTGCTAGAGCATTGCCTGCTCTTCTCCTCTGCATTAAAAGGAATATTTATCCTTTTAAATGTATTCAGAAAGCCAGCACATTA
hsa-354	n3703	u3303	NONCODE	AJ609438	ACA23 snoRNA	snoRNA	Homo sapiens (human)	hsa-354-ACA23 snoRNA	CATGGCTGCTGTAATGTGTGCATAGGTTTCATCTGTGTCTGGTAGCAGTGTCTGTCTGTGTTTTGCATTCAGATCTTGCTATCCACACAAACATCATGCGGCCAAAGAGTAACTTGGGATCATAGTACTGGTCTAGTGTTGTCTCTGGACACATCTACCACTGGCCAGCCTCCAAATTCCCACACACAG
hsa-355	n3704	u3304	NONCODE	AJ609439	ACA27 snoRNA	snoRNA	Homo sapiens (human)	hsa-355-ACA27 snoRNA	TACCCCCTTTTCACTTTGCCAGTTGGACTTATGTCTTTATTGGTCATTCAAGTGGGGCAAAGGAAATATCCTTTTAAAACTCAGGCAAACTGGGTGTTTGTCTGTATCCTGTCAGAGGAAACAAAT
hsa-356	n3705	u3305	NONCODE	AJ609440	ACA30 snoRNA	snoRNA	Homo sapiens (human)	hsa-356-ACA30 snoRNA	CTGGCACTTTCACAGTTCCTTCCCCAGGCAGTGGGGCCAGGATTTGGTAGCTGGTGCTGAGAGAAAACCCTTGATTGTATTCTTGCCCTGGGATTATACCAGTGGCAACTGTCACTCAATGGGACAGTG
hsa-357	n3706	u3306	NONCODE	AJ609441	ACA31 snoRNA	snoRNA	Homo sapiens (human)	hsa-357-ACA31 snoRNA	CTGCATCCACTGATAGACCTTGAACAATTTACTGTTGTTCTTTTGGTTTGCACTAGGATGCAAAAGAAAGAAATCCCTGCGCTTTCTGTCTGTCTTTGTGGCGGCCCAGATTGAATTGGGGAATACATCT
hsa-358	n3707	u3307	NONCODE	AJ609442	ACA32 snoRNA	snoRNA	Homo sapiens (human)	hsa-358-ACA32 snoRNA	TGGTCATTACCAAGGCTTTTAGAATGCAGTTTCTCATTTGCTGTGGACATGACCATAAAAAAATTTCCCAGTAGGTTTTCTATCTGCTACTTTGCTAGCAATCAGCTTATTGGGAACAGTT
hsa-359	n3708	u3308	NONCODE	AJ609443	ACA34 snoRNA	snoRNA	Homo sapiens (human)	hsa-359-ACA34 snoRNA	GTGGCCCTGACTGAAGACCAGCAGTTGTACTGTGGCTGTTGGTTTCAAGCAGAGGCCTAAAGGACTGTCTTCCTGTGGTCTGTTGGCTGTTCTGGGACCTCAGTAGGGAATGGCTATTTCATTTGGAAGAAACAACC
hsa-360	n3709	u3309	NONCODE	AJ609444	ACA37 snoRNA	snoRNA	Homo sapiens (human)	hsa-360-ACA37 snoRNA	TGAGCACTTTCACAGGTCCTCCCTCAGGCTGTGGGGCCAGGATTTGGTAGCTGGTGCTGAGAGAAAACCTTTGTTGGCATCCTTGCCCTGGGACTGTGCCAGTGGCAGCTGTCATTCAATGGGACAATT
hsa-361	n3710	u3310	NONCODE	AJ609445	ACA40 snoRNA	snoRNA	Homo sapiens (human)	hsa-361-ACA40 snoRNA	TGCACTTATGTATGTTTTTGTTTAACGTGGACAAAGACTTACAGATAGGTGCAAAAAATAAATCCTCTTTTGCAACCCAGAACTCATTGTTCAGTATGAGTTTTGATACATATAAGAAGGGATATTA
hsa-362	n3711	u3311	NONCODE	AJ609446	ACA43 snoRNA	snoRNA	Homo sapiens (human)	hsa-362-ACA43 snoRNA	CGTGTCCTGGACCTGTTGGCACCACAGACAGTTGCTCTGCTGTGCCTGTGGCCTCGGGGCAAAGAGAAAGTGGCGATTTCTACACTCAGTGCTCGGGAACCAGTGGGCACTGAGAATGGTTTATGGCCTGACATTA
hsa-363	n3712	u3312	NONCODE	AJ609447	ACA48 snoRNA	snoRNA	Homo sapiens (human)	hsa-363-ACA48 snoRNA	TGTCCCTGACCTGGGTAGAGTGGCATCTGGTTGGTGATGCCCATCTCATATCAGCCAGGGACAAAGCAACTCCTTGTTCATCCCAGCTTGGCTTTTGATCCGTGCCCATGCCTGGTTCATGCCTTGGACACATAG
hsa-364	n3713	u3313	NONCODE	AJ609448	ACA52 snoRNA	snoRNA	Homo sapiens (human)	hsa-364-ACA52 snoRNA	TGGTCCATCCTAATCCCTGCCGGTCCATCTGTGGCCTGCCAGGTTTCGCTTGTGGACCAGAGCACCCTAGAAGCCTCACCCGAGGAGTGAGCAGGGCTCCAGTGGGCTCACGTCATGGGCACTTCTAGACACTC
hsa-365	n3714	u3314	NONCODE	AJ609449	ACA56 snoRNA	snoRNA	Homo sapiens (human)	hsa-365-ACA56 snoRNA	CGGCAGACAGTTATCCCTTTCTAGTCTGGCTCGTGGGACTCTAGAGGGAGTCAGTCTGCAACAGTAAGTGGTGAGTTCTTCTGTCCAGCGTCAGTATTTTGATGGTGGCTTTAGACTTGCCAGATAACA
hsa-366	n3715	u3315	NONCODE	AJ609450	ACA58 snoRNA	snoRNA	Homo sapiens (human)	hsa-366-ACA58 snoRNA	GGGCATACTCGTAGACCTTGCCTGACTGTGCTCATGTCCAGGCAGGGGGGACAGTGTATGCAAGAATAATTTGGAGTTCCTGCCAGCTCTAACCAGCTTCATCAGTGGCTGGATAAATTGCAGGACTCTAAACATTT
hsa-367	n3716	u3316	NONCODE	AJ609451	ACA61 snoRNA	snoRNA	Homo sapiens (human)	hsa-367-ACA61 snoRNA	ATCCTCCTGATCCCTTTCCCATCGGATCTGAACACTGGTCTTGGTGGTCGTAAAAGGAGGAAAAGTAATAGTGAAGCTGGCCTAAATGTTGTAATCTGGTATATGGCATGTGGGCTAGTTTCAGACAGGT
hsa-368	n3717	u3317	NONCODE	AJ609452	ACA4 snoRNA	snoRNA	Homo sapiens (human)	hsa-368-ACA4 snoRNA	TACCAAAAGTTAGCTTTTTGGGGGGCAGGTTTTTAAGTAACCTTTGCCAACTTGGGCTATTTGGAAGAGTAAAAGACCACACTCCACAGTGGGCTATACCACTTAGTATAGTTCGCTACTATTTTGTGGCCTACATG
hsa-369	n3718	u3318	NONCODE	AJ609453	ACA5 snoRNA	snoRNA	Homo sapiens (human)	hsa-369-ACA5 snoRNA	TGCAGCCGTGTCAAATTCAGTACCTGTCCTATGCATGGTAGGCACTGGCCCAGAAGGCTGCCACAGAAACACTGTGACTCATGGGCCCTGTTCCTGTGTCCCAGGCTCAGGGATAAATTTGGTTACAGACATCA
hsa-370	n3719	u3319	NONCODE	AJ609454	ACA8 snoRNA	snoRNA	Homo sapiens (human)	hsa-370-ACA8 snoRNA	TGCACTGCATGGTATCTGCACTCAGCAGTTTACACCTGCTAGGGTGTTCAAAGGTCAGTGCTATAGAAATTCAGTATCTGGCATCGTTGGTTTTCTTGGCTTTGTGCTTGTTAAACCTGGTATTTCTACTGATACAGTA
hsa-371	n3720	u3320	NONCODE	AJ609455	ACA13 snoRNA	snoRNA	Homo sapiens (human)	hsa-371-ACA13 snoRNA	AGCCTTTGTGTTGCCCATTCACTTTGGAAACTAGTGAATGTGGTGTCAAAAAAGGCGTAAATTAAACGCTTTGCAGCCTTTTCCTGCCCTTAAATTTGATACCTTTGGTGTAGGAGCTGCATAAGTAACAGTT
hsa-372	n3721	u3321	NONCODE	AJ609456	ACA14a snoRNA	snoRNA	Homo sapiens (human)	hsa-372-ACA14a snoRNA	TGCATTCTTAAACCCTCTTGGTGGCTTCCCTGTAAATGCTTCCAAGATATGAGCGAATGCTATAGAAATTGCAGGAAAGTCCAAAGGGCTGCGCGTCTCCTGTGGCTCAGTCTTATTTCATACCTGCAACATCT
hsa-373	n3722	u3322	NONCODE	AJ609457	ACA14b snoRNA	snoRNA	Homo sapiens (human)	hsa-373-ACA14b snoRNA	CTGCATTCTTAAACCCTCTTGGTAGCTTCGTTCTAAGTGCTTCCAAGATATGAGTGAATGCTATAGAAATTGCAGGGGAGTCCAAAGGGCTGCGCTTCTCCCGTGGCTCAGTCTTATTTCATACCTGCGACATCT
hsa-374	n3723	u3323	NONCODE	AJ609458	ACA15 snoRNA	snoRNA	Homo sapiens (human)	hsa-374-ACA15 snoRNA	GCATGGCCGAATACTGTGTTTTTATCAGTAGTTTACACAGCCAGACACCATGCAAAAGCAGTCTTCCCTTTAGAATGACTGATGGTATGCTAAGGTTTTTCATAGCATATCATTATTAAAGGTGAATACAAAT
hsa-375	n3724	u3324	NONCODE	AJ609459	ACA20 snoRNA	snoRNA	Homo sapiens (human)	hsa-375-ACA20 snoRNA	CTTCCCATTTATTTGCTGCTTGTAGTCTCACAGTGATACGAGCAGTTATACGCATGGGATAAAATAACATTGGGCCACTGTAAATTGAGATGAAGTAACCATTTTCATCTCTTCTGCAGGGACTAGACATTG
hsa-376	n3725	u3325	NONCODE	AJ609460	ACA24 snoRNA	snoRNA	Homo sapiens (human)	hsa-376-ACA24 snoRNA	CTCCATGTATCTTTGGGACCTGTCAGCCGTGGCAGTCTCCCTTCCTAGCCATGGAAGAGCATATCCTTGTTTATTGGCAAAGCTGTCACCATTTAATTGGTATCAGATTCTGACTTGCACAAGTAACATTC
hsa-377	n3726	u3326	NONCODE	AJ609461	ACA25 snoRNA	snoRNA	Homo sapiens (human)	hsa-377-ACA25 snoRNA	GGGTCATTTCAAAGAGGGCTTATGAGGCTGTGAAACCCAGAGCTCTTAACGCTGTGACCAAAGATGGAAGTTCTCTATAGGAAGCCATAGCACTCCTAATGTTTGGTGCTATGTTTTCCTGAGGAGATATAAAA
hsa-378	n3727	u3327	NONCODE	AJ609462	ACA28 snoRNA	snoRNA	Homo sapiens (human)	hsa-378-ACA28 snoRNA	AAGCAACACTCTGTGGCAGATGATCAAAACTGTCTGACACAATTTGAGCTTGCTATAGCAAGAAAGTCTAACCTATTCCGGTGTTCTCTCTCCCATGAGACAAGCCGTTATATAGACTTAAACAGT
hsa-379	n3728	u3328	NONCODE	AJ609463	ACA36 snoRNA	snoRNA	Homo sapiens (human)	hsa-379-ACA36 snoRNA	TTCCAAAGTGTTGAGTTCAGTCCAGGGCAGCTTCCCTGTTCTGTTAATTAAACTTTGGGACATTAAAATGGGCTAAGGGAGATGATTGGGTAGAAAGTATTATTCTATTCATTTGCCTCCCAGCCTACAAAA
hsa-380	n3729	u3329	NONCODE	AJ609464	ACA41 snoRNA	snoRNA	Homo sapiens (human)	hsa-380-ACA41 snoRNA	TTCCACAGCTACTGGTCTGCAGCTGTTCTTATGGTAGCAGTTGTGGCATTCCTCTGTGGGAAAGAAACTGTTAACACAAACACCTCTTTCTTAGCAAAACAGAAAGTGGGTATATATGTGTGACAGACACAA
hsa-381	n3730	u3330	NONCODE	AJ609465	ACA42 snoRNA	snoRNA	Homo sapiens (human)	hsa-381-ACA42 snoRNA	TGGTAATGGATTTATGGTGGGTCCTTCTCTGTGGGCCTCTCATAGTGTACCCATGCCATAGCAAATGGCAGCCTCGAACCATTGCCCAGTCCCCTTACCTGTGGGCTGTGAGCACTGAAGGGGGTTGCACAGTG
hsa-382	n3731	u3331	NONCODE	AJ609466	ACA44 snoRNA	snoRNA	Homo sapiens (human)	hsa-382-ACA44 snoRNA	CAGCATGTTTCCAAGGGCTGTGGCTGGTCATAGCCATGGGATCTCCAACTGCATGCAAGAGCAACCTGGAAAGACTTTGACAGCGCAGGTCAGTACAATACCTGCAAGCTGCCACTCAGCTTTCCTATAATG
hsa-383	n3732	u3332	NONCODE	AJ609467	ACA46 snoRNA	snoRNA	Homo sapiens (human)	hsa-383-ACA46 snoRNA	AGCACTATATTTAAACCTGTGGATGGGAATATTCCCCATTCTTGGTTACGCTGTAGTGCAAAAGAATTCCTGGCTCTCTGTTGCACAGCTGACTTGTGCCATTCTGCTGTTGCTGTATAGAGTTAAGGAACATGG
hsa-384	n3733	u3333	NONCODE	AJ609468	ACA50 snoRNA	snoRNA	Homo sapiens (human)	hsa-384-ACA50 snoRNA	AAGCACTGCCTTTGAACCTGATGTGTCTTGTTTGTAGCTTCACGGGCCAAGCAACAGTGCTAGAGCATAACGACTTGTTATAACTGGGGCTCTTCAGCTCTCAACTGAACTGCTCTTTTAAAAACAAGGTACATTT
hsa-385	n3734	u3334	NONCODE	AJ609469	ACA60 snoRNA	snoRNA	Homo sapiens (human)	hsa-385-ACA60 snoRNA	CACCTGCATTCAAAAATGATCACGGGCTGCCTGTGCTCTGGTCATCAATAACGCAGGGAGAGGAATTGCTGAAAGCCGTTTCCCGTGTTTGGAGGGTTCACACCTGTCCCTTTCAAATGCTGGCGCTTTCACACAC
hsa-386	n3735	u3335	NONCODE	AJ609470	ACA1 snoRNA	snoRNA	Homo sapiens (human)	hsa-386-ACA1 snoRNA	GCGCTCACTAAGGCTCGGTCCTCTCCACGTGGTCCTGACCTGTCCTCTGTGAGCAAGAGAAACAGGACTGGTTTGGGGGTGTCCTGTCTCAGTGGACACAGGACACCACGGTTTTCAGTACAACA
hsa-387	n3736	u3336	NONCODE	AJ609471	ACA18 snoRNA	snoRNA	Homo sapiens (human)	hsa-387-ACA18 snoRNA	GTTGAGGTCTATCCCGATGGGGCTTTTCCTGTAGCCTGCACATCGTTGGAAACGCCTCATAGAGTAACTCTGTGGTTTTACTTTACTCACAGGACTATTGTTAGATCTGTGGGAAGGAATTACAAGACAGTT
hsa-388	n3737	u3337	NONCODE	AJ609472	ACA29 snoRNA	snoRNA	Homo sapiens (human)	hsa-388-ACA29 snoRNA	TTTCTCATTTGACTACCACATTTTCTCCTAATAATAGATTTTAGTGGCTATGCTTATGGGATAGATTAAACTTGCCATGATCTGAAGAGGGAGGGTTTTTTCATGTCCTCCTCCTATATGAAATGGCTGAACGGATATTA
hsa-389	n3738	u3338	NONCODE	AJ609473	ACA33 snoRNA	snoRNA	Homo sapiens (human)	hsa-389-ACA33 snoRNA	AAGCCAGCCAATGAATCTGCTTACCTGATTGTGTTTGTGCAGACATACTTTAAAAACTGGCAATAGTAAAGCCATGTTACGAGCCTTAAGGACATTGAAGTCGTTAAGGTCCCTGAGAATGGCTATAACAAAT
hsa-390	n3739	u3339	NONCODE	AJ609474	ACA38 snoRNA	snoRNA	Homo sapiens (human)	hsa-390-ACA38 snoRNA	TCCTCCTACAAAGGCGTGTCTGTGGTTCCCTGTCTTTGGACACGTAAGAATTGGAGGAAAATAAATGTGGATTTGGGAAACTTTGAGGCCAGCTTGCTTCTTGCAGGCTCATGATCAACCAATCTCACATAA
hsa-391	n3740	u3340	NONCODE	AJ609475	ACA39 snoRNA	snoRNA	Homo sapiens (human)	hsa-391-ACA39 snoRNA	CGCCTGCATTCGTAAGTGATCACGGGCTGCCCGTGTCCTGGTCATTGGTAGTGCAGGCAGAGGAAATGCGGGAAAGGTTGCTGTGTTTGGAGGGTCCACATCTTCACCCTCCTGTCCCAGGAGCTTTCCTACACTC
hsa-392	n3741	u3341	NONCODE	AJ609476	ACA49 snoRNA	snoRNA	Homo sapiens (human)	hsa-392-ACA49 snoRNA	CTTCCTCAGCCTTACTCCAGGGACTTTTGTTGCCTGTAAAGTGCTCTGGCATTGCCTGAGGATAGATGAGAAAGCACATATCCCTCCCCAGTAAGACGCTGTTTTCTTTTGGGGCCTACAAGTTGAGCTGACAGTA
hsa-393	n3742	u3342	NONCODE	AJ609477	ACA51 snoRNA	snoRNA	Homo sapiens (human)	hsa-393-ACA51 snoRNA	GGCCTCCTGGTGCTTACCACAGGCTGTGTTCTTACACTGACTGTATAGAAAGAGGAGGTAGAGTAAACCTACCCCATATACACCTCAGCTCAGGCCCTGTGCCTGGTCTGTATTGTGAATGGGGGAACATAG
hsa-394	n3743	u3325	NONCODE	AJ609478	ACA53 snoRNA	snoRNA	Homo sapiens (human)	hsa-394-ACA53 snoRNA	CTCCATGTATCTTTGGGACCTGTCAGCCGTGGCAGTCTCCCTTCCTAGCCATGGAAGAGCATATCCTTGTTTATTGGCAAAGCTGTCACCATTTAATTGGTATCAGATTCTGACTTGCACAAGT
hsa-395	n3744	u3343	NONCODE	AJ609479	ACA54 snoRNA	snoRNA	Homo sapiens (human)	hsa-395-ACA54 snoRNA	GAGCACTGTTCGTAACCCGTTAGCCTGGCTGTAGCTAATGGGTTCCATTCCGGTGCAATAGCATTTCCAGCGACACATGACTGACTGACTGGTGGCTTTCAGTTTCAGGTCTTGGAGACAAAT
hsa-396	n3745	u3344	NONCODE	AJ609480	ACA55 snoRNA	snoRNA	Homo sapiens (human)	hsa-396-ACA55 snoRNA	GAGCACCTGAATCTTTCCCATTCCTTGCTGCCTCGTGCCGGTGTGGGGACAGATGGTGCTACAGAATGAGCAGAGGAAATCCAGACAGGTTGTTTTCCATTTGTCTTGGGGCCTGTCTCTACAGCTCTGCCACATTT
hsa-397	n3746	u3345	NONCODE	AJ609481	ACA59 snoRNA	snoRNA	Homo sapiens (human)	hsa-397-ACA59 snoRNA	GCCCAGGGTATGTTCACGGGGCGATGCTGCCCTCCCAGCTGGCCCATGGGTGACCCTGGGAACATTAACTGCCTCACAACGTTTGTGCCTCAGTTACCCGTAGATGTAGTGAGGGTAACAATACTTACTCTCGTTGGTGATAAGGAACAGCT
hsa-404	n3753	u3352	NONCODE	AJ609488	mgh28S-2410 snoRNA	snoRNA	Homo sapiens (human)	hsa-404-mgh28S-2410 snoRNA	GTTCAGATGATGAATTTAACTGTTCAACTGCTGAATGATAACGGGCATGAACTAAAACTTAATTCTGACAG
hsa-405	n3754	u3353	NONCODE	AJ609489	mgh28S-2412 snoRNA	snoRNA	Homo sapiens (human)	hsa-405-mgh28S-2412 snoRNA	GATGTTATGATGATGGGCGAAATGTTCAACTGCTCTGAAGGGGCTGAATGAAAATGGCCTTTCTGAACATC
hsa-406	n3892	u3471	NONCODE	AY055806	snoRNA	snoRNA	Homo sapiens (human)	hsa-406-snoRNA	GGTTCATGATGACACAGGACCTTGTCTGAACATAATGATTTCAAAATTTGAGCTTAAAAATGACACTCTGAAATC
hsa-407	n3893	u3472	NONCODE	AY055807	snoRNA	snoRNA	Homo sapiens (human)	hsa-407-snoRNA	GCTTAATGATGAGAATCATTATTTCTTGAATTGGATGACACTTTCCATTCCTGCAAAGGGAGCGTGAGGGC
hsa-408	n3894	u3473	NONCODE	AY055808	snoRNA	snoRNA	Homo sapiens (human)	hsa-408-snoRNA	GGATCGATGATGAGAATAATTGTCTGAGGATGCTGAGGGACTCATTCCAGATGTCAATCTGAGGTCC
hsa-409	n3897	u3476	NONCODE	AY077737	U87	snoRNA	Homo sapiens (human)	hsa-409-U87	AGGTCGTGATGATTGGTAAAAGGTCTGATTGCACTGAATGTCACAGTCCCTTTGTTGCCCTCAACTCCCAGCAGCCCATTTTTTCCCTCCCGTCACATTTAAGTCATGTGTATGGGATCATGGAGCAGCTGATAATTTGGGATTCTGTCAGTGTGTGTTTCTGAGAGTGATCGACTCACAGCTGACGAGTATCCAACAAAACCAGTTACACAGGAGACTGACGAGTGGCAGTCATGGGTGTGATGGTGCATGATCTCAAGTTTTCAATCTGAGACCT
hsa-410	n3898	u3477	NONCODE	AY077738	U88	snoRNA	Homo sapiens (human)	hsa-410-U88	GGTCAATGATGAATGGTAAAAGGTCTGAGTCCTCAGATCCCCTCCCGGCATCCCAGTTATCCCCAGCTGCCTCTCCTCCATCGCACTTCAGAAGTGCTGCGATGGGCAGAAGGGCAGCTGACACTCCGTGATGTCCCTCATTCTGTGTTCCTCCGTGAGCTCAGGGAAGACACTGGTTGGCATCCAACAGCTTAGTCACAAAGGGATTTGATTGTTGGGAGTGCTGGTATCTGTGGCTATGATCTGCCTTGTTCAAGCTGAGACCT
hsa-411	n3899	u3478	NONCODE	AY077739	U89	snoRNA	Homo sapiens (human)	hsa-411-U89	CAGGCTGATGAGACTAAGGCGAATGCGACTCCGTGCTCTCTGGCCCTTGGCTCCTTGTTGGGGGTGGGGACTACAGATGAGATCTGAAATCTTAGTGGTAGTACCTGAGCCATGACTCCCCACTGTAAGGCCAGATCAATAGCATTGGTGGCCTTGCCTTCATTTCTGGTGCTGCCCCTAGTTCCTGGCAGCAGCCTGCAGGGAGGCCCACAGGTGGGGTCCACGGTAGGGCTGGGCACAAGCCACCTGAGCGCAACCTTGGATCTGACA
hsa-412	n3900	u3479	NONCODE	AY077740	U90	snoRNA	Homo sapiens (human)	hsa-412-U90	TGGAAATGATGAAATAGAGATAATTGGGTGTTGAATGTTGTATGACTGGAAATTTTTAATATGTATATTATGTAATTCTTATAAGTTTAGTGTTTTATAGGTACTTAATAGAGAGTGTGTATGCATGTGTGTGTGCTTGTGGTGGCTATGGAAAGGGGGCACTGACTGGTGATGCTGATATTGGAGTGCATCTGAGGCTGTTGTAGAAATAACATGGGTTGTTGATTACAACATTGCCAATGATTATAACCCAAGAACAGCTCACCTAACTAGCCTGGCACCCTAAAATCTCTAACAGGTTCATTAAAATGGTCCTGTGATCTGATCCAA
hsa-413	n3901	u3480	NONCODE	AY077741	U91	snoRNA	Homo sapiens (human)	hsa-413-U91	TGGCCGATGATGACGAGACCACTGCGCAATCTGAGTTCTGGGAACCAGGTGATGGAGTATGTTCTGAGAACAGACTGAGGCCG
hsa-414	n3902	u3481	NONCODE	AY077742	U92	snoRNA	Homo sapiens (human)	hsa-414-U92	TGGGAGGCTGATACACAAATTGGGCTGAAATACTGCTCTACTTGTCACCATGCCTCCCTAGAATAAACTGCCTTTTGATGACCGGGACGAATTGAGTGAAATCGTAACGGACAGATACGGGGCAGACAGAT
hsa-415	n4176	u3702	NONCODE	AY349593	U94	snoRNA	Homo sapiens (human)	hsa-415-U94	CAGGCTGTGATGATTGGCGCAGGGGTACGGACCTCAGCTGAGTCATGGGAGCTGAATGTATGTGTTTCTCCTTTGTCCTGCATGTGGCAGGCTGATGGGGAGCACTTACATGAGACTGTTGCCTCAATCTGAGCCTG
hsa-416	n4177	u3703	NONCODE	AY349594	U95	snoRNA	Homo sapiens (human)	hsa-416-U95	GCGGTGATGACCCCAACATGCCATCTGAGTGTCGGTGCTGAAATCCAGAGGCTGTTTCTGAGC
hsa-417	n4178	u3704	NONCODE	AY349595	U96a	snoRNA	Homo sapiens (human)	hsa-417-U96a	CCTGGTGATGACAGATGGCATTGTCAGCCAATCCCCAAGTGGGAGTGAGGACATGTCCTGCAATTCTGAAGG
hsa-418	n4179	u3705	NONCODE	AY349596	U96b	snoRNA	Homo sapiens (human)	hsa-418-U96b	CCTGGTGATGACAGACGACATTGTCAGCCAATCCCCATGTGGTAGTGAGGACATGTCCTGCAGTTCTGAAGG
hsa-419	n4180	u3706	NONCODE	AY349597	U97	snoRNA	Homo sapiens (human)	hsa-419-U97	TTGCCCGATGATTATAAAAAGACGCGTTATTAAGAGGACTTTATGCTGGAGTTCTTGACGTTTTTCTCTCTTTTCTATACTTCTTTTTCTTTCTTTGAATGTCCAGCGTCCTGTGAGCGAAGATTATGAGATATGAGGGCAA
hsa-420	n4181	u3298	NONCODE	AY349598	U98a	snoRNA	Homo sapiens (human)	hsa-420-U98a	TGGCCCTTATCGAAGCTGCAGCTGCTTCCGCATAGCTGCTGTGGTCAAAAAGGAGCCCAGAGTGACAGTTTTCCTTGACGGTCGCCGTTCTGTTTGTTGTAACTGATCTGCAACATTTTGGGAAAATACAGTT
hsa-421	n4182	u3707	NONCODE	AY349599	U98b	snoRNA	Homo sapiens (human)	hsa-421-U98b	TGGCCTTTATCAAAGCTGCAGCTGCTTCCATGTAGCTGCTGTGGTCAAAAAGAAGCCAAGAGTGACAGTTTTCCTTGATGGTCATAGTTCTGTTTGCTGTAACTGATCTGCAAGATTTTGGGAAAATACCATT
hsa-422	n4183	u3708	NONCODE	AY349600	U99	snoRNA	Homo sapiens (human)	hsa-422-U99	CCTCCTTTTCTTGGCGGGGATCGGGCTTGTGGTGCCGCTCCCCGTAATGTACGGAGGAAGAGGGAAAGGGCTCTGGCCCCCTCGGCGTCATGTCTTCGGTGCTGGCGGCTTCCCATCCGCTGGTTCTATCCTCAAACGCCGGGACACCG
hsa-423	n4184	u3709	NONCODE	AY349601	U100	snoRNA	Homo sapiens (human)	hsa-423-U100	GTGACTGTTCCTGGTATTGATTGCATTTGTTAGTTGTACAGTGCAACCATAGACAGTCACACACATTAAAACAGATGGTTCCTGCCGACAGGGTCTGTATAGTTATCAGATTTTCTGTGCGATGGCTCCATACATGT
hsa-424	n4185	u3710	NONCODE	AY349602	U101	snoRNA	Homo sapiens (human)	hsa-424-U101	GTTTGAATGATGACTTTAATTGTCGGATACCCCTTCACTCCTTTTATGAGTGAAACATAAGAGTCTGACAAAC
hsa-425	n4186	u65	NONCODE	AY349603	U102	snoRNA	Homo sapiens (human)	hsa-425-U102	AGCTTAATGATGACTGTTTTTTTTGATTGCTTGAAGCAATGTGAAAAACACATTTCACCGGCTCTGAAAGCT
hsa-426	n4187	u3711	NONCODE	AY349604	U103	snoRNA	Homo sapiens (human)	hsa-426-U103	TTGTCTGGCAATGATGACCCACTTGCCCTCACTGAGAACAAAGTTCGGTAATGAGAATCTTTGTTAATGGACTCAAGTTCTGAGCCAGCAA
hsa-427	n4188	u3712	NONCODE	AY349605	U104	snoRNA	Homo sapiens (human)	hsa-427-U104	GGCCTGCTGTGATGACATTCCAATTAAAGCACGTGTTAGACTGCTGACGCGGGTGATGCGAACTGGAGTCTGAGCCTGCC
hsa-428	n4189	u3713	NONCODE	AY349606	U105	snoRNA	Homo sapiens (human)	hsa-428-U105	CCCCTATCTCTCATGATGAACACATATGCCTCTGAGCTGCTGTGATTTCTGGCTTCAAAGTAAACGCTCTGAAGAAGAGATGGGG
hsa-429	n4190	u3714	NONCODE	AY349607	U106	snoRNA	Homo sapiens (human)	hsa-429-U106	TGTAAATGATGACTTCACTTTTTTCCCCATCAGATCGACAATGCTGACGTCTTATATTTTGCCAGTTAGTTCTGATACA
hsa-430	n4191	u3715	NONCODE	AY362862	UBE3A antisense RNA	snoRNA	Homo sapiens (human)	hsa-430-UBE3A antisense RNA	CAACATCCTGGAGTTGGTGTTGCCTAGCATCCACGGTGCGCCCCCTGCTGGTGGATGGCTCAGGATGGGGCAGTTGCCGTGGGAGGCCCGCTGCCTGCTGGAAGGAAGATGGTCAGTTCTTCTGAACCACAAAGGCCCTGCAGAGTCCTGGAGTCTGTGTGGCCTGGCTTCCAGGGTTCACCTCATGCTGGTGGATTGCTCAGGATGGGTGCCGAAGGTCTTTAAGGTCGTCAGCTCACCTACTGCCCAGCCTGTGGTGTCAAATGTCCTGCCTCTTCAAATGTGTTTGGATCGATGATGAGTCCCCCCAAAAAAACATTCCTTGGAAAAGCTGAACAAAATGAGTGAAAACTCATACCGTCGTTCTCAGCGGAACTGAGATCCAGCGCGTTGCCTCCA…
hsa-431	n4192	u3716	NONCODE	AY362863	UBE3A antisense RNA	snoRNA	Homo sapiens (human)	hsa-431-UBE3A antisense RNA	GCATGGAAGGAAGGACTGTGTCTGTGAGGGATGATCATCCTCTCATGTGATCCTTGGAGATGCCAGGAAGCCCCTTGACACATGTGGCATGGGCTCCTTCAGAGGCTTTTGGATCCGTCGTGAATGTGGCATGGGCATGCAAAGAAAGACAGAGGCTGCAAGGGATAAACTTCATCTTGGGAGATCCCTGGAGATGGCAGGGAACCCATGGACACATGTGGCATGGGCTCCTTTGGGTGCCGGTGGATCCCTTCATACGGTAAAGCCAGAGTTGGGTATCAACCAGATACACTGCAGGGGATCAGAGGACATGGCCTTTGTGTACTGCACATCTGTCAGATTTTCTCAAGCACACCCGTGTTTCCTCTTCACCTCCCACGTGGAAGTGATGAATTGGCC…
hsa-432	n4193	u3717	NONCODE	AY362864	UBE3A antisense RNA	snoRNA	Homo sapiens (human)	hsa-432-UBE3A antisense RNA	CCTTGGTGGGCCGTGAACTGAATGGTGGCGCTGGCCTGTGCCCAGTATATCTGGGTTCGGTGGCTGAGAGAGCTTTTGTTGCCCTGTGTCCGTGACGGGCCAGTGTTCTGCATGCATCCCATCACATGGATCCATGGAGGATGTTGAGCCCAGAGGAAGACTTGCACTGGGCCCAATGGCCCCAGGTCAGCGTCCATCAGCCAGGTGTCCAGCCCCTGGTGCACTGAAGATCGGGCCCTTCCTGGTGCCCTGGTCTCCTGCATTGAGCTGTGTGAGCTCTTCCACATGGAAGACCCCTGTCATTGACTGGCATAGGGTTCAGTGGCGGAGAGAGCATCAGGTGGCCCACGTCTGTGATGGGCCAGTATTCCACATGGATCTCATCACATGGGTCCATGG…
hsa-433	n4194	u3718	NONCODE	AY362865	UBE3A antisense RNA	snoRNA	Homo sapiens (human)	hsa-433-UBE3A antisense RNA	GAGCTGAAGCTCAGGCCCTTCCTGGCACCCTGGTCTGCTGCACTGAGCTGCGTGAGCTCTTCCACCCAGGTGCAACCCCCTGGCATTGACCAGCATAGGTATTGAGCCTGGAGGAAGACTTGAATTGGTCCCAATGGTCCCAGGCCAGCATCCATCAGCTAGGTGCTGAGCCCCTGGTGCACTGAAGATTGGGCACTTCCTGGCACCCTGGTGTGCTGCACCGAGCTGTGATGAGCACATCCGGGTCCTGCTGGATGCATGCGCCGGGAAGGACGTGCCCTGAGTTGGGTCGATGATGAGAACCTTATATTATCCTGAAGAGAGGTGATGACTTAAAAATCATGCTCAATAGGATTACGCTGAGGCCCAGTCTAGTGAGCTCTTCCCCACAGGTGGGCC…
hsa-434	n4195	u3719	NONCODE	AY362866	UBE3A antisense RNA	snoRNA	Homo sapiens (human)	hsa-434-UBE3A antisense RNA	ACCAGATGGTGAGCCCAGAGGAAGACCCCGTGGCTCTGGGCCAGTGTGCGTCAGCCAGGTCCCCAGCCCCCAGTGTGCTGAAGCTCAGGCCCTTCCCAACGCCCTGGTCTCCTGCACTGAGTGAGCTCTTCCGCCCATTTGGGCCCTCTGACATTGACCGGCATAGATGGTGAGCTCGGAGGAAGACTTGCATTGGGCCCAATGGAGCTGGGCCAGTTTCTGTCAGCCAGGTCCCCAGCTCCTGATGCACTGAAGCTCAGGCCCTTCCTGGAGCCCTGGTCTCCTGCCCTGAGCTGTGATGGTGAGCCTGGAGGAAGACTTGCACTGGGCCTTCTGTGCGCCGCCAGAGGCCATCAACCAGGTGCCCAGGTCCTTTTGTACTGAAGCTTGGGCCCTTCC…
hsa-435	n4235	u3749	NONCODE	AY421730	UBE3A antisense RNA	snoRNA	Homo sapiens (human)	hsa-435-UBE3A antisense RNA	GCATGGAAGGAAGGACTGTGTCTGTGAGGGATGATCATCCTCTCATGTGATCCTTGGAGATGCCAGGAAGCCCCTTGACACATGTGGCATGGGCTCCTTCAGAGGCTTTTGGATCCGTCGTGAATGTGGCATGGGCATGCAAAGAAAGACAGAGGCTGCAAGGGATAAACTTCATCTTGGGAGATCCCTGGAGATGGCAGGGAACCCATGGACACATGTGGCATGGGCTCCTTTGGGTGCCGGTGGATCCCTTCATACGGTAGTGTTGGTGTAAAAGGCAAACCCGTGTCATGAGGGATGGTCATCATCTTGTGTGATCCTTGGAGATGGCAGGAAGCCCTGGACATACATGGTGTGGGGGCTCCTCCAGAGGCTGTTGGGATCCTCCTGGATGTGGTG…
hsa-437	n4330	u3826	NONCODE	D88010	u14 snoRNA	snoRNA	Homo sapiens (human)	hsa-437-u14 snoRNA	TCACTGTGATGATGGTTTTCCAACATTCGCAGTTTCCACCAGAAAGGTTTTCCTTAGTGTTGGGTAAACCTTCCTTGGATGTCTGAGTGAG
hsa-438	n4331	u3827	NONCODE	D88010	u14 snoRNA	snoRNA	Homo sapiens (human)	hsa-438-u14 snoRNA	TCACTATGATGATTGGTTGCCAGACATTCGCAGTTTCCACCAGAAATGTTTTTCCTTATGTTGGCCAGTTCTTCCTTGGATGTCTGAGTGAG
hsa-454	n4405	u3885	NONCODE	L07382	snoRNA	snoRNA	Homo sapiens (human)	hsa-454-snoRNA	TCCAACGTGGATACACCCTGGGAGGTCACTCTCCCCGGGCTCTGTCCAAGTGGCGTAGGGGAGCATAGGGCTCTGCCCCATGATGTACAAGTCCCTTTCCACAACGTTGGAAATAAAGCTGGGCCTCGTGTCTGCGCCTGCATATTCCTACAGCTTCCCAGAGTCCTGTCGACAATTACTGGGGAGACAAACCATGCAGGAAACAGCC
hsa-455	n4406	u3886	NONCODE	L07383	snoRNA	snoRNA	Homo sapiens (human)	hsa-455-snoRNA	TGTGCACATTGTTAGAGCTTGGAGTTGAGGCTACTGACTGGCCGATGAACTCGCAAGTGTAGGTAGTGTGCTACATGAGGGGCAAGTTTTCGCTAACACCACAAGGGTCTCTGGCCCAATGAGTGGAGTTTGATAGTAATTCTTGCTACAAGTA
hsa-456	n4407	u3887	NONCODE	L07384	snoRNA	snoRNA	Homo sapiens (human)	hsa-456-snoRNA	AAAGCAGGATTCAGACTACAATATAGCTGCTAAGTGCTGTGTTGTCGTTCCCCCTGCTTAAAATAAAGTTGTTTCTTAACTATACCTGTCTGCTATTCTCCTGTAGCAGCCAGGGACGCTTGGTCTCATACATGT
hsa-470	n4450	u68	NONCODE	L15557	u15 snoRNA	snoRNA	Homo sapiens (human)	hsa-470-u15 snoRNA	CTTCAGTGATGACACGATGACGAGTCAGAAAGGTCACGTCCTGCTCTTGGTCCTTGTCAGTGCCATGTTCTGTGGTGCTGTGCACGAGTTCCTTTGGCAGAAGTGTCCTATTTATTGATCGATTTAGAGGCATTTGTCTGAGAAGG
hsa-471	n4451	u67	NONCODE	L15616	u15 snoRNA	snoRNA	Homo sapiens (human)	hsa-471-u15 snoRNA	CTTCGATGAAGAGATGATGACGAGTCTGACTTGGGGATGTTCTCTTTGCCCAGGTGGCCTACTCTGTGCTGCGTTCTGTGGCACAGTTTAAAGAGCCCTGGTTGAAGTAATTTCCTAAAGATGACTTAGAGGCATTTGTCTGAGAAGG
hsa-472	n4452	u67	NONCODE	L16016	U15	snoRNA	Homo sapiens (human)	hsa-472-U15	CTTCGATGAAGAGATGATGACGAGTCTGACTTGGGGATGTTCTCTTTGCCCAGGTGGCCTACTCTGTGCTGCGTTCTGTGGCACAGTTTAAAGAGCCCTGGTTGAAGTAATTTCCTAAAGATGACTTAGAGGCATTTGTCTGAGAAGG
hsa-473	n4473	u3941	NONCODE	L16791	U17A	snoRNA	Homo sapiens (human)	hsa-473-U17A	TCCAACGTGGATACACCCGGGAGGTCACTCTCCCCGGGCTCTGTCCAAGTGGCGTAGGGGAGCATAGGGCTCTGCCCCATGATGTACAAGTCCCTTTCCACAACGTTGGAAATAAAGCTGGGCCTCGTGTCTGCGCCTGCATATTCCTACAGCTTCCCAGAGTCCTGTCGACAATTACTGGGGAGACAAACCATGCAGGAAACAGCC
hsa-474	n4474	u3942	NONCODE	L16792	U17B	snoRNA	Homo sapiens (human)	hsa-474-U17B	TCCAACGTGGATACCCCGGGAGGTCACTCTCCCCAGGCTCTGTCCAAGTGGCATAGGGGAGCTTAGGGCTCTGCCCCATGATGTACAGTCCCTTTCCACAACGTTAGGAATGAAGCTGGGCCTCGTGTCTGCGCCTGCATATTCCTACAGCTTCCCAGAGTCCTGTGGACAATGACTGGGGAGACAAACCATGCAGGAAACATAT
hsa-475	n4493	u3941	NONCODE	L22738	E1b snoRNA	snoRNA	Homo sapiens (human)	hsa-475-E1b snoRNA	TCCAACGTGGATACACCCGGGAGGTCACTCTCCCCGGGCTCTGTCCAAGTGGCGTAGGGGAGCATAGGGCTCTGCCCCATGATGTACAAGTCCCTTTCCACAACGTTGGAAATAAAGCTGGGCCTCGTGTCTGCGCCTGCATATTCCTACAGCTTCCCAGAGTCCTGTCGACAATTACTGGGGAGACAAACCATGCAGGAAACAGCC
hsa-476	n4494	u3886	NONCODE	L22739	E2-1 snoRNA	snoRNA	Homo sapiens (human)	hsa-476-E2-1 snoRNA	TGTGCACATTGTTAGAGCTTGGAGTTGAGGCTACTGACTGGCCGATGAACTCGCAAGTGTAGGTAGTGTGCTACATGAGGGGCAAGTTTTCGCTAACACCACAAGGGTCTCTGGCCCAATGAGTGGAGTTTGATAGTAATTCTTGCTACAAGTA
hsa-477	n4495	u3887	NONCODE	L22740	E3-2 snoRNA	snoRNA	Homo sapiens (human)	hsa-477-E3-2 snoRNA	AAAGCAGGATTCAGACTACAATATAGCTGCTAAGTGCTGTGTTGTCGTTCCCCCTGCTTAAAATAAAGTTGTTTCTTAACTATACCTGTCTGCTATTCTCCTGTAGCAGCCAGGGACGCTTGGTCTCATACATGT
hsa-479	n4537	u3996	NONCODE	L36588	U22	snoRNA	Homo sapiens (human)	hsa-479-U22	TCCCAATGAAGAAACTTTCACATGTCTTACTCTCTGTCCTAGTCCCAGAGCCTGTAAAGGTGAACCACTGGGACTGGCTGGGGGAGAAGAGGAAGATTTGTTCCAGAAGGAACTGTCTGAGGGAT
hsa-483	n4549	u4007	NONCODE	L44140	U70	snoRNA	Homo sapiens (human)	hsa-483-U70	CCGCAGCCAATTAAGCCGACTGAGTTCCTTTCCTCATGGGGACCCAGTGTGCGATGGCTGCACACAGCAGCTTCCTTGGTAGTGTACGCAGCCTGTTGGTTGTATGGGTTGCTCTAAGGGACCTTGGAGACAGGC
hsa-485	n4586	u4041	NONCODE	M14061	u3	snoRNA	Homo sapiens (human)	hsa-485-u3	AAGACTATACTTTCAGGGATCATTTCTATAGTGTGTTACTAGAGAAGTTTCTCTGAACGTGTAGAGCACCGAAAACCACGAGGAAGAGAGGTAGCGTTTTCTCCTGAGCGTGAAGCCGGCTTTCTGGCGTTGCTTGGCTGCAACTGCCGTCAGCCATTGATGATCGTTCTTCTCTCCGTATTGGGGAGTGAGAGGGAGAGAACGCGGTCTGAGTGGT
hsa-508	n4772	u4197	NONCODE	S63405	E1 snoRNA	snoRNA	Homo sapiens (human)	hsa-508-E1 snoRNA	TCCAACGTGGATACACCCTGGGAGGTCACTCTCCCCGGGCTCTGTCCAAGTCGCGTAGGGGAGCATAGGGCTCTGCCCCATGATGTACAAGTCCCTTTCCACAACGTTGGAAATAAAGCTGGGCCTCGTGTCTGCGCCTGCATATTCCTACAGCTTCCCAGAGTCCTGTCGACAATTACTGGGGAGACAAACCATGCAGGAAACAGCC
hsa-513	n4867	u4281	NONCODE	U12207	E1-2 snoRNA	snoRNA	Homo sapiens (human)	hsa-513-E1-2 snoRNA	TCCAATGTGGATACACCCAGGAGGTCACTCTCTCCCCAGGCTGTGTCCAAGTAGCATAGGGGAGCACAGGGCTCTGTCCCCATGATGTACTGTCCTTTTCCATGACATTGGAGATGAAGCTGGACCTCAACTCTGCACATGCATATTCCTACAAGCTTCTCAGAGTCCTGTGGATAATGACGGAGGAGAGAAACCATGCAGGAAACAGCC
hsa-514	n4868	u4282	NONCODE	U12208	E1-5 snoRNA	snoRNA	Homo sapiens (human)	hsa-514-E1-5 snoRNA	TCCAACATGGATAGTCTGGGAGGTCACTCTCCCCAGGCTCTGTGGAAGTGGTGTTGGGGAGCATAGACGTTTGGTCCATGACGTACAGTACAGCCCCTTTCCACAATGCTGGAGATGAAGCTGGGTCTCCTGTCTGCGCCTGCATATTCCTATAGCTTCCCTGAGTCCTGTGGATGATGACTGGTGAGACAAATCGTGCAGGAAACAAGT
hsa-515	n4869	u4282	NONCODE	U12209	E1-6 snoRNA	snoRNA	Homo sapiens (human)	hsa-515-E1-6 snoRNA	TCCAACATGGATAGTCTGGGAGGTCACTCTCCCCAGGCTCTGTGGAAGTGGTGTTGGGGAGCATAGACGTTTGGTCCATGACGTACAGTACAGCCCCTTTCCACAATGCTGGAGATGAAGCTGGGTCTCCTGTCTGCGCCTGCATATTCCTATAGCTTCCCTGAGTCCTGTGGATGATGACTGGTGAGACAAATCGTGCAGGAAACAAGT
hsa-516	n4870	u3941	NONCODE	U12210	E1b snoRNA	snoRNA	Homo sapiens (human)	hsa-516-E1b snoRNA	CCAACGTGGATACACCCGGGAGGTCACTCTCCCCGGGCTCTGTCCAAGTGGCGTAGGGGAGCATAGGGCTCTGCCCCATGATGTACAAGTCCCTTTCCACAACGTTGGAAATAAAGCTGGGCCTCGTGTCTGCGCCTGCATATTCCTACAGCTTCCCAGAGTCCTGTCGACAATTACTGGGGAGACAAACCATGCAGGAAACAGCC
hsa-517	n4871	u4283	NONCODE	U12211	E1c snoRNA	snoRNA	Homo sapiens (human)	hsa-517-E1c snoRNA	TCCAACGTGGATACCCTGGGAGGTCACTCTCCCCAGGCTCTGTCCAAGTGGCATAGGGGAGCTTAGGGCTCTGCCCCATGATGTACAGTCCCTTTCCACAACGTTGAAGATGAAGCTGGGCCTCGTGTCTGCGCCTGCATATTCCTACAGCTTCCCAG
hsa-518	n4872	u4284	NONCODE	U12212	snoRNA	snoRNA	Homo sapiens (human)	hsa-518-snoRNA	CACGCAGGATTCAGACTAGAATATAGCTGTTAAGTGCTGTGTTGTCATTCTCCCTGCTTAAAATAAAGTTTTTTTCTTAACTATACCTGTCTGCTATCTGCTGTAGCAGCCAGGGATGCTTGGTTTCATACATGT
hsa-521	n5005	u3886	NONCODE	U36484	E2 snoRNA	snoRNA	Homo sapiens (human)	hsa-521-E2 snoRNA	TGTGCACATTGTTAGAGCTTGGAGTTGAGGCTACTGACTGGCCGATGAACTCGCAAGTGTAGGTAGTGTGCTACATGAGGGGCAAGTTTTCGCTAACACCACAAGGGTCTCTGGCCCAATGAGTGGAGTTTGATAGTAATTCTTGCTACAAGTA
hsa-522	n5012	u4407	NONCODE	U40580	U26	snoRNA	Homo sapiens (human)	hsa-522-U26	CTACGGGGATGATTTTACGAACTGAACTCTCTCTTTCTGATGGATTAGTGGAGAAAACAGAAAATTCTGAGTAGC
hsa-523	n5013	u4408	NONCODE	U40580	U27	snoRNA	Homo sapiens (human)	hsa-523-U27	ACTCCATGATGAACACAAAATGACAAGCATATGGCTGAACTTTCAAGTGATGTCATCTTACTACTGAGAAGT
hsa-524	n5014	u4409	NONCODE	U40580	U28	snoRNA	Homo sapiens (human)	hsa-524-U28	GTCAGATGATTTGAATTGATAAGCTGATGTTCTGTGAGGTACAAAAGTTAATAGCATGTTAGAGTTCTGATGGCA
hsa-525	n5015	u4410	NONCODE	U40580	U29	snoRNA	Homo sapiens (human)	hsa-525-U29	TTTCTATGATGAATCAAACTAGCTCACTATGACCGACAGTGAAAATACATGAACACCTGAGAAAC
hsa-526	n5016	u4411	NONCODE	U40580	U30	snoRNA	Homo sapiens (human)	hsa-526-U30	GTTTGTGATGACTTACATGGAATCTCGTTCGGCTGATGACTTGCTGTTGAGACTCTGAAATCTGATTTTC
hsa-527	n5017	u4412	NONCODE	U40580	U31	snoRNA	Homo sapiens (human)	hsa-527-U31	CACCAGTGATGAGTTGAATACCGCCCCAGTCTGATCAATGTGTGACTGAAAGGTATTTTCTGAGCTGT
hsa-528	n5018	u3996	NONCODE	U40580	u22	snoRNA	Homo sapiens (human)	hsa-528-u22	TCCCAATGAAGAAACTTTCACATGTCTTACTCTCTGTCCTAGTCCCAGAGCCTGTAAAGGTGAACCACTGGGACTGGCTGGGGGAGAAGAGGAAGATTTGTTCCAGAAGGAACTGTCTGAGGGAT
hsa-529	n5019	u4413	NONCODE	U40580	U25	snoRNA	Homo sapiens (human)	hsa-529-U25	TTCCTATGATGAGGACCTTTTCACAGACCTGTACTGAGCTCCGTGAGGATAAATAACTCTGAGGAGA
hsa-530	n5082	u3886	NONCODE	U43901	E2 snoRNA	snoRNA	Homo sapiens (human)	hsa-530-E2 snoRNA	TGTGCACATTGTTAGAGCTTGGAGTTGAGGCTACTGACTGGCCGATGAACTCGCAAGTGTAGGTAGTGTGCTACATGAGGGGCAAGTTTTCGCTAACACCACAAGGGTCTCTGGCCCAATGAGTGGAGTTTGATAGTAATTCTTGCTACAAG
hsa-569	n5470	u4796	NONCODE	X13707	U11	snoRNA	Homo sapiens (human)	hsa-569-U11	AAAAAGGGCTTCTGTCGTGAGTGGCACACGTAGGGCAACTCGATTGCTCTGCGTGCGGAATCGACATCAAGAGATTT
hsa-570	n5490	u4041	NONCODE	X14945	u3	snoRNA	Homo sapiens (human)	hsa-570-u3	AAGACTATACTTTCAGGGATCATTTCTATAGTGTGTTACTAGAGAAGTTTCTCTGAACGTGTAGAGCACCGAAAACCACGAGGAAGAGAGGTAGCGTTTTCTCCTGAGCGTGAAGCCGGCTTTCTGGCGTTGCTTGGCTGCAACTGCCGTCAGCCATTGATGATCGTTCTTCTCTCCGTATTGGGGAGTGAGAGGGAGAGAACGCGGTCTGAGTGGT
hsa-572	n5555	u4866	NONCODE	X52138	U36	snoRNA	Homo sapiens (human)	hsa-572-U36	TTGCCAATGATGGTTAAGAATTTCTTCACCGTAATAAACCATGTGGTCAGCATTGCATCTGAGGCAAA
hsa-579	n5653	u4936	NONCODE	X61923	U24	snoRNA	Homo sapiens (human)	hsa-579-U24	TGCAGATGAATGTAAAAGCCTATTTGCTATCTGAGAGATGTGGATGACATTTTAAACCACCAAGATCGCTGATGCA
hsa-580	n5654	u4937	NONCODE	X61923	U36	snoRNA	Homo sapiens (human)	hsa-580-U36	TTGCCAATGATGGTTAAGAATTCTTCACCGTAATAAACCATGTGGTCAGCATTGCATCTGAGGCAAA
hsa-581	n5706	u4983	NONCODE	X67247	U39	snoRNA	Homo sapiens (human)	hsa-581-U39	CGTGTATGATGACAACTCGGTAATGCTGCATACTCCCGAGTGCGCGGTGGGGAAGCCAACCTTGGAGAGCTGAGCGTGCG
hsa-582	n5735	u59	NONCODE	X72205	u16 snoRNA	snoRNA	Homo sapiens (human)	hsa-582-u16 snoRNA	GTATCCTTTGTTTCACTACCTAAGACTGGTCATCTCTGATGGAATTTAGCGGCCTGGGTCTGGTTTATTGATGATAATACGGTGTAAAAATATTACTTTTTTTTGTCTTGAAGAGAAGGGGCTTCATTTATATGGGGTTATTTTGCTTGCAATGATGTCGTAATTTGCGTCTTACTCTGTTCTCAGCGACAGTTGCCTGCTGTCAGTAAGCTGGTACAGAAGGTTGACGAAAATTCTTACTGAGCAAGAAATAACCTTGTTGTAATTACTAAAATTTGAGAAATGTGATTCTTGACTGGAAAAATAG
hsa-584	n5780	u5043	NONCODE	X87373	U73	snoRNA	Homo sapiens (human)	hsa-584-U73	AATGAATGATGACAAAATGTTTCAGTCCCAAATGATACATACTGATTATACCATTATATTTATCCTGACATT
hsa-586	n5790	u5051	NONCODE	X94290	u19	snoRNA	Homo sapiens (human)	hsa-586-u19	ATCCAGCGGTTGTCAGCTATCCAGGCTCATGTGGTGCCTGTGATGGTGTTACACTGTTGGAAGAGCAAACACTGTCTTTATTGAGGTTTGGCTCCAAGCACTGTTTTGGTGTTGTAGCTGAGTACCTTTGGGCAGTGTTTTGCACCTCTGAGAGTGGAATGACTCCTGTGGAGTTGATCCTAGTCTGGGTGCAAACAATT
hsa-587	n5792	u5053	NONCODE	X94598	u32 snoRNA	snoRNA	Homo sapiens (human)	hsa-587-u32 snoRNA	GTCAGTGATGAGCAACATTCACCATCTTTCGTTTGAGTCTCACGCCATGAGATCAACCCCATGCACCGCTCTGAGA
hsa-588	n5793	u33	NONCODE	X94599	u33 snoRNA	snoRNA	Homo sapiens (human)	hsa-588-u33 snoRNA	GCCGGTGATGAGAACTTCTCCCACTCACATTCGAGTTTCCCGACCATGAGATGACTCCACATGCACTACCATCTGAGG
hsa-589	n5794	u34	NONCODE	X94600	U34	snoRNA	Homo sapiens (human)	hsa-589-U34	GTCCATGATGTTCCGCAACTACCTACATTGTTTGATCCTCATGAAAGCAGCACTGGCTGAGA
hsa-590	n5795	u5054	NONCODE	X94601	u35 snoRNA	snoRNA	Homo sapiens (human)	hsa-590-u35 snoRNA	GCAGATGATGTCCTTATCTCACGATGGTCTGCGGATTGACTGCGGGAATGGCGACAATGCCAATGGCTTAGCTGATG
hsa-591	n5796	u5055	NONCODE	X94602	u37 snoRNA	snoRNA	Homo sapiens (human)	hsa-591-u37 snoRNA	ATTCGTGATGACTGATCATTTCTTCACTTTGACCAGATGTCTACTGAAGAAAGCCTGCGTCTGAGG
hsa-592	n5805	u5064	NONCODE	X96640	u41 snoRNA	snoRNA	Homo sapiens (human)	hsa-592-u41 snoRNA	TGGGAAGTGATGACACCTGTGACTGTTGATGTGGAACTGATTTATCGCGTATTCGTACTGGCTGATCCTG
hsa-593	n5806	u5065	NONCODE	X96641	U42	snoRNA	Homo sapiens (human)	hsa-593-U42	GGCTAATGATGGAAAAATCATTATTGGAAAAGAATGACATGAACAAAGGAACCACTGAAGTG
hsa-594	n5807	u2075	NONCODE	X96642	u43 snoRNA	snoRNA	Homo sapiens (human)	hsa-594-u43 snoRNA	CACAGATGATGAACTTATTGACGGGCGGACAGAAACTGTGTGCTGATTGTCACGTTCTGATT
hsa-595	n5808	u5066	NONCODE	X96643	u44 snoRNA	snoRNA	Homo sapiens (human)	hsa-595-u44 snoRNA	CCTGGATGATGATAGCAAATGCTGACTGAACATGAAGGTCTTAATTAGCTCTAACTGACT
hsa-596	n5809	u5067	NONCODE	X96644	u45 snoRNA	snoRNA	Homo sapiens (human)	hsa-596-u45 snoRNA	GGTCAATGATGTGTTGGCATGTATTATCTGAATCTATTGCTGATGTGTAATAACACTTTAGCTCTAGAATTACTCTGAGACCTT
hsa-597	n5810	u5068	NONCODE	X96645	u45 snoRNA	snoRNA	Homo sapiens (human)	hsa-597-u45 snoRNA	GGTCAATGATGTAATGGCATGTATTAGCTGAATCTAAAGTTGATGTGAGTTCTAGAATTACACTGAGACCT
hsa-598	n5811	u5069	NONCODE	X96646	u46 snoRNA	snoRNA	Homo sapiens (human)	hsa-598-u46 snoRNA	GTAGGGTGATGAAAAAGAATCCTTAGGCGTGGTTGTGGCCGTCTTGGTCACCTGTGTGCCACTTGCCAATGCAAGGACTTGTCATAGTTACACTGACT
hsa-599	n5812	u849	NONCODE	X96647	u47 snoRNA	snoRNA	Homo sapiens (human)	hsa-599-u47 snoRNA	AACCAATGATGTAATGATTCTGCCAAATGAAATATAATGATATCACTGTAAAACCGTTCCATTTTGATTCTGAGGTT
hsa-600	n5813	u5070	NONCODE	X96648	u48 snoRNA	snoRNA	Homo sapiens (human)	hsa-600-u48 snoRNA	AGTGATGATGACCCCAGGTAACTCTGAGTGTGTCGCTGATGCCATCACCGCAGCGCTCTGACC
hsa-601	n5814	u5071	NONCODE	X96649	u49 snoRNA	snoRNA	Homo sapiens (human)	hsa-601-u49 snoRNA	TGCTCTGATGAAATCACTAATAGGAAGTGCCGTCAGAAGCGATAACTGACGAAGACTACTCCTGTCTGATT
hsa-602	n5815	u5072	NONCODE	X96650	u51 snoRNA	snoRNA	Homo sapiens (human)	hsa-602-u51 snoRNA	GTTGCATGATGAATAAAATCAAATCACCATCTTTCGGCTGAGTTCGTGATGGATTTGCTTTTTTCTGATT
hsa-603	n5816	u5073	NONCODE	X96651	u52 snoRNA	snoRNA	Homo sapiens (human)	hsa-603-u52 snoRNA	GGGAATGATGATTTCACAGACTAGAGTCTCCGATGCTGGTCATGATGTCAAAACTAAGTTCTGATC
hsa-604	n5817	u5074	NONCODE	X96652	u53 snoRNA	snoRNA	Homo sapiens (human)	hsa-604-u53 snoRNA	ATGCTATGATGACATCCATATGGTTTCGCTGCTGGCTGAGTTTCAGAGATGACACCTTTCTCTTGGCTGTCTGAGCCT
hsa-605	n5818	u69	NONCODE	X96653	u54 snoRNA	snoRNA	Homo sapiens (human)	hsa-605-u54 snoRNA	TGGCGATGAGGAGGTACCTATTGTGTTGAGTAACGGTGATAATTTTATACGCTATTCTGAGCCGATT
hsa-606	n5819	u4983	NONCODE	X96654	U55	snoRNA	Homo sapiens (human)	hsa-606-U55	GTGTATGATGACAACTCGGTAATGCTGCATACTCCCGAGTGCGCGGTGGGGAAGCCAACCTTGGAGAGCTGAGC
hsa-607	n5820	u5075	NONCODE	X96655	u56 snoRNA	snoRNA	Homo sapiens (human)	hsa-607-u56 snoRNA	CCACAATGATGGCAATATTTTTCGTCAACAGCAGTTCACCTAGTGAGTGTTGAGACTCTGGGTCTGAGTGA
hsa-608	n5821	u5076	NONCODE	X96656	u57 snoRNA	snoRNA	Homo sapiens (human)	hsa-608-u57 snoRNA	TGGAGGTGATGAACTGTCTGAGCCTGACCTTGTAGAATGGAGGCAAAAAAACTGATTTAATGAGCCTGATCC
hsa-609	n5822	u5077	NONCODE	X96657	U58	snoRNA	Homo sapiens (human)	hsa-609-U58	CTGCAGTGATGACTTTCTTAGGACACCTTTGGATTTACCGTGAAAATTAATAAATTCTGAGCAGC
hsa-610	n5823	u62	NONCODE	X96658	u58 snoRNA	snoRNA	Homo sapiens (human)	hsa-610-u58 snoRNA	CTGCGATGATGGCATTTCTTAGGACACCTTTGGATTAATAATGAAAACAACTACTCTCTGAGCAGC
hsa-611	n5824	u5078	NONCODE	X96659	u59 snoRNA	snoRNA	Homo sapiens (human)	hsa-611-u59 snoRNA	CCTTCTATGATGATTTTATCAAAATGACTTTCGTTCTTCTGAGTTTGCTGAAGCCACATTTAGGTACTGAGAAGG
hsa-612	n5825	u5079	NONCODE	X96660	u60 snoRNA	snoRNA	Homo sapiens (human)	hsa-612-u60 snoRNA	AGTCTGTGATGAATTGCTTTGACTTCTGACACCTCGTATGAAAACTGCACGTGCAGTCTGATTATTTAGCAAGACTGAGGCTT
hsa-613	n5826	u5080	NONCODE	X96661	u61 snoRNA	snoRNA	Homo sapiens (human)	hsa-613-u61 snoRNA	GCTATGATGAATTTGATTGCATTGATCGTCTGACATGATAATGTATTTTTGTCCTCTAAGAAGTTCTGAGCTT
hsa-614	n5827	u5081	NONCODE	X96662	u50 snoRNA	snoRNA	Homo sapiens (human)	hsa-614-u50 snoRNA	TATCTGTGATGATCTTATCCCGAACCTGAACTTCTGTTGAAAAAAAAAACTTTTACGGATCTGGCTTCTGAGAT
hsa-615	n5843	u5095	NONCODE	X97582	u38 snoRNA	snoRNA	Homo sapiens (human)	hsa-615-u38 snoRNA	TTCTCGTGATGAAAACTCTGTCCAGTTCTGCTACTGAAGGGAGAGAGATGAGAGCCTTTTAGGCTGAGGAA
hsa-616	n5844	u5096	NONCODE	X97583	u38 snoRNA	snoRNA	Homo sapiens (human)	hsa-616-u38 snoRNA	TCTCAGTGATGAAAACTTTGTCCAGTTCTGCTACTGACAGTAAGTGAAGATAAAGTGTGTCTGAGGAGA
hsa-617	n5845	u1951	NONCODE	X97584	U36a	snoRNA	Homo sapiens (human)	hsa-617-U36a	TTGCAATGATGTGAATCTCTCACTGAATTCAACCTTGAAGTGCGAATCCATGAGCTTTTTAACCCTGAGCAA
hsa-618	n5848	u4866	NONCODE	X97587	U36c	snoRNA	Homo sapiens (human)	hsa-618-U36c	TTGCCAATGATGGTTAAGAATTTCTTCACCGTAATAAACCATGTGGTCAGCATTGCATCTGAGGCAAA
hsa-619	n5875	u5122	NONCODE	Y11158	u64 snoRNA	snoRNA	Homo sapiens (human)	hsa-619-u64 snoRNA	ACTCTCTCGGCTCTGCATAGTTGCACTTGGCTTCACCCGTGTGACTTTCGTAACGGGGAGAGAGAGAAAAGATCTCCTCAGGACCTCGGATGGGCCTTACTGTGGCCTCTCTTTCCTTGAGGGGTGCAACAGGC
hsa-620	n5876	u5123	NONCODE	Y11159	u65 snoRNA	snoRNA	Homo sapiens (human)	hsa-620-u65 snoRNA	TCAGCCACCCGCCACTGCACCTGACCAGGTCTCTGTTGGCTGGTGCAATCCAGTGGTGAGCTGATAGTAAACCCCAGCTTAGGAAACAGGGTTGTTCTTCATGTGGATGACTCTGTGCCGAAAGCATGGGAACAGCT
hsa-621	n5877	u70	NONCODE	Y11160	U66	snoRNA	Homo sapiens (human)	hsa-621-U66	GTGCAAACTCGATCACTAGCTCTGCGTGATGTGGCAGAAGCAAAGGGAACCAGGTTTGCAAAAGTAACTGTGGTGATGGAAATGTGTTAGCCTCAGACACTACTGAGGTGGTTCTTTCTATCCTAGTACAGTC
hsa-622	n5878	u5124	NONCODE	Y11161	u67 snoRNA	snoRNA	Homo sapiens (human)	hsa-622-u67 snoRNA	ATCCAAGGTGATTCCCTCTCCAAGGGGACATCAGTGCCTCTCAGGAAAGTAGCAGCTTGGAATAGAATCTGGCATGCCTAAGGCCTTTGGGGAACTGGGATGCTTATTTCCTCTGCCTTCCTTGGCTGCCCACATGG
hsa-623	n5879	u5125	NONCODE	Y11162	u68 snoRNA	snoRNA	Homo sapiens (human)	hsa-623-u68 snoRNA	ATTGCACCTAAACCCAAGAATCACTGTTTCTTATAGCGGTGGTTTAAACAGAGGTGCAAACAGCAAGCGGATCTTGTCGCCTTTGGGGGGCTGTGGCCGTGCCCCTCAAAGTGAATTTGGAGGTTCCACAACT
hsa-624	n5880	u66	NONCODE	Y11163	u69 snoRNA	snoRNA	Homo sapiens (human)	hsa-624-u69 snoRNA	AAAGCAGGTTGCAATTACAGTGCTTCATTTTGTGGAAGTACTGCCATTATCCTGCTGAAAGAAAAGCCGTGTTAATCATTTTTGATTTTGCCTTTATGAGGGTAAAATCATGACAGATTGACATGGACAATT
hsa-625	n5881	u4007	NONCODE	Y11164	U70	snoRNA	Homo sapiens (human)	hsa-625-U70	CCGCAGCCAATTAAGCCGACTGAGTTCCTTTCCTCATGGGGACCCAGTGTGCGATGGCTGCACACAGCAGCTTCCTTGGTAGTGTACGCAGCCTGTTGGTTGTATGGGTTGCTCTAAGGGACCTTGGAGACAGGC
hsa-626	n5882	u5126	NONCODE	Y11165	U71a	snoRNA	Homo sapiens (human)	hsa-626-U71a	CTCCTGCATCCGAAAGTGATCATAGGCTGCCTGTGCCTAGGTCATTGATAGTGCAGGGAGAGGAACGCTGAAAGAGGTTGTCCCCGTGTTTGGAGGGTCCACCCTATCCCATCCGAACCCTGAAGCTTTCACACAACT
hsa-627	n5883	u5127	NONCODE	Y11166	U71b	snoRNA	Homo sapiens (human)	hsa-627-U71b	CTCCTGTATTCGAAAGTGATCGTGGGCTGCCTTTGCCCTGGTCATTGATAGTGCAGGGAGAGGAATCAATGAAAGCGCTTCCCCGTGTTTGAAGGGTCCACTCCTATCCCTTCCAAACTCTGGAGCTTTCGTACATGC
hsa-628	n5884	u5128	NONCODE	Y11167	U72	snoRNA	Homo sapiens (human)	hsa-628-U72	CTGCGAATATTCTCGCTGTTCTGATTTTGTAATAGTCAGGACAGGCTAAACATTCGCTATATTAAGACCATGCATGTGTCCCCAAACCTAGTTCTTTCCCTAGGTCTGGTTTCATAAATGCTGGTGATAAAC
hsa-629	n6002	u5229	NONCODE	Z34290	u20 snoRNA	snoRNA	Homo sapiens (human)	hsa-629-u20 snoRNA	TGGATATGATGACTGATTACCTGAGAAATAATTGATGAAATCTCAAGAAAATTCCTCTAGATAGTCAAGTTCTGATCCAG
hsa-630	n6011	u5232	NONCODE	Z35312	U21	snoRNA	Homo sapiens (human)	hsa-630-U21	GCTGAATGATGATATCCCACTAACTGAGCAGTCAGTAGTTGGTCCTTTGGTTGCATATGATGCGATAATTGTTTCAAGACGGGACTGATGGCAGC
hsa-631	n6035	u5245	NONCODE	Z48764	U24	snoRNA	Homo sapiens (human)	hsa-631-U24	TGCAGATGATGTAAAAGAATATTTGCTATCTGAGAGATGGTGATGACATTTTA
hsa-632	n6036	u5245	NONCODE	Z48765	U24	snoRNA	Homo sapiens (human)	hsa-632-U24	TGCAGATGATGTAAAAGAATATTTGCTATCTGAGAGATGGTGATGACATTTTAAACCACCAAGATCGCTGATGCA
hsa-633	n6097	u4983	NONCODE	Z69626	U39	snoRNA	Homo sapiens (human)	hsa-633-U39	CGTGTATGATGACAACTCGGTAATGCTGCATACTCCCGAGTGCGCGGTGGGGAAGCCAACCTTGGAGAGCTGAGCGTGCG
hsa-634	n6099	u5069	NONCODE	Z69628	u40 snoRNA	snoRNA	Homo sapiens (human)	hsa-634-u40 snoRNA	GTAGGGTGATGAAAAAGAATCCTTAGGCGTGGTTGTGGCCGTCTTGGTCACCTGTGTGCCACTTGCCAATGCAAGGACTTGTCATAGTTACACTGACTGT
hsa-635	n6197	u5313	NONCODE	Z83330	U73a	snoRNA	Homo sapiens (human)	hsa-635-U73a	GAATAAGTGATGAAAAAAGTTTCGGTCCCAGATGATGGCCAGTGATAACAACATTTTTCTGATGTT
hsa-636	n6200	u5313	NONCODE	Z83334	U73	snoRNA	Homo sapiens (human)	hsa-636-U73	AATAAGTGATGAAAAAAGTTTCGGTCCCAGATGATGGCCAGTGATAACAACATTTTTCTGATGTT
hsa-26	n126	u113	NONCODE	AC002429	U4	snRNA	Homo sapiens (human)	hsa-26-U4	AGCTTTGTGCAGTGGCAGTATCACAGCAAATGAGGTTTATCCTAGGCGTGATTATAGCTAATTGAAGACTTTTCCCAATATCCCGCTGTGAGGACTTACAATACAGTCGGCATTAACATTTTTTGGCAGTCTTTATGGAGACTG
hsa-28	n128	u115	NONCODE	AC002456	U13	snRNA	Homo sapiens (human)	hsa-28-U13	ATCCTTTTGTATAGTTCATAAGCGTGATGATTGGGGTTTCACCTCATGTGTAAGATGTGCCTCCCTCAAACCTTACTACAAGGTCAGTACATTACCTGTCTGA
hsa-29	n129	u116	NONCODE	AC002457	U13	snRNA	Homo sapiens (human)	hsa-29-U13	ATCCATTTGTGGTTCATAAGCGTGATGATTGAGCTTTCACACACATGTGAGACGTGCCTCACCCAATCCTTGTTATGATGTCAGCATATTACCCATCTGA
hsa-31	n131	u118	NONCODE	AC002541	U6	snRNA	Homo sapiens (human)	hsa-31-U6	GTGCTTGCCTTGGTAGCGCATATACTAAAGCTGGAATGATACAGAGAAGTTTAGCATGGCCCCTGAACAAGGATGACATTCAAATTCGTGAAGCATTCCATTTTTT
hsa-34	n134	u121	NONCODE	AC003087	U13	snRNA	Homo sapiens (human)	hsa-34-U13	ATCCTTTTGTGGTTCAAGAGCGTGATGATTGGGTTTTCACGCTCATGTGTGAGAAGTGCCTCCCTCGAATCTTGTTATGACTCCATGTTGGCAAATTATGTCTGA
hsa-36	n138	u123	NONCODE	AC004022	U13	snRNA	Homo sapiens (human)	hsa-36-U13	CTTTTGTAGTTCCTAAGTGTGATGATTGGGTGTTCACAGGCATGTGTGAGATGGCCTCCCTCAAACCTTGTTATGACATTGGCATA
hsa-38	n140	u125	NONCODE	AC004128	U6	snRNA	Homo sapiens (human)	hsa-38-U6	GTGCTCGCTTCGGCAGCACATGTACTAAAATTAGAACGATACAGAGAAGATTAGCATGGCCCCTGCGCAAGGATGACACGCAAATTCGTGAAGCATTCCATATTTTT
hsa-40	n142	u127	NONCODE	AC004142	U13	snRNA	Homo sapiens (human)	hsa-40-U13	ATGCTTTTGTAGTTCGTAAGCATGATGATTGGGTTTTCTTGCTCTTGTATGAGATGTGCCTCCGTCATACCTTG
hsa-41	n147	u132	NONCODE	AC004455	U6	snRNA	Homo sapiens (human)	hsa-41-U6	GTGTTCATTTCTGCAACACACCTGCCAGAATTGGAACAGTAAGAGAAGATAAGCATGGCTCCTGCACGAGATGACAAGCCAAACTGTGAAGCATTCCATGTTTTT
hsa-42	n148	u133	NONCODE	AC004458	U6	snRNA	Homo sapiens (human)	hsa-42-U6	GTGTTCGCTTTGACGGCACATATACTAAAATTGGAATGATACAGAGAAGATTAGCATGGCCCCCGTGCAAGGATGACATGTAAATTCATGAAGTGTCCCATATTCTT
hsa-43	n149	u134	NONCODE	AC004458	U6	snRNA	Homo sapiens (human)	hsa-43-U6	GTGCTCGCTTTGGCAGCACATATACTAAAATTGGAATAATACTGAGAAGATTAGCATGGCCCCTGCCCAAGGATGATAGGCAATCCACAAAGCATTTCATATTTTT
hsa-44	n150	u135	NONCODE	AC004485	U13	snRNA	Homo sapiens (human)	hsa-44-U13	ATCCTTTTGTAGTTTGTAAGTGTGATGATTGGGTTTTTTCACGCTCATGTGTGAGATATGCCTTCCTTAAAGTTTGTTACATCATCAGCACATTACCCATCTGA
hsa-45	n151	u136	NONCODE	AC004541	U2	snRNA	Homo sapiens (human)	hsa-45-U2	TCTTTCATTTAGCATAAATTCTCCAGGTTCAGCCATGTTGTCACAATTACATTAAATGGATATTTAGGGCAGATAGGTGGAAGAGGAGCTTGTTCTGTCCACTCCCTGCATTGACCTAGCATTGCAGTGCGT
hsa-47	n153	u138	NONCODE	AC004548	U6	snRNA	Homo sapiens (human)	hsa-47-U6	GTACTTGCTTCGACAGCACATACTAGAACTGGAATGATACAGAGAAGATTAGCATGGCTTCTACACAAGAATGACATGAAAATTTATGAAGCATTCCAAATTTTT
hsa-56	n162	u146	NONCODE	AC004884	U6	snRNA	Homo sapiens (human)	hsa-56-U6	GTGCTTGCTTCAGCAGCATATATACTAAAATTGGAACAATACAGAAAAGATTAGCATGGCCCCTGCCCAAGGATGACTCACAAATTCATGAAGTGTTCTAGTAATTTT
hsa-57	n163	u147	NONCODE	AC004885	U6	snRNA	Homo sapiens (human)	hsa-57-U6	GTGCTCCTCTTGGCAGCACATATGCAAAAATAGGAAAGATACAGAGAAGATTAGCATGGCCCTTATGCAAGGATGACACACACATTTATGAAGCATTTTATATTTTT
hsa-58	n164	u148	NONCODE	AC004888	U6	snRNA	Homo sapiens (human)	hsa-58-U6	TGCTCTCTTTGGCAGCACGTGTACTAATAATATAGGAAGGATACATAAAAGATTAGCACAGCCCTTGTGCAAGGTTGACATGCATATCTGTGAAGTGTCTCATATT
hsa-59	n165	u149	NONCODE	AC004889	U6	snRNA	Homo sapiens (human)	hsa-59-U6	GTGTTGGCTTTGGCAGCACTTTCTAAAATCAGAATGATGCCAACAAGATTAAAATGGTTCTTGAATATAGATTACACAAAATTTTGTGAAGCATTTCATGTTTTT
hsa-60	n166	u150	NONCODE	AC004895	U6	snRNA	Homo sapiens (human)	hsa-60-U6	GTGCTCACTTCAGCAGCACATATACTAAAAACTGGAACGACACAGAGATTAGCACAGCTCCCGCACAAGAATGAAACACAAATTCCTGAAGCATTCCATA
hsa-66	n172	u156	NONCODE	AC004912	U13	snRNA	Homo sapiens (human)	hsa-66-U13	ATCCTCTTGTAGTTCATGAGCGTGATGATTGAGTATTCATGTGCATGTGTGAGATGTGCCACTCTCTGAACCTTGTTACAACCTTGGCACATTACCTGTCTGACC
hsa-67	n173	u157	NONCODE	AC004915	U1	snRNA	Homo sapiens (human)	hsa-67-U1	ATATGTACCTGGCAGGGGAGATACCATGATCATGAAGGTGGTTTTCCCAGGGTGAAGCTTATCCATTGTACTCCGGATATGCTGACCCCTGTGATTTCCCCAGATGTAGGAAACTCAACTACA
hsa-68	n174	u158	NONCODE	AC004921	U13	snRNA	Homo sapiens (human)	hsa-68-U13	ATCCTTTCGTAGTTCATAAGCATGATGATCGGGTGTTCACATGCTCATATGTGACATGTGCCACCCTCGAATCTTGGTACAATGTTGGGACATTACCCATCTGA
hsa-74	n180	u164	NONCODE	AC004987	U6	snRNA	Homo sapiens (human)	hsa-74-U6	TGCTTGCTCCAGTAACACACATACTTAAGTTGGAACAATAGAGAGATTGGCATGGCCTCTCTGAAAGAATGACATGCAAATTTGTGAAGCATTCCATATTTTT
hsa-75	n181	u165	NONCODE	AC004991	U13	snRNA	Homo sapiens (human)	hsa-75-U13	ATCCTTTTGTAGTTTGTAAGGGTGATGATTGGGGTTTCATGCTTATATGTGAGACATGCCTCCCTCAAACCTTGTTATGTCAGCACATTACCCATCTGAT
hsa-77	n183	u167	NONCODE	AC005049	U6	snRNA	Homo sapiens (human)	hsa-77-U6	GCGCTGGCTTCGGCAGCACATATACTAAAAATTGGAAAGACAGGGAGAAGATCGCATGGCCCCTGTGCAAAGATGACATGCAAATTCATAAAGCATTTCATATATTT
hsa-79	n185	u169	NONCODE	AC005077	U6	snRNA	Homo sapiens (human)	hsa-79-U6	TGCTTGCTTCAGTAGCACGTATACTACAGTTGGAACAATAGGGAGATTGGCATGGCCTCTGTGCAAGAACGACATGCAAGTTTCTGAATCATTCCATATTTTT
hsa-80	n186	u170	NONCODE	AC005084	U6	snRNA	Homo sapiens (human)	hsa-80-U6	GTGCTCGCTTCGGCAGCACATATAGTAAAATTGGAACTATACAGAAAAGATTAGCATGGCCCCTGCACAAGGATGACACACAGATTTGTGAAGCATTGCATATTTTT
hsa-82	n188	u172	NONCODE	AC005094	U1	snRNA	Homo sapiens (human)	hsa-82-U1	ATACTCGTCTGGCAGGGAAGATAAAATGATCATGAAGGTGGCTTTCCCAGGGTGAGATTTATTTATTGCACTCTGGGTGTGCAGACCCCTGCAATTTCCCCGAAAGTGGGAAACTTGGCTGCATAATTTGTGTT
hsa-86	n198	u181	NONCODE	AC005377	U1	snRNA	Homo sapiens (human)	hsa-86-U1	ATACTTACCTTGTGGGGGAGATAACAGGATCACAGAAATGATTTTCCCAGGGCAAGCCTCATCCATTGCACTCTGGATGGGCTGACCCTCACAATTTCCCCAAACGTGGGACCTCAACTGCATAATTTGTGGTAATGGGGGACTGTGTTTATGCTTTCCCCT
hsa-87	n199	u182	NONCODE	AC005377	U6	snRNA	Homo sapiens (human)	hsa-87-U6	GTGCTTGCTTTGACAGCACATACACTAAAAAATTGGAATGATACAGAGAAGATTAGCATGGCCCCTGTGCAAGGATGACATGCAAATTCATGAAGCATTCCAT
hsa-95	n207	u190	NONCODE	AC006006	U6	snRNA	Homo sapiens (human)	hsa-95-U6	GTGCTTGCTTCAGCAGCACATATACTAAAATTGGAATAATACAGAGAAGATAGGCATGGCCCTTGCCTAAGAATGGCATGCAAATTCATGAAGCACTCCATATTTTT
hsa-97	n215	u198	NONCODE	AC006320	U13	snRNA	Homo sapiens (human)	hsa-97-U13	AGGAGGAAGGGAAGGGGGAAGGGAAGGGAAAGGGAAAGGGAAAGGGAAAGGGGAAGGGAAGGGAAAGGGGAAGGGAA
hsa-98	n216	u199	NONCODE	AC006324	U6	snRNA	Homo sapiens (human)	hsa-98-U6	GTGTTCACATAGGCAGCACACATAGAACACTGGAATGATACAGTGAAGATGAGCATGGCCCCTGCACAAGGATGACACACAAATCCATGAAGCATTCCATA
hsa-99	n217	u200	NONCODE	AC006362	U4	snRNA	Homo sapiens (human)	hsa-99-U4	AGCTTTGTGCAGTGGCAGTAAGGTAGCCAATGAGGTTTATTTGAGGCGCAATTATTGCTAATTGAAACAGATTCGTAGTGCACAGAGAGTGGGATTTGTAGTTAACTACATCTAGATTTTTAAATCCCCAC
hsa-100	n218	u201	NONCODE	AC006465	U6	snRNA	Homo sapiens (human)	hsa-100-U6	TGATTGGTTTTGCAGCAGATATACTAAAATTGGAATGATACAGAGAAGACCAGCATAGCTCCTGCACACACAGGGTGATACACAAATTTGTGAA
hsa-104	n227	u209	NONCODE	AC006992	U6	snRNA	Homo sapiens (human)	hsa-104-U6	GCGCTTGCTTTGGCAGCACATATGCTAACACTGGACCAATACAGGGAAGATCAGCAAGGCCCCTGCACAAGAATGACACATAAATGCATAAAGATTCCATATTTTT
hsa-107	n230	u211	NONCODE	AC007032	U6	snRNA	Homo sapiens (human)	hsa-107-U6	CTTGCTTTGCAGCACATATACCAAAATTGGAATGAGACTGAGAGATTAGCATGGCCCCTGTGCAAAGAGGACACAAAAATTCATGAAGTGTTTCATATTGTT
hsa-108	n233	u214	NONCODE	AC007276	U6atac	snRNA	Homo sapiens (human)	hsa-108-U6atac	TTGCACTCCCCTTAACAATAATGAAAGAGGCCTCAGGCCTGACAGCAGGGACACGGTTAAGACACTGCCACCTGCTCCCTCACTTCT
hsa-110	n235	u216	NONCODE	AC007735	U1	snRNA	Homo sapiens (human)	hsa-110-U1	ATACTTACCTGGCAGGGGAGATAACCATGATCACGAAGGTGGTTTTCCCAGGGCAAGGCTTATCCATTGCACTCTGGACATGCTGACCCCTGCGATGTCCCCAAATATGGGAGACTTGACTGCATAATTTGTGGTAGTGAGGCACTGCATTCGC
hsa-111	n236	u217	NONCODE	AC008267	U6	snRNA	Homo sapiens (human)	hsa-111-U6	TGTTTGCTTCAGTAGCACATATACTAAAGTTGGAACGATAGATTGGCATGGCCTCTGTGCAAGAATGACATGCAAATTTGTGAATCATTCCATATGTTT
hsa-113	n238	u219	NONCODE	AC011228	U6	snRNA	Homo sapiens (human)	hsa-113-U6	GTGTTTGCTTCAGCAACATGTATACTAAAATTGGAATGATATAGAGAAGATAAGCATGGCCCCTGCACAAGGATGACACACAAATTCATGAAGCGTCCCATATTTT
hsa-117	n242	u223	NONCODE	AC018705	U6	snRNA	Homo sapiens (human)	hsa-117-U6	GTGCTCATTTTGGCAGTACATATACTAAAATTGGAATGATACAGAGAAGATTAGCATGGCCTCTGAGCAAGGATGACATGCAAATTCATGAAGTATTCCATAT
hsa-121	n256	u237	NONCODE	AC026281	U6	snRNA	Homo sapiens (human)	hsa-121-U6	GTCCTTGCTTTGGCTGAACCTAACACTAAAATTGGAACAATACCAAGAAGATTGCACAACATGGCCCTGTGCAAGGATGATATGTAAGGTCATGAAGCAT
hsa-122	n257	u238	NONCODE	AC027644	U13	snRNA	Homo sapiens (human)	hsa-122-U13	TTTTGTTTTTTGTTTTTTTTTGAGATGGAGTCTTGCTCTGTTGCCCAGGCTGGAGTGCAGTGGCATGATCTCAGCTCACTGCAACCCCACCTTTTGGGTTCAAGTGATTC
hsa-123	n258	u239	NONCODE	AC069292	U6	snRNA	Homo sapiens (human)	hsa-123-U6	GAGTTTGCTTCAGCAGCAAGTGTACTAAAATTAAAACAATATAGAGAAGATTAGCATGATCCCTGCACAAGTGTGACACACAAATTTGCGAAGCATTCTATTTTTTT
hsa-124	n259	u240	NONCODE	AC069305	U6	snRNA	Homo sapiens (human)	hsa-124-U6	GTGCTTGCTTCGGCAGCACATATACTAAAATTGGAACGGTACAGAGAAAAGTAGCAAGGCCCCTGGGCAAAGATGACATGCAAATTCCTGAAGCATTCCACATTT
hsa-125	n260	u241	NONCODE	AC072054	U13	snRNA	Homo sapiens (human)	hsa-125-U13	ATCCTTTTGTTGTTCATGAGCATGACAATTGGGTGTTTTCATGCAGCGAGTGAGATGTGCCACCCTGGAACCTTGTTACGACGTCGCATGTTACCTGTCTGACC
hsa-128	n263	u244	NONCODE	AC073107	U6	snRNA	Homo sapiens (human)	hsa-128-U6	TGCTTGCTTCGGTAGCACATATACTAAAGTTGGAACAATAGAGAGATTGGCATGGCCTCTGTGCAAGAATGACATGCAAATTTGTGAAGCATTCCATATTTTT
hsa-133	n268	u249	NONCODE	AC073203	U6	snRNA	Homo sapiens (human)	hsa-133-U6	GTACTGGCTTTGGCAGCACATATACTAAAATTAGAATGAAGCAGAGATTAGCACTGCTCCTGCACAAAGATGACATGCAAATTGATGAAGTTTTCCATACTTTT
hsa-134	n269	u250	NONCODE	AC073264	U6	snRNA	Homo sapiens (human)	hsa-134-U6	GTGTTGGCTTTGGCAGCACTTTCTAAAATTAGAATGACACAGACAAGATTAACACGTCTCCTGCATATAGATTACACAAAATTTTGTGAAGCGTTTCATACTTT
hsa-135	n270	u251	NONCODE	AC073269	U13	snRNA	Homo sapiens (human)	hsa-135-U13	ATCCTTTTGTAGTTTATAAGCGTGATGATTGGGTTTTCATGCTCATGTGTGAGAAGTGCCTTCCTCAAACCTTGTTATGCTGTTGGTGCATTACTCATGTGAT
hsa-138	n273	u254	NONCODE	AC073323	U6	snRNA	Homo sapiens (human)	hsa-138-U6	GTGTTTGCTTCAGCAGCCCATATACTGAAATTGGAACCATATAGAGAAGATTAGCATGGCCCTTGGACAAGGATGACATGCAAACTTGTGAAGTGTTCCATATT
hsa-140	n275	u256	NONCODE	AC073335	U6	snRNA	Homo sapiens (human)	hsa-140-U6	TGCTTGCTTCGGTAGCACATATACTAAAGTTGGAACAATAGAGAGATTGGCATGGCCTCTTTGCAAGAATGTCATGCAAATTTGTGAAGCATTCCATATATTT
hsa-144	n279	u260	NONCODE	AC074024	U6	snRNA	Homo sapiens (human)	hsa-144-U6	GTGCTCACTTCAGTAGCATATATACTAAAATTATAATAATACCCAGAAGATTAGTATGGCCCTTGTGCAAGGATGACACACAAATTTGTAAAGCATTCCATATT
hsa-146	n281	u262	NONCODE	AC074257	U6	snRNA	Homo sapiens (human)	hsa-146-U6	GTACTCTGTGTGGCCGCACATACACTACAATTGGAACAATACGGAGAAGATGAGCACAGCTTCTGTGCAAGGATGACACACAGATTCGTGGTGTTCAAAA
hsa-147	n282	u263	NONCODE	AC074348	U2	snRNA	Homo sapiens (human)	hsa-147-U2	ATCCCTTCTAGGTCTTTTGGCTAAGATCAAGTGTAGAATCTGCTTTTATCAGTTTAATATCTGGTACTTCCTCTATCCCAGGACAATATATTAAGTGGATTTTTGGAGCAGGGAGATGG
hsa-155	n290	u271	NONCODE	AC091812	U6	snRNA	Homo sapiens (human)	hsa-155-U6	TGCTCACTTTAGCAACACATACTAAAATTGGAACCATACTGAGAAGAATAGCATGACCTCCATGCAAACAGGACATGCAAATTTGTGATGTGTT
hsa-158	n293	u274	NONCODE	AC092100	U6	snRNA	Homo sapiens (human)	hsa-158-U6	GTGCTTGCGTTAGCAGCACATATACTGAAGTTGCAACAGTACAGTGGAAATTTGCATGGCCCTTGCATCAGGATGACATAGATTTATAAAGTCCATATTTTT
hsa-163	n298	u279	NONCODE	AC092585	U6	snRNA	Homo sapiens (human)	hsa-163-U6	GTGCTCACTTTGGAAGCACATATACTCAAATTGGAACTATACAGTGAACATTAGCATGGCCCCTGCACAAGGATGACATGCAAATTTGTGATGCATTCCATATTCTT
hsa-165	n300	u281	NONCODE	AC092647	U6	snRNA	Homo sapiens (human)	hsa-165-U6	GTGCTCACTTCGGCAGCACATATACTAAAATTGGCATGACATGGAGAAGATGAGCATGGTACCTGGGAAAGTATGACACACAAATTCATTAAGCATTTCATATTTTT
hsa-168	n303	u284	NONCODE	AC093087	U13	snRNA	Homo sapiens (human)	hsa-168-U13	ATTCTTTCGTAGTTCGTAAGCTGGATTATTGAGTATTCACACACGTGTGTGAGATGTGCCACCCTTGAACCTTGTTACAACGTGGGCACATTATTCACTTGA
hsa-169	n304	u285	NONCODE	AC093376	U6	snRNA	Homo sapiens (human)	hsa-169-U6	TACTTGCTTTGGCAGCACATACACTAAAATTAAAATGATACAGAGAAGATTATCTGACCCTTGTGCCAGGATTACACACAAATTCGTGAATTATTCCATATTTTT
hsa-170	n305	u286	NONCODE	AC093392	U6	snRNA	Homo sapiens (human)	hsa-170-U6	GTGCACGCTTTGGTAGCACGTATACTAAAATTGGAAAGATACAGAGAAGATTAGCATGGCCTCTGCACAAAGATGACGTGCAAATTTGTGTTGCGTTCCATATT
hsa-171	n306	u287	NONCODE	AC093392	U6	snRNA	Homo sapiens (human)	hsa-171-U6	TGCTTGCTCCAGTAGCACACATACTTAAGTTGGAACAATAGAGAGATTGGCATGGCCTCTCTGAAAGAATGACATGCAAATTTGTGAAGCATTCCATATTTTT
hsa-172	n307	u288	NONCODE	AC093582	U6	snRNA	Homo sapiens (human)	hsa-172-U6	GTGCTCACTTCGGCAGCACATATACAAAAGGTGGCATGACATGGAGAAGATAAGCATGGTCCCTGTGAAAGGATGACAAACAAATTCATGAAGCATTCCATATTTT
hsa-174	n309	u290	NONCODE	AC093743	U6	snRNA	Homo sapiens (human)	hsa-174-U6	AGAATAAATAAATAATTGGAACGATACAGAGAAGATTAGCATGGCTCCTGGGCAACGATGACACAAATTTGGGAAGTGTTTCATGTTTT
hsa-177	n312	u293	NONCODE	AC095044	U6	snRNA	Homo sapiens (human)	hsa-177-U6	GTGCTTGCTTTGGCAGCACATATACTAAAATTGGAAAGATACAGAGAAGATTAGCATGGCCCCTGCGTAAGGATGACATGCAAATTCGTGAAGCATTCCATATTTTT
hsa-179	n314	u295	NONCODE	AC096582	U6	snRNA	Homo sapiens (human)	hsa-179-U6	TGCTTGCCTCAGTAGCACACATACTTAAGTTGGAACAATAGAGAGATTGGCATGGCCTCTGTGAAAGAATGACATGCAAATTTGTGAAGCATTCCATATTTTT
hsa-180	n315	u296	NONCODE	AC096582	U6	snRNA	Homo sapiens (human)	hsa-180-U6	GTGCATGCTTCGGTAGCACATATACTAAAATTGGAAAGATACAGAGAAGATTAGCATGGCCCCTGCACAAAGATGACATGCAAATTTGTGTTGCGTTCCATATT
hsa-181	n316	u297	NONCODE	AC097646	U6	snRNA	Homo sapiens (human)	hsa-181-U6	TGCTTGCCTCAGTAGCACACATACTTAAGTTGGAACAATAGAGAGATTGGCACGGCCTCTGTGAAAGAATGACATGCAAATTTGTGAAGCATTCCATATTTTT
hsa-183	n318	u299	NONCODE	AC104700	U6	snRNA	Homo sapiens (human)	hsa-183-U6	GTTCTTGCGTCGGCAGCACATATACTAAAATTGGAACGATACAGAGAAGATTAGCA
hsa-184	n319	u300	NONCODE	AC104843	U13	snRNA	Homo sapiens (human)	hsa-184-U13	TGTAGTTCCCGAGCACGATGACTGGGTGTTCACGTGCACGTGTGGGATGTGCCACCCTCTGAACCTTGTTACGATGTTGGCACATTA
hsa-186	n321	u302	NONCODE	AC106862	U6	snRNA	Homo sapiens (human)	hsa-186-U6	GTGTTGGCTTTGGCAGCACTTTCTAAAATTAGAATGACACAGACAAGATTAACACGTCTCCTGCATATAGATTACACAAAATTTTGTGAAGCGTTTCATATTTT
hsa-297	n1963	u1855	NONCODE	AF452638	U6	snRNA	Homo sapiens (human)	hsa-297-U6	AAAGTTGAACCAATACAGAGACGATTAGCATGGCCCTTGCACCAGGATGACATGCAAATTTATGAAGCATTCCATATTTT
hsa-439	n4334	u3829	NONCODE	J00318	u1 snRNA	snRNA	Homo sapiens (human)	hsa-439-u1 snRNA	ATACTTACCTGGCAGGGGAGATACCATGATCACGAAGGTGGTTTTCCCAGGGCGAGGCTTATCCATTGCACTCCGGATGTGCTGACCCCTGCGATTTCCCCAAATGTGGGAAACTCGACTGCATAATTTGTGGTAGTGGGGGACTGCGTTCGCGCTTTCCCCTG
hsa-440	n4350	u3842	NONCODE	J04118	u11 snRNA	snRNA	Homo sapiens (human)	hsa-440-u11 snRNA	NAAGGCTTCTGTCGTGAGTGGCACACGTAGGGCAACTCGATTGCTCTGCGTGCGGAATCGACATCAAGAGATTTCGGAAGCATAATTTTTTGGTATTTGGGCAGCTGGTGATCGTTGGTCCCGGCGCCCTT
hsa-441	n4351	u3843	NONCODE	J04119	u12 snRNA	snRNA	Homo sapiens (human)	hsa-441-u12 snRNA	NTGCCTTAAACTTATGAGTAAGGAAAATAACGATTCGGGGTGACGCCCGAATCCTCACTGCTAATGTGAGACGAATTTTTGAGCGGGTAAAGGTCGCCCTCAAGGTGACCCGCCTACTTTGCGGGATGCCTGGGAGTTGCGATCTGCCCG
hsa-442	n4355	u3846	NONCODE	K00472	u4 snRNA	snRNA	Homo sapiens (human)	hsa-442-u4 snRNA	NAGCTTTGCGCAGTGGCAGTATCGTAGCCAATGAGGTTTATCCGAGGCGCGATTATTGCTAATTGAAAACTTTTCCCAATACCCCGCCGTGACGACTTGCAATATAGTCGGCATTGGCAATTTTTGACAGTCTCTACGGAGACTG
hsa-443	n4356	u3847	NONCODE	K00473	u4 snRNA	snRNA	Homo sapiens (human)	hsa-443-u4 snRNA	NAGCTTTGCGCAGTGGCAGTATCGTAGCCAATGAGGTTTATCCGAGGCGCGATTATTGCTAATTGAAAACTTTTCCCAATACCCCGCCATGACGACTTGAAATATAGTCGGCATTGGCAATTTTTGACAGTCTCTACGGAGA
hsa-444	n4370	u3829	NONCODE	K00788	u1 snRNA	snRNA	Homo sapiens (human)	hsa-444-u1 snRNA	GATACTTACCTGGCAGGGGAGATACCATGATCACGAAGGTGGTTTTCCCAGGGCGAGGCTTATCCATTGCACTCCGGATGTGCTGACCCCTGCGATTTCCCCAAATGTGGGAAACTCGACTGCATAATTTGTGGTAGTGGGGGACTGCGTTCGCGCTTTCCCCTG
hsa-448	n4381	u3864	NONCODE	K02227	u2 snRNA	snRNA	Homo sapiens (human)	hsa-448-u2 snRNA	ATCGCTTCTCGGCCTTTTGGCTAAGATCAAGTGTAGTATCTGTTCTTATCAGTTTAATATCTGATACGTCCTCTATCCGAGGACAATATATTAAATGGATTTTTGGAGCAGGGAGATGGAATAGGAGCTTGCTCCGTCCACTCCACGCATCGACCTGGTATTGCAGTACCTCCAGGAACGGTGCACCC
hsa-449	n4390	u3872	NONCODE	K02847	u2 snRNA	snRNA	Homo sapiens (human)	hsa-449-u2 snRNA	TCAGTTTAATATCTGATACGTCCTCTATCCGAGGACAATATATTAAATGGATTTTTGGAACTAGGAGTTGGAATAGGAGCTTGCTCCGTCCACTCCACGCATCGACCTGGTATTGCAGTACCTCCAGGAACGGTGCACCA
hsa-450	n4393	u3864	NONCODE	K03022	U2	snRNA	Homo sapiens (human)	hsa-450-U2	ATCGCTTCTCGGCCTTTTGGCTAAGATCAAGTGTAGTATCTGTTCTTATCAGTTTAATATCTGATACGTCCTCTATCCGAGGACAATATATTAAATGGATTTTTGGAGCAGGGAGATGGAATAGGAGCTTGCTCCGTCCACTCCACGCATCGACCTGGTATTGCAGTACCTCCAGGAACGGTGCACCC
hsa-451	n4394	u3864	NONCODE	K03023	U2	snRNA	Homo sapiens (human)	hsa-451-U2	ATCGCTTCTCGGCCTTTTGGCTAAGATCAAGTGTAGTATCTGTTCTTATCAGTTTAATATCTGATACGTCCTCTATCCGAGGACAATATATTAAATGGATTTTTGGAGCAGGGAGATGGAATAGGAGCTTGCTCCGTCCACTCCACGCATCGACCTGGTATTGCAGTACCTCCAGGAACGGTGCACCC
hsa-452	n4398	u3878	NONCODE	K03099	u6 snRNA	snRNA	Homo sapiens (human)	hsa-452-u6 snRNA	CTGCGCAAGGATGACACGCAAATTCGTGAAGCGTTCCATATTTTT
hsa-453	n4401	u3881	NONCODE	K03167	u5 snRNA	snRNA	Homo sapiens (human)	hsa-453-u5 snRNA	ATACTCTGGTTTCTCTTCAGATCGCATAAATCTTTCGCCTTTTACTAAAGATTTCCGTGGAGAGGAACAACTCTGAGTCTTAACCCAATTTTTTGAGCCTTGCTCCGACAAGGCTA
hsa-480	n4538	u3864	NONCODE	L37793	U2	snRNA	Homo sapiens (human)	hsa-480-U2	CGCTTCTCGGCCTTTTGGCTAAGATCAAGTGTAGTATCTGTTCTTATCAGTTTAATATCTGATACGTCCTCTATCCGAGGACAATATATTAAATGGATTTTTGGAGCAGGGAGATGGAATAGGAGCTTGCTCCGTCCACTCCACGCATCGACCTGGTATTGCAGTACCTCCAGGAACGGTGCACCC
hsa-481	n4546	u4004	NONCODE	L43845	u12 snRNA	snRNA	Homo sapiens (human)	hsa-481-u12 snRNA	CCTAGTGGTACACACCTGTAATCCCAGCTACTTGGGAGGCTGAGGCAGGAGAATCGCTTAAATCCGGGAGGCAAAGGTTGCAGTGAACCGAGATCACGCCACTGCACTCCAGACTGGACGACAGAGCGAAACTCCATCTTAAAAAACAAAACAGGACAAAAAAGTGAGAACATACGATGTTTGCTTTTCCATTCCTGAGTTACTTCATTTAGAATATATGGTTTTAAAAAAAAAGAATATGATGGTTTCTTTCCTTCCTCCCTTTCTTCCTCCTCCTCTTCTTCTTTCTCTCTCTCTCTCTCGCTCTTTCGTGTGTAGTAAAATAACATAATTTATTTTTTTAAATTCCCAGTACCATGTCTTAAACTTATGAGTAAGGAAAATAACGATTGTTATTCG…
hsa-482	n4547	u4005	NONCODE	L43846	u12 snRNA	snRNA	Homo sapiens (human)	hsa-482-u12 snRNA	CCGCTAGGGAGCGACGAACTACTTCCGGCGTCCGCGGACCAACTCTCGCGACAGCCAGCTCAAAGCAGGCAAGAACCGGAAGGGGCGGGGACGTTCCCCGTGAGCCTTCGCGGTGCTGGCTGCTCATCTGCATACGGAAGTTCGGCACATTATGAATTATTTATTTTCCTCGAGGGAAAAAATTAAATGAAAAGCAACAAAATACATTATTAACAAGTGAGACAAACTTCAATGGAACTGGGTCATGACCTCAACAGTCAACTACGATAGTCATCATACGCCTAATGAGAATAGAATTCATTACCTAGGAAATAAACTAAAAACGTCCTTATGCCTTAAACTTATGAGTAAGGAAAATAACGATTCGGGGTGACGCCCGAATCCTCACTGCTAATGTGA…
hsa-484	n4570	u4027	NONCODE	M11772	U5	snRNA	Homo sapiens (human)	hsa-484-U5	ACCCAATTTTTTGAGGCCTTGCTTTGGCAAGGCTA
hsa-486	n4591	u4044	NONCODE	M14385	u1	snRNA	Homo sapiens (human)	hsa-486-u1	ATACTTACCTGGCAGGGGAGATACCATGATCACGAAGGTGGTTTTCCCAGGGCGAGGCTTATCCATTGCACTCCGGATGTGCTGCCCCTGCGATTTCCCCAAATGTGGGAAACTCGACTGCATAATTTGTGGTAGTGGGGGACTGCGTTCGCGCTTTCCCCTG
hsa-487	n4592	u4044	NONCODE	M14386	u1	snRNA	Homo sapiens (human)	hsa-487-u1	ATACTTACCTGGCAGGGGAGATACCATGATCACGAAGGTGGTTTTCCCAGGGCGAGGCTTATCCATTGCACTCCGGATGTGCTGCCCCTGCGATTTCCCCAAATGTGGGAAACTCGACTGCATAATTTGTGGTAGTGGGGGACTGCGTTCGCGCTTTCCCCTG
hsa-488	n4593	u3829	NONCODE	M14387	u1	snRNA	Homo sapiens (human)	hsa-488-u1	ATACTTACCTGGCAGGGGAGATACCATGATCACGAAGGTGGTTTTCCCAGGGCGAGGCTTATCCATTGCACTCCGGATGTGCTGACCCCTGCGATTTCCCCAAATGTGGGAAACTCGACTGCATAATTTGTGGTAGTGGGGGACTGCGTTCGCGCTTTCCCCTG
hsa-489	n4594	u4045	NONCODE	M14486	u6 snRNA	snRNA	Homo sapiens (human)	hsa-489-u6 snRNA	GTGCTCGCTTCGGCAGCACATATACTAAAATTGGAACGATACAGAGAAGATTAGCATGGCCCCTGCGCAAGGATGACACGCAAATTCGTGAAGCGTTCCATATTTT
hsa-490	n4597	u4044	NONCODE	M14585	u1	snRNA	Homo sapiens (human)	hsa-490-u1	ATACTTACCTGGCAGGGGAGATACCATGATCACGAAGGTGGTTTTCCCAGGGCGAGGCTTATCCATTGCACTCCGGATGTGCTGCCCCTGCGATTTCCCCAAATGTGGGAAACTCGACTGCATAATTTGTGGTAGTGGGGGACTGCGTTCGCGCTTTCCCCTG
hsa-491	n4598	u4044	NONCODE	M14586	U1	snRNA	Homo sapiens (human)	hsa-491-U1	ATACTTACCTGGCAGGGGAGATACCATGATCACGAAGGTGGTTTTCCCAGGGCGAGGCTTATCCATTGCACTCCGGATGTGCTGCCCCTGCGATTTCCCCAAATGTGGGAAACTCGACTGCATAATTTGTGGTAGTGGGGGACTGCGTTCGCGCTTTCCCCTG
hsa-492	n4599	u4044	NONCODE	M14587	u1	snRNA	Homo sapiens (human)	hsa-492-u1	ATACTTACCTGGCAGGGGAGATACCATGATCACGAAGGTGGTTTTCCCAGGGCGAGGCTTATCCATTGCACTCCGGATGTGCTGCCCCTGCGATTTCCCCAAATGTGGGAAACTCGACTGCATAATTTGTGGTAGTGGGGGACTGCGTTCGCGCTTTCCCCTG
hsa-493	n4607	u4054	NONCODE	M15956	u4	snRNA	Homo sapiens (human)	hsa-493-u4	AGCTTTGCGCAGTGGCAGTATCGTAGCCAATGAGGTCTATCCGAGGCGCGATTATTGCTAATTGAAAACTTTTCCCAATACCCCGCCGTGACGACTTGCAATATAGTCGGCACTGGCAATTTTTGACAGTCTCTACGGAGACTG
hsa-494	n4608	u4055	NONCODE	M15957	u4	snRNA	Homo sapiens (human)	hsa-494-u4	AGCTTTGCGCAGTGGCAGTATCGTAGCCAATGAGGTTTATCCGAGGCGCGATTATTGCTAATTGAAAACTTTTCCCAATACCCCGCCATGACGACTTGAAATATAGTCGGCATTGGCAATTTTTGACAGTCTCTACGGAGACTG
hsa-495	n4620	u4065	NONCODE	M17910	U7	snRNA	Homo sapiens (human)	hsa-495-U7	GNNGTGTTACAGCTCTTTTAGAATTTGTCTAGTAGGCTTTCTGGCTTTTCACCGGAAAGCCCCT
hsa-496	n4631	u3864	NONCODE	M19204	U2	snRNA	Homo sapiens (human)	hsa-496-U2	ATCGCTTCTCGGCCTTTTGGCTAAGATCAAGTGTAGTATCTGTTCTTATCAGTTTAATATCTGATACGTCCTCTATCCGAGGACAATATATTAAATGGATTTTTGGAGCAGGGAGATGGAATAGGAGCTTGCTCCGTCCACTCCACGCATCGACCTGGTATTGCAGTACCTCCAGGAACGGTGCACC
hsa-497	n4632	u4076	NONCODE	M19206	U2	snRNA	Homo sapiens (human)	hsa-497-U2	CCCTCCGGGGTACAACGTGTTTCCTAAAAGTAGAGGG
hsa-499	n4671	u3829	NONCODE	M28012	U1	snRNA	Homo sapiens (human)	hsa-499-U1	ATACTTACCTGGCAGGGGAGATACCATGATCACGAAGGTGGTTTTCCCAGGGCGAGGCTTATCCATTGCACTCCGGATGTGCTGACCCCTGCGATTTCCCCAAATGTGGGAAACTCGACTGCATAATTTGTGGTAGTGGGGGACTGCGTTCGCGCTTTCCCCTG
hsa-500	n4672	u3829	NONCODE	M28013	U1	snRNA	Homo sapiens (human)	hsa-500-U1	ATACTTACCTGGCAGGGGAGATACCATGATCACGAAGGTGGTTTTCCCAGGGCGAGGCTTATCCATTGCACTCCGGATGTGCTGACCCCTGCGATTTCCCCAAATGTGGGAAACTCGACTGCATAATTTGTGGTAGTGGGGGACTGCGTTCGCGCTTTCCCCTG
hsa-504	n4751	u4178	NONCODE	M77838	U5	snRNA	Homo sapiens (human)	hsa-504-U5	NNGCTCTGGTTTCTCTTCAAATCGTATAAATCTTTCGCCTTTTACTAAAGATTTCCGTGGAGAGAAACCGTTTTGAGTTTCTAGCTAATTTTTTGAAGCCCT
hsa-505	n4752	u4179	NONCODE	M77839	U5	snRNA	Homo sapiens (human)	hsa-505-U5	NNACTCTGGTTTCTCTTCAAATCGTATAAATCTTTCGCCTTTTACTAAAGATTTCCGTGGAGAGAAACGAGTGTGAGTCTGAAACCAATTTTTTGAGGCCTTGCGTTTTTTAGCAGGGCTT
hsa-506	n4753	u4180	NONCODE	M77840	U5	snRNA	Homo sapiens (human)	hsa-506-U5	NATCTCTGGTTTCTCTTCATAACGAATAAATCTTTTGCCTTTTACTAAAGATTTCCGTGGAGAGAAACAACTATGAGTTTATGGTTAAATTTTTTGAAGTCTTGCCTAGGCAAGGCTCG
hsa-531	n5093	u4479	NONCODE	U47924	U7	snRNA	Homo sapiens (human)	hsa-531-U7	GCAGTGTTACAGCTCTTTTAGAATTTGTCTAGTAGGCTTTCTGGCTTTTTACCGGAAAGCCCCT
hsa-534	n5198	u3864	NONCODE	U57614	U2	snRNA	Homo sapiens (human)	hsa-534-U2	ATCGCTTCTCGGCCTTTTGGCTAAGATCAAGTGTAGTATCTGTTCTTATCAGTTTAATATCTGATACGTCCTCTATCCGAGGACAATATATTAAATGGATTTTTGGAGCAGGGAGATGGAATAGGAGCTTGCTCCGTCCACTCCACGCATCGACCTGGTATTGCAGTACCTCCAGGAACGGTGCACCC
hsa-536	n5204	u4574	NONCODE	U62822	U4atac	snRNA	Homo sapiens (human)	hsa-536-U4atac	AACCATCCTTTTCTTGGGGTTGCGCTACTGTCCAATGAGCGCATAGTGAGGGCAGTACTGCTAACGCCTGAACAACACACCCGCATCAACTAGAGCTTTTGCTTTATTTTGGTGCAATTTTTGGAAAAATA
hsa-537	n5205	u4575	NONCODE	U62823	U6atac	snRNA	Homo sapiens (human)	hsa-537-U6atac	GTGTTGTATGAAAGGAGAGAAGGTTAGCACTCCCCTTGACAAGGATGGAAGAGGCCCTCGGGCCTGACAACACGCATACGGTTAAGGCATTGCCACCTACTTCGTGGCATCTAACCATCGTTTTT
hsa-540	n5250	u4616	NONCODE	U72851	U62	snRNA	Homo sapiens (human)	hsa-540-U62	TCTCAGTGATGTAATTCCAATAGATCCTTCTGACCCTCCACTGTGGACTCAATAGCAGGGAGATGAAGAGGACAGTGACTGAGAGA
hsa-541	n5251	u4617	NONCODE	U72852	U63	snRNA	Homo sapiens (human)	hsa-541-U63	GTGCAATGATGTATTTTATTCAACACATCATTCTGAAAGAACGTGTGGAAAACTAATGACTGAGCACA
hsa-548	n5322	u3829	NONCODE	V00590	U1A	snRNA	Homo sapiens (human)	hsa-548-U1A	ACTTACCTGGCAGGGGAGATACCATGATCACGAAGGTGGTTTTCCCAGGGCGAGGCTTATCCATTGCACTCCGGATGTGCTGACCCCTGCGATTTCCCCAAATGTGGGAAACTCGACTGCATAATTTGTGGTAGTGGGGGACTGCGTTCGCGCTTTCCCCTG
hsa-549	n5323	u3829	NONCODE	V00591	U1	snRNA	Homo sapiens (human)	hsa-549-U1	ATACTTACCTGGCAGGGGAGATACCATGATCACGAAGGTGGTTTTCCCAGGGCGAGGCTTATCCATTGCACTCCGGATGTGCTGACCCCTGCGATTTCCCCAAATGTGGGAAACTCGACTGCATAATTTGTGGTAGTGGGGGACTGCGTTCGCGCTTTCCCCTG
hsa-550	n5324	u4679	NONCODE	V00592	U4A	snRNA	Homo sapiens (human)	hsa-550-U4A	AGCTTTGCGCAGTGGCAGTATCGTAGCCAATGAGGTTTATCCGAGGCGCGATTATTGCTAATTGAAAACTTTTCCCAATACCCCGCCGTGACGACTTGCAATATAGTCGGCATTGGCAATTTTTGACAGTCTCTACGGAGACTGG
hsa-552	n5346	u3864	NONCODE	X01408	U2	snRNA	Homo sapiens (human)	hsa-552-U2	ATCGCTTCTCGGCCTTTTGGCTAAGATCAAGTGTAGTATCTGTTCTTATCAGTTTAATATCTGATACGTCCTCTATCCGAGGACAATATATTAAATGGATTTTTGGAGCAGGGAGATGGAATAGGAGCTTGCTCCGTCCACTCCACGCATCGACCTGGTATTGCAGTACCTCCAGGAACGGTGCACCC
hsa-553	n5347	u4695	NONCODE	X01691	U5	snRNA	Homo sapiens (human)	hsa-553-U5	ATACTCTGGTTTCTCTTCAGATCGCATAAATCTTTCGCCTTTTACTAAAGATTTCCGTGGAGAGGAACAACTCTGAGTCTTAACCCAATTTTTTGAGCCTTGCCTTGGCAAGGCTA
hsa-555	n5358	u3864	NONCODE	X02665	U2	snRNA	Homo sapiens (human)	hsa-555-U2	ATCGCTTCTCGGCCTTTTGGCTAAGATCAAGTGTAGTATCTGTTCTTATCAGTTTAATATCTGATACGTCCTCTATCCGAGGACAATATATTAAATGGATTTTTGGAGCAGGGAGATGGAATAGGAGCTTGCTCCGTCCACTCCACGCATCGACCTGGTATTGCAGTACCTCCAGGAACGGTGCACCC
hsa-556	n5376	u4717	NONCODE	X04215	U5	snRNA	Homo sapiens (human)	hsa-556-U5	ATACTCTGGTTTCTCTTCAGATCGCATAAATCTTTCGCCTTTCATCAAAGATTTCCGTGGAGAGGAACAACTCTGAGTCTTAACCCAATTTTTTGAGCCTTGCCTTGGCAAGGCTA
hsa-566	n5395	u4731	NONCODE	X04293	U5	snRNA	Homo sapiens (human)	hsa-566-U5	ATACTCTGGTTTCTCTTCAGATCGTATAAATCTTTCGCCTTTCATCAAAGATTTCCGTGGAGAGGAATAACTCTGAGTCTTAAGCTAATTTTTTGAGCCTTGCTCCGACAAGGCTA
hsa-568	n5452	u3878	NONCODE	X07425	U6	snRNA	Homo sapiens (human)	hsa-568-U6	GTGCTCGCTTCGGCAGCACATATACTAAAATTGGAACGATACAGAGAAGATTAGCATGGCCCCTGCGCAAGGATGACACGCAAATTCGTGAAGCGTTCCATATTTTT
hsa-573	n5577	u4878	NONCODE	X54048	U6	snRNA	Homo sapiens (human)	hsa-573-U6	GTGCTTGCTTTGGTAGCACATGTACTAAAATTGGAACAATACAGAGAAGATAGCACAGTCCCCGCGCAAGGATGACACGCAAATTCGTGAAGCGTTCCATATTTTTT
hsa-575	n5624	u4796	NONCODE	X58716	U11	snRNA	Homo sapiens (human)	hsa-575-U11	AAAAAGGGCTTCTGTCGTGAGTGGCACACGTAGGGCAACTCGATTGCTCTGCGTGCGGAATCGACATCAAGAGATTTCGGAAGCATAATTTTTTGGTATTTGGGCAGCTGGTGATCGTTGGTCCCGGCGCCCTTT
hsa-576	n5631	u4920	NONCODE	X59360	U2	snRNA	Homo sapiens (human)	hsa-576-U2	ATCGCTTCTCGGCCTTTTGGCTAAGATCAAGTGTAGTATCTGTTCATCAGTTTAATATCTGATACGTCCTCTATCCGAGGACAATATATTAAATGGATTTTTGGAGCAGGGAGATGGAATAGGAGCTTGCTCCGTCCACTCCACGCATCGACCTGGTATTGCAGTACCTCCAGGAACGGTGCACCA
hsa-577	n5632	u4921	NONCODE	X59361	U4	snRNA	Homo sapiens (human)	hsa-577-U4	AGCTTTGCGCAGTGGCAGTATCGTGCCAATGAGGTTTATCCGAGGCGCGATTATTGCTAATTGAAAACTTTTCCCAATACCCCGCCGTGACGACTTGCAATATAGTCGGCATTGGCAATTTTTGACAGTCTCTACGGAGACTGG
hsa-578	n5633	u3878	NONCODE	X59362	U6	snRNA	Homo sapiens (human)	hsa-578-U6	GTGCTCGCTTCGGCAGCACATATACTAAAATTGGAACGATACAGAGAAGATTAGCATGGCCCCTGCGCAAGGATGACACGCAAATTCGTGAAGCGTTCCATATTTTT
hsa-583	n5736	u59	NONCODE	X72205	U16	snRNA	Homo sapiens (human)	hsa-583-U16	TGCAATGATGTCGTAATTTGCGTCTTACTCTGTTCTCAGCGACAGTTGCCTGCTGTCAGTAAGCTGGTACAGAAGGTTGACGAAAATTCTTACTGAGCA
hsa-861	NaN	NaN	tRNA	NaN	Ala	tRNA	Homo sapiens (human)	hsa-861-Ala	GGGGGTGTAGCTCAGTGGTAGAGCGCATGCTTTGCATGTATGAGGCCTCGGTTCGATCCCCGACACCTCCA
hsa-862	NaN	NaN	tRNA	NaN	Glu1	tRNA	Homo sapiens (human)	hsa-862-Glu1	TCCCTGGTGGTCTAGTGGCTAGGATTCGGCGCTTTCACCGCCGCGCCCCGGGTTCGATTCCCGGCCAGGAAT
hsa-863	NaN	NaN	tRNA	NaN	Glu2	tRNA	Homo sapiens (human)	hsa-863-Glu2	TCCCTGGTGGTCTAGTGGCTAGGATTCGGCGCTTTCACCGCCGCGGCCCGGGTTCGATTCCCGGTCAGGAAT
hsa-864	NaN	NaN	tRNA	NaN	Gly1	tRNA	Homo sapiens (human)	hsa-864-Gly1	GCATTGGTGGTTCAGTGGTAGAATTCTCGCCTGCCACGCGGGAGGCCCGGGTTCGATTCCCGGCCAATGCA
hsa-865	NaN	NaN	tRNA	NaN	Gly2	tRNA	Homo sapiens (human)	hsa-865-Gly2	GCATTGGTGGTTCAGTGGTAGAATTCTCGCCTCCCACGCGGGAGACCCGGGTTCAATTCCCGGCCAATGCA
hsa-866	NaN	NaN	tRNA	NaN	Gly3	tRNA	Homo sapiens (human)	hsa-866-Gly3	GCGTTGGTGGTATAGTGGTTAGCATAGCTGCCTTCCAAGCAGTTGACCCGGGTTCGATTCCCGGCCAACGCA
hsa-867	NaN	NaN	tRNA	NaN	Lys1	tRNA	Homo sapiens (human)	hsa-867-Lys1	GCCCGGATAGCTCAGTCGGTAGAGCATCAGACTTTTAATCTGAGGGTCCAGGGTTCAAGTCCCTGTTCGGGCG
hsa-868	NaN	NaN	tRNA	NaN	Lys2	tRNA	Homo sapiens (human)	hsa-868-Lys2	GCCCGGCTAGCTCAGTCGGTAGAGCATGAGACTCTTAATCTCAGGGTCGTGGGTTCGAGCCCCACGTTGGGCG
hsa-869	NaN	NaN	tRNA	NaN	Leu1	tRNA	Homo sapiens (human)	hsa-869-Leu1	GGTAGCGTGGCCGAGCGGTCTAAGGCGCTGGATTTAGGCTCCAGTCTCTTCGGAGGCGTGGGTTCGAATCCCACCGCTGCCA
hsa-870	NaN	NaN	tRNA	NaN	Leu2	tRNA	Homo sapiens (human)	hsa-870-Leu2	GGTAGCGTGGCCGAGCGGTCTAAGGCGCTGGATTAAGGCTCCAGTCTCTTCGGGGGCGTGGGTTCGAATCCCACCGCTGCCA
hsa-871	NaN	NaN	tRNA	NaN	Met	tRNA	Homo sapiens (human)	hsa-871-Met	AGCAGAGTGGCGCAGCGGAAGCGTGCTGGGCCCATAACCCAGAGGTCGATGGATCGAAACCATCCTCTGCTA
hsa-872	NaN	NaN	tRNA	NaN	Asn1	tRNA	Homo sapiens (human)	hsa-872-Asn1	GTCTCTGTGGCGCAATGGGTTAGCGCGTTCGGCTGTTAACCGAAAGGTTGGTGGTTCGAGCCCATCCAGGGACG
hsa-873	NaN	NaN	tRNA	NaN	Asn2	tRNA	Homo sapiens (human)	hsa-873-Asn2	GTCTCTGTGGCGCAATCGGTTAGCGCGTTCGGCTGTTAACCGAAAGATTGGTGGTTCGAGCCCACCCAGGGACG
hsa-874	NaN	NaN	tRNA	NaN	Pro1	tRNA	Homo sapiens (human)	hsa-874-Pro1	GGCTCGTTGGTCTAGGGGTATGATTCTCGCTTAGGGTGCGAGAGGTCCCGGGTTCAAATCCCGGACGAGCCC
hsa-875	NaN	NaN	tRNA	NaN	Pro2	tRNA	Homo sapiens (human)	hsa-875-Pro2	GGCTCGTTGGTCTAGGGGTATGATTCTCGCTTTGGGTGCGAGAGGTCCCGGGTTCAAATCCCGGACGAGCCC
hsa-876	NaN	NaN	tRNA	NaN	Gln1	tRNA	Homo sapiens (human)	hsa-876-Gln1	GGTTCCATGGTGTAATGGTTAGCACTCTGGACTCTGAATCCAGCGATCCGAGTTCAAATCTCGGTGGAACCT
hsa-877	NaN	NaN	tRNA	NaN	Gln2	tRNA	Homo sapiens (human)	hsa-877-Gln2	GTCTCTGTGGCGCAATCGGTTAGCGCGTTCGGCTGTTAACCGAAAGATTGGTGGTTCGAGCCCACCCAGGGACG
hsa-878	NaN	NaN	tRNA	NaN	Gln3	tRNA	Homo sapiens (human)	hsa-878-Gln3	GGTCCCATGGTGTAATGGTTAGCACTCTGGACTTTGAATCCAGCGATCCGAGTTCAAATCTCGGTGGGACCT
hsa-879	NaN	NaN	tRNA	NaN	Arg1	tRNA	Homo sapiens (human)	hsa-879-Arg1	GGGCCAGTGGCGCAATGGATAACGCGTCTGACTACGGATCAGAAGATTCCAGGTTCGACTCCTGGCTGGCTCG
hsa-880	NaN	NaN	tRNA	NaN	Arg2	tRNA	Homo sapiens (human)	hsa-880-Arg2	GGACCACGTGGCCTAATGGATAAGGCGTCTGACTTCGGATCAGAAGATTGAGGGTTCGAATCCCTTCGTGGTT

## Sheet: Mouse
TBID	ncid	uniqid	RNA type	GenBank Acc	name	type	organism	Sequence
mmu-378	NaN	NaN	miRNA	NaN	mmu-let-7g	miRNA	Mus musculus (house mouse)	CCAGGCTGAGGTAGTAGTTTGTACAGTTTGAGGGTCTATGATACCACCCGGTACAGGAGATAACTGTACAGGCCACTGCCTTGCCAGG
mmu-379	NaN	NaN	miRNA	NaN	mmu-let-7i	miRNA	Mus musculus (house mouse)	CTGGCTGAGGTAGTAGTTTGTGCTGTTGGTCGGGTTGTGACATTGCCCGCTGTGGAGATAACTGCGCAAGCTACTGCCTTGCTAG
mmu-380	NaN	NaN	miRNA	NaN	mmu-mir-1-1	miRNA	Mus musculus (house mouse)	GCTTGGGACACATACTTCTTTATATGCCCATATGAACCTGCTAAGCTATGGAATGTAAAGAAGTATGTATTTCAGGC
mmu-381	NaN	NaN	miRNA	AJ459706	mmu-mir-15b	miRNA	Mus musculus (house mouse)	CTGTAGCAGCACATCATGGTTTACATACTACAGTCAAGATGCGAATCATTATTTGCTGCTCTAG
mmu-382	NaN	NaN	miRNA	AJ459714	mmu-mir-23b	miRNA	Mus musculus (house mouse)	GGCTGCTTGGGTTCCTGGCATGCTGATTTGTGACTTGAGATTAAAATCACATTGCCAGGGATTACCACGCAACC
mmu-383	NaN	NaN	miRNA	AJ459719	mmu-mir-27b	miRNA	Mus musculus (house mouse)	AGGTGCAGAGCTTAGCTGATTGGTGAACAGTGATTGGTTTCCGCTTTGTTCACAGTGGCTAAGTTCTGCACCT
mmu-384	NaN	NaN	miRNA	NaN	mmu-mir-29b-1	miRNA	Mus musculus (house mouse)	AGGAAGCTGGTTTCATATGGTGGTTTAGATTTAAATAGTGATTGTCTAGCACCATTTGAAATCAGTGTTCT
mmu-385	NaN	NaN	miRNA	AJ459723	mmu-mir-30a	miRNA	Mus musculus (house mouse)	GCGACTGTAAACATCCTCGACTGGAAGCTGTGAAGCCACAAATGGGCTTTCAGTCGGATGTTTGCAGCTGC
mmu-386	NaN	NaN	miRNA	AJ459725	mmu-mir-30b	miRNA	Mus musculus (house mouse)	ATGTAAACATCCTACACTCAGCTGTCATACATGCGTTGGCTGGGATGTGGATGTTTACGT
mmu-387	NaN	NaN	miRNA	AJ459728	mmu-mir-99a	miRNA	Mus musculus (house mouse)	CATAAACCCGTAGATCCGATCTTGTGGTGAAGTGGACCGCGCAAGCTCGTTTCTATGGGTCTGTG
mmu-388	NaN	NaN	miRNA	AJ459729	mmu-mir-99b	miRNA	Mus musculus (house mouse)	GGCACCCACCCGTAGAACCGACCTTGCGGGGCCTTCGCCGCACACAAGCTCGTGTCTGTGGGTCCGTGTC
mmu-389	NaN	NaN	miRNA	NaN	mmu-mir-101a	miRNA	Mus musculus (house mouse)	AGGCTGCCCTGGCTCAGTTATCACAGTGCTGATGCTGTCCATTCTAAAGGTACAGTACTGTGATAACTGAAGGATGGCAGCCA
mmu-390	NaN	NaN	miRNA	NaN	mmu-mir-124a-3	miRNA	Mus musculus (house mouse)	CTCTGCGTGTTCACAGCGGACCTTGATTTAATGTCTATACAATTAAGGCACGCGGTGAATGCCAAGAG
mmu-391	NaN	NaN	miRNA	AJ459735	mmu-mir-125a	miRNA	Mus musculus (house mouse)	CTGGGTCCCTGAGACCCTTTAACCTGTGAGGACGTCCAGGGTCACAGGTGAGGTTCTTGGGAGCCTGG
mmu-392	NaN	NaN	miRNA	NaN	mmu-mir-125b-2	miRNA	Mus musculus (house mouse)	GCCTAGTCCCTGAGACCCTAACTTGTGAGGTATTTTAGTAACATCACAAGTCAGGTTCTTGGGACCTAGGC
mmu-393	NaN	NaN	miRNA	AJ459737	mmu-mir-126	miRNA	Mus musculus (house mouse)	TGACAGCACATTATTACTTTTGGTACGCGCTGTGACACTTCAAACTCGTACCGTGAGTAATAATGCGCGGTCA
mmu-394	NaN	NaN	miRNA	AJ459738	mmu-mir-127	miRNA	Mus musculus (house mouse)	CCAGCCTGCTGAAGCTCAGAGGGCTCTGATTCAGAAAGATCATCGGATCCGTCTGAGCTTGGCTGGTCGG
mmu-395	NaN	NaN	miRNA	NaN	mmu-mir-128a	miRNA	Mus musculus (house mouse)	GTTGGATTCGGGGCCGTAGCACTGTCTGAGAGGTTTACATTTCTCACAGTGAACCGGTCTCTTTTTCAGC
mmu-396	NaN	NaN	miRNA	NaN	mmu-mir-130a	miRNA	Mus musculus (house mouse)	GAGCTCTTTTCACATTGTGCTACTGTCTAACGTGTACCGAGCAGTGCAATGTTAAAAGGGCATC
mmu-397	NaN	NaN	miRNA	NaN	mmu-mir-9-2	miRNA	Mus musculus (house mouse)	GTTGTTATCTTTGGTTATCTAGCTGTATGAGTGTATTGGTCTTCATAAAGCTAGATAACCGAAAGTAAAAAC
mmu-398	NaN	NaN	miRNA	AJ459743	mmu-mir-132	miRNA	Mus musculus (house mouse)	GGGCAACCGTGGCTTTCGATTGTTACTGTGGGAACCGGAGGTAACAGTCTACAGCCATGGTCGCCC
mmu-399	NaN	NaN	miRNA	NaN	mmu-mir-133a-1	miRNA	Mus musculus (house mouse)	GCTAAAGCTGGTAAAATGGAACCAAATCGCCTCTTCAATGGATTTGGTCCCCTTCAACCAGCTGTAGC
mmu-400	NaN	NaN	miRNA	AJ459745	mmu-mir-134	miRNA	Mus musculus (house mouse)	AGGGTGTGTGACTGGTTGACCAGAGGGGCGTGCACTCTGTTCACCCTGTGGGCCACCTAGTCACCAACCCT
mmu-401	NaN	NaN	miRNA	NaN	mmu-mir-135a-1	miRNA	Mus musculus (house mouse)	AGGCCTCACTGTTCTCTATGGCTTTTTATTCCTATGTGATTCTATTGCTCGCTCATATAGGGATTGGAGCCGTGGCGTACGGTGAGGATA
mmu-402	NaN	NaN	miRNA	AJ459747	mmu-mir-136	miRNA	Mus musculus (house mouse)	GAGGACTCCATTTGTTTTGATGATGGATTCTTAAGCTCCATCATCGTCTCAAATGAGTCTTC
mmu-403	NaN	NaN	miRNA	AJ459748	mmu-mir-137	miRNA	Mus musculus (house mouse)	CTTCGGTGACGGGTATTCTTGGGTGGATAATACGGATTACGTTGTTATTGCTTAAGAATACGCGTAGTCGAGG
mmu-404	NaN	NaN	miRNA	NaN	mmu-mir-138-2	miRNA	Mus musculus (house mouse)	CAGCTGGTGTTGTGAATCAGGCCGACGAGCAGCGCATCCTCTTACCCGGCTATTTCACGACACCAGGGTTG
mmu-405	NaN	NaN	miRNA	AJ459751	mmu-mir-140	miRNA	Mus musculus (house mouse)	CCTGCCAGTGGTTTTACCCTATGGTAGGTTACGTCATGCTGTTCTACCACAGGGTAGAACCACGGACAGG
mmu-406	NaN	NaN	miRNA	AJ459752	mmu-mir-141	miRNA	Mus musculus (house mouse)	GGGTCCATCTTCCAGTGCAGTGTTGGATGGTTGAAGTATGAAGCTCCTAACACTGTCTGGTAAAGATGGCCC
mmu-407	NaN	NaN	miRNA	NaN	mmu-mir-142	miRNA	Mus musculus (house mouse)	ACCCATAAAGTAGAAAGCACTACTAACAGCACTGGAGGGTGTAGTGTTTCCTACTTTATGGATG
mmu-408	NaN	NaN	miRNA	AJ459756	mmu-mir-144	miRNA	Mus musculus (house mouse)	GGCTGGGATATCATCATATACTGTAAGTTTGTGATGAGACACTACAGTATAGATGATGTACTAGTC
mmu-409	NaN	NaN	miRNA	AJ459757	mmu-mir-145	miRNA	Mus musculus (house mouse)	CTCACGGTCCAGTTTTCCCAGGAATCCCTTGGATGCTAAGATGGGGATTCCTGGAAATACTGTTCTTGAG
mmu-410	NaN	NaN	miRNA	AJ459758	mmu-mir-146	miRNA	Mus musculus (house mouse)	AGCTCTGAGAACTGAATTCCATGGGTTATATCAATGTCAGACCTGTGAAATTCAGTTCTTCAGCT
mmu-411	NaN	NaN	miRNA	AJ459761	mmu-mir-149	miRNA	Mus musculus (house mouse)	GGCTCTGGCTCCGTGTCTTCACTCCCGTGTTTGTCCGAGGAGGGAGGGAGGGACGGGGGCGGTGCT
mmu-412	NaN	NaN	miRNA	AJ459762	mmu-mir-150	miRNA	Mus musculus (house mouse)	CCCTGTCTCCCAACCCTTGTACCAGTGCTGTGCCTCAGACCCTGGTACAGGCCTGGGGGATAGGG
mmu-413	NaN	NaN	miRNA	AJ459763	mmu-mir-151	miRNA	Mus musculus (house mouse)	CCTGCCCTCGAGGAGCTCACAGTCTAGTATGTCTCCTCCCTACTAGACTGAGGCTCCTTGAGGACAGG
mmu-414	NaN	NaN	miRNA	AJ459764	mmu-mir-152	miRNA	Mus musculus (house mouse)	CCGGGCCTAGGTTCTGTGATACACTCCGACTCGGGCTCTGGAGCAGTCAGTGCATGACAGAACTTGGGCCCGG
mmu-415	NaN	NaN	miRNA	AJ459765	mmu-mir-153	miRNA	Mus musculus (house mouse)	CGGTGTCATTTTTGTGACGTTGCAGCTAGTAATATGAGCCCAGTTGCATAGTCACAAAAGTGATCATTG
mmu-416	NaN	NaN	miRNA	AJ459766	mmu-mir-154	miRNA	Mus musculus (house mouse)	GAAGATAGGTTATCCGTGTTGCCTTCGCTTTATTCGTGACGAATCATACACGGTTGACCTATTTTT
mmu-417	NaN	NaN	miRNA	AJ459767	mmu-mir-155	miRNA	Mus musculus (house mouse)	CTGTTAATGCTAATTGTGATAGGGGTTTTGGCCTCTGACTGACTCCTACCTGTTAGCATTAACAG
mmu-418	NaN	NaN	miRNA	AJ560721	mmu-mir-10b	miRNA	Mus musculus (house mouse)	TATATACCCTGTAGAACCGAATTTGTGTGGTACCCACATAGTCACAGATTCGATTCTAGGGGAATATA
mmu-419	NaN	NaN	miRNA	NaN	mmu-mir-129-1	miRNA	Mus musculus (house mouse)	TGGATCTTTTTGCGGTCTGGGCTTGCTGTTCTCTCGACAGTAGTCAGGAAGCCCTTACCCCAAAAAGTATCTA
mmu-420	NaN	NaN	miRNA	NaN	mmu-mir-181a	miRNA	Mus musculus (house mouse)	CCATGGAACATTCAACGCTGTCGGTGAGTTTGGGATTCAAAAACAAAAAAACCACCGACCGTTGACTGTACCTTGG
mmu-421	NaN	NaN	miRNA	AJ560724	mmu-mir-182	miRNA	Mus musculus (house mouse)	ACCATTTTTGGCAATGGTAGAACTCACACCGGTAAGGTAATGGGACCCGGTGGTTCTAGACTTGCCAACTATGGT
mmu-422	NaN	NaN	miRNA	AJ560725	mmu-mir-183	miRNA	Mus musculus (house mouse)	CTGTGTATGGCACTGGTAGAATTCACTGTGAACAGTCTCAGTCAGTGAATTACCGAAGGGCCATAAACAG
mmu-423	NaN	NaN	miRNA	AJ560726	mmu-mir-184	miRNA	Mus musculus (house mouse)	CCTTTCCTTATCACTTTTCCAGCCAGCTTTGTGACTCTAAGTGTTGGACGGAGAACTGATAAGGGTAGG
mmu-424	NaN	NaN	miRNA	AJ560727	mmu-mir-185	miRNA	Mus musculus (house mouse)	AGGGATTGGAGAGAAAGGCAGTTCCTGATGGTCCCCTCCCAGGGGCTGGCTTTCCTCTGGTCCTT
mmu-425	NaN	NaN	miRNA	AJ560728	mmu-mir-186	miRNA	Mus musculus (house mouse)	ACTTTCCAAAGAATTCTCCTTTTGGGCTTTCTCATTTTATTTTAAGCCCTAAGGTGAATTTTTTGGGAAGT
mmu-426	NaN	NaN	miRNA	AJ560729	mmu-mir-187	miRNA	Mus musculus (house mouse)	TCAGGCTACAACACAGGACCCGGGCGCTGCTCTGACCCCTCGTGTCTTGTGTTGCAGCCGG
mmu-427	NaN	NaN	miRNA	AJ560730	mmu-mir-188	miRNA	Mus musculus (house mouse)	TCTCACATCCCTTGCATGGTGGAGGGTGAGCTCTCTGAAAACCCCTCCCACATGCAGGGTTTGCAGGA
mmu-428	NaN	NaN	miRNA	NaN	mmu-mir-24-1	miRNA	Mus musculus (house mouse)	CTCCGGTGCCTACTGAGCTGATATCAGTTCTCATTTCACACACTGGCTCAGTTCAGCAGGAACAGGAG
mmu-429	NaN	NaN	miRNA	AJ560732	mmu-mir-190	miRNA	Mus musculus (house mouse)	CTGTGTGATATGTTTGATATATTAGGTTGTTATTTAATCCAACTATATATCAAGCATATTCCTACAG
mmu-430	NaN	NaN	miRNA	AJ560733	mmu-mir-191	miRNA	Mus musculus (house mouse)	AGCGGGCAACGGAATCCCAAAAGCAGCTGTTGTCTCCAGAGCATTCCAGCTGCACTTGGATTTCGTTCCCTGCT
mmu-431	NaN	NaN	miRNA	AJ560735	mmu-mir-193	miRNA	Mus musculus (house mouse)	GAGAGCTGGGTCTTTGCGGGCAAGATGAGAGTGTCAGTTCAACTGGCCTACAAAGTCCCAGTCCTC
mmu-432	NaN	NaN	miRNA	NaN	mmu-mir-194-1	miRNA	Mus musculus (house mouse)	ATCGGGTGTAACAGCAACTCCATGTGGACTGTGCTCGGATTCCAGTGGAGCTGCTGTTACTTCTGAT
mmu-433	NaN	NaN	miRNA	AJ560737	mmu-mir-195	miRNA	Mus musculus (house mouse)	TAGCAGCACAGAAATATTGGCATGGGGAAGTGAGTCTGCCAATATTGGCTGTGCTGCT
mmu-434	NaN	NaN	miRNA	NaN	mmu-mir-199a-1	miRNA	Mus musculus (house mouse)	GCCATCCCAGTGTTCAGACTACCTGTTCAGGAGGCTGGGACATGTACAGTAGTCTGCACATTGGTTAGGC
mmu-435	NaN	NaN	miRNA	AJ560741	mmu-mir-200b	miRNA	Mus musculus (house mouse)	GCCGTGGCCATCTTACTGGGCAGCATTGGATAGTGTCTGATCTCTAATACTGCCTGGTAATGATGACGGC
mmu-436	NaN	NaN	miRNA	AJ560742	mmu-mir-201	miRNA	Mus musculus (house mouse)	TACCTTACTCAGTAAGGCATTGTTCTTCTATATTAATAAATGAACAGTGCCTTTCTGTGTAGGGTA
mmu-437	NaN	NaN	miRNA	AJ560743	mmu-mir-202	miRNA	Mus musculus (house mouse)	GTTCCTTTTTCCTATGCATATACTTCTTTGTGGATCTGGTCTAAAGAGGTATAGCGCATGGGAAGATGGAGC
mmu-438	NaN	NaN	miRNA	AJ560744	mmu-mir-203	miRNA	Mus musculus (house mouse)	GCCTGGTCCAGTGGTTCTTGACAGTTCAACAGTTCTGTAGCACAATTGTGAAATGTTTAGGACCACTAGACCCGGC
mmu-439	NaN	NaN	miRNA	AJ560745	mmu-mir-204	miRNA	Mus musculus (house mouse)	TGGACTTCCCTTTGTCATCCTATGCCTGAGAATATATGAAGGAGGCTGGGAAGGCAAAGGGACGTTCA
mmu-440	NaN	NaN	miRNA	AJ560746	mmu-mir-205	miRNA	Mus musculus (house mouse)	CTCTTGTCCTTCATTCCACCGGAGTCTGTCTTATGCCAACCAGATTTCAGTGGAGTGAAGCTCAGGAG
mmu-441	NaN	NaN	miRNA	AJ560747	mmu-mir-206	miRNA	Mus musculus (house mouse)	CCAGGCCACATGCTTCTTTATATCCTCATAGATATCTCAGCACTATGGAATGTAAGGAAGTGTGTGGTTTTGG
mmu-442	NaN	NaN	miRNA	AJ560748	mmu-mir-207	miRNA	Mus musculus (house mouse)	AAGGCAGGGGTGAGGGGCTGCGGGAGGAGCCGGGCGGAGGCTGCGGCTTGCGCTTCTCCTGGCTCTCCTCCCTCTCTTT
mmu-443	NaN	NaN	miRNA	AJ459731	mmu-mir-122a	miRNA	Mus musculus (house mouse)	AGCTGTGGAGTGTGACAATGGTGTTTGTGTCCAAACCATCAAACGCCATTATCACACTAAATAGCT
mmu-444	NaN	NaN	miRNA	AJ459755	mmu-mir-143	miRNA	Mus musculus (house mouse)	CCTGAGGTGCAGTGCTGCATCTCTGGTCAGTTGGGAGTCTGAGATGAAGCACTGTAGCTCAGG
mmu-445	NaN	NaN	miRNA	NaN	mmu-mir-30e	miRNA	Mus musculus (house mouse)	GGGCAGTCTTTGCTACTGTAAACATCCTTGACTGGAAGCTGTAAGGTGTTGAGAGGAGCTTTCAGTCGGATGTTTACAGCGGCAGGCTGCCA
mmu-446	NaN	NaN	miRNA	NaN	mmu-mir-290	miRNA	Mus musculus (house mouse)	CTCATCTTGCGGTACTCAAACTATGGGGGCACTTTTTTTTTTCTTTAAAAAGTGCCGCCTAGTTTTAAGCCCCGCCGGTTGAG
mmu-447	NaN	NaN	miRNA	NaN	mmu-mir-291	miRNA	Mus musculus (house mouse)	CCTATGTAGCGGCCATCAAAGTGGAGGCCCTCTCTTGAGCCTGAATGAGAAAGTGCTTCCACTTTGTGTGCCACTGCATGGG
mmu-448	NaN	NaN	miRNA	NaN	mmu-mir-292	miRNA	Mus musculus (house mouse)	CAGCCTGTGATACTCAAACTGGGGGCTCTTTTGGATTTTCATCGGAAGAAAAGTGCCGCCAGGTTTTGAGTGTCACCGGTTG
mmu-449	NaN	NaN	miRNA	NaN	mmu-mir-293	miRNA	Mus musculus (house mouse)	TTCAATCTGTGGTACTCAAACTGTGTGACATTTTGTTCTTTGTAAGAAGTGCCGCAGAGTTTGTAGTGTTGCCGATTGAG
mmu-450	NaN	NaN	miRNA	NaN	mmu-mir-294	miRNA	Mus musculus (house mouse)	TTCCATATAGCCATACTCAAAATGGAGGCCCTATCTAAGCTTTTAAGTGGAAAGTGCTTCCCTTTTGTGTGTTGCCATGTGGAG
mmu-451	NaN	NaN	miRNA	NaN	mmu-mir-295	miRNA	Mus musculus (house mouse)	GGTGAGACTCAAATGTGGGGCACACTTCTGGACTGTACATAGAAAGTGCTACTACTTTTGAGTCTCTCC
mmu-452	NaN	NaN	miRNA	NaN	mmu-mir-296	miRNA	Mus musculus (house mouse)	GGGCCTTTCTGGAGGGCCCCCCCTCAATCCTGTTGTGCTCGCTTCAGAGGGTTGGGTGGAGGCTCTCCTGAAGGTGTCC
mmu-453	NaN	NaN	miRNA	NaN	mmu-mir-297-1	miRNA	Mus musculus (house mouse)	ATATGTATGTATGTATGTATGTGTGCATGTGCATGTGCATGTATGCATATTGTATGTATATATTATGCATACATGT
mmu-454	NaN	NaN	miRNA	NaN	mmu-mir-297-2	miRNA	Mus musculus (house mouse)	TGTATGTGCATGCATATGTGCTCATGTGTGTGTACATGTATGTGTGCATGTGCATGTATATATG
mmu-455	NaN	NaN	miRNA	NaN	mmu-mir-298	miRNA	Mus musculus (house mouse)	CCAGGCCTTTGGCAGAGGAGGGCTGTTCTTCCCTTGAGTTTTATGACTGGGAGGAACTAGCCTTCTCTCAGCTTAGGAGTGG
mmu-456	NaN	NaN	miRNA	NaN	mmu-mir-299	miRNA	Mus musculus (house mouse)	AAGAAATGGTTTACCGTCCCACATACATTTTGAGTATGTATGTGGGACGGTAAACCGCTTCTT
mmu-457	NaN	NaN	miRNA	NaN	mmu-mir-300	miRNA	Mus musculus (house mouse)	GCTACTTGAAGAGAGGTTATCCTTTGTGTGTTTGCTTTACGCGAAATGAATATGCAAGGGCAAGCTCTCTTCGAGGAGC
mmu-458	NaN	NaN	miRNA	NaN	mmu-mir-301	miRNA	Mus musculus (house mouse)	CCTGCTAACGGCTGCTCTGACTTTATTGCACTACTGTACTTTACAGCGAGCAGTGCAATAGTATTGTCAAAGCATCCGCGAGCAGG
mmu-459	NaN	NaN	miRNA	NaN	mmu-mir-302	miRNA	Mus musculus (house mouse)	CCACCACTTAAACGTGGTTGTACTTGCTTTAGACCTAAGAAAGTAAGTGCTTCCATGTTTTGGTGATGG
mmu-460	NaN	NaN	miRNA	NaN	mmu-mir-34c	miRNA	Mus musculus (house mouse)	AGTCTAGTTACTAGGCAGTGTAGTTAGCTGATTGCTAATAGTACCAATCACTAACCACACAGCCAGGTAAAAAGACT
mmu-461	NaN	NaN	miRNA	NaN	mmu-mir-34b	miRNA	Mus musculus (house mouse)	GTGCTCGGTTTGTAGGCAGTGTAATTAGCTGATTGTAGTGCGGTGCTGACAATCACTAACTCCACTGCCATCAAAACAAGGCAC
mmu-462	NaN	NaN	miRNA	NaN	mmu-let-7d	miRNA	Mus musculus (house mouse)	AATGGGTTCCTAGGAAGAGGTAGTAGGTTGCATAGTTTTAGGGCAGAGATTTTGCCCACAAGGAGTTAACTATACGACCTGCTGCCTTTCTTAGGGCCTTATT
mmu-463	NaN	NaN	miRNA	NaN	mmu-mir-106a	miRNA	Mus musculus (house mouse)	ATGTCAAAGTGCTAACAGTGCAGGTAGCTTTTTGAGTTCTACTGCAGTGCCAGCACTTCTTACAT
mmu-464	NaN	NaN	miRNA	NaN	mmu-mir-106b	miRNA	Mus musculus (house mouse)	CCTGCTGGGACTAAAGTGCTGACAGTGCAGATAGTGGTCCTCTCTGTGCTACCGCACTGTGGGTACTTGCTGCTCCAGCAGG
mmu-465	NaN	NaN	miRNA	NaN	mmu-mir-130b	miRNA	Mus musculus (house mouse)	GGCTTGTTGGACACTCTTTCCCTGTTGCACTACTGTGGGCCTCTGGGAAGCAGTGCAATGATGAAAGGGCATCTGTCGGGCC
mmu-466	NaN	NaN	miRNA	NaN	mmu-mir-19b-2	miRNA	Mus musculus (house mouse)	ACTTACGATTAGTTTTGCAGATTTGCAGTTCAGCGTATATGTGAATATATGGCTGTGCAAATCCATGCAAAACTGATTGTGGGA
mmu-467	NaN	NaN	miRNA	NaN	mmu-mir-30c-1	miRNA	Mus musculus (house mouse)	ACCATGTTGTAGTGTGTGTAAACATCCTACACTCTCAGCTGTGAGCTCAAGGTGGCTGGGAGAGGGTTGTTTACTCCTTCTGCCATGGA
mmu-468	NaN	NaN	miRNA	NaN	mmu-mir-30c-2	miRNA	Mus musculus (house mouse)	GAGTGACAGATATTGTAAACATCCTACACTCTCAGCTGTGAAAAGTAAGAAAGCTGGGAGAAGGCTGTTTACTCTCTCTGCCTT
mmu-469	NaN	NaN	miRNA	AJ459727	mmu-mir-30d	miRNA	Mus musculus (house mouse)	AAGTCTGTGTCTGTAAACATCCCCGACTGGAAGCTGTAAGCCACAGCCAAGCTTTCAGTCAGATGTTTGCTGCTACTGGCTC
mmu-470	NaN	NaN	miRNA	NaN	mmu-mir-148a	miRNA	Mus musculus (house mouse)	AGCCAGTTTGGTCTTTTGAGACAAAGTTCTGAGACACTCCGACTCTGAGTATGATAGAAGTCAGTGCACTACAGAACTTTGTCTCTAGAGGCTGTGGTC
mmu-471	NaN	NaN	miRNA	AJ560734	mmu-mir-192	miRNA	Mus musculus (house mouse)	CGTGCACAGGGCTCTGACCTATGAATTGACAGCCAGTACTCTTTTCTCTCCTCTGGCTGCCAATTCCATAGGTCACAGGTATGTTCACC
mmu-472	NaN	NaN	miRNA	NaN	mmu-mir-196a-1	miRNA	Mus musculus (house mouse)	TGAGCCGGGACTGTTGAGTGAAGTAGGTAGTTTCATGTTGTTGGGCCTGGCTTTCTGAACACAACGACATCAAACCACCTGATTCATGGCAGTTACTGCTTC
mmu-473	NaN	NaN	miRNA	NaN	mmu-mir-196a-2	miRNA	Mus musculus (house mouse)	AGCTGATCTGTGGCTTAGGTAGTTTCATGTTGTTGGGATTGAGTTTTGAACTCGGCAACAAGAAACTGCCTGAGTTACATCAGTC
mmu-474	NaN	NaN	miRNA	AJ560740	mmu-mir-200a	miRNA	Mus musculus (house mouse)	CTGGGCCTCTGTGGGCATCTTACCGGACAGTGCTGGATTTCTTGGCTTGACTCTAACACTGTCTGGTAACGATGTTCAAAGGTGACCCAC
mmu-475	NaN	NaN	miRNA	AJ560749	mmu-mir-208	miRNA	Mus musculus (house mouse)	TTCCTTTGACGGGTGAGCTTTTGGCCCGGGTTATACCTGACACTCACGTATAAGACGAGCAAAAAGCTTGTTGGTCAGAGGAG
mmu-476	NaN	NaN	miRNA	NaN	mmu-let-7a-1	miRNA	Mus musculus (house mouse)	TTCACTGTGGGATGAGGTAGTAGGTTGTATAGTTTTAGGGTCACACCCACCACTGGGAGATAACTATACAATCTACTGTCTTTCCTAAGGTGAT
mmu-477	NaN	NaN	miRNA	NaN	mmu-let-7a-2	miRNA	Mus musculus (house mouse)	CTGCATGTTCCCAGGTTGAGGTAGTAGGTTGTATAGTTTAGAGTTACATCAAGGGAGATAACTGTACAGCCTCCTAGCTTTCCTTGGGACTTGCAC
mmu-478	NaN	NaN	miRNA	NaN	mmu-let-7b	miRNA	Mus musculus (house mouse)	GCAGGGTGAGGTAGTAGGTTGTGTGGTTTCAGGGCAGTGATGTTGCCCCTCCGAAGATAACTATACAACCTACTGCCTTCCCTGA
mmu-479	NaN	NaN	miRNA	NaN	mmu-let-7c-1	miRNA	Mus musculus (house mouse)	TGTGTGCATCCGGGTTGAGGTAGTAGGTTGTATGGTTTAGAGTTACACCCTGGGAGTTAACTGTACAACCTTCTAGCTTTCCTTGGAGCACACT
mmu-480	NaN	NaN	miRNA	NaN	mmu-let-7c-2	miRNA	Mus musculus (house mouse)	ACGGCCTTTGGGGTGAGGTAGTAGGTTGTATGGTTTTGGGCTCTGCCCCGCTCTGCGGTAACTATACAATCTACTGTCTTTCCTGAAGTGGCCGC
mmu-481	NaN	NaN	miRNA	NaN	mmu-let-7e	miRNA	Mus musculus (house mouse)	CGCGCCCCCCGGGCTGAGGTAGGAGGTTGTATAGTTGAGGAAGACACCCGAGGAGATCACTATACGGCCTCCTAGCTTTCCCCAGGCTGCGCC
mmu-482	NaN	NaN	miRNA	NaN	mmu-let-7f-1	miRNA	Mus musculus (house mouse)	ATCAGAGTGAGGTAGTAGATTGTATAGTTGTGGGGTAGTGATTTTACCCTGTTTAGGAGATAACTATACAATCTATTGCCTTCCCTGAG
mmu-483	NaN	NaN	miRNA	NaN	mmu-let-7f-2	miRNA	Mus musculus (house mouse)	TGTGGGATGAGGTAGTAGATTGTATAGTTTTAGGGTCATACCCCATCTTGGAGATAACTATACAGTCTACTGTCTTTCCCACG
mmu-484	NaN	NaN	miRNA	AJ459705	mmu-mir-15a	miRNA	Mus musculus (house mouse)	CCCTTGGAGTAAAGTAGCAGCACATAATGGTTTGTGGATGTTGAAAAGGTGCAGGCCATACTGTGCTGCCTCAAAATACAAGGA
mmu-485	NaN	NaN	miRNA	NaN	mmu-mir-16-1	miRNA	Mus musculus (house mouse)	ATGTCAGCGGTGCCTTAGCAGCACGTAAATATTGGCGTTAAGATTCTGAAATTACCTCCAGTATTGACTGTGCTGCTGAAGTAAGGTTGGCAA
mmu-486	NaN	NaN	miRNA	NaN	mmu-mir-16-2	miRNA	Mus musculus (house mouse)	CATGCTTGTTCCACTCTAGCAGCACGTAAATATTGGCGTAGTGAAATAAATATTAAACACCAATATTATTGTGCTGCTTTAGTGTGACAGGGATA
mmu-487	NaN	NaN	miRNA	AJ459708	mmu-mir-18	miRNA	Mus musculus (house mouse)	TGCGTGCTTTTTGTTCTAAGGTGCATCTAGTGCAGATAGTGAAGTAGACTAGCATCTACTGCCCTAAGTGCTCCTTCTGGCATAAGAAGTTATGTC
mmu-488	NaN	NaN	miRNA	AJ459710	mmu-mir-20	miRNA	Mus musculus (house mouse)	GTGTGATGTGACAGCTTCTGTAGCACTAAAGTGCTTATAGTGCAGGTAGTGTGTAGCCATCTACTGCATTACGAGCACTTAAAGTACTGCCAGCTGTAGAACTCCAG
mmu-489	NaN	NaN	miRNA	AJ459711	mmu-mir-21	miRNA	Mus musculus (house mouse)	TGTACCACCTTGTCGGATAGCTTATCAGACTGATGTTGACTGTTGAATCTCATGGCAACAGCAGTCGATGGGCTGTCTGACATTTTGGTATC
mmu-490	NaN	NaN	miRNA	AJ459712	mmu-mir-22	miRNA	Mus musculus (house mouse)	ACCTGGCTGAGCCGCAGTAGTTCTTCAGTGGCAAGCTTTATGTCCTGACCCAGCTAAAGCTGCCAGTTGAAGAACTGTTGCCCTCTGCCCCTGGC
mmu-491	NaN	NaN	miRNA	AJ459713	mmu-mir-23a	miRNA	Mus musculus (house mouse)	CGGACGGCTGGGGTTCCTGGGGATGGGATTTGATGCCAGTCACAAATCACATTGCCAGGGATTTCCAACTGACCC
mmu-492	NaN	NaN	miRNA	NaN	mmu-mir-24-2	miRNA	Mus musculus (house mouse)	GCCTCTCTCCGGGCTCCGCCTCCCGTGCCTACTGAGCTGAAACAGTTGATTCCAGTGCACTGGCTCAGTTCAGCAGGAACAGGAGTCCAGCCCCCTAGGAGCTGGCA
mmu-493	NaN	NaN	miRNA	NaN	mmu-mir-26a-1	miRNA	Mus musculus (house mouse)	AAGGCCGTGGCCTCGTTCAAGTAATCCAGGATAGGCTGTGCAGGTCCCAAGGGGCCTATTCTTGGTTACTTGCACGGGGACGCGGGCCTG
mmu-494	NaN	NaN	miRNA	AJ459717	mmu-mir-26b	miRNA	Mus musculus (house mouse)	TGCCCGGGACCCAGTTCAAGTAATTCAGGATAGGTTGTGGTGCTGACCAGCCTGTTCTCCATTACTTGGCTCGGGGGCCGGTGCC
mmu-495	NaN	NaN	miRNA	AJ459720	mmu-mir-29a	miRNA	Mus musculus (house mouse)	ACCCCTTAGAGGATGACTGATTTCTTTTGGTGTTCAGAGTCAATAGAATTTTCTAGCACCATCTGAAATCGGTTATAATGATTGGGGA
mmu-496	NaN	NaN	miRNA	AJ459722	mmu-mir-29c	miRNA	Mus musculus (house mouse)	ATCTCTTACACAGGCTGACCGATTTCTCCTGGTGTTCAGAGTCTGTTTTTGTCTAGCACCATTTGAAATCGGTTATGATGTAGGGGGA
mmu-497	NaN	NaN	miRNA	AJ459718	mmu-mir-27a	miRNA	Mus musculus (house mouse)	TGGCCTGAGGAGCAGGGCTTAGCTGCTTGTGAGCAAGGTCCACAGCAAAGTCGTGTTCACAGTGGCTAAGTTCCGCCCCCTGGACCC
mmu-498	NaN	NaN	miRNA	NaN	mmu-mir-31	miRNA	Mus musculus (house mouse)	TGCTCCTGTAACTCGGAACTGGAGAGGAGGCAAGATGCTGGCATAGCTGTTGAACTGAGAACCTGCTATGCCAACATATTGCCATCTTTCCTGTCTGACAGCAGCT
mmu-499	NaN	NaN	miRNA	NaN	mmu-mir-92-2	miRNA	Mus musculus (house mouse)	TGCCCATTCATCCACAGGTGGGGATTGGTGGCATTACTTGTGTTAGATATAAAGTATTGCACTTGTCCCGGCCTGAGGAAGAAAGAGGGTT
mmu-500	NaN	NaN	miRNA	NaN	mmu-mir-93	miRNA	Mus musculus (house mouse)	AGTCATGGGGGCTCCAAAGTGCTGTTCGTGCAGGTAGTGTAATTACCTGACCTACTGCTGAGCTAGCACTTCCCGAGCCCCCAGGACA
mmu-501	NaN	NaN	miRNA	NaN	mmu-mir-96	miRNA	Mus musculus (house mouse)	CCAGTACCATCTGCTTGGCCGATTTTGGCACTAGCACATTTTTGCTTGTGTCTCTCCGCTGTGAGCAATCATGTGTAGTGCCAATATGGGAAAAGCGGGCTGCTGC
mmu-502	NaN	NaN	miRNA	NaN	mmu-mir-34a	miRNA	Mus musculus (house mouse)	CCAGCTGTGAGTAATTCTTTGGCAGTGTCTTAGCTGGTTGTTGTGAGTATTAGCTAAGGAAGCAATCAGCAAGTATACTGCCCTAGAAGTGCTGCACATTGT
mmu-503	NaN	NaN	miRNA	NaN	mmu-mir-129-2	miRNA	Mus musculus (house mouse)	TGCCTTTCGCGAATCTTTTTGCGGTCTGGGCTTGCTGTACATAACTCAATAGCCGGAAGCCCTTACCCCAAAAAGCATTCGCGGAGGGCG
mmu-504	NaN	NaN	miRNA	NaN	mmu-mir-98	miRNA	Mus musculus (house mouse)	GTGAGGTAGTAAGTTGTATTGTTGTGGGGTAGGGATTTTAGGCCCCAGTAAGAAGATAACTATACAACTTACTACTTTCC
mmu-505	NaN	NaN	miRNA	NaN	mmu-mir-103-1	miRNA	Mus musculus (house mouse)	TTCTTACTGCCCTCGGCTTCTTTACAGTGCTGCCTTGTTGCATATGGATCAAGCAGCATTGTACAGGGCTATGAAGGCATTGAGAC
mmu-506	NaN	NaN	miRNA	NaN	mmu-mir-103-2	miRNA	Mus musculus (house mouse)	GTCTTCGTGCTTTCAGCTTCTTTACAGTGCTGCCTTGTAGCATTCAGGTCAAGCAGCATTGTACAGGGCTATGAAAGAACCAAGAA
mmu-507	NaN	NaN	miRNA	NaN	mmu-mir-322	miRNA	Mus musculus (house mouse)	CCTCGTTGACTCCGAAGGGCTGCAGCAGCAATTCATGTTTTGGAGTATTGCCAAGGTTCAAAACATGAAGCGCTGCAACACCCCTTCGTGGGGAA
mmu-508	NaN	NaN	miRNA	NaN	mmu-mir-323	miRNA	Mus musculus (house mouse)	TTGGTACTTGGAGAGAGGTGGTCCGTGGCGCGTTCGCTTCATTTATGGCGCACATTACACGGTCGACCTCTTTGCGGTATCTAATC
mmu-509	NaN	NaN	miRNA	NaN	mmu-mir-324	miRNA	Mus musculus (house mouse)	AACTGACTATGCCTCCTCGCATCCCCTAGGGCATTGGTGTAAAGCTGGAGACCCACTGCCCCAGGTGCTGCTGGGGGTTGTAGTCTGAC
mmu-510	NaN	NaN	miRNA	NaN	mmu-mir-325	miRNA	Mus musculus (house mouse)	ATATAGTGCTTGGTTCCTAGTAGGTGCTCAGTAAGTGTTTGTGACATAATTCGTTTATTGAGCACCTCCTATCAATCAAGCACTGTGCTAGGCTCTGG
mmu-511	NaN	NaN	miRNA	NaN	mmu-mir-326	miRNA	Mus musculus (house mouse)	CTCATCTGTCTGTTGGGCTGGGGGCAGGGCCTTTGTGAAGGCGGGTTATGCTCAGATCGCCTCTGGGCCCTTCCTCCAGTCCCGAGGCAGATTTA
mmu-512	NaN	NaN	miRNA	NaN	mmu-mir-328	miRNA	Mus musculus (house mouse)	CTGTCTCGGAGCCTGGGGCAGGGGGGCAGGAGGGGCTCAGGGAGAAAGTATCTACAGCCCCTGGCCCTCTCTGCCCTTCCGTCCCCTGTCCCCAAGT
mmu-513	NaN	NaN	miRNA	NaN	mmu-mir-329	miRNA	Mus musculus (house mouse)	TGTTCGCTTCTGGTACCGGAAGAGAGGTTTTCTGGGTCTCTGTTTCTTTGATGAGAATGAAACACACCCAGCTAACCTTTTTTTCAGTATCAAATCC
mmu-514	NaN	NaN	miRNA	NaN	mmu-mir-330	miRNA	Mus musculus (house mouse)	GACCCTTTGGCGATCTCTGCCTCTCTGGGCCTGTGTCTTAGGCTCTTCAAGATCCAACGAGCAAAGCACAGGGCCTGCAGAGAGGTAGCGCTCTGCTC
mmu-515	NaN	NaN	miRNA	NaN	mmu-mir-331	miRNA	Mus musculus (house mouse)	GAGTCTGGTTTTGTTTGGGTTTGTTCTAGGTATGGTCCCAGGGATCCCAGATCAAACCAGGCCCCTGGGCCTATCCTAGAACCAACCTAAACCCGT
mmu-516	NaN	NaN	miRNA	NaN	mmu-mir-337	miRNA	Mus musculus (house mouse)	CAGTGTAGTGAGAAGTTGGGGGGTGGGAACGGCGTCATGCAGGAGTTGATTGCACAGCCATTCAGCTCCTATATGATGCCTTTCTTCACCCCCTTCA
mmu-517	NaN	NaN	miRNA	NaN	mmu-mir-148b	miRNA	Mus musculus (house mouse)	CAGGCACCCTTAGCATTTGAGGTGAAGTTCTGTTATACACTCAGGCTGTGGCTCTGAAAGTCAGTGCATCACAGAACTTTGTCTCGAAAGCTTTCTA
mmu-518	NaN	NaN	miRNA	NaN	mmu-mir-338	miRNA	Mus musculus (house mouse)	CAACGCTGCACAGGCCGTCCTCCCCAACAATATCCTGGTGCTGAGTGGGTGCACAGTGACTCCAGCATCAGTGATTTTGTTGAAGAGGGCAGCTGCCA
mmu-519	NaN	NaN	miRNA	NaN	mmu-mir-339	miRNA	Mus musculus (house mouse)	ACGGGGTGGCCACTATCCCTGTCCTCCAGGAGCTCACGTATGCCTGCCTGTGAGCGCCTCGGCGACAGAGCCGGTGTCCACCCCTGCACTGTCCAC
mmu-520	NaN	NaN	miRNA	NaN	mmu-mir-340	miRNA	Mus musculus (house mouse)	CAATTGTACTTGGTGTGATTATAAAGCAATGAGACTGATTGTCATATGTCGTTTGTGGGATCCGTCTCAGTTACTTTATAGCCATACCTGGTATCTTA
mmu-521	NaN	NaN	miRNA	NaN	mmu-mir-341	miRNA	Mus musculus (house mouse)	AAAATGATGATGTCAGTTGGCCGGTCGGCCGATCGCTCGGTCTGTCAGTCAGTCGGTCGGTCGATCGGTCGGTCGGTCAGTCGGCTTCCTGTCTTC
mmu-522	NaN	NaN	miRNA	NaN	mmu-mir-342	miRNA	Mus musculus (house mouse)	GAAAATGGGCTCAAGGTGAGGGGTGCTATCTGTGATTGAGGGACATGGTCAATGGAATTGTCTCACACAGAAATCGCACCCGTCACCTTGGCCTGCTGA
mmu-523	NaN	NaN	miRNA	NaN	mmu-mir-344	miRNA	Mus musculus (house mouse)	CTGCAGCCAGGGTTTTTACCAGTCAGGCTCCTGGCTAGATTCCAGGTACCAGCTGGTACCTGATCTAGCCAAAGCCTGACTGTAAGCCCTGAACA
mmu-524	NaN	NaN	miRNA	NaN	mmu-mir-345	miRNA	Mus musculus (house mouse)	ACCCAAGTCCAGGCCTGCTGACCCCTAGTCCAGTGCTTGTGGTGGCTACTGGGCCCTGAACTAGGGGTCTGGAGACCTGGGTTTGATCTCCACAGG
mmu-525	NaN	NaN	miRNA	NaN	mmu-mir-346	miRNA	Mus musculus (house mouse)	TCTGTGTTGGGCGTCTGTCTGCCCGAGTGCCTGCCTCTCTGTTGCTCTGAAGGAGGCAGGGGCTGGGCCTGCAGCTGCCTGGGCAGAGCTGCTCCTTC
mmu-526	NaN	NaN	miRNA	NaN	mmu-mir-350	miRNA	Mus musculus (house mouse)	AGATGCCTTGCTCCTACAAGAGTAAAGTGCATGCGCTTTGGGACAGTGAGGAAAATAATGTTCACAAAGCCCATACACTTTCACCCTTTAGGAGAGTTG
mmu-527	NaN	NaN	miRNA	NaN	mmu-mir-351	miRNA	Mus musculus (house mouse)	CATGGCACCTCCGTTTCCCTGAGGAGCCCTTTGAGCCTGGAGTGAAAAAAAAAAACAGGTCAAGAGGCGCCTGGGAACTGGAGAAGAGTGTTAAACTTC
mmu-528	NaN	NaN	miRNA	NaN	mmu-mir-135b	miRNA	Mus musculus (house mouse)	CGCTCTGCTGTGGCCTATGGCTTTTCATTCCTATGTGATTGCTGCTCCGAACTCATGTAGGGCTAAAAGCCATGGGCTACAGTGAGGGGCAAGCTCC
mmu-529	NaN	NaN	miRNA	NaN	mmu-mir-101b	miRNA	Mus musculus (house mouse)	ATCTGAGACTGAACTGCCCTTTTTCGGTTATCATGGTACCGATGCTGTAGCTCTGAAAGGTACAGTACTGTGATAGCTGAAGAATGGCGGTGCCATC
mmu-530	NaN	NaN	miRNA	NaN	mmu-mir-1-2	miRNA	Mus musculus (house mouse)	TCAGAGCACATACTTCTTTATGTACCCATATGAACATTCAGTGCTATGGAATGTAAAGAAGTATGTATTTTG
mmu-531	NaN	NaN	miRNA	NaN	mmu-mir-107	miRNA	Mus musculus (house mouse)	TTCTCTGTGCTTTCAGCTTCTTTACAGTGTTGCCTTGTGGCATGGAGTTCAAGCAGCATTGTACAGGGCTATCAAAGCACAGAGAGC
mmu-532	NaN	NaN	miRNA	NaN	mmu-mir-10a	miRNA	Mus musculus (house mouse)	GACCTGTCTGTCTTCTGTATATACCCTGTAGATCCGAATTTGTGTAAGGAATTTTGTGGTCACAAATTCGTATCTAGGGGAATATGTAGTTGACATAAACACTCCGCTCA
mmu-533	NaN	NaN	miRNA	NaN	mmu-mir-17	miRNA	Mus musculus (house mouse)	GTCAGAATAATGTCAAAGTGCTTACAGTGCAGGTAGTGATGTGTGCATCTACTGCAGTGAGGGCACTTGTAGCATTATGCTGAC
mmu-534	NaN	NaN	miRNA	NaN	mmu-mir-19a	miRNA	Mus musculus (house mouse)	GCAGCCCTCTGTTAGTTTTGCATAGTTGCACTACAAGAAGAATGTAGTTGTGCAAATCTATGCAAAACTGATGGTGGCCTGC
mmu-535	NaN	NaN	miRNA	NaN	mmu-mir-25	miRNA	Mus musculus (house mouse)	GGCCAGTGTTGAGAGGCGGAGACTTGGGCAATTGCTGGACGCTGCCCTGGGCATTGCACTTGTCTCGGTCTGACAGTGCCGGCC
mmu-536	NaN	NaN	miRNA	NaN	mmu-mir-28	miRNA	Mus musculus (house mouse)	GGTCCCTACCTTCAAGGAGCTCACAGTCTATTGAGTTGCCTTTCTGATTCTCCCACTAGATTGTGAGCTGCTGGAGGGCAGGCACT
mmu-537	NaN	NaN	miRNA	NaN	mmu-mir-32	miRNA	Mus musculus (house mouse)	GGAGATATTGCACATTACTAAGTTGCATGTTGTCACGGCCTCAATGCAATTTAGTGTGTGTGATATTTTC
mmu-538	NaN	NaN	miRNA	NaN	mmu-mir-100	miRNA	Mus musculus (house mouse)	CCTGTTGCCACAAACCCGTAGATCCGAACTTGTGCTGATTCTGCACACAAGCTTGTGTCTATAGGTATGTGTCTGTTAGG
mmu-539	NaN	NaN	miRNA	AJ459750	mmu-mir-139	miRNA	Mus musculus (house mouse)	GTGTATTCTACAGTGCACGTGTCTCCAGTGTGGCTCGGAGGCTGGAGACGCGGCCCTGTTGGAGTAAC
mmu-540	NaN	NaN	miRNA	NaN	mmu-mir-200c	miRNA	Mus musculus (house mouse)	CCCTCGTCTTACCCAGCAGTGTTTGGGTGCTGGTTGGGAGTCTCTAATACTGCCGGGTAATGATGGAGG
mmu-541	NaN	NaN	miRNA	AY194871	mmu-mir-210	miRNA	Mus musculus (house mouse)	CCGGGGCAGTCCCTCCAGGCTCAGGACAGCCACTGCCCACCGCACACTGCGTTGCTCCGGACCCACTGTGCGTGTGACAGCGGCTGATCTGTCCCTGGGCAGCGCGAACC
mmu-542	NaN	NaN	miRNA	AY194873	mmu-mir-212	miRNA	Mus musculus (house mouse)	GGGCAGCGCGCCGGCACCTTGGCTCTAGACTGCTTACTGCCCGGGCCGCCTTCAGTAACAGTCTCCAGTCACGGCCACCGACGCCTGGCCC
mmu-543	NaN	NaN	miRNA	AY194874	mmu-mir-213	miRNA	Mus musculus (house mouse)	GGTTGCTTCAGTGAACATTCAACGCTGTCGGTGAGTTTGGAATTCAAATAAAAACCATCGACCGTTGATTGTACCCTATAGCTAACC
mmu-544	NaN	NaN	miRNA	AY194875	mmu-mir-214	miRNA	Mus musculus (house mouse)	GGCCTGGCTGGACAGAGTTGTCATGTGTCTGCCTGTCTACACTTGCTGTGCAGAACATCCGCTCACCTGTACAGCAGGCACAGACAGGCAGTCACATGACAACCCAGCCT
mmu-545	NaN	NaN	miRNA	AY194877	mmu-mir-216	miRNA	Mus musculus (house mouse)	TTGGTTTAATCTCAGCTGGCAACTGTGAGATGTCCCTATCATTCCTCACAGTGGTCTCTGGGATTATGCTAA
mmu-546	NaN	NaN	miRNA	NaN	mmu-mir-218-1	miRNA	Mus musculus (house mouse)	GTGATAATGGAGCGAGATTTTCTGTTGTGCTTGATCTAACCATGTGCTTGCGAGGTATGAGAAAAACATGGTTCCGTCAAGCACCATGGAACGTCACGCAGCTTTCTACA
mmu-547	NaN	NaN	miRNA	NaN	mmu-mir-218-2	miRNA	Mus musculus (house mouse)	GACCAGTTGCCGCGGGGCTTTCCTTTGTGCTTGATCTAACCATGTGGTGGAACGATGGAAACGGAACATGGTTCTGTCAAGCACCGCGGAAAGCATCGCTCTCTCCTGCA
mmu-548	NaN	NaN	miRNA	NaN	mmu-mir-219-1	miRNA	Mus musculus (house mouse)	CCGTCCCGGGCCGCGGCTCCTGATTGTCCAAACGCAATTCTCGAGTCTCTGGCTCCGGCCGAGAGTTGCGTCTGGACGTCCCGAGCCGCCGCCCCCAAACCTCGAGGGGG
mmu-549	NaN	NaN	miRNA	NaN	mmu-mir-223	miRNA	Mus musculus (house mouse)	TCTGGCCATCTGCAGTGTCACGCTCCGTGTATTTGACAAGCTGAGTTGGACACTCTGTGTGGTAGAGTGTCAGTTTGTCAAATACCCCAAGTGTGGCTCATGCCTATCAG
mmu-550	NaN	NaN	miRNA	NaN	mmu-mir-320	miRNA	Mus musculus (house mouse)	GCCTCGCCGCCCTCCGCCTTCTCTTCCCGGTTCTTCCCGGAGTCGGGAAAAGCTGGGTTGAGAGGGCGAAAAAGGATGTGGG
mmu-551	NaN	NaN	miRNA	NaN	mmu-mir-26a-2	miRNA	Mus musculus (house mouse)	GGCTGCGGCTGGATTCAAGTAATCCAGGATAGGCTGTGTCCGTCCATGAGGCCTGTTCTTGATTACTTGTTTCTGGAGGCAGCG
mmu-552	NaN	NaN	miRNA	NaN	mmu-mir-33	miRNA	Mus musculus (house mouse)	CTGTGGTGCATTGTAGTTGCATTGCATGTTCTGGCAATACCTGTGCAATGTTTCCACAGTGCATCACGG
mmu-553	NaN	NaN	miRNA	AY194872	mmu-mir-211	miRNA	Mus musculus (house mouse)	CTGCTTGGACCTGTGACCTGTGGGCTTCCCTTTGTCATCCTTTGCCTAGGCCTCTGAGTGAGGCAAGGACAGCAAAGGGGGGCTCAGTGGTCACCTCTACTGCAGA
mmu-554	NaN	NaN	miRNA	NaN	mmu-mir-221	miRNA	Mus musculus (house mouse)	ATCCAGGTCTGGGGCATGAACCTGGCATACAATGTAGATTTCTGTGTTTGTTAGGCAACAGCTACATTGTCTGCTGGGTTTCAGGCTACCTGGAA
mmu-555	NaN	NaN	miRNA	NaN	mmu-mir-222	miRNA	Mus musculus (house mouse)	CCCTCAGTGGCTCAGTAGCCAGTGTAGATCCTGTCTTTGGTAATCAGCAGCTACATCTGGCTACTGGGTCTCTGGTGGC
mmu-556	NaN	NaN	miRNA	NaN	mmu-mir-224	miRNA	Mus musculus (house mouse)	GGGCTTTTAAGTCACTAGTGGTTCCGTTTAGTAGATGGTTTGTGCATTGTTTCAAAATGGTGCCCTAGTGACTACAAAGCCC
mmu-557	NaN	NaN	miRNA	NaN	mmu-mir-29b-2	miRNA	Mus musculus (house mouse)	CTTCTGGAAGCTGGTTTCACATGGTGGCTTAGATTTTTCCATCTTTGTATCTAGCACCATTTGAAATCAGTGTTTTAGGAG
mmu-558	NaN	NaN	miRNA	NaN	mmu-mir-199a-2	miRNA	Mus musculus (house mouse)	TGGAAGCTTCAGGAGATCCTGCTCCGTCGCCCCAGTGTTCAGACTACCTGTTCAGGACAATGCCGTTGTACAGTAGTCTGCACATTGGTTAGACTGGGCAAGGGCCAGCA
mmu-559	NaN	NaN	miRNA	AY194859	mmu-mir-199b	miRNA	Mus musculus (house mouse)	CCAGAGGATACCTCCACTCCGTCTACCCAGTGTTTAGACTACCTGTTCAGGACTCCCAAATTGTACAGTAGTCTGCACATTGGTTAGGCTGGGCTGGGTTAGACCCTCGG
mmu-560	NaN	NaN	miRNA	NaN	mmu-mir-135a-2	miRNA	Mus musculus (house mouse)	AGATAAATTCACTCTAGTGCTTTATGGCTTTTTATTCCTATGTGATCGTAATAAAGTCTCATGTAGGGATGGAAGCCATGAAATACATTGTGAAAATTCA
mmu-561	NaN	NaN	miRNA	NaN	mmu-mir-124a-1	miRNA	Mus musculus (house mouse)	AGGCCTCTCTCTCCGTGTTCACAGCGGACCTTGATTTAAATGTCCATACAATTAAGGCACGCGGTGAATGCCAAGAATGGGGCTG
mmu-562	NaN	NaN	miRNA	NaN	mmu-mir-124a-2	miRNA	Mus musculus (house mouse)	ATCAAGATCAGAGACTCTGCTCTCCGTGTTCACAGCGGACCTTGATTTAATGTCATACAATTAAGGCACGCGGTGAATGCCAAGAGCGGAGCCTACGGCTGCACTTGAA
mmu-563	NaN	NaN	miRNA	NaN	mmu-mir-19b-1	miRNA	Mus musculus (house mouse)	CACTGGTCTATGGTTAGTTTTGCAGGTTTGCATCCAGCTGTATAATATTCTGCTGTGCAAATCCATGCAAAACTGACTGTGGTGGTG
mmu-564	NaN	NaN	miRNA	NaN	mmu-mir-92-1	miRNA	Mus musculus (house mouse)	CTTTCTACACAGGTTGGGATTTGTCGCAATGCTGTGTTTCTCTGTATGGTATTGCACTTGTCCCGGCCTGTTGAGTTTGG
mmu-565	NaN	NaN	miRNA	NaN	mmu-mir-9-1	miRNA	Mus musculus (house mouse)	CGGGGTTGGTTGTTATCTTTGGTTATCTAGCTGTATGAGTGGTGTGGAGTCTTCATAAAGCTAGATAACCGAAAGTAAAAATAACCCCA
mmu-566	NaN	NaN	miRNA	NaN	mmu-mir-9-3	miRNA	Mus musculus (house mouse)	GGAGGCCCGTTTCTCTCTTTGGTTATCTAGCTGTATGAGTGCCACAGAGCCGTCATAAAGCTAGATAACCGAAAGTAGAAATGACTCTCA
mmu-567	NaN	NaN	miRNA	NaN	mmu-mir-138-1	miRNA	Mus musculus (house mouse)	CTCTAGCATGGTGTTGTGGGACAGCTGGTGTTGTGAATCAGGCCGTTGCCAATCAGAGAACGGCTACTTCACAACACCAGGGCCACACTGCACTGCAAG
mmu-568	NaN	NaN	miRNA	NaN	mmu-mir-181b-1	miRNA	Mus musculus (house mouse)	AGGTCACAATCAACATTCATTGCTGTCGGTGGGTTGAACTGTGTAGAAAAGCTCACTGAACAATGAATGCAACTGTGGCC
mmu-569	NaN	NaN	miRNA	NaN	mmu-mir-181c	miRNA	Mus musculus (house mouse)	GCCAAGGGTTTGGGGGAACATTCAACCTGTCGGTGAGTTTGGGCAGCTCAGACAAACCATCGACCGTTGAGTGGACCCCGAGGCCTGGA
mmu-570	NaN	NaN	miRNA	NaN	mmu-mir-125b-1	miRNA	Mus musculus (house mouse)	TGCGCTCCCCTCAGTCCCTGAGACCCTAACTTGTGATGTTTACCGTTTAAATCCACGGGTTAGGCTCTTGGGAGCTG
mmu-571	NaN	NaN	miRNA	NaN	mmu-mir-128b	miRNA	Mus musculus (house mouse)	CAGTGGGAAGGGGGGCCGATGCACTGTAAGAGAGTGAGTAGCAGGTCTCACAGTGAACCGGTCTCTTTCCCTACTG
mmu-572	NaN	NaN	miRNA	NaN	mmu-mir-7-1	miRNA	Mus musculus (house mouse)	TTGGATGTTGGCCTAGTTCTGTGTGGAAGACTAGTGATTTTGTTGTTTTTAGATAACTAAAACGACAACAAATCACAGTCTGCCATATGGCACAGGCCACCTCTACAG
mmu-573	NaN	NaN	miRNA	NaN	mmu-mir-7-2	miRNA	Mus musculus (house mouse)	GGTCGGGCCAGCCCCGTTTGGAAGACTAGTGATTTTGTTGTTGTGTCTCTGTATCCAACAACAAGTCCCAGTCTGCCACATGGTGCTGGTCATTTCA
mmu-574	NaN	NaN	miRNA	NaN	mmu-mir-7b	miRNA	Mus musculus (house mouse)	AGGAGCGGAGTACGTGAGCCAGTGCTATGTGGAAGACTTGTGATTTTGTTGTTCTGATATGATATGACAACAAGTCACAGCCAGCCTCATAGCGTGGACTCCTATCACCTT
mmu-575	NaN	NaN	miRNA	AY194878	mmu-mir-217	miRNA	Mus musculus (house mouse)	AAACATAGTCATTACAGTTTTTGATGTTGCAGATACTGCATCAGGAACTGACTGGATAAGACTTAATCCCCATCAGTTCCTAATGCATTGCCTTCAGCATCTAAACAA
mmu-576	NaN	NaN	miRNA	NaN	mmu-mir-194-2	miRNA	Mus musculus (house mouse)	GTGGCTCCCACCCTCTGTAACAGCAACTCCATGTGGAAGTGCCCACTGGTTCCAGTGGGGCTGCTGTTATCTGGGGTGGCGGCTAG
mmu-577	NaN	NaN	miRNA	NaN	mmu-mir-219-2	miRNA	Mus musculus (house mouse)	ACTCAGGGGCTTCGCCACTGATTGTCCAAACGCAATTCTTGTACGAGTCTGCGGCCAACCGAGAATTGTGGCTGGACATCTGTGGTTGAGCTCCGGG
mmu-578	NaN	NaN	miRNA	NaN	mmu-mir-361	miRNA	Mus musculus (house mouse)	GAAGCTTATCAGAATCTCCAGGGGTACTTAGTATTTGAAAAGTCCCCCAGGTGTGATTCTGATTTGTTTC
mmu-579	NaN	NaN	miRNA	NaN	mmu-mir-375	miRNA	Mus musculus (house mouse)	CCCCGCGACGAGCCCCTCGCACAAACCGGACCTGAGCGTTTTGTTCGTTCGGCTCGCGTGAGGC
mmu-580	NaN	NaN	miRNA	NaN	mmu-mir-376a	miRNA	Mus musculus (house mouse)	TAAAAGGTAGATTCTCCTTCTATGAGTACAATATTAATGACTAATCGTAGAGGAAAATCCACGTTTTC
mmu-581	NaN	NaN	miRNA	NaN	mmu-mir-377	miRNA	Mus musculus (house mouse)	TGAGCAGAGGTTGCCCTTGGTGAATTCGCTTTATTGATGTTGAATCACACAAAGGCAACTTTTGTTTG
mmu-582	NaN	NaN	miRNA	NaN	mmu-mir-378	miRNA	Mus musculus (house mouse)	AGGGCTCCTGACTCCAGGTCCTGTGTGTTACCTCGAAATAGCACTGGACTTGGAGTCAGAAGGCCT
mmu-583	NaN	NaN	miRNA	NaN	mmu-mir-379	miRNA	Mus musculus (house mouse)	AGAGATGGTAGACTATGGAACGTAGGCGTTATGTTTTTGACCTATGTAACATGGTCCACTAACTCT
mmu-584	NaN	NaN	miRNA	NaN	mmu-mir-380	miRNA	Mus musculus (house mouse)	AAGATGGTTGACCATAGAACATGCGCTACTTCTGTGTCGTATGTAGTATGGTCCACATCTT
mmu-585	NaN	NaN	miRNA	NaN	mmu-mir-381	miRNA	Mus musculus (house mouse)	TACTTAAAGCGAGGTTGCCCTTTGTATATTCGGTTTATTGACATGGAATATACAAGGGCAAGCTCTCTGTGAGTA
mmu-586	NaN	NaN	miRNA	NaN	mmu-mir-382	miRNA	Mus musculus (house mouse)	TACTTGAAGAGAAGTTGTTCGTGGTGGATTCGCTTTACTTGTGACGAATCATTCACGGACAACACTTTTTTCAGTA
mmu-587	NaN	NaN	miRNA	NaN	mmu-mir-383	miRNA	Mus musculus (house mouse)	CTCAGATCAGAAGGTGACTGTGGCTTTGGGTGGATATTAATCAGCCACAGCACTGCCTGGTCAGAAAGAG
mmu-588	NaN	NaN	miRNA	NaN	mmu-mir-335	miRNA	Mus musculus (house mouse)	TCTTTTGGGCGGGGGTCAAGAGCAATAACGAAAAATGTTTGTTTTTCGTAAACCGTTTTTCATTATTGCTCCTGACCCCCTCTCATGGGTTATAGCCA
mmu-589	NaN	NaN	miRNA	NaN	mmu-mir-133a-2	miRNA	Mus musculus (house mouse)	AGAAGCCAAATGCTTTGCTGAAGCTGGTAAAATGGAACCAAATCAGCTGTTGGATGGATTTGGTCCCCTTCAACCAGCTGTAGCTGCGCATTGATCACGCCGCA
mmu-590	NaN	NaN	miRNA	NaN	mmu-mir-133b	miRNA	Mus musculus (house mouse)	CCTCCAAAGGGAGTGGCCCCCTGCTCTGGCTGGTCAAACGGAACCAAGTCCGTCTTCCTGAGAGGTTTGGTCCCCTTCAACCAGCTACAGCAGGGCTGGCAAAGCTCAATATTTGGAGA
mmu-591	NaN	NaN	miRNA	NaN	mmu-mir-181b-2	miRNA	Mus musculus (house mouse)	TTGATGGCTGCACTCAACATTCATTGCTGTCGGTGGGTTTGAATGTCAACCAACTCACTGATCAATGAATGCAAACTGCGGGCCAAAAA
mmu-592	NaN	NaN	miRNA	AY194876	mmu-mir-215	miRNA	Mus musculus (house mouse)	AGCTCTCAGCATCAACGGTGTACAGGAGAATGACCTATGATTTGACAGACCGTGCAGCTGTGTATGTCTGTCATTCTGTAGGCCAATATTCTGTATGTCACTGCTACTTAAA
mmu-593	NaN	NaN	miRNA	NaN	mmu-mir-384	miRNA	Mus musculus (house mouse)	TGTTAAATCAGGAATTGTAAACAATTCCTAGGCAATGTGTATAATGTTGGTAAGTCATTCCTAGAAATTGTTCACAATGCCTGTAACA
mmu-594	NaN	NaN	miRNA	NaN	mmu-mir-196b	miRNA	Mus musculus (house mouse)	AACTGGTCGGTGATTTAGGTAGTTTCCTGTTGTTGGGATCCACCTTTCTCTCGACAGCACGACACTGCCTTCATTACTTCAGTTG
mmu-595	NaN	NaN	miRNA	NaN	mmu-mir-409	miRNA	Mus musculus (house mouse)	TGGTACTCGGAGAGAGGTTACCCGAGCAACTTTGCATCTGGAGGACGAATGTTGCTCGGTGAACCCCTTTTCGGTATCA
mmu-596	NaN	NaN	miRNA	NaN	mmu-mir-410	miRNA	Mus musculus (house mouse)	GGGTACTTGAGGAGAGGTTGTCTGTGATGAGTTCGCTTTATTAATGACGAATATAACACAGATGGCCTGTTTTCAATACCA
mmu-597	NaN	NaN	miRNA	NaN	mmu-mir-376b	miRNA	Mus musculus (house mouse)	TGGTATTTAAAAGGTGGATATTCCTTCTATGGTTACGTGCTTCCTGGATAATCATAGAGGAACATCCACTTTTTCAGTATCA
mmu-598	NaN	NaN	miRNA	NaN	mmu-mir-411	miRNA	Mus musculus (house mouse)	TGGTACTTGGAGAGATAGTAGACCGTATAGCGTACGCTTTATCTGTGACGTATGTAACACGGTCCACTAACCCTCAGTATCA
mmu-599	NaN	NaN	miRNA	NaN	mmu-mir-412	miRNA	Mus musculus (house mouse)	GGGTATGGGACGGATGGTCGACCAGCTGGAAAGTAATTGTTTCTAATGTACTTCACCTGGTCCACTAGCCGTCGGTGCCC
mmu-600	NaN	NaN	miRNA	NaN	mmu-mir-370	miRNA	Mus musculus (house mouse)	AGACGGAGAGACCAGGTCACGTCTCTGCAGTTACACAGCTCATGAGTGCCTGCTGGGGTGGAACCTGGTTTGTCTGTCT
mmu-601	NaN	NaN	miRNA	NaN	mmu-mir-425	miRNA	Mus musculus (house mouse)	AAAGTGCTTTGGAATGACACGATCACTCCCGTTGAGTGGGCACCCAAGAAGCCATCGGGAATGTCGTGTCCGCCCAGTGCTCTTT
mmu-1	n8	u8	NONCODE	AB010885	BORG RNA	other	Mus musculus (house mouse)	CACCCAGAAGTGTGCTATTCTACCAGCTATTTGGTATCTCTAGGGCAACAAACTTGACAATCAAGATCAGCTACCACATGCCTCTCTCCTCGATAAAGAGCAAGCTGCGAAGGGCGATTACAGCTGGACACAGGTGAGTGAGCCAGAAGGAACTGACCAGCCTTAGGAAGGAACCGTCACAGCTAGGCCATGCTCCAGATATTAATTTCTGAGTCACTGGCCAGGAGCGAGATCCCAGTGTAAGAGTCCCCTGTGATGTAACGTCTGGAAGAATTCCACAGAGAAAGAAGTCAGAAACTTCTACACAGCTGACAGATCAAGATCACCAGGGCTGGGAAGTTTTCTCAGGAGTAAAGTGTGAGGAGCGGAGTTTAAATCCCAGCAGCCGTGTAAAAGCTG…
mmu-4	n38	u37	NONCODE	AB030734	IGF2AS	other	Mus musculus (house mouse)	TGGAGTGCCTGGTGGCAAAGATGGGGGGGGGGCTGTGCGCCCCAACAGGCCCACTAAATCCTGGGTGTCTATCCCTAAAAATCGAGGTCCCATGTCATGTTTCCGGGGTGCCCTGTGCTTGTGCAACATGGGCGCGTGGTGCGAACCAACGTGCGTGGCACCCTAGGCCTCAGTGGTAGTGGCAGGACCTGTGCTCAGTTAGAGGGTTACAAGGTAGGCGCATCCCGGCCGACTGAGTTAAGGCGCAGGTAGCTGGGTAGAGGGTTCTCACAGGGACCTACTTGCTAAGCAGGGGACAGTCCCCTGGATCGGCTGGGGGGGGGGGGGAGCGCGCAGCCTCCACCTGCCTGAGCAGGCAGGGCGGGCTGTGAGGCACCTCGAATAGCAGCCAGATAGATC…
mmu-5	n72	u71	NONCODE	AB063319	Rian	other	Mus musculus (house mouse)	GTCACGGACGATGACTACGTCACTAGAGGTCTGAGGTCCATAGCAGAAGATGCCTCATGTGACCCTCTCATGCAGGGGTTGCATGTCAGGCATGTGCATACAGTAGATATTAGCCATGCACTCTCACCATTTCATAGTAGATCACAGAATCAAGATACAAATCTCCATGCACGGAAAGGATTTAAGGCATTGATCAATCCTGAACATAAATATTTGGCCATCAATGATATTTACGCACACACTGAAAAATCTATTCAGAATGACTTACACAAAGGTTTATATAACCTTTATCAAAGGTAATTTATATAGTAAGATTCATGGCTGAAGTCTTCATGATGGTCAAGGCCTTAATTTTTAAAATTATCAATTTTTTTCTTTTCTTTTTTTTTAACTTGAATT…
mmu-11	n692	u652	NONCODE	AF047387	terc	other	Mus musculus (house mouse)	GGGGTATTTAAGGTCGAGGGCGGCTAGGCCTCGGCACCTAACCCTGATTTTCATTAGCTGTGGGTTCTGGTCTTTTGTTCTCCGCCCGCTGTTTTTCTCGCTGACTTCCAGCGGGCCAGGAAAGTCCAGACCTGCAGCGGGCCACCGCGCGTTCCCGAGCCTCAAAAACAAACGTCAGCGCAGGAGCTCCAGGTTCGCCGGGAGCTCCGCGGCGCCGGGCCGCCCAGTCCCGTACCCGCCTACAGGCCGCGGCCGGCCTGGGGTCTTAGGACTCCGCTGCCGCCGCGAAGAGCTCGCCTCTGTCAGCCGCGGGGCGCCGGGGGCTGGGGCCAGGCCGGGCGAGCGCCGCGAAGGACAGGAATGGAACTGGTCCCCGTGTTCGGTGTCTTACCTGAGCTG…
mmu-12	n697	u656	NONCODE	AF049091	H19	other	Mus musculus (house mouse)	ACCGGGTGTGGGAGGGGGGTGGGGGGTGGGGGTGGGGGGTATCGGGGAAACTGGGGAAGATGGGAGAGCTGGAGGAGAGTCGTGGGGTCCGAGGAGCACCTCGGCATCTGGAGTCTGGCAGGAATGTTGAAGGACTGAGGGGCTAGCTCAGGCAGAGCAAAGGCATCGCAAAGGCTGGAAAACATCGGAGTGAAGCTGAAGGGCCTGAGCTAGGGTTGGAGAGGAATGGGGAGCCAGACATTCATCCCGGTTACTTTTGGTTACAGGACGTGGCGGCTGGTCGGATAAAGGGGAGCTGCTGGGAAGGGTTCGACCCCAGACCTGGGCAGTGAAGGTATAGCTGGCAGCAGTGGGCAGGTGAGGACCGCCGTCTGCTGGGCAGGTGAGTCTCCTTCTTCT…
mmu-13	n793	u749	NONCODE	AF092039	SRA RNA	other	Mus musculus (house mouse)	CAATTCTCCTACGGGCTCCAGACTCAGACTGGTGGACCCAAACGCACTCCCCTTACTAAGAGGGTCGCGGCCCCACAGGATGGATCCCCTAGAGCCCCAGAAACTTCTGGACCACCTCCAGTGGATCATCCACCTCCTTCAAGTAAGGCTTCCAGGCCTCCGCCCATGGGGAGCTGTCCTGCTACTGGTGTGGAGCCCCCAAGTTCCCCAGTCATTGAGTCTGAAACTCTGATAGAAGACGTGCTGAGACCTCTGGAACAGGCATTGGAGGACTGCCATGGTCACACAAAGAAACAGGTATGTGATGATATCAGCCGACGCTTGGCGCTGCTTCAAGAACAGTGGGCTGGAGGGAAGTTGTCAAAACCTGTAAAGGAGGGGATGGCATTGCTAGTGCAA…
mmu-14	n879	u833	NONCODE	AF119385	KvLQT1-AS	other	Mus musculus (house mouse)	CTGCAGGAACAGGATCCAAGGAAAATGCCTGGCCTTCTAGGCCAGAGGAGGCAAACAAAGGCTTAGGCCTCAGAGCTAAGCTGGGACAGTGCTTAGAGTAAGGAAGAGCAGGGTTTCAAATCAGAGCCCCATGGCCCCTTCACATTCTCTTGGTGCCTGGCTTAGCAGCTTCATGGGGTTCAGCAGCAGCATCTCTAGTAGACAGATGGGAAACAAGACAGAGAGGGTTCCCTGATCTCAGCCAAGGGGAGCAGATAACCACGTTTACCATGTGGCCCTGATGCCCTTCTTAGAGGTCAATTGGAAGGCTGGCAATGGCAGGAAGCAGGTGCCTAGTCACTTATGCTGGGGAAGTGGAAGGGGCCATTTGTGGCAAAAGATCCCAGGCTTCACTTCCAA…
mmu-15	n886	u840	NONCODE	AF138745	Tsix	other	Mus musculus (house mouse)	GTGTGTTCATGCGTGCGCACGTGTACCCGTGCGTCCACACTCCGCCAGCACGTGTGCTAGCTTGCAAGTTTTCAGTTTGAGTACAGACACCAGGCCATAGCCCAATGGCAGCAGTGACAGGGAGGACCGTGGCAGCATGTTACAATCAGAAGACAACTTCCGGATTTTCACTCTGTCCTAAAAAGGTGGTCAAGTGTGCTAACCACACCCTCTCAGCAGGATCCCGCGCCTCAAGAGCCTTAGGTCCCGCCCCACACTCCCTCAAACCCTCAGTGCAGCGCTTGTGTCAGGCGCAATCTCGCAAGATCCGGTGAGGCGCTACGTCGTGCTCCACTCGGTCCCAAAAGTACCTGCAAGCGCTACACACTTGCGCTCGGCGCCCTTGCTCTGTTCTCACTT…
mmu-16	n937	u891	NONCODE	AF173359	Nesp-as	other	Mus musculus (house mouse)	TTAGTGACGCCGGATGGGGATGGGCCCCTTTCTGGGAGGGGACTCCGGGGACTGGTCGCGACGGCGGGCTGGCCTCCTGGTCTTGCAGCGGCGGGGCTGCCTGTTTTCCTCCTTGCGCTCCTCTGGCTCCTCCTCGGGGTCCCGAGGATCCTGATCTAAGGGCCCTCGCTGGGGCTCCTCCCCCTCGCTTGCGCTCTCAGGCTCCTGAGTGGTGGGCTGCGCACGTCTCGGGGAGGCGTCGGCGCTCTGCAACTTCAGAGCGTGCAGACGCTGAGTGAGTGACTGGTTGAAGGTGGCACCCCGGGGGCCGCGCTCGTCCTCTGGCTCGGTCTCTGGCTCGGTTTCTGGCTCGGTCTCTGGCTCGGTCTCGATTTCGGTCTCGGATTCGATATCGGACTC…
mmu-17	n1035	u975	NONCODE	AF191547	RNase P RNA subunit	other	Mus musculus (house mouse)	AGTGGGCGGAGGAAGCTCATCAGCGGGGCCACGTGCTGAGTGCTCGTCACTCTTCGGCCCCTGGGAAGGTCTGAGACTGGGGCCTCCCGCGGCCCTAACCGGGCTCTCCCCGAGCGGGGAGGTGAGTTCCCAGAGAGCAGGGCTCTACGCTTGGGCAGACTGGGCAGGAGAAGCCCCGAGTCGGGGCGGATGCCTCCCTCGCCGGAGCTTGGAACAGACTCACGGCCAGCAGTGCGAGTTCAATGGCTGAGGTGAGGCACCTCCCGGGCCTCATAACCCAATTCAGACTACTCTCCCCCGCCCT
mmu-18	n1074	u1014	NONCODE	AF210457	vault RNA	other	Mus musculus (house mouse)	GGGCCAGCTTTAGCTCAGCGGTTACTTCGACAGTGGTTCAGTTCATTACCAGCTATTCGTAGCAGGTTCGAACAACACAACCAACCACTTACCTAACCCGTGAGTGTTTGGTTCGAGACCCGCGGGCGCTCCCTGGCCCTT
mmu-19	n1096	u1036	NONCODE	AF221922	telomerase RNA	other	Mus musculus (house mouse)	ACCTAACCCTGATTTTCATTAGCTGTGGGTTCTGGTCTTTTGTTCTCCGCCCGCTGTTTTTCTCGCTGACTTCCAGCGGGCCAGGAAAGTCCAGACCTGCAGCGGGCCACCGCGCGTTCCCGAGCCTCAAAAACAAACGTCAGCGCAGGAGCTCCAGGTTCGCCGGGAGCTCCGCGGCGCCGGGCCGCCCAGTCCCGTACCCGCCTACAGGCCGCGGCCGGCCTGGGGTCTTAGGACTCCGCTGCCGCCGCGAAGAGCTCGCCTCTGTCAGCCGCGGGGCGCCGGGGGCTGGGGCCAGGCCGGGCGAGCGCCGCGAGGACAGGAATGGAACTGGTCCCCGTGTTCGGTGTCTTACCTGAGCTGTGGGAAGTGCACCCGGAACTCGGTTCTCACAACC
mmu-20	n1200	u1131	NONCODE	AF267728	Msx1-AS	other	Mus musculus (house mouse)	TATATTACATAGTACACACACAGTCCCTTCAAAAGGGATGCTTGAGAGCCACGAAAATGTACTGTTAAATAGAAACAGATTTTGGTTTTTTTTTTTTTTTTTTTTACTTCTTTTTTTCTGGTCCTGGGAAAGTCTCTTTAACCTACCTTGGTGAAGCACCAGCATGCGCCCTGCCCCCTCAGAGCAATGCTTTGCTGCCAAAGCGCTTAGAGTTTGACAGTGGAAGGAGCTGGGCTCCTTGCTTTCTATAGGGCTGGGCTCATCTCTTGAAGCACCGATTAGCAATTTCTCTGTGCAAGTCCTGCCTGGTTTCAGGACCGGAAGCAGCTGATGGAGTCTCATGGCCTCTAGTCCTTTTGGCCTCTGGTCTCCTTCAGCCTCTAATTCTGCTGGGGACCA…
mmu-21	n1403	u1323	NONCODE	AF319945	GNAS1-AS	other	Mus musculus (house mouse)	CGTATGGCGGCCAGGCCTAGAAGGCCACGGTCGCCGTGAGTGCCTTGGGGGCCAAGCTTTTTGATGCCCTAAATCGCCAAGGCAAGGTGGGAAGGTCAGGGACCCCCATGGACCATCCCTTGGGCTCATGATGGCGGTAGGCTAACTCACTACACAGAGAGGGCTATCGCCGAGGCACCGCGGAGAGAGGCTTTTCCAGGGCCTGGAGGTGGTGGGCCAGGCCTATGGAGAAAGAGAGCTTACTGCTCCGATGCAGACGAGCAGTACAAGATGGACAGATTTCATTTCCCAGAGATGCTGAACCCTGCACAAGGTGAAAGGCGCACAGTCCCGGACCTCTCCGGACAAGTCGGATCTGCCTAACCAGCTGCGCGATACCCCGATGTGATCCTAGCTGTC…
mmu-135	n1548	u1468	NONCODE	AF357430	snmRNA	other	Mus musculus (house mouse)	CATCATTTCTCCTTCTCCTAGCATCATCAATAGTAGAAGCAGGAGCAGGAACAGGATGAACAGTCTACCCACCTCTAGCCGGAAATCTAG
mmu-136	n1549	u1469	NONCODE	AF357431	snmRNA	other	Mus musculus (house mouse)	CTTTCGCGACATGGGGAAGAGCTTCCATTTCGCCAGCGCCACCTGAGGATTTCCTGGAGCCGCCACCCCCACCTCCCGCGATGGAAGACGATCAGGAGCTGGAGAGAAAAATATCAGGATTGAAGACCTCAATGGCTGAAGGCGAGAGGAAGACAGCCCTGGAAATGGTCCAGGCAGCTGGAACAGATAGACAGTGTGTGA
mmu-137	n1550	u1470	NONCODE	AF357432	snmRNA	other	Mus musculus (house mouse)	ACCGACTCTGCCCTGCACAGGATTGTGGAGATCGTAGACGCCATCACCACCACGGCTCAGAGCCACCAGAGGACGTTTGTGTTAGAAGTGATGGGCCGCCACTGTGGATACCTGGCCCTTGTCACCTCTCTGTCCTGTGGGGCCGACTGGGTTTTTATTCCTGAGTGTCCGCCAGACGATGACTGGGAAAGAACACCTTTGTCGCCGGCT
mmu-138	n1551	u1471	NONCODE	AF357433	snmRNA	other	Mus musculus (house mouse)	TGGGGTTCTGAACTACCCAAAACGTGCCTGCCAGTTCAACCGGACCCAACTGGGCGATTGCTCTGGCATTGGGGACCCTACCCACTATGGTTACAGCA
mmu-139	n1552	u1472	NONCODE	AF357434	snmRNA	other	Mus musculus (house mouse)	GGTAGACAGCTAAGTTGTCACAAACTGTGTAAAT
mmu-140	n1553	u1473	NONCODE	AF357435	snmRNA	other	Mus musculus (house mouse)	AAAGGATCTCCTTCATCCCTCTCCAGAAGAGGAGAAGAGGAAACACAAGAAAAAGCGCCTGGTGCAGAGCCCCAATTCCTACTTTATGGACGTGAAATGCCCAGGATGCTAT
mmu-141	n1554	u1474	NONCODE	AF357436	snmRNA	other	Mus musculus (house mouse)	AAAAGAGCCTGAGGAAGGAGAAGACGACAGANACAGCGCCAATGGGGAGGATGACTCTTAAGCACATAGTGGAGCTTAGAAATCTTATCCCATTATTCATTTACCTAGGCGTTTGTGGGAGATACAGTAACACCAGGTCATCTCCCCTGGGGTCNTCTGCACATTCTCACTGTTGTCCCGCCTTACCCTCCCTGTGTTCATTAATTCATGANTGCCCTGCGCCTAAGTTACAGTTCCACTTCCTTTGATGCTCCGTAGTACTTTCGTTANGTCTCACCCTGTAAGTTTTGCTTTAATTTTGATACCTCTTT
mmu-142	n1555	u1475	NONCODE	AF357437	snmRNA	other	Mus musculus (house mouse)	GGAAGATGGAAAGGAAGATCTGCATGAGGAAGTTGGAAAGGAAGATCTGCATGAGG
mmu-143	n1556	u1476	NONCODE	AF357438	snmRNA	other	Mus musculus (house mouse)	GCACTGCCAATAGGCCAATGGGTGCTGGTGAAGCCCTGCGGAGAGTGCTGGAGTGCCTGGCATCCGGCATCGTAATGCCAGATGGTTCTGGCATTT
mmu-144	n1557	u1477	NONCODE	AF357439	snmRNA	other	Mus musculus (house mouse)	GGGGCCGCCGGTCCGCTTTTGCTGCTGCTGCTGCTACCGGCGNCGNTGGCTNG
mmu-145	n1558	u1478	NONCODE	AF357440	snmRNA	other	Mus musculus (house mouse)	GTGAAATGGATGTAATATAGGGTTTGTCGAATGCTTTTAACTCCTTCCATGGTCTT
mmu-146	n1559	u1479	NONCODE	AF357441	snmRNA	other	Mus musculus (house mouse)	ATGAGCCCTTGCTATTGGAGATCCTCGTGGAAGTGATGG
mmu-147	n1560	u1480	NONCODE	AF357442	snmRNA	other	Mus musculus (house mouse)	AATGAACACACTGACCA
mmu-148	n1561	u1481	NONCODE	AF357443	snmRNA	other	Mus musculus (house mouse)	GCCAGCTCCCATGCCTAACATTGGATCAAAATATGGCCGGAAGGCCACTTGGATCGGTGCGAGTGGGGACCAGA
mmu-149	n1562	u1482	NONCODE	AF357444	snmRNA	other	Mus musculus (house mouse)	CTGGGATAGAAGCGGCAGGAGCAGCGTTGGCACCGGCGAACCATGGCTGGGATTTTCTATTTCATCCTCTTTTCGTTTCTCTTTGG
mmu-150	n1563	u1483	NONCODE	AF357445	snmRNA	other	Mus musculus (house mouse)	AGTTGGTGGATGGAGAGTGCGTGGAGCTTCTGGATCCGTGTTTCGGATCTAACTGCGAGTTTCAGTGCCAGCCAGTGAGCCCCACCGACT
mmu-151	n1564	u1484	NONCODE	AF357446	snmRNA	other	Mus musculus (house mouse)	CCATTTTGTGTTCTTTGTATTCTTAAGATGATAATATATTATGTATTTGAATTGCTGAAAATTGAAAATGAAGTTGAAGATATATGTATATAAGCGTATGCTGTATTGGTGCAATAATGGTAATTAAAGATATTTAAAAAGGTAAAAAAAAAAAAA
mmu-152	n1565	u1485	NONCODE	AF357447	snmRNA	other	Mus musculus (house mouse)	CAAATGTACAATAAAAGTAAATACACTCAAAACCGCAAACTTCAGGTAACTATTTTGAATTGCAAATGACGAAAATTTAATGTTGAACGATCTGATAAAATAACCATTTGGAAACTGAAAAAAAAAAAAA
mmu-153	n1566	u1486	NONCODE	AF357448	snmRNA	other	Mus musculus (house mouse)	CAAGTTTTGTGTACAGTATGTGTCTAGCAGANCCACCAAGGGCCCTCTTCCCACGTTCTTTCCTTGGGGTTTTTTTTTAGCCCTTTCAAGAACTCTGGGGACTTTCGAACTGATGAACCTTGCGCGAACCCAAAAGATGCATTCAGAGCCACTTCGGCTGCTGACCA
mmu-154	n1567	u1487	NONCODE	AF357449	snmRNA	other	Mus musculus (house mouse)	AGCTTTGATGGCATAGTAACTTCTCATGTTATGGAATTGATTTGCATTNAACACAAACTGTAAATAAAAGAAAGAAATGGCATAAAAAAAAAAAAAAAAAAAAAAAAAA
mmu-155	n1568	u1488	NONCODE	AF357450	snmRNA	other	Mus musculus (house mouse)	CGGACGCGTGGGCGTCGAGCGGGGGAGCGGCGCTGCCTGTGGAGATCCGCGGAGGCCGACAGGATTCGTTGGCTACCGTCCCCGCTGCCGTGCACTGG
mmu-156	n1569	u1489	NONCODE	AF357451	snmRNA	other	Mus musculus (house mouse)	GGCTGACCAGCTGACTGAGGAACAG
mmu-157	n1570	u1490	NONCODE	AF357452	snmRNA	other	Mus musculus (house mouse)	CACAGTTGGACCAACGCTTACAAACAGTAACTACAATGCAGAAACATACGCATCGTATTTCAGTG
mmu-158	n1571	u1491	NONCODE	AF357453	snmRNA	other	Mus musculus (house mouse)	CAACTGGTCCCTGATTGGCAAATGTGTCTCAGTAGACAATCGATCTAACCTACCAGGCATTATTATTATTCCACAGGAAGCTCAGGGA
mmu-159	n1572	u1492	NONCODE	AF357454	snmRNA	other	Mus musculus (house mouse)	GGAAAGTGAAGTCCTATCCCATACCTGCCTGTCACCCTCTTTTTTCTTGAAAACGCACCCTGAGAGCAGCCCCTCCCGCTCTT
mmu-160	n1573	u1493	NONCODE	AF357455	snmRNA	other	Mus musculus (house mouse)	GAAGACAGAGACTGGACAGGCCCAGTTCAGCCTACTGGGTTCCAGGAGTGGATTGAAGCCTTAGCAGG
mmu-161	n1574	u1494	NONCODE	AF357456	snmRNA	other	Mus musculus (house mouse)	CAGTTTGTTGCTTTTCGAGACAGGGTTTNTTCTGTGGAGTNCTGGCTGTCCTGTAACTCACTCTGTAGACCAGGATGGCCTTGAACTCAGAAATCCCAAGTGCTGGGATTAAAGGTGTGTGTCACCACTGCCTACTAGTTTTTTTTTTTAATTATTTTTAATCAAGATTCACTATTTTACCAATGACTTAACAAGGGAGAGCCCCCATGCAGAGTNTAGTAAGACATAGTNTAGTACAAAGGGGATGATAGAAGCTGTGGCTCAGAAAAGAGAGGGAGGGCACACTGTTCAGAGCACATATTCCTG
mmu-162	n1575	u1495	NONCODE	AF357457	snmRNA	other	Mus musculus (house mouse)	CATGTCTGTAGTCTCAGGGTTGTGGAGGTAGAGACAGGAGGGTGTCTCGGCTTCTTTAACCAGCCAGTCTACAGAATTAGTAAG
mmu-163	n1576	u1496	NONCODE	AF357458	snmRNA	other	Mus musculus (house mouse)	CTTTGTAGAGCAGGCTGGCCTTGAACTCACCCAGATCCACCTGTTTCTGCTTCCCAAGTGCTGGGATTAAAGGTATGAGCTATCATCATGTCTGGCCTTAAAACTCTCACTTTGAGAAAAGG
mmu-164	n1577	u1497	NONCODE	AF357459	snmRNA	other	Mus musculus (house mouse)	GAGATGGCTCAGCGGTTAAAAGTGCCAACTGNTCTTCCAGAGGTCCTGAGTTCAAATCCCAGCAA
mmu-165	n1578	u1498	NONCODE	AF357460	snmRNA	other	Mus musculus (house mouse)	CAGTGGTTAAGAGCACTGACTGTGCTTCTGAAGGTCCTGAGTTCCAATCCCAGCAAACACATGGTGGTTCACAACCATCTGATGCCCTCTT
mmu-166	n1579	u1499	NONCODE	AF357461	snmRNA	other	Mus musculus (house mouse)	AGCTACTCCCCACCACCAGCACCCAAAGCTGGTATTCTAATTAAACTACTTCTTGAGTACATAAATTTACATAGTACAACAGTACATTTATGTAACA
mmu-167	n1580	u1500	NONCODE	AF357462	snmRNA	other	Mus musculus (house mouse)	CATTGAACTTACTCTTATCTAGAAAGGACCTGGGTTTTCAATCTAACTGCCTCCACGTCCTTCCTAGCTAGGATTAAAAGTCTGTGTAAGCCTGACCAACAAATGCTGAGCGTCGCT
mmu-168	n1581	u1501	NONCODE	AF357463	snmRNA	other	Mus musculus (house mouse)	CGCCAAAGAGGACTTAAAGCTGGAATTCTTTTTCCTTTTATTCTCTCCTCTACTCTTATGTCTTCAACTTCTTTTCTACTTTTCTCTGCTTTTTCTCTCTGGATGTCCAGCGTCCTATGAGCGAAGATTATGAGATATGAGGGCA
mmu-169	n1582	u1502	NONCODE	AF357464	snmRNA	other	Mus musculus (house mouse)	GTGCCAGCGCTCCTCTCCCAGCGCTCACCGGTCCTTCCAGCAGTCCTCAGGTTGCACGCGACCGGCAGTGAGCTT
mmu-170	n1583	u1503	NONCODE	AF357465	snmRNA	other	Mus musculus (house mouse)	GGGAAGTCGCCTGGGCACACACGTGCCGCCTCCGTCGGGGCCGCGGAGCTGCGGGGGAGATGCGGGCAGCCGGCGCCGCCTCGGGGGGCTCCGCCTNGCCCCA
mmu-171	n1584	u1504	NONCODE	AF357466	snmRNA	other	Mus musculus (house mouse)	GAAAGAATTTTCCTTGACGGACNCAGTTCTGNTTCCTGTAACTGATCTGCAACATTGTGGAAAATGACAG
mmu-172	n1585	u1505	NONCODE	AF357467	snmRNA	other	Mus musculus (house mouse)	GTTAAGGCAGAATGCCTTTGAAGAGTTAGAAGAATATTAAAAGCCTTAACTTGTAGCTTAATTTTGCTTGATGACAAAAGG
mmu-173	n1586	u1506	NONCODE	AF357468	snmRNA	other	Mus musculus (house mouse)	GCGGCGGACTCGTGATGATGCGGATCGCAGATACCAGAGCCGCCTGCAGGATCTGAAAGATCGCCTGGAGCAG
mmu-174	n1587	u1507	NONCODE	AF357469	snmRNA	other	Mus musculus (house mouse)	CTCAAAGTGACCTTACACAAAGTAGTAATAAAATTTATACTATGTTCANATATTCTGTACTGTTTAGTAAGTGGGTCATATATACTATTTTTCATGTTTTTAGTGCANAAACCTTCCTACTTTANAAGTGCTTAAGTTTGAAATCTAATGTTA
mmu-175	n1588	u1508	NONCODE	AF357470	snmRNA	other	Mus musculus (house mouse)	CNCCAATGTATNGGNTATNGTGACTTNTGTGAAGGGTGTNTCNTCCCNNNTNTCTNTCTCANNCNGTTGATCCGGTGTGTNGAGAAANGCCACTCATTAGTGGGATTTGANN
mmu-176	n1589	u1509	NONCODE	AF357471	snmRNA	other	Mus musculus (house mouse)	CAATGAGGTGCTTAGGGACAGAGTACTGCTTTCTGCTCAGGACATATGTTTTATGTCCTGCAGCATTAAAGGGCACATATCTGCTTCCTCCGCTGAGTCGTTGAGAGACGTGAGAGGGAGTAACTTGTACTTGAAAGATGAGGGCGCTTTACAGACCTGTGTTT
mmu-177	n1590	u1510	NONCODE	AF357472	snmRNA	other	Mus musculus (house mouse)	AATTCATCTTGAAGGTGACGAGGACTGTGACTGGAACAGCTCTTTACTGAATGTTCACGGTGGACCG
mmu-178	n1591	u1511	NONCODE	AF357473	snmRNA	other	Mus musculus (house mouse)	GTGTGCTGGTCCTCAGTTACCTCAGCAGCGGTGTCATGTTAGTGTGCTGGTCCTCAGTTATCTCAGCAGTGATGTTATGCTAGTGTGCTGGTCCTCAGTTACCTCAGCAGTGATGTCATGTTAGTGTGCTGGTCCTCAGTTATCTCAGCAGTGATGTCATGCTAGTGTGCTGGTCCTCAAGTTACCTCAANNAGAATGTCATGTTAGTGTGCTGTTCCTCAGTTACCTCAGCAGTGATGTCATGTTAGTGTGCTGTTCCTCAGTTACCTCAGCAGTGA
mmu-179	n1592	u1512	NONCODE	AF357474	snmRNA	other	Mus musculus (house mouse)	GTTGTAAGAATGGAAAGAAATATGTGGAAAAAAATCTAACTTACTGGCAGTGGTGGTCTA
mmu-180	n1593	u1513	NONCODE	AF357475	snmRNA	other	Mus musculus (house mouse)	GGTAAACTAGATTAAANATTTTACTATGTCTTCTATAGTCTGATCATGGTAGTATTTTAAAACACTTTGT
mmu-181	n1594	u1514	NONCODE	AF357476	snmRNA	other	Mus musculus (house mouse)	GACCGGGCGTGCGGTCCCGCTCCCCGTAATGTACGGAGGTAGAAGAAAGGGCTCTGGCCCTCTCGGCG
mmu-182	n1595	u1515	NONCODE	AF357477	snmRNA	other	Mus musculus (house mouse)	GAGCTTTCTCATGAAAGAATTTTAATTGAACAATTGTCTGTATTTTACCTTGTACCAT
mmu-183	n1596	u1516	NONCODE	AF357478	snmRNA	other	Mus musculus (house mouse)	GATTATACAGCACTTACTGACAGTTGGGAGTAGGAAGCAGAGCACCTGGCTCTTGTGTG
mmu-184	n1597	u1517	NONCODE	AF357479	snmRNA	other	Mus musculus (house mouse)	CAGATGGTTCCTGCCGACAGAGTCTGTATAGTTGTCAGATTTTCTGTGCGATGGCTCCATACATAA
mmu-185	n1598	u1518	NONCODE	AF357480	snmRNA	other	Mus musculus (house mouse)	CACATGCTTTGCAGATGAGAGATGATGTTGGCACTGACCTTGGGACCCTTGAGTAAAGAAAACAG
mmu-186	n1599	u1519	NONCODE	AF357481	snmRNA	other	Mus musculus (house mouse)	GCCCAGGTGGGACCCTTATCTGCAGTTCCTGNAACACCCTGGCCCCAGGTGCCAGGAACCAGTATCTGCCCCATAATCCCATGGGGCTGCTTGGCAGGTGCTCANATCACCAGGAGGGAGACAGGTCCCCATGCANAGGGTGGCTCAGGAGCACCTCCCATCCTCTCTTCTCAACAGTACTATACCCCATGCCTCAGTTTCCTG
mmu-187	n1600	u1520	NONCODE	AF357482	snmRNA	other	Mus musculus (house mouse)	GTGCCTTGAGACTAGTGGCAAGTTCAAAA
mmu-188	n1601	u1521	NONCODE	AF357483	snmRNA	other	Mus musculus (house mouse)	AAGCAATTGTTTTACTTACAGTCTGGAGAA
mmu-189	n1602	u1522	NONCODE	AF357484	snmRNA	other	Mus musculus (house mouse)	TAGTCTTCCAGAGCCCAGGGAAACGCCCCTGACTCCCAGAGACATGATTTTTCATAGTTTCCTCATTTCTCTGGGCTTCTGGTTTTGTTTCTGTAAATCACCTCAGA
mmu-190	n1603	u1523	NONCODE	AF357485	snmRNA	other	Mus musculus (house mouse)	GTGCCATGATGCCCACTTGCTTTCACTGTTTGGCCACTGACTCAGGAACCTGTGGGCAAATATCTTTGTATGGACATAAGTA
mmu-191	n1604	u1524	NONCODE	AF357486	snmRNA	other	Mus musculus (house mouse)	GTTTGGAGGTGGGGAATGGCATAATGAAGATAAAAATTAAATATAGCCCCAGACCATATTTGAGAGCTTAACAGTCCTCAGCAGGTACTGCTTCATTTATATCCTTAGTCTTTTCCTTCACACTGAAAGCTAATGGGCATTTGCATATATT
mmu-192	n1605	u1525	NONCODE	AF357487	snmRNA	other	Mus musculus (house mouse)	CTTGAGAGGCCCTGGGCTTGTTTTAACATCTGGAAAAAAGGCTGTTTTTATAGCAGCGGTTACCAGCCCAAACCTCAAGTTGTGCTTGCAGGGGAGGGAAAAGGGGGAAAGCGGGCAACCAGTTTCCCCAGCTTTTCCAGAATCCTGTTACAAGGTCTCCCCACAAGTGATTTCTCTGCCA
mmu-193	n1606	u1526	NONCODE	AF357488	snmRNA	other	Mus musculus (house mouse)	GAACTCATCAGCTGCCTATATTCTCTGATAGCTTCAGAACAAACGCTTGAGTCTTGACCTCTTTCAGAAGAGTCTGAGATGGAAAGGCCCAGTAACATGGGCTAT
mmu-194	n1607	u1527	NONCODE	AF357489	snmRNA	other	Mus musculus (house mouse)	CGGACGCGTGGGTGGAAATCCAGACTGCTTCTATTTCTTAGCCTTTATGATTGTTGTGAGAGTCAATAGGGATATGCAGGGTGTTCTTCATGGTATAGGACATGGGTTTAGGGGCACGTACCCTACCATGATATAGCTGAGTCATATGGTCATTTCTATCTTTAGCCTGTTCAGACCCCTTCATGCTGATTTCAATAAGTGAATACATCAAG
mmu-195	n1608	u1528	NONCODE	AF357490	snmRNA	other	Mus musculus (house mouse)	GGGGGCCCGCCTAGGAAGAACCCCCGCTGAAGTCGTTTCAACTTGTGACATCACTTTTGCCTGTGTGTCGGATCCAAAGGCAGCCAAGGACCTGGTGCTGGGCCCCAGCGGTGTGCTGCAAGGAATCCGCCCCGGGAAGTGCTATGTGGACATGTCAACGGTGGATGCGGTACAGTCACCGANCTGGCCCAGGTGATTGTATCCAGAGGGGGACGCTTTCTGGAAGCA
mmu-196	n1609	u1529	NONCODE	AF357491	snmRNA	other	Mus musculus (house mouse)	GGAAGATGTTTGTCTCTAGAGCAACACCAAGAACCCAACTAAATCTGT
mmu-197	n1610	u1530	NONCODE	AF357492	snmRNA	other	Mus musculus (house mouse)	GGGAAGTTACCACACTGGACTCTTAAGTCCTCCTGCATTTCAAAATTACAGGATTTTATATTTCTAATTAGAAGCCTGGTGAAATCTTAGGTGGGTAAGAGTTGAAAGTATATGCATTCCAAAAGTCAGTTTATCTTGAATTGTCCTTATCCTGAGAAGTAAA
mmu-198	n1611	u1531	NONCODE	AF357493	snmRNA	other	Mus musculus (house mouse)	AGTAAACCAAAACAACTGTTACATGTCAGATAGTATATTTGCATGAGA
mmu-199	n1612	u1532	NONCODE	AF357494	snmRNA	other	Mus musculus (house mouse)	AGAGAGTACAGAGAAAAAACCATTGTCTTTCTCATATCAACACACACAAAGAAACAGACACACGTGTACACAAACACACTTGCCAGTCTGTCAATATTTCATTTGATTAACAAGAACCA
mmu-200	n1613	u1533	NONCODE	AF357495	snmRNA	other	Mus musculus (house mouse)	GGCCAGCCGTAGGGATGTGGGGGAGTAGAGCACAGAGCCGTCCTCTATGTCCCCTCTGCTCAGGAGCCCTTTCCAA
mmu-201	n1614	u1534	NONCODE	AF357496	snmRNA	other	Mus musculus (house mouse)	GAAAACTATGACTGCTTGTGGATATATGGACATTTCCCAGGCACAAAAGGAAGTAAATGAAAAGACAGAAATGTAAGAAAAGGCT
mmu-202	n1615	u1535	NONCODE	AF357497	snmRNA	other	Mus musculus (house mouse)	ATATTGAATATAATCGAATAAAGTTTATAAGTTTACATTGACTATAATATATAATTAATATATAATTGTATCAATACATTTAATGTATATAATTTAATGTATATAAATAATATATATAAAACT
mmu-203	n1616	u1536	NONCODE	AF357498	snmRNA	other	Mus musculus (house mouse)	CGCTGTTGCTAAAGATGAATAGAAACGGCATCGTTTCCTCGTCTGTGTAAAGCTCT
mmu-204	n1617	u1537	NONCODE	AF357499	snmRNA	other	Mus musculus (house mouse)	CTCTAACTTGAGTTTTCTTTCAGCATTTTTACTTTTTCTGTCTTTGTTGACCAAGTTCTCTGCTCTCATCATCCATTGGTATAAGATGTTAGAGGAGTTTACCTCCGAGAGAAAAAGCTACCCTGCCGACTCTGCTGTGCCTGAGTGGGTGATTGTCTCCTCCCAGGTTTTTAACTTTCCAACTTGATTGATCATTGATCATAATAAGCACCTGTAATGTATGCAGAAAATGCAACGGAGATCTGGCAATTACATT
mmu-205	n1618	u1538	NONCODE	AF357500	snmRNA	other	Mus musculus (house mouse)	CAGGAAGAGATGAAAATTCTAAGAGAGGTCCTCAGAAAATCAAAAGAAGA
mmu-206	n1619	u1539	NONCODE	AF357501	snmRNA	other	Mus musculus (house mouse)	GTAAAGTTGCCATAAGTGGGTGTTTAGAGTATGTGTGTTCCCTTTTCTCCT
mmu-207	n1620	u1540	NONCODE	AF357502	snmRNA	other	Mus musculus (house mouse)	GTCTATGAACACTCTGTTCATATTAGGGAGCTCATATTCCCTTTTATATCACGAAAAGCACTGCATACATAGGACCATTGAA
mmu-208	n1621	u1541	NONCODE	AF357503	snmRNA	other	Mus musculus (house mouse)	CTTTAATTTACCTGGNAAAGTTGAGAAGATCCCTTTGNACTGATGATAGGAGTTTAGT
mmu-209	n1622	u1542	NONCODE	AF357504	snmRNA	other	Mus musculus (house mouse)	CTGGAGCACAGCTGCTATGCCTTGCTCCCACATGCTCGGGAGTTTTAGGAGAGTGGCATTTT
mmu-210	n1623	u1543	NONCODE	AF357505	snmRNA	other	Mus musculus (house mouse)	GGAAGTCCAAGATTAAGATCACTTCCAGCTCTGTTCCTGGGGTGGGCTTTCTTCCTGGTTTACAA
mmu-211	n1624	u1544	NONCODE	AF357506	snmRNA	other	Mus musculus (house mouse)	TGAGGCCCCGGGCCGCGGCTCCAGCGTCGGCAGGGGCAACAGCAGCTGAGGCAGCAGCTGAGGCAACCGAGACGGCCGCG
mmu-212	n1625	u1545	NONCODE	AF357507	snmRNA	other	Mus musculus (house mouse)	AAATGTTCTACCCATTACAGAAGAGGGAGAGAAAATACAGCACCTGTAACCATTAAATATAAAA
mmu-213	n1626	u1546	NONCODE	AF357508	snmRNA	other	Mus musculus (house mouse)	GCAGCGTCGCGGTGTAGTCAGACGGCAGTGGTCCCGGGAGGCGACAGCTCGGATCCGGGCTTCTCTCTGTTCCTCCGCCGCATCCACCGCCGCG
mmu-214	n1627	u1547	NONCODE	AF357509	snmRNA	other	Mus musculus (house mouse)	GGGTGAGCGGTTTCCTTTGGGGCTTTGGCTGCTGGCCAGTTGTCCATGCTCCAGT
mmu-215	n1628	u1548	NONCODE	AF357510	snmRNA	other	Mus musculus (house mouse)	GAAATTAATATAGTTGGTCTAACCCTGAGGTTACAAACCTTTTTAATCACTCTAAGACTGCTGCAATTCATCTTCAATAGGA
mmu-216	n1629	u1549	NONCODE	AF357511	snmRNA	other	Mus musculus (house mouse)	ATTAACTAGATGTTTCCTAATTAGCTGAGAATAATATAATCCAGAAGACAAAGGA
mmu-217	n1630	u1550	NONCODE	AF357512	snmRNA	other	Mus musculus (house mouse)	AAACCGTGCTACGGATACTGTGGCAAGAAGATTGAGAATTTGAAGCCAGCCTTGAGAGGCAACCCTATTTTAG
mmu-218	n1631	u1551	NONCODE	AF357513	snmRNA	other	Mus musculus (house mouse)	CTTTTCCTTGGCGAGTTACTGCCCTGTGTTTTAGACAGATCTGCAGAATGAGAGACATCATCCAAG
mmu-219	n1632	u1552	NONCODE	AF357514	snmRNA	other	Mus musculus (house mouse)	GGCATGTGTCTCTAGCATAGCACTGTGAGAGGCAGCCTGGTGGGTACTGCACAGA
mmu-220	n1633	u1553	NONCODE	AF357515	snmRNA	other	Mus musculus (house mouse)	GGACAAGGTATATTACTGTCTACATGCTCCCTGTTGTGTTTCCCTTGATCTCTGTCATTGTTTACATAGCAGTGCTGACACAGGTTCCTTCTT
mmu-221	n1634	u1554	NONCODE	AF357516	snmRNA	other	Mus musculus (house mouse)	CCTTGCTTTAGCAAGGCT
mmu-222	n1635	u1555	NONCODE	AF357517	snmRNA	other	Mus musculus (house mouse)	CGCCAGCATGGGAAGAGGCCGGCGGCTTGNACCGCGGCAACAAAAGGAAGGCATGTTGGAGCGGGTGAG
mmu-223	n1784	u1693	NONCODE	AF384675	BC1	other	Mus musculus (house mouse)	GGGGTTGGGGATTTAGCTCAGTGGTAGAGCGCTTGCCTAGCAAGCGCAAGGCCCTGGGTTCGGTCCTCAGCTCTGGAAAAAAAAAAAAAAAAAAAAAAAAGCAAAATAACAAAAAGACCAAAAAAAAACAAGGTAACTGGCACACACAACCTTT
mmu-225	n1860	u1763	NONCODE	AF412277	BM1	other	Mus musculus (house mouse)	GCTCAGGTATAGAGTGTCTGCCCAGTGTACCCAAGGTCCTGGGTTTGATTCTCAGTGCCAGAAAGGAGAAAAAGAA
mmu-227	n2066	u1920	NONCODE	AF541962	Tsix	other	Mus musculus (house mouse)	AAACCCTCAGTGCAGCGCTTGTGTCAGGCGCAATCTCGCAAGATCCGGTGAGGCGCTACGTCGTGCTCCACTCGGTCCCAAAAGTACCTGCAAGCGCTACACACTTGCGCTCGGCGCCCTTGCTCTGTTCTCACTTTCCGAGATATCCACGCATCTTGAGTCCTGCATCCACTCCCGGGAGGCGGCTGCGGCAAGCGCGTGATGGAAGAAGAGCGTGATAGCCAGCTAGACAGGTGGCCAGAGCGGAGCGGTGGGTGAGATGCGGGCTAAGGAGAGGGCAGATGCCTAAAGTGCCTGCGGGACGGTGGAGAGGTGCCCGAAGTCCTTGTTGGGGTGGTGGAGAGGTGGCTGAAATTCTTGCGGGATAGTGGGGCGATGGCTAAGTGCTTGCAGGACAGT…
mmu-237	n2161	u1999	NONCODE	AJ010680	snr39	other	Mus musculus (house mouse)	AAGTGAAATGATGGCAAATCATCTTTCGGGACTGACCTGAAATGAAGAGAATACTCTTGCTGATCACTT
mmu-239	n2206	u2041	NONCODE	AJ132433	G90	other	Mus musculus (house mouse)	GGACGCGCCCTAGAATGTGAGACTCCCACCGGGAAAGGCTGACCAGACTCACCCTGGGGCGGAGGATCTGACAGTCCCTGCCACCTGAGCGGACCGTGCTGCCAACCCCAGGTTGTTCCGACAGTGTGCGAGTGTCAGGGGTGTTGGGCGAGATCAGCAACAACGATTCCTGCATCTCTCCTAGTCAGCGATAAGGGACACCGCGACTAAGCTTCAGGCACCCGGAGACGCCCCCTCCGTGTTCTAGACAGCCCGCGCGGCGCAGCGCGGCGCCGCAGTGGCCCTGAAAGCCCCTACAGGGCTCTCCCTCAACTCCCATCCAGCAAGTCTGCGTGGGAGAAGCCTGGAAGGGCTGGAGTGAAGAGTCAGAGACCACAGAAAAGAGAGGAGCTGTCCTGG…
mmu-251	n2296	u2116	NONCODE	AJ245856	GNAS1-AS	other	Mus musculus (house mouse)	TTTATGAATACAGCTGGTCAACTCTGGATGAAAAGCCACGATAAAGGGCAGGCCCCTCCCTCAGGCTTATTAGCAGTGGCTTGATATCAATGGCTTTCTTTGTGGAAGAGCCACCAAATTGTGCCTTAGCTTGCCATGCTCCTGCCACCTGTGCCTGCACAAGGTGTCCACATGAACAGCTGAGAATGCAGCTGAATCCACGAGGGAGAAGTGCCTGTTGCAGATGAGAGAAACAATCAGGGGAGGTGTCTGCCGGAGGGGCGGGCTGGGGTGGAAGGAGTGGGGGCTGGGATCCCAGAAGGCGGTTAGAATTAATAGAAAGGCTATGTAAGGTTTTTTTTACTTCTTGTTGGGATTTTTGGGCCCCCGGGGGTTTGGGGGCTTGATTTTTTTTTGATT…
mmu-252	n2345	u2156	NONCODE	AJ251480	GNAS1-as	other	Mus musculus (house mouse)	TCCCAAATCATCCCATCAAAATATCTCAAGCCGCCGCAAGACCAGCCGCGCACACTTAAAAAAAAAAAAAAAAAGTTTCTAAATGGGTGAGATACAGTAGGTGCGTTTTACTTAAGATCAGCCTTTCCGCCCAAGGCTGGAGGGGAAAGCATTCTAAGGTGCGTTACGTGCTTGGTGCTGGGGCAGATCACCGGTGGGTGATCTCCCCTCCCCCACAGGT
mmu-253	n2376	u2184	NONCODE	AJ278762	snr38	other	Mus musculus (house mouse)	AGCCTATGATGGATTGGTTATCCCTGTCTGAAGATTTCAGCTGAGGGAAAATACTCTATTCTGAGGCTTAC
mmu-256	n2480	u2252	NONCODE	AJ421479	Tsix	other	Mus musculus (house mouse)	GTGTGTTCATGCGTGCGCACGTGTACCCGTGCGTCCACACTCCGCCAGCACGTGTGCTAGCTTGCAAGTTTTCAGTTTGAGTACAGACACCAGGCCATAGCCCAATGGCAGCAGTGACAGGGAGGACCGTGGCAGCATGTAACAATCAGAAGACAACTTCCGGATTTTCACTCTGTCCTAAAAAGGTGGTCAAGTGTGCTAACCACACCCTCTCAGCAGGATCCCGCGCCTCAAGAGCCTTAGGTCCCGCCCCACACTCCCTCAAACCCTCAGTGCAGCGCTTGTGTCAGGCGCAATCTCGCAAGATCCGGTGAGGCGCTACGTCGTGCTCCACTCGGTCCCAAAAGTACCTGCAAGCGCTACACACTTGCGCTCGGCGCCCTTGCTCTGTTCTCACTT…
mmu-257	n2481	u2253	NONCODE	AJ421479	XIST	other	Mus musculus (house mouse)	CGGCTTGCTCCAGCCATGTTTGCTCGTTTCCCGTGGATGTGCGGTTCTTCCGTGGTTTCTCTCCATCTAAGGAGCTTTGGGGGAACATTTTTAGTTCCCCTACCACCAAGCCTTATGGCTTATTTAAGAAAACATATCAAAATTCCACGAGATTTTTGACGTTTTGATATGTTCTGGTAAGATTTTTTTTTTGACATGTCCTCCATACTTTTTGATATTTGTAATATTTTCAGTCAATTTTTCATTTTTAAGGAATATTTCTTTGTTGTGCCTTTTGGTTGATACTTGTGTGTGTATGGTGGACTTACCTTTCTTTCATTGTTTATATATTCTTGCCCATCGGGGCCACGGATACCTGTGTGTCCTCCCCGCCATTCCATGCCCAACGGGGTTTTGGAT…
mmu-258	n2482	u2254	NONCODE	AJ421479	Tsix	other	Mus musculus (house mouse)	AGCACCCACCTAGACTTGGGTATCAGCTCCACCAACAAGGTCTCCCTCCACAGAAGCCGAATCCCGGAGCTATGTCTGAAAAGCAAAGCCCCAAGACCTCTGAAGCAGAATGCAGTGCAATGGACTTGCCAGAATTCGAGGATGAAGAAAACTGGCTTTTCAAAGTTCTGGGATTCCAGCCTGGGCCGTCCTCTGCTCTGGATGATGACACCGACGATCAGGCAGATGAGCCACTGAGCGCTGCCGAATTTCTTCACCTGCAAGATATTCTTCAGGAGGACAGAGTCAGCAGTACCGATGATGAGGACACTTGCCAAGCTGGATGTACTGAAGATGATGAAACCAGTCACAGTGACAGAGACATAGACAATAATGTGAAAGTCATCACTGGCAACATTA…
mmu-259	n2727	u2456	NONCODE	AJ459692	let-7a	miRNA	Mus musculus (house mouse)	TGAGGTAGTAGGTTGTATAGTT
mmu-260	n2728	u2457	NONCODE	AJ459693	let-7b	miRNA	Mus musculus (house mouse)	TGAGGTAGTAGGTTGTGTGGTT
mmu-261	n2729	u2458	NONCODE	AJ459694	let-7c	miRNA	Mus musculus (house mouse)	TGAGGTAGTAGGTTGTATGGTT
mmu-262	n2730	u2459	NONCODE	AJ459695	let-7d	miRNA	Mus musculus (house mouse)	AGAGGTAGTAGGTTGCATAGT
mmu-263	n2731	u2460	NONCODE	AJ459696	let-7e	miRNA	Mus musculus (house mouse)	TGAGGTAGGAGGTTGTATAGT
mmu-264	n2732	u2461	NONCODE	AJ459697	let-7f-1	miRNA	Mus musculus (house mouse)	TGAGGTAGTAGATTGTATAGTT
mmu-265	n2733	u2462	NONCODE	AJ459698	let-7g	miRNA	Mus musculus (house mouse)	TGAGGTAGTAGTTTGTACAGTA
mmu-266	n2734	u2463	NONCODE	AJ459699	let-7h	miRNA	Mus musculus (house mouse)	TGAGGTAGTAGTGTGTACAGTT
mmu-267	n2735	u2464	NONCODE	AJ459700	let-7i	miRNA	Mus musculus (house mouse)	TGAGGTAGTAGTTTGTGCT
mmu-268	n2803	u2461	NONCODE	AJ459768	let-7f-2	miRNA	Mus musculus (house mouse)	TGAGGTAGTAGATTGTATAGTT
mmu-272	n3867	u3447	NONCODE	AY007237	vRNA	other	Mus musculus (house mouse)	GGCCAGCTTTAGCTGAGCGGTTACTTTGACAGTGTTTCAGTTCATTACCAGCTATTCGTAGCAGGTTCAAATAACACAACCAACCACTTGCCTAACCCATGAGTGTTTGGTTCGAGACCGGCGGGCGCTCCCTGGCCCTTT
mmu-273	n3895	u3474	NONCODE	AY058900	telomerase RNA	other	Mus musculus (house mouse)	ACCTAACCCTGATTTTCATTAGCTGTGGGTTCTGGTCTTTTGTTCTCCGCCCGCTGTTTTTCTCGCTGACTTCCAGCGGGCCAGGAAAGTCCAGACCTGCAGCGGGCCACCGCGCGTTCCCGAGCCTCAAAAACAAACGTCAGCGCAGGAGCTCCAGGTTCGCCGGGAGCTCCGCGGCGCCGGGCCGCCCAGTCCCGTACCCGCCTACAGGCCGCGGCCGGCCTGGGGTCTTAGGACTCCGCTGCCGCCGCGAAGAGCTCGCCTCTGTCAGCCGCGGGGCGCCGGGGGCTGGGGCCAGGCCGGGCGAGCGCCGCGAGGACAGGAATGGAACTGGTCCCCGTGTTCGGTGTCTTACCTGAGCTGTGGGAAGTGCACCCGGAACTCGGTTCTCACAACC
mmu-274	n3933	u3512	NONCODE	AY096003	bic	other	Mus musculus (house mouse)	AATTCTAGAACTTTCCTCATGAAACCAGCTCATCTGAGAAAACAGCAAAGTTTAAAAAAGAAATACTATCAGTGCTGCAAACCAGGAAGGGGAAGTGTGTGGTTTAAGTTGCATATCCCTTATCCTCTGGCTGCTGGAGGCTTGCTGAAGGCTGTATGCTGTTAATGCTAATTGTGATAGGGGTTTTGGCCTCTGACTGACTCCTACCTGTTAGCATTAACAGGACACAAGGCCTGTTACTAGCACTCACATGGAACAAATGGCCACCGTGGGAGGATGACAAGTCCAAGAGTCACCCTGCTGGATGAACGTAGATGTCAGACTCTATCATTTAATGTGCTAGTCATAACCTGGTTACTAGGATAGTCCACTGTAAGTGTTACGATAAATGTCATTTAA…
mmu-275	n3934	u1693	NONCODE	AY102286	BC1-MM	other	Mus musculus (house mouse)	GGGGAGTATAGTTAACTCGTAAAGTGTATACCTAACAGGCTCAAGGCATGGGTTCTAATCTGAGCTCCACTAGAACAAAAA
mmu-276	n3935	u1693	NONCODE	AY102286	BC1-MM	other	Mus musculus (house mouse)	GGGGATATGGTTCAGTCGTAGAGCATTGCCTCAAGGATTCCAAGTCAGGGGTTTGATTTTTAGCATTGGAAAAAA
mmu-278	n4347	u3840	NONCODE	J03151	RNase MRP RNA	other	Mus musculus (house mouse)	AGCTCGCTCTGAAGGCCTGTTTCCTAGGCTACATACGAGGGACATGTTCCTTATCCTTTCGCCTAGGGGAAAGTCCCCGGACCACGGGCAGAGAGTGCCGCGTGCACACGCGCGTAGACTTCCCCCGCAAGTCACTGTTAGCCCGCCAAGAAGCGACCCCTCCGGGGCGAGCTGAGCGGCGTGCAGCGGGGCGTCATCCGTCAGCTCACATAGTGACGCAGGCAGTGCGACCTGGCTCGCACCAACCACACGGGGCTCATTCTCAGCGCGGCTAC
mmu-279	n4348	u3840	NONCODE	J03151	RNase MRP RNA	other	Mus musculus (house mouse)	AGCCCGCCAAGAAGCGACCCCTCCGGGGCGAGCTGAGCGGCGTGCAGCGGGGCGTCATCCGTCAGCTCACATAGTGACGCAGGCAGTGCGACCTGGCTCGCACCAACCACACGGGGCTCATTCTCAGCGCGGCTAC
mmu-283	n4403	u3883	NONCODE	L04961	XIST	other	Mus musculus (house mouse)	TGTTTGCTCGTTTCCCGTGGATGTGCGGTTCTTCCGTGGTTTCTCTCCATCTAAGGAGCTTTGGGGGAACATTTTTAGTTCCCCTACCACCAAGCCTTATGGCTTATTTAAGAAAACATATCAAAATTCCACGAGATTTTTGACGTTTTGATATGTTCTGGTAAGATTTTTTTTTTGACATGTCCTCCATACTTTTTGATATTTGTAATATTTTCAGTCAATTTTTCATTTTTAAGGAATATTTCTTTGTTGTGCCTTTTGGTTGATACTTGTGTGTGTATGGTGGACTTACCTTTCTTTCATTGTTTATATAATCTTGCCCATCGGGGCCACGGATACCTGTGTGTCCTCCCCGCCATTCCATGCCCAACGGGGTTTTGGATACTTACCTGCCTTTTC…
mmu-284	n4415	u3895	NONCODE	L08802	rnpB	other	Mus musculus (house mouse)	AGTGGGCGGAGGAAGCTCATCAGCGGGGCCACGTGCTGAGTGCTCGTCACTCTTCGGCCCCTGGGAAGGTCTGAGACTNGGGCCTCCCGCGGCCCTAACCGGGCTCTCCCCGAGCGGGGAGGTGAGTTCCCAGAGAGCAGGGCTCTACGCTTGGGCAGACTGGGCAGGAGAAAAGGCCCCGAGTTCGGGGCGGATGCCTCCCTCGCCGGAGCTTGGAACAGACTCACGGCCAGCAGTGCGAGTTCAATGGCTGAGGTGAGGCACCTCCCGGGCCTCATAACCCAATTCANNNNNNNNNNNNNNNNNNNNN
mmu-290	n4572	u4029	NONCODE	M12658	4.5S RNA	other	Mus musculus (house mouse)	GCCGGTAGTGGTGGCGCACGCCGGTAGGATTTGCTGAAGGAGGCAGAGGCAGGAGGATCACGAGTTCGAGGCCAGCCTGGGCTACACATTTTTTT
mmu-306	n4728	u4155	NONCODE	M63671	7SK RNA	other	Mus musculus (house mouse)	GGATGTGAGGGCGATCTGGCTGCGACATCTGTCACCCCATTGATCGCCAGGGTTGATTCGGCTGATCTGGCTGGCTAGGCGGGTGTCCCCTTCCTCCCTCACCGCTCCATGTGCGTCCCTCCCGAAGCTGCGCGCTCGGTCGAAGAGGACGACCTTCCCCGAATAGAGGAGGACCGGTCTTCGGTCAAGGGTATACGAGTAGCTGCGCTCCTCTGCTAGAACCTCCAAACAAGCTCTCAAGGTCCATTGTAGGAGAACGTAGGGTAGTCAAGCTTCCAAGACTCCAGACACATCCAAATGAGGCGCTGCATGTGGCAGTCTGCTTTCTTTT
mmu-307	n4814	u1693	NONCODE	U01310	BC1	other	Mus musculus (house mouse)	GGGGTTGGGGATTTAGCTCAGTGGTAGAGCGCTTGCCTAGCAAGCGCAAGGCCCTGGGTTCGGTCCTCAGCTCTGGAAAAAAAAAAAAAAAAAAAAAGACAAAATAACAAAAAGACCAAAAAAAAACAAGGTAACTGGCACACACAACCTTT
mmu-308	n4835	u4249	NONCODE	U09772	His-1	other	Mus musculus (house mouse)	TAATTCTTCTTCTTCTCTAAGCACCATGACAGGAGCACAGCCTTTCCAGAGGGTACCTACCTAAGTTGAAGGTGGCCTTAAGTTATCTCTATAACCAGGTGCTCCAGAAGAGGGGGATGAGCATCATTAAGCAGTGAGCAGCATCAGGAAGACTCCTGTCACTTGTCAGCAGACTTGACTTTCAGTAAACAGTTGGTGTCTATGAAAATCTAACTGTCTTGTTAAAGAGAGTGATTTCTGCATTTGGCATTTGAAAGACTATGGAGGAGGCTTGAGTGGCATTCCCACCATGTTTCCTGAGCACAGAGGTCAGCTTTGCAAAGACACTGCTTGGAAGTGGACTGCGCAGGCTTCTTAGATATGTAGCCATCTTCTGGGACCTGCCAGTCTTGGAGAGAG…
mmu-309	n4836	u4250	NONCODE	U10269	His-1	other	Mus musculus (house mouse)	TAATTCTTCTTCTTCTCTAAGCACCATGACAGGAGCACAGCCTTTCCAGAGGGTACCTACCTAAGTTGAAGGTGGCCTTAAGTTATCTCTATAACCAGGTGCTCCAGAAGAGGGGGATGAGCATCATTAAGCAGTGAGCAGCATCAGGAAGACTCCTGTCACTTGTCAGCAGACTTGACTTTCAGTAAACAGTTGGTGTCTATGAAAATCTAACTGTCTTGTTAAAGAGAGTGATTTCTGCATTTGGCATTTGAAAGACTATGGAGGAGGCTTGAGTGGCATTCCCACCATGTTTCCTGAGCACAGAGATATGTAGCCATCTTCTGGGACCTGCCAGTCTTGGAGAGAGAGAAGATCCAGAATTCTACAAGCCGCAAACACACTGTATTAGAGCAGGCT…
mmu-310	n4895	u4303	NONCODE	U20366	Hoxa 11-AS	other	Mus musculus (house mouse)	GTCGGAGGAAGCGAGGTTTTCCGGGGTGCCGTAAGCCGTCTCGAAAAACTGGTCGAAAGCCTGTGGCAGAACGCCGTTCCTGCCCACCGTGCTATAGAAATTGGACGAGACGGCGGGGGTGGGGTGGTGGTAGACGTTGGCCGAGCTCTTGGCCAGCACGTCGCCAGGCACGCCGGCCGCGCTGGGCGCCTGCAGACAGTCTCTGTGCACGAGCTCCTCCGCGGAGTAGCAGTGGGCCAGATTGCCGCGGGGGTGCCATTTAGTGGCGGGCTCAATGGCGTACTCTCTGAAGGTCACTTCGCGCACGGGTTGGACCTGGGGCAGGTTGGAGGAGTAGGAGTATGTCATTGGGCGCGAAGACGGGGTCTGGGGCAAAAAAGAAGGGAGGCTGGAGAAATC…
mmu-311	n4896	u4304	NONCODE	U20367	Hoxa 11-AS	other	Mus musculus (house mouse)	CGTCGCTCCTTCTCCTCCGCCGCCGCCTCCTGACAGCCGCCGCCACCGCCGCCGTCCGAACTTGAAGTTGCCGGCGCGCCCGTGGCCGCCGCCGCCACCGCCGCAGCGGAGGTCGCAGCTGCTGCTTGGGGCCCCTTCTCGGCGTTCTTGTCCCCGGGGTAGTCGGAGGAAGCGAGGTTTTCCGGGGTGCCGTAAGCCGTCTCGAAAAACTGGTCGAAAGCCTGTGGCAGAACGCCGTTCCTGCCCACCGTGCTATAGAAATTGGACGAGACGGCGGGGGTGGGGTGGTGGTAGACGTTGGCCGAGCTCTTGGCCAGCACGTCGCCAGGCACGCCGGCCGCGCTGGGCGCCTGCAGACAGTCTCTGTGCACGAGCTCCTCCGCGGAGTAGCAGTGGGCC…
mmu-312	n4897	u4305	NONCODE	U20368	Hoxa 11-AS	other	Mus musculus (house mouse)	ACAGAGGCTGACAGAGCAATTCGACAGGCTCTACAGAAGAGGGGTGCCCAGAGGGGCATCCTCGAAGGGAGCGTGTGGGGGCGCTGCGATGAAGATGGATGAGGGAAAGGCTTTTGATGGGGGTGGGGGGGAGGCGGATGGCCTGGAGATGCCGATTGCGTTTAGTTCTCTTAAGCAGAGAGAAGAAATGGATGCTCAGATCCCTAAGGCTGCTCAATAGTAGCCGCTTTGCCTGCTTGGCCCTGGTAGTGTGAATGTTCTTCAGTCATGCATCAGGGTACAAGGTGCGAGCAGCCCTGAGGTTCGGACCAAATCTGGAGGAAGAAAGGGAGGTCTCTGAGGGTCCTTGGTTTTCACTTTGCTTTGAGCTTAACTGGTTCTTTGGCTTTCCAGGAGGCC…
mmu-313	n4898	u4306	NONCODE	U20369	Hoxa 11-AS	other	Mus musculus (house mouse)	CTCAGGGGAAGCAACAGATCGTCACTCGGTGTTCTCACCGAAAGCACGTAATCGCCGGTGTAACTCATGTTGGCTGGGGGGCCTCCCCGCGCGCAGAAAGGCTGGGGTGCGCCCCCGGGCAGCTCTCCTTTGCTCAGCTACATGGTCCTGGTCCACGAGTGCTCTGAGGGCGGCAAGAGAGCGCAACTCCTGACGCCTCCCCCCACTCCCCGGGGTTCGGAGTGACTCCTCAGAGCCAGAGGCACTTCTGCTCACCGGTCCGCAAGCTGCCTGGTCTGCTGAAGCTGACGAATCGGGAAACCATGCAATTGAGGCGAACCTTGGGCTGTTTTAGAGGCGCTGAGGAGCCTTCTCCTGGGAGGCCCAAGGTTGATTTCAGCCCACCAGGATCTGGGGAAG…
mmu-314	n4908	u975	NONCODE	U24680	rnpB	other	Mus musculus (house mouse)	TGGGAAGGTCTGAGACTGGGGCCTCCCGCGGCCCTAACCGGGCTCTCCCCGAGCGGGGAGGTGAGTTCCCAGAGAGCAGGGCTCTACGCTTGGGCAGACTGGGCAGGAGAAGCCCCGAGTCGGGGCGGATGCCTCCCTCGCCGGAGCTTGGAACAGACTCACGGCCAGCAGTGCGAGTTCAATGGCTGAGGTGAGGCACCTCCCGGGCCTCATAACCCAATTCAGACTACTCT
mmu-315	n4984	u4387	NONCODE	U31003	RPRH	other	Mus musculus (house mouse)	TAGTACCAAGCATATATCCAAAATATGCTCCGACATGTAATAATGACACCTGCTTCTCTATGTTCATATAAGCCTTTTTTATAATAGTCCCCATGACATAGCCTGTGGGAGTCGGTTGCCTTGATGCCAGGTGTAGGTCATGAATGTTTCTGACTAACAAGAACAGAAGATTTGTTTCTAGGGTGGCTTTTCAGCCCAGTCATATATACTATTTAGATTTACAAAATAAACAGCTAGGACTTATCTGTTTAGTCTTTCTTGCCAGTGGCTAACTTCAGCTTACCAATTTTTGCCTTGTATAGGAGCCAGGTAATGATGTATGTGCTCTAATATGTTGTATAAAAGTGGGCGGAAGAAGTTTATCAGTGGGGCCACGTGCTGAGTGATCGTCACTCTTCG…
mmu-316	n4985	u4388	NONCODE	U31227	RPRH	other	Mus musculus (house mouse)	CCAGCATTATCCAATTTTAAGAAATTAAGAGTAAATATTATAAGGGATAGAGCCATCTTTGGTGTCATAGCCTCTATCCCCACTTTTTGTTTTTATTTTTTAAAGAAGTTTTAATTCCTCCTAGTTACCTAATGACCTGTTTGAGATAGAAGCCTTCATATACATTCCGTGTCCTCCCCAAAACATAGCCTGTGGGAGTCGGTTGCCTTGATGCCAGGTGTAGGTCATGAATGTTTCTGACTAACACGAACAGAACATTTGTTTCTAGGGTGGCTTTTCAGCCCAGTCATATATACTATTTAGATTTACAAAATAAACAGCTAGGACTTATCTGTTTAGTCTTTCTTGCCAGTGGCTAATTTCAGCTTAGAAATTTTTTCCTTGACTAGGAGCCAGGTA…
mmu-317	n4986	u4389	NONCODE	U31228	RPRH	other	Mus musculus (house mouse)	AAAGAAGTTTTAATTCTCCTAGTTATCTAATGACCGGTTTGAGATAGAGGACTTCATATACATTCTGTGTCCTCCCCAGGACATAGCCTGTGGGAGTCGGTTGCCTTGGATGCCAGGTGTAGGTCATGAATGTTTCTGACTAACAAGAACAGAACATTTGGTTTCTAGGGTGGGTTTTTCAGCCCAGTCATATATACTATTTAGATTTACCAAAATAAACAGCTAGGACTTCTCTGTTTAGTCTTTCCTTGCCAGTGGCTAACTTCAGCTTAGGAATTTTTCCCTTGATAGGAGCCAGGTAACGATGTATGGGCTCTAATATGTTGAATAAAAGTGGGCGGAGGAAGCTCATCAGCAGGGCCACGTGCTGAGTGCTCGTCACTCTTCGGCCCCTGAGAA…
mmu-318	n4995	u4396	NONCODE	U33831	telomerase RNA	other	Mus musculus (house mouse)	ACCTAACCCTGATTTTCATTAGCTGTGGGTTCTGGTCTTTTGTTCTCCGCCCGCTGTTTTTCTCGCTGACTTCCAGCGGGCCAGGAAAGTCCAGACCTGCAGCGGGCCACCGCGCGTTCCCGAGCCTCAAAAACAAACGTCAGCGCAGGAGCTCCAGGTTCGCCGGGAGCTCCGCGGCGCCGGGCCGCCCAGTCCCGTACCCGCCTACAGGCCGCGGCCGGCCTGGGGTCTTAGGACTCCGCTGCCGCCGCGAAGAGCTCGCCTCTGTCAGCCGCGGGGCGCCGGGGGCTGGGGCCAGGCCGGGCGAGCGCCGCAAGGACAGGAATGGAACTGGTCCCCGTGTTCGGTGTCTTACCTGAGCTGTGGGAAGTGCACCCGGAACTCGGTTCTCACA
mmu-319	n5001	u4402	NONCODE	U34825	mY1	other	Mus musculus (house mouse)	GGCTGGTCCGAAGGTAGTGAGTTATCTCAATTGATTGTTCACAGTCAGTTACAGATTGAACTCCTGTTCTACACTTTCCCCCCTTCTCACTACTGCACTTGACTAGTCTTT
mmu-320	n5002	u4403	NONCODE	U34826	mY3	other	Mus musculus (house mouse)	GGTTGGTCCGAGAGTAGTGGTGTTTACAACTAATTGATCACAACCAGTTACAGATTTCTTTGTTCCTTCTCCGCTCCCACTGCTTCACTTGACCAGCCTTT
mmu-321	n5003	u4403	NONCODE	U34827	mY3	other	Mus musculus (house mouse)	GGTTGGTCCGAGAGTAGTGGTGTTTACAACTAATTGATCACAACCAGTTACAGATTTCTTTGTTCCTTCTCCGCTCCCACTGCTTCACTTGACCAGCCTTT
mmu-322	n5004	u4402	NONCODE	U34828	mY1	other	Mus musculus (house mouse)	GGCTGGTCCGAAGGTAGTGAGTTATCTCAATTGATTGTTCACAGTCAGTTACAGATTGAACTCCTGTTCTACACTTTCCCCCCTTCTCACTACTGCACTTGACTAGTCTTT
mmu-331	n5063	u2253	NONCODE	U41394	XIST	other	Mus musculus (house mouse)	GATCATCAGGCTTGGCAGCAAGTGCCTTTACCCTCCGCGTGCCATCTTGCCATCCCGCTGCTGAGTGTTTGATATGACATTGCTGATGAAAATAATCATCACAACAGCAGTTCTCCCAGCATTACTGAGAAATGATACTATTTTTCTGAGGAGGATGTTCAAGTAACTCATCCAGTGCAGGATCCTGCTTGAACTACTGCTCCTCCGTTACATCAGACTCTGGCTGTTTAGACTACAGGATGAATTTGGAGTCTGTTTTGTGCTCCTGCCTCAAGAAGAAGGATTGCCTGGATTTAGAGGAGTGAAGAGTGCTGGAGAGAGCCCAAAGGGACAAACAATCCCTATGTGAGACTCAAGGACTGCCAGCAGCCTATACAGCTACATTACATCTCAGCAGAA…
mmu-336	n5249	u4615	NONCODE	U69888	IPW	other	Mus musculus (house mouse)	TAGGTCACCTGAGTTAAATGGGTTGCATTCCCTTTCCAGTATGGTCCATGGAAAACATGCAGAGGAAATGGCCCCACAGCATTGGCTGAGTGTTTATATCTTCCAACCGAGTCTCCATCGAACTGTTGTGGTGTTGCTGACTTGGCCTAGGTCACCTGACTTAAAAGGGTTGCATTCCCTTTCCAGTATGGTCCATGGAAAACATGCAGAGGAAATGGCCCCACAGCATTGGCTGAGTGTTTATGTCATCCAACCGAGTCTCCATCGAACTGTTGTGGTGTTGCTGACTTGCCCTAGGTCACTTGAGTTAAATGAGATGCATTCCTTTTCCTTCATGGGCCATGAGTGACATCCAGAGAAAGTGTCACCACAACACTGGACAAAAGTTGATGATATCTG…
mmu-337	n5269	u4635	NONCODE	U76372	t-ncb	other	Mus musculus (house mouse)	TGGCCCTGGAGTGATGGAGATCCCTTGTAAGGGAGGAAGGGAAGTTAGCCAACACAGAGAGAAAGGAGGGAGAGAGGCAAGCTGGGGTGCCACAGAGGGGCTCAGACCTTGCCTGAAAGTGAGGCAAAGCCAAACCTGGACCTAGAGCCCTACGGACTGGGGTGTCTGTATGTCTCCCCTCCCCTGCCCTGCCTTACAGTGCTGTATGCCCTGAGGCTTCTTCATCAGTTTTGAGATCAAAGCCCCATCAAGAACCCATGAAGAACGGGGAGGCCTGTGGAGGCTGGCAGAGCCTGCGCCCGCACACCGTGTTTCTTCAGTGAGGAGGATTGCAGCTGGCGTTTCCTGAATGTGGGGCGAGCACCAGGCTCCATCACAGCCCATGGCTCCCCTCGTGTT…
mmu-338	n5286	u4403	NONCODE	U84673	Y3	other	Mus musculus (house mouse)	AGTGGTGTTTACAACTAATTGATCACAACCAGTTACAGATTTCTTTGTTCCTTCTCCGCTCCCACT
mmu-339	n5294	u4402	NONCODE	U84681	Y1	other	Mus musculus (house mouse)	TGAGTTATCTCAATTGATTGTTCACAGTCAGTTACAGATTGAACTCCTGTTCTACACTTTCCCCCCTTCTCACT
mmu-343	n5372	u4714	NONCODE	X04211	SRP RNA	other	Mus musculus (house mouse)	GCCTGTAGTTCCAGCTACTCGGGAGGCTGAGACAGGAGGATCGCTTGAGTCCAAGAGTTCTGGGCTGTAGTGCGCTATGCCGATCGGGTGTCCGCACTAAGTTCGGCAACAATATGGTGACCTCCCGGGAGCGGGGGACCACCAAGTTGCCTAAGGAGGGGTGAACGACCAGGCGGAA
mmu-344	n5378	u4719	NONCODE	X04239	5.4S	other	Mus musculus (house mouse)	GATCGTCAGGAGGTTAATCCTTACCTGTCCCTCCTTTCGGAGGGCAGTAGAAAATGATGATTGGAGCTTGCATGATCTGCTGATTAGCATTTCCATGCAATCAGGACCTGACAACATCCTGGTTGCTCCTATCTGATT
mmu-356	n5623	u4913	NONCODE	X58196	H19	other	Mus musculus (house mouse)	AGGGGGCCTGGTGAGAAGAAGCGGCTGGCCTCGCAGCAGAATGGCACATAGAAAGGCAGGATAGTTAGCAAAGGAGACATCGTCTCGGGGGGAGCCGAGACAGAAGGAGGCTGGGGGACCATTGGCGACCCCAGGTGGAAAGAGCTCTTAGAGAGAAGAAAGAAGAGGTGCAGGGTTGCCAGTAAAGACTGAGGCCGCTGCCTCCAGGGAGGTGATAGGAGTCCTTGGAGACAGTGGCAGAGACCATGGGATCCAGCAAGAACAGAAGCATTCTAGGCTGGGGTCAAACAGGGCAAGATGGGGTCACAAGACACAGATGGGTCCCCAGCCGCCACAACATCCCACCCACCGTAATTCACTTAGAAGAAGGTTCAAGAGTGGCTCTGGCAAAGTCCCAAG…
mmu-357	n5639	u4924	NONCODE	X60024	4.5S	other	Mus musculus (house mouse)	GCCGGTAGTGGTGGCGCACGCCGGTAGGATTTGCTGAAGGAGGCAGAGGCAGGAGGATCACGAGTTCGAGGCCAGCTTGGGCTACACATTTTTTT
mmu-358	n5640	u4925	NONCODE	X60026	4.5S	other	Mus musculus (house mouse)	GCCGGTAGTGGTGGCGCACGCCGGTAGGATTTGCTGAAGGAGGCAGAGGCAGGAGGATCACGAGTTCGAGGCCAGCCTGGGCTACACATTTTTTT
mmu-359	n5641	u4925	NONCODE	X60030	4.5S	other	Mus musculus (house mouse)	GCCGGTAGTGGTGGCGCACGCCGGTAGGATTTGCTGAAGGAGGCAGAGGCAGGAGGATCACGAGTTCGAGGCCAGCCTGGGCTACACATTTTTTT
mmu-377	n6240	u5338	NONCODE	AJ249895	Air RNA	other	Mus musculus (house mouse)	ACAACAATAACAACAAATAAACAAACGAAAATTTTACACCCAAATCCCCTAGGTTGAGTAAAAGAACACGAACGTTTCTAGTGTGAAAGGATTGACTCGGTGGGAGTGGGGAGTCGACAGAGAAAGTAAAGTTAAGAACTTTGAAAGTATGTAGAACAAACAAACTAAATAGATGTCTTTTACTGGACTTCACTGGGTCCCGTTCTTGAGGAGTACCTGGTCAGTTTATACTGTAGGGAACGACTTCTCTTTCGGTACTTATGGAGGTCGTCTTTACGGAGGGACCCCTCGAGTGTGGGTGGGTAAGGGTATCACGTGACCCAGTAGTACTCGTAGAGGGGAGACCCGAAACACCTCTTACCCTAGGAGGAGACCAAGGAGACGAAGGCCTACTCCTCT…
mmu-618	NaN	NaN	UTR-cre	M70641.1/2922-3001	caeser	regulatory_element	Mus musculus (house mouse)	ACGGAGACATGGCGTAAAGCCAGGAAGTAAGGGACACGAACTCATTAGACTATAACTTGAACTGAGTTGCATCTCATTTT
mmu-619	NaN	NaN	UTR-cre	X13236.1/1000-1025	His-3_SLBP	regulatory_element	Mus musculus (house mouse)	CAAAAGGTCCTTTTCAGGACCACTCA
mmu-620	NaN	NaN	UTR-cre	X05862.1/1361-1386	His-3_SLBP	regulatory_element	Mus musculus (house mouse)	ACCAAGGCTCTTTTCAGAGCCACTCA
mmu-621	NaN	NaN	UTR-cre	X16496.1/545-570	His-3_SLBP	regulatory_element	Mus musculus (house mouse)	CCAAAGGCTCTTTTCAGAGCCAACCA
mmu-622	NaN	NaN	UTR-cre	Z35401.1/1100-1125	His-3_SLBP	regulatory_element	Mus musculus (house mouse)	ACAAAGGCCCTTTTAAGGGCCACCAC
mmu-623	NaN	NaN	UTR-cre	X02622.1/164-189	His-3_SLBP	regulatory_element	Mus musculus (house mouse)	CCCAAGGCTCTTTTCAGAGCCACCAC
mmu-624	NaN	NaN	UTR-cre	Y12291.1/1883-1908	His-3_SLBP	regulatory_element	Mus musculus (house mouse)	CAAAAGGCTCTTTTCAGAGCCACCAC
mmu-625	NaN	NaN	UTR-cre	U62673.1/1076-1101	His-3_SLBP	regulatory_element	Mus musculus (house mouse)	AAAAAGGCTCTTTTAAGAGCCACCAA
mmu-626	NaN	NaN	UTR-cre	Z38128.1/1436-1461	His-3_SLBP	regulatory_element	Mus musculus (house mouse)	CAAACGGCTCTTTTCAGAGCCACCCA
mmu-627	NaN	NaN	UTR-cre	Y12290.1/4568-4593	His-3_SLBP	regulatory_element	Mus musculus (house mouse)	CCAACGGCTCTTTTCAGAGCCACCAA
mmu-628	NaN	NaN	UTR-cre	X01685.1/594-619	His-3_SLBP	regulatory_element	Mus musculus (house mouse)	AAAACGGCTCTTTTAAGAGCCACCTC
mmu-629	NaN	NaN	UTR-cre	Z30940.1/469-494	His-3_SLBP	regulatory_element	Mus musculus (house mouse)	AAAAAGGCTCTTTTCAGAGCCACCCA
mmu-630	NaN	NaN	UTR-cre	AJ426432.1/1658-1684	IRE	regulatory_element	Mus musculus (house mouse)	TATATCGGAGACAGTGATCTCCATATG
mmu-631	NaN	NaN	UTR-cre	AF171078.1/1416-1442	IRE	regulatory_element	Mus musculus (house mouse)	TGGTTCGTCCTCAGTGCAGGGCAACAG
mmu-632	NaN	NaN	UTR-cre	BC021386.1/30-59	IRE	regulatory_element	Mus musculus (house mouse)	TTTCCTGCTTCAACAGTGCTTGAACGGAAC
mmu-633	NaN	NaN	UTR-cre	BC019840.1/11-40	IRE	regulatory_element	Mus musculus (house mouse)	TGTCTTGCTTCAACAGTGTTTGAACGGAAC
mmu-634	NaN	NaN	UTR-cre	AJ426432.1/1593-1619	IRE	regulatory_element	Mus musculus (house mouse)	ATTATCGGGAGCAGTGTCTTCCATAAT
mmu-635	NaN	NaN	UTR-cre	L39879.1/1190-1219	IRE	regulatory_element	Mus musculus (house mouse)	GTACTTGCTTCAACAGTGTTTGAACGGAAC
mmu-636	NaN	NaN	UTR-cre	M32352.1/10852-10887	renin_SRE	regulatory_element	Mus musculus (house mouse)	TGCTTTAAGGAAAAACCGAATAAAGATTTCATGTTT
mmu-637	NaN	NaN	UTR-cre	BC011157.1/1366-1401	renin_SRE	regulatory_element	Mus musculus (house mouse)	TGCTTTAAGGAAAAACCGAATAAAGATTTCATGTTT
mmu-638	NaN	NaN	UTR-cre	BC011473.1/1364-1399	renin_SRE	regulatory_element	Mus musculus (house mouse)	TGCTTTAAGGAAAAACCGAATAAAGATTTCATGTTT
mmu-639	NaN	NaN	UTR-cre	AF274027.1/835-900	secis	regulatory_element	Mus musculus (house mouse)	CCGGCACTCATGAAGGTCTGCTTGAAAACCAGCCTGCTGGTGGGGCAGTCCTGAGGACCTGGCGTG
mmu-640	NaN	NaN	UTR-cre	AF096875.1/5504-5568	secis	regulatory_element	Mus musculus (house mouse)	GTGTGCGAATGATAACTACTGACGAAAGAGCTGTCTGCTCAGTCTGTGGTTGGATGTAGTCACAC
mmu-641	NaN	NaN	UTR-cre	AF241527.2/359-424	secis	regulatory_element	Mus musculus (house mouse)	GCCGCTTCATGACAGGAAGGACTGAAATGTCTTAGACCTGTGGTCTTTCCTCGATGTTCCTGCGGC
mmu-642	NaN	NaN	UTR-cre	AC002327.1/156204-156268	secis	regulatory_element	Mus musculus (house mouse)	CTCAGCAGGATGATGAGAAGGGCTGAAATGCTGCCAAACCAGGTCCTTTTCTGATGGTGGCTGGG
mmu-643	NaN	NaN	UTR-cre	X84742.1/5239-5302	secis	regulatory_element	Mus musculus (house mouse)	GTGTCTCTATGAAGGAGGGGCCCGAAGCCCTTGTGGGCGGGCCTCCCCTGAGCCCGTCTGTGGT
mmu-644	NaN	NaN	UTR-cre	X03920.1/1172-1235	secis	regulatory_element	Mus musculus (house mouse)	GGTTCTTCCATGATGGTGTTTCCTCTAAATTTGCACGGAGAAACACCTGATTTCCAGGAAAATC
mmu-645	NaN	NaN	UTR-cre	AF195142.1/461-524	secis	regulatory_element	Mus musculus (house mouse)	GTCACCGAATGATCTGCTCTGGTCAAATCCTTCTATGCCAGCCAGGGTGGTGATGACCCGTGAC
mmu-646	NaN	NaN	UTR-cre	AF021345.1/10097-10160	secis	regulatory_element	Mus musculus (house mouse)	GTTACATTAATGAGAACAGAAACATAAACTATGACCTAGGGGTTTCTGTTGGATAGCTTGTAAT
mmu-647	NaN	NaN	UTR-cre	U43285.1/2009-2075	secis	regulatory_element	Mus musculus (house mouse)	CTCTGATAATGATGTCTCTCCCTCTAACTCCCAGTAAGGACTGGGAGAGGCTGAACAAACCTCAGAG
mmu-648	NaN	NaN	UTR-cre	AF288740.1/1291-1357	secis	regulatory_element	Mus musculus (house mouse)	TTTGCATTAATGAGGATTACACAGAAAACCTTTGTTAAGGACTTGTGTAGATCTGATAATTGGCAAA
mmu-649	NaN	NaN	UTR-cre	AB030643.1/4176-4241	secis	regulatory_element	Mus musculus (house mouse)	CCGGCACTCATGAAGGTCTGCCTGAAAACCAGCCTGCTGGTGGGGCAGTCCTGAGGACCTGGCGTG
mmu-650	NaN	NaN	UTR-cre	AL645723.11/192421-192359	secis	regulatory_element	Mus musculus (house mouse)	TATTTGTGTATGATGGTCACAGTGTAAAGTTCCCACAGCTGTGACTTGATTTTTAAAAATGTC
mmu-651	NaN	NaN	UTR-cre	AF136399.1/1808-1868	secis	regulatory_element	Mus musculus (house mouse)	GTCAGATGATGATGGCCTGGGCAGAAACCCCATGTGGGCCGCCCAGGTTTGAACCCCTGGC
mmu-652	NaN	NaN	UTR-cre	AF333036.1/2190-2249	secis	regulatory_element	Mus musculus (house mouse)	CATGCGTCCATGAAGTCACTGGCCTCAAGCCCAAGTGGTGGGCAGTGACAGAAGAGCTGC
mmu-653	NaN	NaN	UTR-cre	M32370.1/1-150	spi-1	regulatory_element	Mus musculus (house mouse)	CTCAGGGGGCAGGCCTGAGCCCTGCGTCTGACCCACGACCGTCCAGTCCCCCGACGGGGCACCTGGTCCTGAGGGGGATCCGCCTTGATCCCCACCGAAGCAGGGGATCTGACCAACCTGGAGCTCAGCTGGATGTTACAGGCGTGCAAA
mmu-654	NaN	NaN	UTR-cre	X17463.1/689-858	spi-1	regulatory_element	Mus musculus (house mouse)	CTCACCCAGGGCTCCTGTAGCTCAGGGGGCAGGCCTGAGCCCTGCGTCTGACCCACGACCGTCCAGTCCCCCGACGGGGCACCTGGTCCTGAGGGGGATCCGCCTTGATCCCCACCGAAGCAGGGGATCTGACCAACCTGGAGCTCAGCTGGATGTTACAGGCGTGCAAA
mmu-655	NaN	NaN	UTR-cre	X51438.1/1539-1617	vimentin	regulatory_element	Mus musculus (house mouse)	AAAAAATCGTATCTTAGGAAAACAGCTTTCAAGTGCCTTTACTGCAGTTTTTCAGGAGCGCAAGATAGATTTGGAATAG
mmu-617	NaN	NaN	tRNA	NaN	APP_SCE	regulatory_element	Mus musculus (house mouse)	TCTCTTTACATTCTGGTCTCTACATTACA
mmu-3	n36	u35	NONCODE	AB028894	U35	snoRNA	Mus musculus (house mouse)	GGCAAGTGATGTCTGTTCTCACGATGGTCTTCAGATGTCCTCTAGGGCACTGCTGAGACAGCCAGTTGACAAAGCTGATGCCATAAA
mmu-6	n78	u77	NONCODE	AB076245	snoRNA	snoRNA	Mus musculus (house mouse)	CAAAGGGTGGCGTATGAGTTGTGGATCATGAGTACATGTCTGGAAGTCTGAGAT
mmu-22	n1435	u1355	NONCODE	AF357317	snoRNA	snoRNA	Mus musculus (house mouse)	CTGTTTATCCATTCGCTGAGTACGCTGCTCTGACCTTCTTCCCAGTCTCGGTTCCTGTTCTGGGAGCTTGGGGCTGAGTAGCCACCAGCCCTGCTCTCTGCAGTGTTCTATTGTGGATTGCTTGTGTGCTGGCAGGCTACTACTGGTAAGAATGGCTAGTGTCAGCAGGGATGGCTCCTCTCTGGGTTCCATCTCACCAAGATGAGTGGTGCAAATCTGAT
mmu-23	n1436	u1356	NONCODE	AF357318	snoRNA	snoRNA	Mus musculus (house mouse)	TGACTTATATATCTGTCAATCCCCTGAGAGATCACTGACGACTCCATGTGTCTGAGCAA
mmu-24	n1437	u1357	NONCODE	AF357319	snoRNA	snoRNA	Mus musculus (house mouse)	ATTTAATTCATGTCTCTTCTCTGACATTCTCCTCTGGAGATGATTTTTGCCTTATTGATCTGAT
mmu-25	n1438	u1358	NONCODE	AF357320	snoRNA	snoRNA	Mus musculus (house mouse)	TGATGCTTTGCCTGAGTTCTCTTTGAATAATGAGGGCAGCTTCAGTCACTACCTCTTCTGAGA
mmu-26	n1439	u1359	NONCODE	AF357321	snoRNA	snoRNA	Mus musculus (house mouse)	ATCATTTCTTTCCCCGTCAGATCGACCCTGTTGATCTCAAATACTAATTGCCAGTTTTGTCTGATG
mmu-27	n1440	u1360	NONCODE	AF357322	snoRNA	snoRNA	Mus musculus (house mouse)	CGGGAAAATATCGGACAGTCTGATTACCACTGAAGACTGATAAGATCCAACTCTGA
mmu-28	n1441	u1361	NONCODE	AF357323	snoRNA	snoRNA	Mus musculus (house mouse)	CTAAAATAGCTGGAATTACCGGCAGATTGGTAGTGGTGAGCCTATGGTTTTCTGAAG
mmu-29	n1442	u1362	NONCODE	AF357324	snoRNA	snoRNA	Mus musculus (house mouse)	GTCAGTGCCACGTGTCTGGGCCACTGAGACCACATGATGGGATTGAGGACCTGAGGAA
mmu-30	n1443	u1363	NONCODE	AF357325	snoRNA	snoRNA	Mus musculus (house mouse)	CCCCCCCCCTCTGATGTTCAGCACTGGGCTCTGACCATCCTGAGGACATGGTGCCCCCAGGGACCTTTGACACCCTGGGGTCTGAGGGG
mmu-31	n1444	u1364	NONCODE	AF357326	snoRNA	snoRNA	Mus musculus (house mouse)	CCAGCACTGGGCTCTGACCATCCTGAAGACATGGTGCCCCCAGGGACCTTTGACACCCTGGGGTCTGAGGGG
mmu-32	n1445	u1365	NONCODE	AF357327	snoRNA	snoRNA	Mus musculus (house mouse)	GCTGTACTGACTTGATGAAAGTACTTTTGAACCCTTTTCCATCTGATG
mmu-33	n1446	u1366	NONCODE	AF357328	snoRNA	snoRNA	Mus musculus (house mouse)	TGACAGATTGGATCTGACTTAACTGCTGTGCTGAGTTTGTTCAATCCAACCCTGAGCTT
mmu-34	n1447	u1367	NONCODE	AF357329	snoRNA	snoRNA	Mus musculus (house mouse)	CTTTTGGAACTGAATCTAAGTGATTTAACAAAAATTCGTCACTACCACTGAGA
mmu-35	n1448	u1368	NONCODE	AF357330	snoRNA	snoRNA	Mus musculus (house mouse)	AGTAAGGAGTGATCCATCGGCTAAGTGTTTTCCCACTGTGCTGACACTCACATTGCTGACAGTG
mmu-36	n1449	u1369	NONCODE	AF357331	snoRNA	snoRNA	Mus musculus (house mouse)	CTAAAAAATAAATGTCTGAACATATGACTGCTATAATGATTTCAGCATTTAACTGAGATA
mmu-37	n1450	u1370	NONCODE	AF357332	snoRNA	snoRNA	Mus musculus (house mouse)	ATACATACTTGCCCTCACTTAGACCAGAGGTCGATGATGAGAGCTTTGTTCTGAGCCAG
mmu-38	n1451	u1371	NONCODE	AF357333	snoRNA	snoRNA	Mus musculus (house mouse)	CTTAAGTTTTTGCCGTTTACCCAGCTGAGTGTTTCTTTGAAGAGAGAATCTTAAAAGACTGAGA
mmu-39	n1452	u1372	NONCODE	AF357334	snoRNA	snoRNA	Mus musculus (house mouse)	GCCCAAGATGTCTGAACCTGTCTGAAGCATCTTTTTGATGTAGTCTATGTGGTTCTGAGA
mmu-40	n1453	u1373	NONCODE	AF357335	snoRNA	snoRNA	Mus musculus (house mouse)	GATGCCTTAAAATTGNGGTTTCGACTCACTGAGAGTAACGTGAGGACCTACAGTTCCTTGGCTGTGTNTGA
mmu-41	n1454	u1374	NONCODE	AF357336	snoRNA	snoRNA	Mus musculus (house mouse)	GTGCGCGCCGACTAGGAGGCAGCTGCTAGCCTGACCTGCCGAGGTGCTGAGGTGGCCGCGAGACAGGGCTGATGAAGCCTCAGGACAGTCAGAG
mmu-42	n1455	u1375	NONCODE	AF357337	snoRNA	snoRNA	Mus musculus (house mouse)	GGCTGCTGCAGTCCGGGGAATGGGAGGAGGGCGCGGAGAAGAGCCGGAGAACCCGGTCAGAAATGCAGGCCCTGACTCGGCA
mmu-43	n1456	u1376	NONCODE	AF357338	snoRNA	snoRNA	Mus musculus (house mouse)	CTGACTGGATACGCTGCTGTGATGGGTTAAAGGATTTACCTGAGG
mmu-44	n1457	u1377	NONCODE	AF357339	snoRNA	snoRNA	Mus musculus (house mouse)	TGAAACCCATTATCAGTGGACATCTATGGATGAGAAATGCGGATATGGGACTGAGA
mmu-45	n1458	u1378	NONCODE	AF357340	snoRNA	snoRNA	Mus musculus (house mouse)	AAACAGTCTCCCTCTTCTGAATCTCGCTGAGGAAACTGCACGTCACCCTCCTGAAA
mmu-46	n1459	u1379	NONCODE	AF357341	snoRNA	snoRNA	Mus musculus (house mouse)	GAGATCTGGTGGCATCTGACTGTATCTCGATGACAGCCATGAGAACAGATGTCTGAGG
mmu-47	n1460	u1380	NONCODE	AF357342	snoRNA	snoRNA	Mus musculus (house mouse)	ATGACCACTGCGCAATCTGAGTTCTGGGAACCAGGTGATGGAGTGTGCTGAGAACACTGAGG
mmu-48	n1461	u1381	NONCODE	AF357343	snoRNA	snoRNA	Mus musculus (house mouse)	TGAGTTGCACACTGGTGGAGCCATAGTATCAGGTGATACAGGCACCACTCAGTACTACCCTGGTGACAAAATCAAGTGCACAGGGGCCATCTGACTCA
mmu-49	n1462	u1382	NONCODE	AF357344	snoRNA	snoRNA	Mus musculus (house mouse)	GAATTGATCAGATAGACGAGGCCGGGTCCGTCCCAGCCGCTGATTACCGAGCGATTCTGAT
mmu-50	n1463	u1383	NONCODE	AF357345	snoRNA	snoRNA	Mus musculus (house mouse)	GTAAAAGGTCTGACTTCCGAGGTCGCCTCCCAGCAGCCTACATCCCCAGCTGCTTACCTCTCTCCCATCATGCTCTAGTAGTGCTATCATGGGCAAACACAGTAGCTGACATGCAGTGATGTCTCCATTCTGTCTTCCCTGACAAGTCCAGAGAAGGCACTGGGTTGGCATCCAACAGCTTGGTCACAAGGGATTTGGTTGTTGGGAGTGCTGGCGTCCTTGGCTATGATCTGACATTTTAAGCTGAGA
mmu-51	n1464	u1384	NONCODE	AF357346	snoRNA	snoRNA	Mus musculus (house mouse)	AGTGGTCTCAAAGGACTTAGCTGTGTCATGGCCACTGAGAGATGACACACAGATCTTTGGTAATCTGATGGNA
mmu-52	n1465	u1385	NONCODE	AF357347	snoRNA	snoRNA	Mus musculus (house mouse)	CCTTTCAGTCCTCTGTCAGAGCTGCAGTGATGGTGGGCACTTGGCTAGAGGACAGACCTGAGC
mmu-53	n1466	u1386	NONCODE	AF357348	snoRNA	snoRNA	Mus musculus (house mouse)	ATTCAATTTCCAGTACCCACATGGTAGCCCACAGCCATCTACAACTTCAGTTTCAGATAAACTGACA
mmu-54	n1467	u1387	NONCODE	AF357349	snoRNA	snoRNA	Mus musculus (house mouse)	TGATAACCATCCTTGCTCCCCGTGCCTACTCGGGCTGTGGGCGACACCATGGCTGCCCTGGGCTGGGCCAGTTGGGCCATTGCCTGGGGACTGAGGGCA
mmu-55	n1468	u1388	NONCODE	AF357350	snoRNA	snoRNA	Mus musculus (house mouse)	CAAGCCCAGCTAAGTGAGGCAAGGGAGCGCTACCAGCAGGGCAATGGCGGAGTAACTGAACGGACCAGACTCCTCTCTGAGGTT
mmu-56	n1469	u1389	NONCODE	AF357351	snoRNA	snoRNA	Mus musculus (house mouse)	GCAGAAGGACGGGTGCCAAAGGCAGCAAGGGGAGGGCAGAAGTGGGCGGAGCATCAGGCTATGCTCCCATGCCACAGATGATTTGCTCTGACGCTA
mmu-57	n1470	u1390	NONCODE	AF357352	snoRNA	snoRNA	Mus musculus (house mouse)	TGAAGAAAGCAGACGTTGGCTTTGCAATGGGCATTGCTGGAACTGATGTGGCTAAAGAAGCGTCTGAT
mmu-58	n1471	u1391	NONCODE	AF357353	snoRNA	snoRNA	Mus musculus (house mouse)	ACATAAAAGGCCGAATGCAGTGTCTCCATCAACAGTTGGCTCTCTGAGCACACGATGACAAAACCTCCTGAAGCGAGTCACTGTCTGACCTCA
mmu-59	n1472	u1392	NONCODE	AF357354	snoRNA	snoRNA	Mus musculus (house mouse)	ATTTCATAGGGCAGATTCTGAGGTGAAAATTTAGTTCATCATTGATTGTCCTATTATGAAATCTGAAG
mmu-60	n1473	u1393	NONCODE	AF357355	snoRNA	snoRNA	Mus musculus (house mouse)	CAAAGGGTGGGTTATGAGTTGTGGATCATGAGTACATGTCTGGAAGTCTGAGAT
mmu-61	n1474	u1394	NONCODE	AF357356	snoRNA	snoRNA	Mus musculus (house mouse)	CCATTTTCTTGCAAGCCTCTTGCTCTTTTCCCTTGCCCTTGCCCTGGCCTGGCCTGTGGCCAACACTCTGAG
mmu-62	n1475	u1395	NONCODE	AF357357	snoRNA	snoRNA	Mus musculus (house mouse)	AAAAAAAGGAAGTGCCGNCCGATGCGACAACTGACGACATCCCTAGTTAGCTGACT
mmu-63	n1476	u1396	NONCODE	AF357358	snoRNA	snoRNA	Mus musculus (house mouse)	AATGCAGTGTGGAACATAATGAACTGAA
mmu-64	n1477	u1397	NONCODE	AF357359	snoRNA	snoRNA	Mus musculus (house mouse)	ATCATGACGACAAATTTAATTCTGAGATCA
mmu-65	n1478	u1398	NONCODE	AF357360	U8	snoRNA	Mus musculus (house mouse)	GGTTAATCCTTACCTGTTCCTCCTTTCGGAGGGCAGTAGAAAATGATGATTGGAGCTTGCATGATCTGCTGATTATCATTTCCATGCAATCAGGACCTGACAACATCCTGGTTGCTCCTATCTGATT
mmu-66	n1479	u1399	NONCODE	AF357361	snoRNA	snoRNA	Mus musculus (house mouse)	ACGCAGGGCAACTCGATTGCTGTGCGTGCGGAATCGACATCAAGAGATTTCGGAAGCATAATTTTTTGGTAATTGGGCAGCTGGTGATCGTTGGTCCCGGCGCCCTTGT
mmu-67	n1480	u1400	NONCODE	AF357362	snoRNA	snoRNA	Mus musculus (house mouse)	GGTTCATAAAGCGTGATGATTGGGTGTTCACGCCATTGCGTGACATGTGCCGCCCATAAACCTTGTTACGACGTGGGCACATTACCCATCTGACATGA
mmu-68	n1481	u1401	NONCODE	AF357363	snoRNA	snoRNA	Mus musculus (house mouse)	GTCGTAATTTGCGTCTTACTCTGTTCACAGCGACAGTTGCCTGCTGTCAGTATGCTGGTTCAGAAGGTTGACGAACATTGTTACTGAGCAA
mmu-69	n1482	u1402	NONCODE	AF357364	snoRNA	snoRNA	Mus musculus (house mouse)	CGGAAATTCTTCACTTTGACCTGATGTCTGTTGAAGAAACTCAGTGTCTGAGA
mmu-70	n1483	u1403	NONCODE	AF357365	snoRNA	snoRNA	Mus musculus (house mouse)	TGAAAATACTGTCCAGTTCTGCTACTGAAGGAATGAGATGAACACTTTAGTGCTGAAGA
mmu-71	n1484	u1404	NONCODE	AF357366	snoRNA	snoRNA	Mus musculus (house mouse)	CTCAATGTTTGGAAAAGAATGACACCAACAAAGGAACCACTGATG
mmu-72	n1485	u1405	NONCODE	AF357367	snoRNA	snoRNA	Mus musculus (house mouse)	GGAAAAAATCTGAAGTCTCCTGAGACCTGTGATGTCTTCAAAGGAACCACTGATG
mmu-73	n1486	u1406	NONCODE	AF357368	snoRNA	snoRNA	Mus musculus (house mouse)	CTTTTGACGGGCGGACAGAAACTCTGTGCTGAATGTCAAGTTCTGATT
mmu-74	n1487	u1407	NONCODE	AF357369	snoRNA	snoRNA	Mus musculus (house mouse)	GGCATGTATTCTGAATCTAAAGTTGATTATAAACCACTTTAGCTCTAGAATTACTCTGAGA
mmu-75	n1488	u1408	NONCODE	AF357370	snoRNA	snoRNA	Mus musculus (house mouse)	ATTAGCTGAATGCTAACCTGATGCAAGTTACAAATTACACTGAGA
mmu-76	n1489	u1409	NONCODE	AF357371	snoRNA	snoRNA	Mus musculus (house mouse)	GTGATGATTCTGCCAAATGATACAAAGTGATATCACCTTTAAACCGTTCCATTTTATTTCTGAGG
mmu-77	n1490	u1410	NONCODE	AF357372	snoRNA	snoRNA	Mus musculus (house mouse)	AGATGACTAAGTAGGAAGTGCCGTCAGAGTCGATAACTGACGATAACTGCTCCTGGCTGACT
mmu-78	n1491	u1411	NONCODE	AF357373	snoRNA	snoRNA	Mus musculus (house mouse)	GAAACTAGAAAAAAAAGGAAGTGCCGTCCGATGCGACAACTGACGACATCCCTAGTTAGCTGA
mmu-79	n1492	u1412	NONCODE	AF357374	snoRNA	snoRNA	Mus musculus (house mouse)	GATCCTATCCCGAACCTGAATTCCTGTTGAAAAACCATAATTACGGATTTGGCTTCTGAGA
mmu-80	n1493	u1413	NONCODE	AF357375	snoRNA	snoRNA	Mus musculus (house mouse)	GATTTCACAGACTAGAGTCTCTGACGCTGTCCTTGATGTCAGCTATAAATCTGACTCAT
mmu-81	n1494	u1414	NONCODE	AF357376	snoRNA	snoRNA	Mus musculus (house mouse)	CATTTACAGACTAGAGTTTCTGATGTCCACGTGACGCCACTCCTTGTAACTGACCCAG
mmu-82	n1495	u1415	NONCODE	AF357377	snoRNA	snoRNA	Mus musculus (house mouse)	GATATCCTCATGGTTTCGCGTCTGTCTGAGTCTCAGAGATGACACCTTTCTCTTGGCTGTCTGAGCAT
mmu-83	n1496	u1416	NONCODE	AF357378	snoRNA	snoRNA	Mus musculus (house mouse)	GAACGAACTTGGCCTGACCTTCAGAAATGGAGGCAATACAACTGATTTAATGAGCCTGATCCA
mmu-84	n1497	u1417	NONCODE	AF357379	snoRNA	snoRNA	Mus musculus (house mouse)	GTCATATCTTAGGACACCTTTGGATTAATCATGAAAATAACTATCCTCTGAGCAG
mmu-85	n1498	u1418	NONCODE	AF357380	snoRNA	snoRNA	Mus musculus (house mouse)	ATTTGAATCCACTGATCTTCCGACATGATAAATGCATTGTCCTCTAAGAAGTTCTGAGCTTG
mmu-86	n1499	u1419	NONCODE	AF357381	snoRNA	snoRNA	Mus musculus (house mouse)	TGAGGCTCTGGAATGTGCGCTGGGCACAGCGCCCGAGAGAGACTGAGGAATTATTCCCTGTTGCCTTCCTTCTGAGA
mmu-87	n1500	u1420	NONCODE	AF357382	snoRNA	snoRNA	Mus musculus (house mouse)	GAGCTGCCATGCTAATACTGAGTCACCAGGCAGGGCAGTATTGTCCTGGTTTGGGTGCCAGTGAGTTTAACAAAACTTCTCATGTGGAGACCTGAGGGA
mmu-88	n1501	u1421	NONCODE	AF357383	snoRNA	snoRNA	Mus musculus (house mouse)	TGAGTCCTGTGTGCATAGTTTTCATCTATGTCTGGTAGCAGTATCTGTCTGCGTTTTGCATTCANATCTTGCTATCCACACAAACNAATGCAGCCAAAGAATAAGTTGGGATCATAGTACTGGCCTAGTGTTGTGTTTTTTTAACACATCTCCCACTGGCCAGCCTCCAAATTCCCANACACAA
mmu-89	n1502	u1422	NONCODE	AF357384	snoRNA	snoRNA	Mus musculus (house mouse)	AAAGCACTCAGTGAGCCTTTTGCTAGTGACCCACTGAGCCGTCAAGAAGGGGCAGAGTGAAAAACACCACTTTTGGGTGAAGTGGCAACGTGTTGTGTTGTTTAACTTCAATCGGTGTTGTGACAAGA
mmu-90	n1503	u1423	NONCODE	AF357385	snoRNA	snoRNA	Mus musculus (house mouse)	GTGCCCTTTTAAGGTTGTCGCAGTACTTTAAGAGGCTAACACAGAAGGGTAAAGGAACTCTCCATAAAACCCAGAGAGGAAAACTACACCTCCTCTTTGGATCCTGTCTGGAGTCACAAAT
mmu-91	n1504	u1424	NONCODE	AF357386	snoRNA	snoRNA	Mus musculus (house mouse)	CGTAGACCTTGCTTGACTCTTGTCTGTGGCCAAGCAAGGGGGACAGAGTATGCGAGAGTAATTGGAGTTCATGCAAGTTCTAACCAGCTTACTCAGTAGCTGGGTGAATTGCAGTACTCCAACATT
mmu-92	n1505	u1425	NONCODE	AF357387	snoRNA	snoRNA	Mus musculus (house mouse)	ACACTCTGTGGCAGATGAACAAAACCGTCTGACACAATTTGAGCTTGCTATAGCAAGAAAGTCTAACCTATTCCGGTGTTCTCTTTCCCCATGAGACAAGCCGTTATATAGGCTCTAACAAA
mmu-93	n1506	u1426	NONCODE	AF357388	snoRNA	snoRNA	Mus musculus (house mouse)	GTGATCTGCCAGGCTTCGCTTGTGGACCAAANCATCCTAAAAACACTGCCAAANTTGTGCAAGGCCTTTTCATTTTAGGCTTGTGCCTGCAGCGCTTCAAAANA
mmu-94	n1507	u1427	NONCODE	AF357389	snoRNA	snoRNA	Mus musculus (house mouse)	CTTTGTCAGTGGGGTCAGGATTTGGTAGCTGGTGCTGAGATAAAACCCTTGATTACATCCTTGCCCTGATACTGTACCAGTGGCAGCTGTTACTCAAGGGAACAGTG
mmu-95	n1508	u1428	NONCODE	AF357390	snoRNA	snoRNA	Mus musculus (house mouse)	GTCACGCTCAGGTATTGCTTGTTGCCTTAGTGTGCTTAAGTCCTCGAAGAATAACTGCTGACCTTATTCACTGGCTGTGTGGACTTTCTGGCACAGTCAGTCACCAGGTTAGTGACATAT
mmu-96	n1509	u1429	NONCODE	AF357391	snoRNA	snoRNA	Mus musculus (house mouse)	GAGGCGTTGCAGGTGTGGCTGCTGTGTCACATGTGTGTCAGTAGGTGGCAGAGAGGAAAGAGGCTATGTCTACGCTCAGTGTTCTGATCTGTGAACATCTGAATGATTAGTAGCCAAACATT
mmu-97	n1510	u1430	NONCODE	AF357392	snoRNA	snoRNA	Mus musculus (house mouse)	CTACCACATTTTCTACTGATAATAGATTTTGGTGGCTATGCTTATGGGATAGATTAAAGTTGCCATGATCTGAAGAGAGAGGGCTTTGCAGTGTCCTCCCTCTATATGAAATGGCTGGACAGTA
mmu-98	n1511	u1431	NONCODE	AF357393	snoRNA	snoRNA	Mus musculus (house mouse)	CTCAATGTTTCTGCAGAAATTTAGAAAGGGCTGGCAATATTAATGCCATGGTACGAGCCTTAGGGGCAGCTGAAGCCTTTAAGGTCCCTGAAAGTGGCTACAGTA
mmu-99	n1512	u1432	NONCODE	AF357394	snoRNA	snoRNA	Mus musculus (house mouse)	AAGGGCTGTGGCTGCCTGTAGCCATGGGATCTCCAACTGCATGCCAGAGTAATGGAGAGACTTTGACAGCTCAGGTCAGCACAGTGCCTGCAGCTGCCACTCATCTTTCCTATATAT
mmu-100	n1513	u1433	NONCODE	AF357395	snoRNA	snoRNA	Mus musculus (house mouse)	GATGGGAGCTGGCCCAAATGGCTGCCACAGCAAGCTCTGCTGCTCATGGGCCCTATGTCCCCAGCCCTGGGACCTAGGGATAANTTTGGTTGCAGACATTG
mmu-101	n1514	u1434	NONCODE	AF357396	snoRNA	snoRNA	Mus musculus (house mouse)	AGCAGTTATACACTGTAGCTGTTGGTTTCAAGCAGACGCCTAGAGAACTGTCTTCCAGTGGTTTATTAGCTACTCTGGACTTCAGTAGAGAATGACTATTTCATTTGGAAGAAACAAC
mmu-102	n1515	u1435	NONCODE	AF357397	snoRNA	snoRNA	Mus musculus (house mouse)	GAAGGTGGAGCAGTTCTGTACCGTGCTGCCTTCCATTGGTTAAGACCTCCAACAGTAAAGGGCTGGCCGGCCAAAGAATGTCCTCTCTATCACCGTGGAGGGGCAGCACTGAGCTGGCCCACATTG
mmu-103	n1516	u1436	NONCODE	AF357398	snoRNA	snoRNA	Mus musculus (house mouse)	ATCGCGTCTGGAGAGTAGCTAGTATTCTTCCAGCTTCGGAAGCAAGAGGGAGAGCAAGCCTAGCAGAGGTACCCATTCCATTCCCAGTTTGCTCGGTAGCTGGTGATTGGAAGACACTCTGCAACATTA
mmu-104	n1517	u1437	NONCODE	AF357399	snoRNA	snoRNA	Mus musculus (house mouse)	GCAAAAACTGGAAAACAAGTGCAAGAACAAATCCTCTTTTGCAACCCAGAACTCATTGTTGTATGAGTTTTGGTACATGTAAGAAGGAATATCA
mmu-105	n1518	u1438	NONCODE	AF357400	snoRNA	snoRNA	Mus musculus (house mouse)	CTCGAACAGTTTGTGGTTGTTCTTCTGGTTTGCACTAGGATGCAAAAGGAAACTCTCCCTGCGCTTCCTGCCTGCCTTTGTGGCAGTTCAGATTGAATTAGGGAGTACATCT
mmu-106	n1519	u1439	NONCODE	AF357401	snoRNA	snoRNA	Mus musculus (house mouse)	CCCTGAAGCTGGCCTCACAGCGATGCAGTCTGCTGTAGAGCAGCAGGCCAGACTCAGACATG
mmu-107	n1520	u1440	NONCODE	AF357402	snoRNA	snoRNA	Mus musculus (house mouse)	CGCAACTTGGGCAGAAGTACTGCTCCAGTTGTCACTGGACCTCCCCAGAGTAAACTGCCTTTTGATGACCAGGGCGAATTGAGTGAAATCGTCATGGACAGATACGGGGCAGACAATT
mmu-108	n1521	u1441	NONCODE	AF357403	snoRNA	snoRNA	Mus musculus (house mouse)	AACCAACCATGTAGACAAAGGAGAAAATGCCTTTGTTTGCAGAAGGCAGCGGTCCTACATGAATATGGAGGTCTCTGTCTGACTTAGAATAGCTGGCTGAGTCTGATCGTTCACCTCCATACAA
mmu-109	n1522	u1442	NONCODE	AF357404	snoRNA	snoRNA	Mus musculus (house mouse)	GCAGACAAATGAGAAGCTGTCTTTTGTCTGCAGAAGGCAGCAATCCTACATCAACATGGAGGTCTCTGTCTGACTTAGGATAGCTGGCTAAGTCCGATCGTTCCCCTCCATACAACCT
mmu-110	n1523	u1443	NONCODE	AF357405	snoRNA	snoRNA	Mus musculus (house mouse)	ATTGGGCCATTGTACATGGAGATGAAATGTGTTTTGTCTCTCGTACATGGTCTAGACATTG
mmu-111	n1524	u1444	NONCODE	AF357406	snoRNA	snoRNA	Mus musculus (house mouse)	CAAGAAGCGGGCACTGTGGGCCCAATCTTCTCACTAACCAACTAGAGTTAATAACTAACTCTTTAACATGA
mmu-112	n1525	u1445	NONCODE	AF357407	snoRNA	snoRNA	Mus musculus (house mouse)	CCACGGTGTTCGCTTTTCAGAACCCCACAGAG
mmu-113	n1526	u1446	NONCODE	AF357408	snoRNA	snoRNA	Mus musculus (house mouse)	GGTTAATTAGCAGAGTAACTGAATATAGTAATTCTGCCAGTCTCCTTCAGACAAAA
mmu-114	n1527	u1447	NONCODE	AF357409	snoRNA	snoRNA	Mus musculus (house mouse)	GCACTGTGCTAAAATTGCAGGAACTAAGATTCTATCTTGGTTTTTGTAATAATGCTAGCAGAGTACACACAAGAAGAAAAGTAACTGCACTGGATTGCAAAGACTGGGGTGGACCTCTTTCTTAATGTCCAGTGTCCTATGTCATAAGATTCGGTGCAATAAGT
mmu-115	n1528	u1448	NONCODE	AF357410	snoRNA	snoRNA	Mus musculus (house mouse)	GTGTTCTTTAGTCAGTAATTTACACAGCCAGACACCATGCAAAAGTAAAGTCTTCCTTTTAAGATGGCTGATATGCTGTATTTTATGGTATATCATTATTAGAAGTGAGTACAAAT
mmu-116	n1529	u1449	NONCODE	AF357411	snoRNA	snoRNA	Mus musculus (house mouse)	CAGCTGTCTTTATGGTAGCAGTTGTAGCATTCCTCTGTGGGAAAGAAACTGTTACACAATTTAATGCCTCTTTCTTAGCCACACAGGAGGAGGATTATGTGTGACAGACACAA
mmu-117	n1530	u1450	NONCODE	AF357412	snoRNA	snoRNA	Mus musculus (house mouse)	GCCCAGGGTCCCCTCCCTGCTCTGCTAATTAGACTTTGGAACATTGAAGCTGGCTGGGGAAAATGACTGGATAGAAAACATTATTCTATTCATTTACTCCCCAGCCTACACAT
mmu-118	n1531	u1451	NONCODE	AF357413	snoRNA	snoRNA	Mus musculus (house mouse)	GTTTTCTGAAGCTGTTGGTTTCAAGCAGGCGCCTAAATAAATGTCTTTCTATGGTCTGTTGGCCATTTCAGAAATTTGAAAATGTAATGGTCAATTCATTAGAAAGAAACAT
mmu-119	n1532	u1452	NONCODE	AF357414	snoRNA	snoRNA	Mus musculus (house mouse)	ATGTGATATAGCAAGAAAGAGTAGTTACCACCCCTAGATGCTATTAATGTGTTGCTATTTCCATGAGTCAAGGACAA
mmu-120	n1533	u1453	NONCODE	AF357415	snoRNA	snoRNA	Mus musculus (house mouse)	CGGACNCTGGGGAAAGGCCCTCCAGGAGTCATGAGGGACTGTCTTGAAGGGTGATGTTGAGCCAAGGGTACAGGCTTGATGCCTGCCTTCACACAAGTTGACAAAGTTGGCTGCTCCTATGGGAAGCAGGATACAGNCTTCTAGACTTTCGTGTGGTGTAAAAA
mmu-121	n1534	u1454	NONCODE	AF357416	snoRNA	snoRNA	Mus musculus (house mouse)	CCTTTCTGTCCATCAGTGATAGATTATGGATTCGCACGAGAAGAAGAGAGAATTCACAGAACTGGNACTTATCTTCTGTTTTTGCAGAAGTATATTTGGCTGTTGTGTGAGACATT
mmu-122	n1535	u1455	NONCODE	AF357417	snoRNA	snoRNA	Mus musculus (house mouse)	GGTTACACAAGGTTTTACCCGTGTGACTTTCGTACGGAGAGAGAGAGAAAACGAGTTCCTCCAGGACTTTGGATTGGCCTCACAGTGGCCTCTCTTGCCTAGAGGAGCACCACAGGT
mmu-123	n1536	u1456	NONCODE	AF357418	snoRNA	snoRNA	Mus musculus (house mouse)	CACCTGACCAGTATTGTTGGCTGGTGCAATCCAGTGGTGAGCCGACAGTGAGCCCCAGCTTTTAGGAAACAGGGCTGTCCTACATGTGGATGGCTCTGTGCCGAAAGCATGGGAACAG
mmu-124	n1537	u1457	NONCODE	AF357419	snoRNA	snoRNA	Mus musculus (house mouse)	AGCGGCTGTTTAAATAGTGGTGCACACAGCAAAGGGGCTTCGTCGCCTTTGGGGGGCTGTGCAGTGCCCCCCAGAGTGAATCAGTAGGCTCTACAGAA
mmu-125	n1538	u1458	NONCODE	AF357420	snoRNA	snoRNA	Mus musculus (house mouse)	AGCAATTACAGTGCTTCATTTTGTGGGAGTACTGCCATTATCCTGCTGAAAGAAAAGCCATGTTGGTTGTTTCTGATTTTTGCTTTTGGGGTAAAAATCGTGACACCTTGACATGAACAGTT
mmu-126	n1539	u1459	NONCODE	AF357421	snoRNA	snoRNA	Mus musculus (house mouse)	AATTAAGCCGACCAAGTCCCCTTTTCCCATGGGGACTTTGGTGTGCAATGGTTGCAAACAGCAGCCTCCTTGGTAGTGTATGTAGCCTATTATCTATATGGGCTGCCTCAAGGGACCTTGGAGACAATT
mmu-127	n1540	u1460	NONCODE	AF357422	snoRNA	snoRNA	Mus musculus (house mouse)	TGGAGTTGAGGTCACACGCTGGTCGATGAACTCACAAGTGTAGGTAGTGTGCTAAAAGANTGGCAAGGTTTTCGCTAACACCCCACTCTGGTCCAGTGAGTGGGGTTTGATAGTAACCTTTGCTACAAAA
mmu-128	n1541	u1461	NONCODE	AF357423	snoRNA	snoRNA	Mus musculus (house mouse)	CAAGTGACCCATTGGACTTTTTCTTGACCAACTGGGCATCGAGCAGTGCGAAAACAAAACCCTCCGAAAGATGGGAGAGTCACACTGTGGGCTACTCCCGCATGCAGGTGGGTACATAG
mmu-129	n1542	u1462	NONCODE	AF357424	snoRNA	snoRNA	Mus musculus (house mouse)	GTTTACTGAGCATGATGAAATGATGCTCAAAATGATTACTCTGAAG
mmu-130	n1543	u1463	NONCODE	AF357425	snoRNA	snoRNA	Mus musculus (house mouse)	GAGGAGCATGGGGTTTCTGACCGAGGACAGTGATTAAACCCTTATGAAATCTGAGGA
mmu-131	n1544	u1464	NONCODE	AF357426	snoRNA	snoRNA	Mus musculus (house mouse)	TGACCTTGTCTATATTATAAGTCATAGACGATGACAACATACTGGATTCTGAGGTT
mmu-132	n1545	u1465	NONCODE	AF357427	snoRNA	snoRNA	Mus musculus (house mouse)	TGACAACCCACTGTCATGAAGAAAGGTGATGACATAAAATTCATGCTCAATAGGATTACGCTGAGG
mmu-133	n1546	u1466	NONCODE	AF357428	snoRNA	snoRNA	Mus musculus (house mouse)	GATCTGATGGGGNCTGAGTGTTTCTCGNTGACATGAACAGATATCTGAGG
mmu-134	n1547	u1467	NONCODE	AF357429	snoRNA	snoRNA	Mus musculus (house mouse)	ATCTAATGATGATTCCCAGTCAAACATTCCTTGGAAAAGCTGAACAAAATGAGTGAAAACTCTGTACTGCCACTCTCATCGGAACTGAGGT
mmu-224	n1833	u1371	NONCODE	AF396686	U87	snoRNA	Mus musculus (house mouse)	ACAATGATGACTTAAGTTTTTGCCGTTTACCCAGCTGAGTGTTTCTTTGAAGAGAGAATCTTAAAAGACTGAGA
mmu-226	n1861	u1764	NONCODE	AF412278	U3	snoRNA	Mus musculus (house mouse)	GGCTTCACGCTCAGGAGAGCTCCTCCTCATGATTTCGGGTGCTCTACACAGTCAGAGAAACTTCTCTAGTAACGAACTATAGAAATGATCCCTGAAAGTATAGTCTT
mmu-229	n2110	u1954	NONCODE	AJ003043	u36 snoRNA	snoRNA	Mus musculus (house mouse)	GTGCAGTGATGTGTGAATTTCTTCACCTGAAAATATTGTGAAGAGTAAATCGAGCTTTTTAACCCTGAGT
mmu-230	n2111	u1955	NONCODE	AJ003044	u36 snoRNA	snoRNA	Mus musculus (house mouse)	TTGCAATGATGTCAATCTTTGACTGAAGTGACCTTGAAGTGCAATTACTGAGCTTTTTAACCCTGAGCAA
mmu-231	n2112	u1956	NONCODE	AJ003045	u36 snoRNA	snoRNA	Mus musculus (house mouse)	TGCCAGTGATGCTTAGGAATTTCTTCACCTGAATCAACTATGTGGTCACACTGTTGTCTGAGGCAA
mmu-233	n2135	u1979	NONCODE	AJ007734	Z30	snoRNA	Mus musculus (house mouse)	ATGCAATGATGAGCGAAGTATAGTCTGACCTGGTATTGCCATTGCTTTGGCGCTGGCTCTGACCAGGGTGTGACCCCTTAATCTTCTCTCTGAGCTG
mmu-234	n2148	u1992	NONCODE	AJ010667	Z25	snoRNA	Mus musculus (house mouse)	AGCACAAGTGATGAGTGACAAAGGGACTTAATACTGAACCATGGGGTTGAAATGAAATATGCTGATGTGCT
mmu-235	n2158	u1996	NONCODE	AJ010677	z12 snoRNA	snoRNA	Mus musculus (house mouse)	CGGCGATGATGACACTCCATACATAGCACGCGTTAGACTGCTGATCCGGGTGATGCGAATCGTAATCTGAGCCG
mmu-236	n2159	u1997	NONCODE	AJ010678	z17 snoRNA	snoRNA	Mus musculus (house mouse)	GGTGCATGTGATGACATTATTTAGCGACCAAAGTCTGATAAAGATGATTGTGATCTATTGTCTGATGCACC
mmu-238	n2178	u1992	NONCODE	AJ011569	U82	snoRNA	Mus musculus (house mouse)	ACAAGTGATGAGTGACAAAGGGACTTAATACTGAACCATGGGGTTGAAATGAAATATGCTGATGTGCT
mmu-240	n2209	u2044	NONCODE	AJ132685	Z37	snoRNA	Mus musculus (house mouse)	ATCCTAGTGATGACAAGACGACATTGTCAACCAATCCCCCACAAGGGAATGAGGACATGTCCTGCAATTCTGAATGG
mmu-241	n2227	u2055	NONCODE	AJ224029	Z15	snoRNA	Mus musculus (house mouse)	GATACCATGATGATAACATAGTTCAGCAGACTTAACTCTGATGAACAATCATGTCTTTCGCTCCTATCTGATGTATC
mmu-242	n2228	u2056	NONCODE	AJ224030	Z18	snoRNA	Mus musculus (house mouse)	GCTATGTTGGTAGGGACAACTGAGCTTGTTGATGAATACCAACGATTCTGATGGCA
mmu-243	n2229	u2057	NONCODE	AJ224031	Z19	snoRNA	Mus musculus (house mouse)	AAAGCCCATGATGGTATGAGAGTAGTGGACAGAAGGGATTTCTGAAAAACACTTTTCTGAGGCTTT
mmu-244	n2230	u2058	NONCODE	AJ224032	Z20	snoRNA	Mus musculus (house mouse)	GTGCCACAATGATGACATCATATTTGCTACTCTTGACAGCTGGGGTGACGATAGCTTTAAACCACCATGATTATAACTGAGGCAC
mmu-245	n2231	u2059	NONCODE	AJ224033	Z21	snoRNA	Mus musculus (house mouse)	TTGTAATGATGTTGATCAAATGTCTGAGCTGAAAATAACTTGTAGACAATTTTTAACACTGAAGAA
mmu-247	n2233	u2061	NONCODE	AJ224035	U81	snoRNA	Mus musculus (house mouse)	CAGAATACATGATGATCTCACACAACTTGAACTCTCTCACTGATTACTTGATGATAGTAAAAGATCTGATGTTCTG
mmu-248	n2249	u2076	NONCODE	AJ240055	Z38	snoRNA	Mus musculus (house mouse)	CCAACAGTGATGACCACAACATGCCATCTGAGTTGCTTTGCTGAAATCCAGAGGCTGTTTCTGAGCTG
mmu-249	n2251	u2078	NONCODE	AJ240057	Z39	snoRNA	Mus musculus (house mouse)	GTACATGTGATGAAGCAAATCAGTATGAATAAAATGATACTGTAAACGCTTTCTGATGTA
mmu-250	n2288	u2108	NONCODE	AJ242789	z32 snoRNA	snoRNA	Mus musculus (house mouse)	GAGTCAATGATGAAAAGGTTTTAGTACTGAATTTTGTCACTGTGAA
mmu-254	n2377	u2185	NONCODE	AJ278763	z50 snoRNA	snoRNA	Mus musculus (house mouse)	TGCAGGGATGATACATACTTGCCCTCACTTAGACCAGAGGTCGATGATGAGAGCTTTGTTCTGAGC
mmu-255	n2378	u2186	NONCODE	AJ278764	z51 snoRNA	snoRNA	Mus musculus (house mouse)	TGTACATGATGAAAACAGTCTCCCTCTTCTGAATCTCGCTGAGGAAACTGCATGTCACCCTCCTGAAAAC
mmu-269	n3492	u3121	NONCODE	AJ543400	R38 snoRNA	snoRNA	Mus musculus (house mouse)	CATAAGCCTATGATGGATTGGTTATCCCTGTCTGAAGATTTCAGCTGAGGGAAAATACTCTATTCTGAGGCTTAGG
mmu-270	n3493	u3122	NONCODE	AJ543401	R38 snoRNA	snoRNA	Mus musculus (house mouse)	GTTGAGCTGAGGATGATTTAAGTTATCCCTGTCTGAAATGACACTTTCTGAAGAGTCATGGTTTACTGAGGCTCGAC
mmu-271	n3494	u3123	NONCODE	AJ543402	R38 snoRNA	snoRNA	Mus musculus (house mouse)	GTTGAGCTGAGGATGATTTAAGTTATCCCTGTCTGAAATGACACTTTTGTGAAGAGTCATGGTTTACTGAGGCTCGAC
mmu-295	n4649	u4092	NONCODE	M23705	U3B	snoRNA	Mus musculus (house mouse)	AAGACTATACTTTCAGGGATCATTTCTATAGTTCGTTACTAGAGAAGTTTCTCTGACTGTGTAGAGCACCCGAAACCACGAGGACGAGACGTAGCGTTCCCTCCTGAGCGTGAAGCCGGCTCTAGGTGCTGCTTGACTGCAGCTGCCTCCTGCCATTGATGATCGTTCTTCCCTCCTTTGGGAGGGTGAGAGGGAGGGAACGCAGTCTGAGTGGA
mmu-296	n4650	u4092	NONCODE	M23706	U3B.2	snoRNA	Mus musculus (house mouse)	AAGACTATACTTTCAGGGATCATTTCTATAGTTCGTTACTAGAGAAGTTTCTCTGACTGTGTAGAGCACCCGAAACCACGAGGACGAGACGTAGCGTTCCCTCCTGAGCGTGAAGCCGGCTCTAGGTGCTGCTTGACTGCAGCTGCCTCCTGCCATTGATGATCGTTCTTCCCTCCTTTGGGAGGGTGAGAGGGAGGGAACGCAGTCTGAGTGGA
mmu-297	n4651	u4092	NONCODE	M23707	U3B.3	snoRNA	Mus musculus (house mouse)	AAGACTATACTTTCAGGGATCATTTCTATAGTTCGTTACTAGAGAAGTTTCTCTGACTGTGTAGAGCACCCGAAACCACGAGGACGAGACGTAGCGTTCCCTCCTGAGCGTGAAGCCGGCTCTAGGTGCTGCTTGACTGCAGCTGCCTCCTGCCATTGATGATCGTTCTTCCCTCCTTTGGGAGGGTGAGAGGGAGGGAACGCAGTCTGAGTGGA
mmu-305	n4725	u4092	NONCODE	M60173	U3B.4	snoRNA	Mus musculus (house mouse)	AAGACTATACTTTCAGGGATCATTTCTATAGTTCGTTACTAGAGAAGTTTCTCTGACTGTGTAGAGCACCCGAAACCACGAGGACGAGACGTAGCGTTCCCTCCTGAGCGTGAAGCCGGCTCTAGGTGCTGCTTGACTGCAGCTGCCTCCTGCCATTGATGATCGTTCTTCCCTCCTTTGGGAGGGTGAGAGGGAGGGAACGCAGTCTGAGTGGA
mmu-326	n5023	u4417	NONCODE	U40654	U30	snoRNA	Mus musculus (house mouse)	ATATATGATGACTTTCATAGAATCTCGTTCGGCTGATGATTGCTGTTGAGACTTGGAAATCTGATTTTT
mmu-327	n5024	u4418	NONCODE	U40654	U31	snoRNA	Mus musculus (house mouse)	TCACCCTGATGAACTGAATACCGCCCCAGTCTGATAGCTGTGGAGAAAGGTATTTTCTGAGTTGT
mmu-333	n5210	u4580	NONCODE	U64698	snoRNA	snoRNA	Mus musculus (house mouse)	ACTCTCCCCGGGCTCTGTCCTAGTGGCGTACGGGAGCTTAGGGCACTGCCCGGTGATGTACAGTCCCTTTCCACAACGTTGGAGATGAAGCTGGGCTTCGAGTCTGCGCCTGCATATTCCTACGACTTCTCAGAGTCCTGTGGACCATGACTGAGGAGAC
mmu-334	n5215	u4585	NONCODE	U64703	snoRNA	snoRNA	Mus musculus (house mouse)	AGTTGAGGTCACACGCTGGTCGATGAACTCACAAGTGTAGGTAGTGTGCTAAAAGAGTGGCAAG
mmu-335	n5218	u4588	NONCODE	U64706	snoRNA	snoRNA	Mus musculus (house mouse)	TAAGCAGGATTTAACTACAATATAGCTGCTCAGTGCTGTGTTGTCGTTCCCCCTGCTCAGAATAATTGTTTCTTAACTATACCTGTCTGCCATCTGCCTGTAGCAGCCAGGGACGCTTGGTCTCAAACATGA
mmu-349	n5550	u4862	NONCODE	X51528	U33	snoRNA	Mus musculus (house mouse)	AGCTTGTGATGAGACATCTCCCACTCATGTTCGAGTTGCTCGACTATGAGATGACTCTACATGCACTACCATCTGAGGCTG
mmu-355	n5613	u4907	NONCODE	X56953	snoRNA	snoRNA	Mus musculus (house mouse)	ATGCAGGTACAGTTACAATAAAACTGAAGTGTTCTATTGTCGTTCCCCCTGCTTAAAGCATTTGATACATTACTATCTCTGCCCTAGCTCTACCATAGCTAAGGCAGAGACGCTTGGTTTCAAACAT
mmu-360	n5663	u4946	NONCODE	X63743	U3A	snoRNA	Mus musculus (house mouse)	AAGACTATACTTTCAGGGATCATTTCTATAGTTTGTTACTAGAGAAGTTTCTCTGACTGTGTAGAGCACCCGAAACCACGAGGAGGAGACAGAGTGTCCTTTCCTGAGCGTGAAGCCGGCTTTTAGTGCTGCATTTTGCAACTGCTATCTGCCATTGATGATCGTTCTCAACTCTCTTGAGGGTTGAGAGGGAGAGGACACAGTCTGAGTGGT
mmu-363	n5797	u5056	NONCODE	X94603	u38 snoRNA	snoRNA	Mus musculus (house mouse)	CTCGGTGATGAGAACTTTGTCCAGTTCTGCTGCTGATCTCTAAGTGAGGATGAAGTTATCTGAGG
mmu-365	n5847	u5098	NONCODE	X97586	U39	snoRNA	Mus musculus (house mouse)	CGCGGATGATGACACCTGGGTATGCTGCACACTCCCGACTGCGTCGTGGGGAAGCCAACCTTGGAGAGCTGAGCGTGCGGGCAGCC
mmu-368	n6093	u5277	NONCODE	Z69622	u32 snoRNA	snoRNA	Mus musculus (house mouse)	GAGTCCATGATCAGCAACACTCACCATCTTTCGTTTGAGTCTCACGACTGTGAGATCAACCCATGCACCGCTCTGAGACTC
mmu-369	n6094	u4862	NONCODE	Z69623	U33	snoRNA	Mus musculus (house mouse)	AGCTTGTGATGAGACATCTCCCACTCATGTTCGAGTTGCTCGACTATGAGATGACTCTACATGCACTACCATCTGAGGCTGT
mmu-370	n6095	u5278	NONCODE	Z69624	U34	snoRNA	Mus musculus (house mouse)	CGTCTGTGATGTTCTGCTATTACCTACATTGTTTGATGCTCATGAAAGAACCACTGGCTGAGACGC
mmu-371	n6096	u5279	NONCODE	Z69625	u35 snoRNA	snoRNA	Mus musculus (house mouse)	GGCACATGATGTTCTTATTCTCACGATGGTCTTCGGATGCCACAGTTAGGGCAATGCCGATAATGCCAAAGGCTAAGCTGATGCCAGGA
mmu-372	n6098	u5098	NONCODE	Z69627	U39	snoRNA	Mus musculus (house mouse)	CGCGGATGATGACACCTGGGTATGCTGCACACTCCCGACTGCGTCGTGGGGAAGCCAACCTTGGAGAGCTGAGCGTGCG
mmu-2	n26	u26	NONCODE	AB021173	U5	snRNA	Mus musculus (house mouse)	GATTTCCGTGGAGAGGAACAACTCTGAGT
mmu-7	n118	u106	NONCODE	AB116374	U50	snoRNA	Mus musculus (house mouse)	TCTATGATGATCCTATCCCGAACCTGAATTCCTGTTGAAAGACCATACTTACGGATCTGGCTTCTGAGAT
mmu-8	n119	u107	NONCODE	AB116375	U50	snoRNA	Mus musculus (house mouse)	TCTATGATGATCCTATCCCGAACCTGAATTCCTGTTGAAAAACCATAATTACGGATCTGGCTTCTGAGATTCTATGATGATCCTATCCCGAACCTGAATTCCTGTTGAAAAACCATAATTACGGATCTGGCTTCTGAGAT
mmu-9	n120	u107	NONCODE	AB116376	U50	snoRNA	Mus musculus (house mouse)	TCTATGATGATCCTATCCCGAACCTGAATTCCTGTTGAAAAACCATAATTACGGATCTGGCTTCTGAGAT
mmu-232	n2132	u1976	NONCODE	AJ006836	U17b	snoRNA	Mus musculus (house mouse)	TCCAACGTGGATATCCCGGGAGGTCACTCTCCCCGGGCTCTGTCCTAGTGGCGAACGGGAGCTTAGGGCATTGCCCGGTGATGTACAGTCCCTTTCCACAACGTTGGAGATGAAGCTGGGCTTTCGAGTCTGCGCCTGCATATTCCTACGACTTCTCAGAGTCCCGTGGACCATGACTGAGGAGACAAACCATGCAGGAAACAAA
mmu-246	n2232	u2060	NONCODE	AJ224034	U79	snoRNA	Mus musculus (house mouse)	TACTGTTAGTGATGATCAATAAAGTTAAACAGATGGGAATCTCTCTGAATAAGATTGAAGATTGATTGTTAAGCTGAAACAGTA
mmu-282	n4392	u3874	NONCODE	K02928	U72	snoRNA	Mus musculus (house mouse)	CTGCGAATATTCTCGCTGTTCTGATTCTGTGATAATCAGGACAGGCTAGACATTCGCTATAGTAAGACCATGCATGTGTCCCCAGACCTAGTTCTTTACTTCAGTCTGGTTATCTAAATGCTGGTGACAGAC
mmu-323	n5020	u4414	NONCODE	U40654	U27	snoRNA	Mus musculus (house mouse)	ACTTAATGATGAACAATGTAAATGACAAGCATATGGCTGAGTTGCAATGATGTCATCTTACTACTGAAATGG
mmu-324	n5021	u4415	NONCODE	U40654	U28	snoRNA	Mus musculus (house mouse)	GTCAGATGATTTGAAATGATGACACTGAACACTCCGTGAAGGTGTGAATTTATAGCATGTTAGAGTTCTGATGGCA
mmu-325	n5022	u4416	NONCODE	U40654	U29	snoRNA	Mus musculus (house mouse)	TTTCTATGATGAATCAAACTAGCTCACTATGACTGCTAATGAAAACACAGGAACACCTGAGAAAC
mmu-328	n5025	u4419	NONCODE	U40654	U22	snoRNA	Mus musculus (house mouse)	TCCCCATGAAGAAATGTTCACACGTCCTACTTCCTGTCCTAGCTCCAGAGCCTGAAAAGGTGAACCCACTGGGGCTGGCTGGGGGAAAAGAGGAAACTTTGTTCCAGAAGGAACTGTCTGAGGGAT
mmu-329	n5026	u4420	NONCODE	U40654	U25	snoRNA	Mus musculus (house mouse)	CCCCTATGATGAGGACCTTTTCACAGACCTGTACTGATATATCTGTGAGGATAAGTAACTCTGAGGAGG
mmu-330	n5027	u4421	NONCODE	U40654	U26	snoRNA	Mus musculus (house mouse)	CTACGGGGATGATATGAAAACTGAACTCTCTCTTTCTGATGGTTTAGTGGAGAAAACAAAAATTCTCTGAGTAGC
mmu-361	n5707	u2060	NONCODE	X67268	U79	snoRNA	Mus musculus (house mouse)	TACTGTTAGTGATGATCAATAAAGTTAAACAGATGGGAATCTCTCTGAATAAGATTGAAGATTGATTGTTAAGCTGAAACAGTA
mmu-362	n5791	u5052	NONCODE	X94291	U19	snoRNA	Mus musculus (house mouse)	TGGTCCAGCAGTTGTCAGCTATCCAGGCTGTGTGGTGCCCGAGATCGTGTGTACACTGTTGGAAGAGTAAACACTGCCTTACTAAGGGTCGGCTCCCAGCACTGTTTTGGTGTCTGGTGCTGAGTACTTTCAGGCAGTATTGCATCCCTGAGAGTGGAATGACTCCTTGTGGAGTTGGTCCTGGTCTGGGTGCAAACAAT
mmu-364	n5798	u5057	NONCODE	X94604	u40 snoRNA	snoRNA	Mus musculus (house mouse)	TAGGGTGATGAAAACGTATCCTTAGGCGTGGTTATGGCCGTCTTGGCCACCTGTACACACACTTGCCAATGCAAGGACTTGTCATAGTTACACTGACT
mmu-367	n6010	u5231	NONCODE	Z35311	U21	snoRNA	Mus musculus (house mouse)	CTGCCAATGATGACACCACACTAACTGAGCAGTTAGTAGTTGGTCCTTTGATTGCATGTGATGTAATCATTGTTTCAAGACGGGACTGAAGGCGG
mmu-373	n6198	u5314	NONCODE	Z83331	U73b	snoRNA	Mus musculus (house mouse)	ATGAGTGATGACAAGATGTTTCGGTCCCAAATGAAGCCTACTGATTACCGTTACATTTATTGCTGACATTC
mmu-374	n6199	u5315	NONCODE	Z83332	U73a	snoRNA	Mus musculus (house mouse)	AACATGTGATGAGAAACTGTTTCGGTCCCAGTTGATGGCCACTGATAACATTACATTTTTCTGATGTT
mmu-375	n6201	u5314	NONCODE	Z83368	u73 snoRNA	snoRNA	Mus musculus (house mouse)	ATGAGTGATGACAAGATGTTTCGGTCCCAAATGAAGCCTACTGATTACCGTTACATTTATTGCTGACATTCCC
mmu-376	n6202	u5316	NONCODE	Z83368	u73 snoRNA	snoRNA	Mus musculus (house mouse)	ACATGTGATGAGAAACTGTTTCGGTCCCAGTTGATGGCCACTGATAACATTACATTTTTCTGATGTTCC
mmu-10	n124	u111	NONCODE	AC002397	U7	snRNA	Mus musculus (house mouse)	ATTTGCATAGCCTTTACAAGCGGTCACAAACTCAAGAAACGAGCGGTTTTAATAGTCTTTTAGAATATTGTTTATCGAACCGAATAAGGAACTGTGCTTTGTGATTCACATATCAGTGGAGGGGTGTGGAAATGGCACCTTGATCTCACCCTCATCGAAAGTGGAGTTGATGTCCTTCCCTGGCTCGCTACAGACGCACTTCCGCAAGTGTTACAGCTCTTTTAGAATTTGTCTAGCAGGTTTTCTGACTTCGGTCGGAAAACCCCT
mmu-228	n2109	u1953	NONCODE	AJ003042	u24 snoRNA	snoRNA	Mus musculus (house mouse)	TGATGTGACAGAATATTTGCTATCAGATGAGTGGTGATGACACTAGAACCACCAAGATCGCTGA
mmu-277	n4335	u3830	NONCODE	J00645	U1	snRNA	Mus musculus (house mouse)	ATACTTACCTGGCAGGGGAGATACCATGATCACGAAGGTGGTTTTCCCAGGGCGAGGTGTATCCATTGCATCCGGATGTGCTGACCACTGCGATTTCCCCAAATGCGGGAAACTCGACTGCATAATTTGTGGTAGTGGGGGACTGCGTTTGTGCTCTCCCCTT
mmu-280	n4353	u3845	NONCODE	K00027	u2 snRNA	snRNA	Mus musculus (house mouse)	GCAGTTCGGTATCGCTTCTCGGCCTTTTGGCTAAGATCAAGTGTAGTATCTGTTCTTATCAGTTTAATATCTGATACGTCCTCTATCCGAGGACAATATATTAAATGGATTTTTGGAAGTAGGAGTTGGAATAGGAGCTTGCTCCGTCCACTCCACGCATCGACCTGGTATTGCAGTACCTCCAGGAACGGTGCACCCCCTCTGGGGAATAAGAATGGTCAGAAAAATAGACTTTCGAAAGCT
mmu-281	n4354	u3845	NONCODE	K00027	U2	snRNA	Mus musculus (house mouse)	GGGCTTTCCCTGGCGTAAAGGTGGTGGACAGGATAGAAGAGGAGTTTCGGCGTCGGGCGCGTGTTTGCGGTCGCGCGAGTGTTGGGGACCGTGAGTTGAAGGTGTGTGCGGTGTTGAGTGTATGGGGCGTGTGGGCGCAGTTCGGTATCGCTTCTCGGCCTTTTGGCTAAGATCAAGTGTAGTATCTGTTCTTATCAGTTTAATATCTGATACGTCCTCTATCCGAGGACAATATATTAAATGGATTTTTGGAAGTAGGAGTTGGAATAGGAGCTTGCTCCGTCCACTCCACGCATCGACCTGGTATTGCAGTACCTCCAGGAACGGTGCACCCCCTCTGGGGAATAAGAATGGTCAGAAAAATAGACTTTCGAAAGCT
mmu-285	n4544	u4002	NONCODE	L43843	u12 snRNA	snRNA	Mus musculus (house mouse)	NTGCCTTAAACTTATGAGTAAGGAAAATAACGATTCGGGGTGACGCCCGAGTCCTCACTGCTTATGTGAGAAGAATTTTTGAGCGGGTATAGGTTGCAATCTGAGCGACCCGCCTACTTTGCGGGATGCCTGGGTGACGCGATCTGCCCG
mmu-286	n4562	u4020	NONCODE	M10328	U4	snRNA	Mus musculus (house mouse)	AGCTTTGCGCAGTGGCAGTATCGTAGCCAATGAGGTTTATCCGAGGCGCGATTATTGCTAATTGAAAACTTTTCCCAATACCCCGCCATGACGACTTGAAATATAGTCGGCATTGGCAATTTTTGACAGTCTCTACGGAGACTG
mmu-287	n4563	u4021	NONCODE	M10329	U6	snRNA	Mus musculus (house mouse)	GTGCTCGCTTCGGCAGCACATATACTAAAATTGGAACGATACAGAGAAGATTTAGCATGGCCCCTGCGCAAGGATGACACGCAAATTCGTGAAGCGTTCCATATTTTT
mmu-288	n4564	u26	NONCODE	M10336	U5	snRNA	Mus musculus (house mouse)	GATACTCTGGTTTCTCTTCAGATCGTATAAATCTTTCGCCTTTTACTAAAGATTTCCGTGGAGAGGAACAACTCTGAGTCTTAAACCAATTTTTTGAGGCCTTGTCTTGGCAAGGCT
mmu-289	n4568	u4025	NONCODE	M10945	U1	snRNA	Mus musculus (house mouse)	ATACTTACCTGGCAGGGGAGATACCATGATCACGAAGGTGGTTTTCCCAGGGCGAGGCTTATCCATTGCACTCCGGATGTGCTGACCCCTGCGATTTCCCCAAATGCGGGAAACTCGACTGCATAATTTGTGGTAGTGGGGGACTGCGTTCGCGCTCTCCCCTG
mmu-291	n4588	u4025	NONCODE	M14121	U1	snRNA	Mus musculus (house mouse)	ATACTTACCTGGCAGGGGAGATACCATGATCACGAAGGTGGTTTTCCCAGGGCGAGGCTTATCCATTGCACTCCGGATGTGCTGACCCCTGCGATTTCCCCAAATGCGGGAAACTCGACTGCATAATTTGTGGTAGTGGGGGACTGCGTTCGCGCTCTCCCCTG
mmu-292	n4622	u4067	NONCODE	M18004	U4	snRNA	Mus musculus (house mouse)	AGCTTTGCGCAGTGGCAGTATCGTAGCCAATGAGGTTTATCCGAGGCGCGATTATTGCTAATTGAAAACTTTTCCCAATACCCCGCCGTGACGACTTGCAATATAGTCGGCATTGGCAATTTTTGACAGTCTCTACGGAGACTG
mmu-293	n4623	u4068	NONCODE	M18091	U1b-2	snRNA	Mus musculus (house mouse)	ATACTTACCTGGCAGGGGAGATACCATGATCATGAAGGTGGTTTTCCCAGGGCGAGGCTCACCCATTGCACTTTGGGGTGTGCTGACCCCTGCGATTTCC
mmu-294	n4625	u4070	NONCODE	M18675	U7	snRNA	Mus musculus (house mouse)	AAGTGTTACAGCTCTTTTAGAATTTGTCTAGCAGGTTTTCTGACTTCGGTCGGAAAACCCCY
mmu-298	n4684	u4114	NONCODE	M29240	u5	snRNA	Mus musculus (house mouse)	GATACTCTGGTTTCTCTTCAGATCGTATAAATCTTTCGGCTTTACAAAGATTCCGTGGAGAGGAACAATTCTGAGTCTTAAACCAATTTTTTGAGGTTCTGCTCCAACAAGGCT
mmu-299	n4685	u4115	NONCODE	M29241	U5	snRNA	Mus musculus (house mouse)	ATCGCTGTCCGTTCCGCAAAACTCCGCAAGTTGAAAGTTTTTGGCATGATATCAGGTAAGTAACGGCGCCGCTTGGAATGGTTTCCACATACCCTTGTGCATGTGCACCGCCTTATATTTTCCTCCACTCATGTACTTTAGG
mmu-300	n4686	u4116	NONCODE	M29242	U5	snRNA	Mus musculus (house mouse)	TTTAATGATCTTCGCGTGATTTAATTCTAGTGGTTCGTATCCCTAAAATCAAATCATACCAAAATAAAAAGAGTGTCTAGAAGGGTCATATAATGTCTGCAATTAATCATCTTTGTTTGAAACTTATTTTGGCGAGTTTCGGATTATTAACACCATTACTGCTTTAACAAACGATGGCACTGGTCACTTA
mmu-301	n4687	u4117	NONCODE	M29243	U5	snRNA	Mus musculus (house mouse)	CTCTTACTGTCCGGAATCCAGTGGTCCTTAGTGGGCGGGTTTACTCTGGCAGAGTTTCTGTTTGAAATAGTTGGTATTAAGTTGATTCTGTCGCTGTTCGGA
mmu-302	n4688	u4118	NONCODE	M29244	U5	snRNA	Mus musculus (house mouse)	TGATGTCAGCACTATGTCAATGTCTTTAACAGAGTGAAGACACTTTCTTCCTTTCCTTTTTCTCTGGTGTGTCCTAGATAGCATGTGCTCTGTGTGAGCCTCAGTCGCTCAGTGGTCTCTGACTCTTTGTGACCCCGTGAACTGCAGCCCGCCAGGCTCCTCCATCGATG
mmu-303	n4689	u4119	NONCODE	M29245	U5	snRNA	Mus musculus (house mouse)	ATGATCATGCCTGTTGGTGCCCCAACAGTTAAGGAAGCTATCCGTGATGGTGCCGAAACTTTCCACGCTTTGAAGAAGTTGTTGGAAGCTGACGGTAAGGCAACATCAGTTGGTGATGAAGGTGGCTTCAGCTGACTTTGCTGACAATGAAGAACCTTTGAAGTACTTGATCCGTGCGATTGAAGCTGCTGGTTACAAGCCAGGTCAAGATATCGCTATTGCTGTCGACGTTGCCTCATCAGAATTGTATGATGCTGAAACTAAGACATACAAGTTGCGTTGGTCAACAGGTGAA
mmu-304	n4690	u4120	NONCODE	M29246	U5	snRNA	Mus musculus (house mouse)	AATTTCAATGGCGTTGTGTCTTCTTTTCTCTAAGAACTTTCATAAACCAAGTCGTACTTAACCGCGCTAGGTAACCCTGCTAACTTTGTCGCAGAGGGAAAAAAGTAGAATCGAAGGGAAAAATCACGAAAATTAACTGGGCTGAATAGAAT
mmu-332	n5080	u4468	NONCODE	U43515	U1	snRNA	Mus musculus (house mouse)	AGGTCATCCACTGCACACCAGATGTACTGACCTGAGCAATTTCCCCAAATGTGAGAAACTGGACCTGTGGTAGTGGGGACTGTGTGCAAGCTCTCCC
mmu-340	n5326	u4680	NONCODE	V00853	u6 snRNA	snRNA	Mus musculus (house mouse)	GTGCTTGCTTCGGCAGCACATATACTAAAATTGGAACGATACAGAGAAGATTAGCATGGCCCCTGCGCAAGGATGACACGCAAATTCGTGAAGCGTTCCATATTTT
mmu-341	n5327	u4681	NONCODE	V00854	u6 snRNA	snRNA	Mus musculus (house mouse)	GTGCTTCGCTTCCGCAGCACATATACTAAAATTGGAACGATACAGAGAAGATTAGCATGGCCCCTGCGCAAGGATGACGTGCAAATTCATGAAGCGTTTACATATTT
mmu-342	n5328	u4682	NONCODE	V00855	u6 snRNA	snRNA	Mus musculus (house mouse)	GTGCTAGCTTCAGCAGCACATACACTAAAATTGGAACGATACAGAGAAGATTAGCATGGCCCCCGTGCAAGGATGACATGCAAATTCATGATGTGTTCCATATTTTT
mmu-345	n5444	u4779	NONCODE	X06980	U6	snRNA	Mus musculus (house mouse)	GTGCTCGCTTCGGCAGCACATATACTAAAATTGGAACGATACAGAGAAGATTAGCATGGCCCCTGCGCAAGGATGACACGCAAATTCGTGAAGCGTTCCATATTTT
mmu-346	n5449	u4784	NONCODE	X07183	U7	snRNA	Mus musculus (house mouse)	ATAGTGTTACAGCTCTTTTAGAATTTGTCTAGCAGGTTTTCTGACTTCGGTCGGAAAACGCCT
mmu-347	n5455	u4789	NONCODE	X07699	U23	snoRNA	Mus musculus (house mouse)	ATCTTCTCATTGAGCTCCTTTCTGTCCATCAGTGATAGATTATGGATTCGCACGAGAAGAAGAGAGAATTCACAGAACTGGCACTTATCTTCTGTTTTTGCAGAAGTATATTTGGCTGTTGTGTGAGACATTA
mmu-348	n5458	u3845	NONCODE	X07913	U2	snRNA	Mus musculus (house mouse)	ATCGCTTCTCGGCCTTTTGGCTAAGATCAAGTGTAGTATCTGTTCTTATCAGTTTAATATCTGATACGTCCTCTATCCGAGGACAATATATTAAATGGATTTTTGGAAGTAGGAGTTGGAATAGGAGCTTGCTCCGTCCACTCCACGCATCGACCTGGTATTGCAGTACCTCCAGGAACGGTGCACC
mmu-350	n5578	u111	NONCODE	X54165	U7	snRNA	Mus musculus (house mouse)	AAGTGTTACAGCTCTTTTAGAATTTGTCTAGCAGGTTTTCTGACTTCGGTCGGAAAACCCCT
mmu-351	n5579	u4879	NONCODE	X54401	u14	snoRNA	Mus musculus (house mouse)	TCGCTGTGATGATGGATTCCAAAACCATTCGTAGTTTCCACCAGAAGTGCTGTGTTGGCTAGTTCCTTCCTTGGATGTCTGAGCGAA
mmu-352	n5580	u4880	NONCODE	X54402	u14	snoRNA	Mus musculus (house mouse)	TCGCTGTGATGATGGATTCCAAAACCATTCGTAGTTTCCACCAGAAATGCTGTGTTGGCTAGTTCCTTCCTTGGATGTCTGAGCGAA
mmu-353	n5581	u4881	NONCODE	X54403	u14	snoRNA	Mus musculus (house mouse)	TCACAATGATGATGAATGGTCCAAACATTCGCGGTTTCCACCAGAACGCAAGGCAGTGTTGGCAGTTACCTTCCTTGGATGTCTGAGTGAC
mmu-354	n5582	u111	NONCODE	X54748	U7	snRNA	Mus musculus (house mouse)	AAGTGTTACAGCTCTTTTAGAATTTGTCTAGCAGGTTTTCTGACTTCGGTCGGAAAACCCCT
mmu-366	n5856	u5105	NONCODE	Y00131	U1	snRNA	Mus musculus (house mouse)	ATACTTACCTGGCAGGGGAGATACCATGATCATGAAGGTGGTTTTCCCAGGGCGAGGCTCACCCATTTGCACTGTTGGGGTGTGCTGACCCCTGCGATTTCCCCAAATGCGGGAAACTCGATGCAAATTTGTGGTAGTGGGGGACTGCGTTCGCGCTCTCCCCTG
mmu-602	NaN	NaN	tRNA	NaN	Ala	tRNA	Mus musculus (house mouse)	GGGGATGTAGCTCAGTGGTAGAGCGCATGCTTCGCATGTATGAGGCCCCGGGTTCGATCCCCGGCATCTCCA
mmu-603	NaN	NaN	tRNA	NaN	Cys1	tRNA	Mus musculus (house mouse)	GGGGGTATAGCTCAGGGGTAGAGCATTTGACTGCAGATCAAGAGGTCCCTGGTTCAAATCCAGGTGCCCCCT
mmu-604	NaN	NaN	tRNA	NaN	Cys2	tRNA	Mus musculus (house mouse)	GCGGGTATAGCTCAGGGGTAGAATATTTGACTGCAGATCAAGAGGTCCCTTGTTCGAATTCAGGTGCCCTCT
mmu-605	NaN	NaN	tRNA	NaN	Asp	tRNA	Mus musculus (house mouse)	TCCTCGTTAGTATAGTGGTGAGTATCCCCGCCTGTCACGCGGGAGACCGGGGTTCGATTCCCCGACGGGGAG
mmu-606	NaN	NaN	tRNA	NaN	Glu	tRNA	Mus musculus (house mouse)	TCCCTGGTGGTCTAGTGGTTAGGATTCGGCGCTCTCACCGCCGCGGCCCGGGTTCGATTCTCGGTCAGGGAA
mmu-607	NaN	NaN	tRNA	NaN	Gly	tRNA	Mus musculus (house mouse)	GCGTTGGTGGTATAGTGGTGAGCATAGCTGCCTTCCAAGCAGTTGACCCGGGTTCGATTCCCGGCCAACGCA
mmu-608	NaN	NaN	tRNA	NaN	His	tRNA	Mus musculus (house mouse)	GCCGTGATCGTATAGGGGTTAGTACTCTGCGTTGTGGCCGCAGCAACCTCGGTTCGAATCCGAGTCACGGCA
mmu-609	NaN	NaN	tRNA	NaN	Ile	tRNA	Mus musculus (house mouse)	GGCCGGTTAGCTCAGTTGGTTAGAGCGTGGTGCTAATAACGCCAAGGTCGCGGGTTCGATCCCCGTACGGGCCA
mmu-610	NaN	NaN	tRNA	NaN	Lys1	tRNA	Mus musculus (house mouse)	GCCTGGATAGCTCAATTGGTAGAGCATCAGACTTTTAATCTGAGGGTTCAGGGTTCAAGTCCCTGTTCAGGCG
mmu-611	NaN	NaN	tRNA	NaN	Lys2	tRNA	Mus musculus (house mouse)	GCCCGGCTAGCTCAGTCGGTAGAGCATGAGACTCTTAATCTCAGGGTCGTGGGTTCGAGCCCCACGTTGGGCG
mmu-612	NaN	NaN	tRNA	NaN	Leu	tRNA	Mus musculus (house mouse)	GTCAGGATGGCCGAGCGGTCTAAGGCGCTGCGTTCAGGTCGCAGTCTCCCCTGGAGGCGTGGGTTCGAATCCCACTCCTGACA
mmu-613	NaN	NaN	tRNA	NaN	Pro1	tRNA	Mus musculus (house mouse)	GGCTCGTTGGTCTAGGGGTATGATTCTCGCTTCGGGTGCGAGAGGTCCCGGGTTCAAATCCCGGACGAGCCC
mmu-614	NaN	NaN	tRNA	NaN	Pro2	tRNA	Mus musculus (house mouse)	GGCTCGTTGGTCTAGGGGTATGATTCTCGCTTAGGGTGCGAGAGGTCCCGGGTTCAAATCCCGGACGAGCCC
mmu-615	NaN	NaN	tRNA	NaN	Ini	tRNA	Mus musculus (house mouse)	AGCAGAGTGGCGCAGCGGAAGCGTGCTGGGCCCATAACCCAGAGGTCGATGGATCGAAACCATCCTCTGCTA
mmu-616	NaN	NaN	tRNA	NaN	Sec	tRNA	Mus musculus (house mouse)	CGCCCGGATGATCCTCAGTGGTCTGGGGTGCAGGCTTCAAACCTGTAGCTGTTTAGCGACAGAGTGGTTCAATTCCACCTTTCGGGCGG

## Sheet: Elegans
TBID	ncid	uniqid	RNA type	GenBank Acc	name	type	organism	Sequence
cel-83	NaN	NaN	miRNA	NaN	cel-let-7	miRNA	Caenorhabditis elegans	TACACTGTGGATCCGGTGAGGTAGTAGGTTGTATAGTTTGGAATATTACCACCGGTGAACTATGCAATTTTCTACCTTACCGGAGACAGAACTCTTCGA
cel-84	NaN	NaN	miRNA	NaN	cel-lin-4	miRNA	Caenorhabditis elegans	ATGCTTCCGGCCTGTTCCCTGAGACCTCAAGTGTGAGTGTACTATTGATGCTTCACACCTGGGCTCTCCGGGTACCAGGACGGTTTGAGCAGAT
cel-85	NaN	NaN	miRNA	AJ487556	cel-mir-1	miRNA	Caenorhabditis elegans	AAAGTGACCGTACCGAGCTGCATACTTCCTTACATGCCCATACTATATCATAAATGGATATGGAATGTAAAGAAGTATGTAGAACGGGGTGGTAGT
cel-86	NaN	NaN	miRNA	AJ487557	cel-mir-2	miRNA	Caenorhabditis elegans	TAAACAGTATACAGAAAGCCATCAAAGCGGTGGTTGATGTGTTGCAAATTATGACTTTCATATCACAGCCAGCTTTGATGTGCTGCCTGTTGCACTGT
cel-87	NaN	NaN	miRNA	AC006761	cel-mir-34	miRNA	Caenorhabditis elegans	CGGACAATGCTCGAGAGGCAGTGTGGTTAGCTGGTTGCATATTTCCTTGACAACGGCTACCTTCACTGCCACCCCGAACATGTCGTCCATCTTTGAA
cel-88	NaN	NaN	miRNA	AJ487559	cel-mir-35	miRNA	Caenorhabditis elegans	TCTCGGATCAGATCGAGCCATTGCTGGTTTCTTCCACAGTGGTACTTTCCATTAGAACTATCACCGGGTGGAAACTAGCAGTGGCTCGATCTTTTCC
cel-89	NaN	NaN	miRNA	AJ487560	cel-mir-36	miRNA	Caenorhabditis elegans	CACCGCTGTCGGGGAACCGCGCCAATTTTCGCTTCAGTGCTAGACCATCCAAAGTGTCTATCACCGGGTGAAAATTCGCATGGGTCCCCGACGCGGA
cel-90	NaN	NaN	miRNA	AJ487561	cel-mir-37	miRNA	Caenorhabditis elegans	TTCTAGAAACCCTTGGACCAGTGTGGGTGTCCGTTGCGGTGCTACATTCTCTAATCTGTATCACCGGGTGAACACTTGCAGTGGTCCTCGTGGTTTCT
cel-91	NaN	NaN	miRNA	AJ487562	cel-mir-38	miRNA	Caenorhabditis elegans	TCTGTGAGCCAGGTCCTGTTCCGGTTTTTTCCGTGGTGATAACGCATCCAAAAGTCTCTATCACCGGGAGAAAAACTGGAGTAGGACCTGTGACTCAT
cel-92	NaN	NaN	miRNA	AJ487564	cel-mir-39	miRNA	Caenorhabditis elegans	TATACCGAGAGCCCAGCTGATTTCGTCTTGGTAATAAGCTCGTCATTGAGATTATCACCGGGTGTAAATCAGCTTGGCTCTGGTGTC
cel-93	NaN	NaN	miRNA	AJ487565	cel-mir-40	miRNA	Caenorhabditis elegans	TCCTGTCCGCACCTCAGTGGATGTATGCCATGATGATAAGATATCAGAAATCCTATCACCGGGTGTACATCAGCTAAGGTGCGGGTACAGGT
cel-94	NaN	NaN	miRNA	AJ487563	cel-mir-41	miRNA	Caenorhabditis elegans	GGGTCCCAGAGACCTTGGTGGTTTTTCTCTGCAGTGATAGATACTTCTAACAACTCGCTATCACCGGGTGAAAAATCACCTAGGTCTGGAGCCTCCT
cel-95	NaN	NaN	miRNA	AJ487566	cel-mir-42	miRNA	Caenorhabditis elegans	TTCGCGGACCTTTGTGGGTGTTTGCTTTTTCGGTGAAGTTGTCTTCCGTAGCTTCTTCTTCACCGGGTTAACATCTACAGAGGTCCAAAAAGGGG
cel-96	NaN	NaN	miRNA	AJ487567	cel-mir-43	miRNA	Caenorhabditis elegans	TATTGGCACTAGTCGCCCGTGACATCAAGAAACTAGTGATTATGCCAAACCACAGGGACATATCACAGTTTACTTGCTGTCGCGGGCGGTGCTGAGTT
cel-97	NaN	NaN	miRNA	AJ487568	cel-mir-44	miRNA	Caenorhabditis elegans	GAGAAAATGGCCAATCTGGATGTGCTCGTTGGTCATAGACGTCAACACGAACTGTTCATATGACTAGAGACACATTCAGCTTGGCCTGCTTCTCTA
cel-98	NaN	NaN	miRNA	AJ487569	cel-mir-45	miRNA	Caenorhabditis elegans	CACCATGTGCCACGCTGGATGTGCTCGTTAGTCATAATATCCTCCACAAAGCAAGGACTATGACTAGAGACACATTCAGCTTGGCGCCGAATGCAT
cel-99	NaN	NaN	miRNA	AJ487570	cel-mir-46	miRNA	Caenorhabditis elegans	CTGAGGTGAAGCTGAAGAGAGCCGTCTATTGACAGTTCAAGACCACGAGTCGTTGTGTGCTGTCATGGAGTCGCTCTCTTCAGATGATCCGGTCAAT
cel-100	NaN	NaN	miRNA	AJ487571	cel-mir-47	miRNA	Caenorhabditis elegans	GAGAGCCGACTGAAACTGAAGAGAGCAGTCTATTGACAGTCGGTTACTCGAAATCTTTACTGTCATGGAGGCGCTCTCTTCAGATGATGTCTGGCCC
cel-101	NaN	NaN	miRNA	AJ487572	cel-mir-48	miRNA	Caenorhabditis elegans	AAACTCCCGGGAACTTGAGGTAGGCTCAGTAGATGCGAATTGAACGGTATCTCACATCCACCAGCCTAGCTCGCATTCCCAGAGTTTACGGTATTGTT
cel-102	NaN	NaN	miRNA	AJ487573	cel-mir-49	miRNA	Caenorhabditis elegans	TTTTGAAAAAGACCACCGTCCGCAGTTTGTTGTGATGTGCTCCAAGCAATCATGAGTCTGAAGCACCACGAGAAGCTGCAGATGGAGGTTCTGATTT
cel-103	NaN	NaN	miRNA	AC025726	cel-mir-50	miRNA	Caenorhabditis elegans	CTGCCCGCCGGCCGCTGATATGTCTGGTATTCTTGGGTTTGAACTTCCAGCGTTGAACCCGCATATTAGACGTATCGACGGCCGGCGGGGCAGGTAATG
cel-104	NaN	NaN	miRNA	AJ487575	cel-mir-51	miRNA	Caenorhabditis elegans	GTCCGAAAAGTCCGTCTACCCGTAGCTCCTATCCATGTTACTGGTCAAAAAGTGAACATGGAAGCAGGTACAGGTGCACGGCGAGTAGGGTCATGAAGCT
cel-105	NaN	NaN	miRNA	AJ487576	cel-mir-52	miRNA	Caenorhabditis elegans	TCCAACTCTAACAGTCCACCCGTACATATGTTTCCGTGCTTGACAGCGAAGCTCAATCACGTTACAATGAAAGGGTAGCCGGTTATTGAAGTTGGGTCTT
cel-106	NaN	NaN	miRNA	AJ487577	cel-mir-53	miRNA	Caenorhabditis elegans	CCGATTCTGACAGTCCACCCGTACATTTGTTTCCGTGCTTGACTTCAAAGCTCAATCACGGCACAATATATGGGTCGCCAGTCATTGTAGTCGGAATTT
cel-107	NaN	NaN	miRNA	AJ487578	cel-mir-54	miRNA	Caenorhabditis elegans	GTGAGTCGCGCTCTGACTAGGATATGAGACGACGAGAACATTGCTTTTTTAAAAGACTTGTACCCGTAATCTTCATAATCCGAGTCAGGGCTAGCTGAC
cel-108	NaN	NaN	miRNA	AJ487579	cel-mir-55	miRNA	Caenorhabditis elegans	AGATTTGGAACTTAATGGGACTCGGCAGAAACCTATCGGTTATACTTTTTGGATATGCTATACCCGTATAAGTTTCTGCTGAGCCCCTTATTCCTGTT
cel-109	NaN	NaN	miRNA	AJ487580	cel-mir-56	miRNA	Caenorhabditis elegans	GAGCCAGTGTCTGTTCTTGGCGGATCCATTTTGGGTTGTACCTCATCCTAAATTTGACGGTACCCGTAATGTTTCCGCTGAGAACCGACTGTGCACC
cel-110	NaN	NaN	miRNA	AJ487581	cel-mir-57	miRNA	Caenorhabditis elegans	ATCGACATGCTCGTCTACCCTGTAGATCGAGCTGTGTGTTTGAAACAATCATACACGAGCTAGACTACAAGGTGCACGAACAAACCGAAGATTTATGAA
cel-111	NaN	NaN	miRNA	AC024848	cel-mir-58	miRNA	Caenorhabditis elegans	GCTCGTCATATCCATTGCCCTACTCTTCGCATCTCATCACTTCGTCCAATACCATAGGGATGAGATCGTTCAGTACGGCAATGGACTGAGCTAGAGT
cel-112	NaN	NaN	miRNA	AJ487583	cel-mir-59	miRNA	Caenorhabditis elegans	AGTTGATCTAGATATGACATCGTCCTGAAAACGAAACGGAACAAAAGTTCAAGATATTGATTTCGAATCGTTTATCAGGATGATGTGATTAAAATCAACT
cel-113	NaN	NaN	miRNA	AJ487584	cel-mir-60	miRNA	Caenorhabditis elegans	CTCGAAAACCGCTTGTTCTTGAACTGGAAGAGTGCCATAAAATCATGACAAAGTACGTGATATTATGCACATTTTCTAGTTCAAGACTTGAGAAATCG
cel-114	NaN	NaN	miRNA	AJ487585	cel-mir-61	miRNA	Caenorhabditis elegans	TTCCATTATCGCTGAACCTCGAGATGGGTTACGGGGCTTAGTCCTTCCTCCGTATGGCAATGACTAGAACCGTTACTCATCTCGAGGTTTCGGTGAT
cel-115	NaN	NaN	miRNA	AJ487586	cel-mir-62	miRNA	Caenorhabditis elegans	TAGTGAGGTGAGTTAGATCTCATATCCTTCCGCAAAATGGAAATGATATGTAATCTAGCTTACAGGTTGTTC
cel-116	NaN	NaN	miRNA	AJ487587	cel-mir-63	miRNA	Caenorhabditis elegans	TCAACAAGCAGACACAATTTCTAACTCGTCGGTAGTCATCGTTCTAGCTGAAAAGGACACTATGACACTGAAGCGAGTTGGAAATAGTGGTTCTACTTGAGCAA
cel-117	NaN	NaN	miRNA	AC024798	cel-mir-64	miRNA	Caenorhabditis elegans	CTCCCCGCTGACCTCGCCGAATATGACACTGAAGCGTTACCGAACCGTTTTCCCACACCTGGATTCGGTGCAACGATCAGTGGCATGCTCGGCTAGCGCCAGTTAAGTAT
cel-118	NaN	NaN	miRNA	AC024798	cel-mir-65	miRNA	Caenorhabditis elegans	ATGGAGCCTTCGCCGATTATGACACTGAAGCGTAACCGAACACCATATTTTGAGATTCTGCTACGCGCAGTGCCATGCTCGGCGCGTTGGCTCCATTAAA
cel-119	NaN	NaN	miRNA	AC024798	cel-mir-66	miRNA	Caenorhabditis elegans	CCACAAAAATGCCATACATGACACTGATTAGGGATGTGATGAATGTTAAGATCCCGATCAAATTCCTAACGGTGTCAAACATGGCGTATGTGGTTGTAG
cel-120	NaN	NaN	miRNA	AJ487591	cel-mir-67	miRNA	Caenorhabditis elegans	GATCAAAGATTCGTCGATCCGCTCATTCTGCCGGTTGTTATGCTATTATCAGATTAAGCATCACAACCTCCTAGAAAGAGTAGATCGATTTTAAAACTT
cel-121	NaN	NaN	miRNA	AJ487592	cel-mir-68	miRNA	Caenorhabditis elegans	TTTTCTGAATTTCACACTTTCAGTTAGTTGATATTAACGTTTGTAAATAGGATGGTATATTCGAAGACTCAAAAGTGTAGACAGTTGAAGAGACAC
cel-122	NaN	NaN	miRNA	AC024776	cel-mir-69	miRNA	Caenorhabditis elegans	TTTTTTTTTCAATTTTTCGGCATTTGTTGAGCATTTTACTGGGGCTATTCAAGAGTAGTGTCGAAAATTAAAAAGTGTAGAAAAATGACGTCACAAC
cel-123	NaN	NaN	miRNA	AF067949	cel-mir-70	miRNA	Caenorhabditis elegans	TCAAAATAAAACGATGAAAACTATCGAAATACTATCGACGAATAACACTTATGAAGAAATGTAATACGTCGTTGGTGTTTCCATAGTTTGAATTGTTTAT
cel-124	NaN	NaN	miRNA	AJ487594	cel-mir-71	miRNA	Caenorhabditis elegans	GTCTGCTCTGAACGATGAAAGACATGGGTAGTGAGACGTCGGAGCCTCGTCGTATCACTATTCTGTTTTTCGCCGTCGGGATCGTGACCTGGAA
cel-125	NaN	NaN	miRNA	AJ487595	cel-mir-72	miRNA	Caenorhabditis elegans	AGGTCCCGTCAGAGCTAGGCAAGATGTTGGCATAGCTGAATGATCGCTATAACAACTATCAGCTTCGCCACATTCTGCCACGCACTGATGTGAGGACCT
cel-126	NaN	NaN	miRNA	AJ487596	cel-mir-73	miRNA	Caenorhabditis elegans	CAGTGAGAGTCCCACACACGACTGGACTTCCATATCGAGCCACAGCTATCAACGAATTTGCTGGCAAGATGTAGGCAGTTCAGTTGTGCGTTTATGGAG
cel-127	NaN	NaN	miRNA	AJ487597	cel-mir-74	miRNA	Caenorhabditis elegans	AAATGGTTCAAAAAACGTTCGGGCTTCCATCTCTTTCCCAGCCTACATCTCAACCTGGGCTGGCAAGAAATGGCAGTCTACACGTTTTTCAACCAAA
cel-128	NaN	NaN	miRNA	AJ487598	cel-mir-75	miRNA	Caenorhabditis elegans	TTCTTGTTGCTTTGAAGAATTGCAGTCGGTTGCAAGCTTAAATACAAATCCGAATTGTTATTAAAGCTACCAACCGGCTTCAAGTCTGAAAGAGCAG
cel-129	NaN	NaN	miRNA	AJ487599	cel-mir-76	miRNA	Caenorhabditis elegans	ATTTCAGCTCCTGTCTGGGCTTCACAATAGTCGAATACCTTAAATTTCAAAATTTGGATATTCGTTGTTGATGAAGCCTTGATGGGGGTGAGAAAGA
cel-130	NaN	NaN	miRNA	AJ487600	cel-mir-77	miRNA	Caenorhabditis elegans	GCATCTGCCAAACCGCCCGTTTGGATGGTTGTGCTCTGAGGAAATACGCACAGAATGTCATTTCATCAGGCCATAGCTGTCCAAATTGGTATAGAGTTTG
cel-131	NaN	NaN	miRNA	AJ487601	cel-mir-78	miRNA	Caenorhabditis elegans	AATAAAATATATTGTTTCATAGTGTCCGTAAAATAACTAGATTTATTTTGTAAAAACTATTGGAGGCCTGGTTGTTTGTGCTGGAATGTTTCGAGA
cel-132	NaN	NaN	miRNA	AJ487602	cel-mir-79	miRNA	Caenorhabditis elegans	TAGTAGACATTCTCCGATCTTTGGTGATTCAGCTTCAATGATTGGCTACAGGTTTCTTTCATAAAGCTAGGTTACCAAAGCTCGGCGTCTTGATCTAC
cel-133	NaN	NaN	miRNA	AJ487603	cel-mir-80	miRNA	Caenorhabditis elegans	ATGGACACTCGTTCGCTCAGCTTTCGACATGATTCTGAACAATCCGCAAGCCCATGTTGTTGAGATCATTAGTTGAAAGCCGAATGATCAGAGATATC
cel-134	NaN	NaN	miRNA	AJ487604	cel-mir-81	miRNA	Caenorhabditis elegans	ATCAGTGCCATCGTGCCCAACAGTCGGTTTTCACCGTGATCTGAGAGCAATCCAAAAATGCTTTTCTGAGATCATCGTGAAAGCTAGTTGTTGGTCTACGGGCTTTTG
cel-135	NaN	NaN	miRNA	AJ487605	cel-mir-82	miRNA	Caenorhabditis elegans	GAAATAGGTTCTTTTAGCAACCGGTTTTCTCTGTGATCTACAGAATGACAGCTAATCGTCTGAGATCATCGTGAAAGCCAGTTGTTTTTATGAACTC
cel-136	NaN	NaN	miRNA	AJ487606	cel-mir-83	miRNA	Caenorhabditis elegans	AGCACCACTCGGAACCACTGAATTTATGTGTGTACTTGACGGCCAACAAGAGCATCGATCTAGCACCATATAAATTCAGTAATTTCGCGTCGAGAGCT
cel-137	NaN	NaN	miRNA	AJ487607	cel-mir-84	miRNA	Caenorhabditis elegans	GTGGCATCTGAGGTAGTATGTAATATTGTAGACTGTCTATAATGTCCACAATGTTTCAACTAACTCGGCTGTTCT
cel-138	NaN	NaN	miRNA	AJ487608	cel-mir-85	miRNA	Caenorhabditis elegans	TATAGAATTTTGGCGTCGGAGCCCGATTTTTCAATAGTTTGAAACCAGTGTACACATAAATGGTTACAAAGTATTTGAAAAGTCGTGCTCTGAAAATGAATTCTTA
cel-139	NaN	NaN	miRNA	AJ487609	cel-mir-86	miRNA	Caenorhabditis elegans	CGTGTCCACGCCGTCTAAGTGAATGCTTTGCCACAGTCTTCGATGTTCTGAAATGAAGCCTGGGCTCAGATTCGCTTAGGCCGGAGTTTGACACGGCA
cel-140	NaN	NaN	miRNA	NaN	cel-mir-87	miRNA	Caenorhabditis elegans	GGTTGTGCCATCCGGCCGCCTGATACTTTCGTCTCAACCTCGCTGTCAGATTGGTCGTAGGTGAGCAAAGTTTCAGGTGTGCCGGAACACACCC
cel-141	NaN	NaN	miRNA	AJ487610	cel-mir-90	miRNA	Caenorhabditis elegans	GGGCGCCATTTCGAGCGGCTTTCAACGACGATATCAACCGACAACTCACACTTTTGCGTGTTGATATGTTGTTTGAATGCCCCTTGAATTGGATGCCA
cel-142	NaN	NaN	miRNA	AY390732	cel-mir-124	miRNA	Caenorhabditis elegans	GTCCCACTTGTCATCTGGCATGCACCCTAGTGACTTTAGTGGACATCTAAGTCTTCCAACTAAGGCACGCGGTGAATGCCACGTGGCCATGATGGG
cel-143	NaN	NaN	miRNA	AY390733	cel-mir-228	miRNA	Caenorhabditis elegans	CCTTATCCCGTTCGCAATGGCACTGCATGAATTCACGGCTATGCATAACGACAGACCGCGGATCATACGGTACCATAGCGGACGGTGATGAGGTTAAT
cel-144	NaN	NaN	miRNA	AC024798	cel-mir-229	miRNA	Caenorhabditis elegans	CGCCGGCAATGACACTGGTTATCTTTTCCATCGTGGAATGCCCCCCATTGATTTTTTCCCCTTTTCGGGGGGAAAAAATTGGAAACGAGAAAGGTATCGGGTGTCATAGCCGGCG
cel-145	NaN	NaN	miRNA	AY390735	cel-mir-230	miRNA	Caenorhabditis elegans	TTGATGTAATGCCGTCACTTGGTCGGCGATTTAATATTATCAGAACATAGGAAATTGTTAGTATTAGTTGTGCGACCAGGAGACGGTATTCGCATATT
cel-146	NaN	NaN	miRNA	AY390736	cel-mir-231	miRNA	Caenorhabditis elegans	TAGCACCACAGGTTGTTCTGACTGTTTCAAAAGCTTGTAGTATCTTAATAAATAAACATATAAGCTCGTGATCAACAGGCAGAACAACTCGGTTTTGTG
cel-147	NaN	NaN	miRNA	AY390737	cel-mir-232	miRNA	Caenorhabditis elegans	AAGTTCAATTTTTGGATCCCTGCAGTTTCGATGATTTTATCCTTAATTCTGAAGATGTGATAAATGCATCTTAACTGCGGTGATCTAGATCATGAACA
cel-148	NaN	NaN	miRNA	AY390738	cel-mir-233	miRNA	Caenorhabditis elegans	ATATAGCATCTTTCTGTCTCGCCCATCCCGTTGCTCCAATATTCTAACAACAAGTGATTATTGAGCAATGCGCATGTGCGGGATAGACTGATGGCTGC
cel-149	NaN	NaN	miRNA	AY390739	cel-mir-234	miRNA	Caenorhabditis elegans	CAAAAAATGATCAAACGGTATTCCAGAGTTGATAATAAAAATGCGTCAGTCCGCAATCTATTATTGCTCGAGAATACCCTTTGACTACTATGTGTA
cel-150	NaN	NaN	miRNA	U97405	cel-mir-235	miRNA	Caenorhabditis elegans	TCCGAAGATATCAGGATCAGGCCTTGGCTGATTGCAAAATTGTTCACCGTGAAAATTAAATATTGCACTCTCCCCGGCCTGATCTGAGAGTAAGGCG
cel-151	NaN	NaN	miRNA	AY390741	cel-mir-236	miRNA	Caenorhabditis elegans	TCGGTGACCGATGTCCAGCGTCTTACCTGTTCAATATTTAGACTGACTATCAAAGAGATCTAATACTGTCAGGTAATGACGCTGGATTGTCATGTCAT
cel-152	NaN	NaN	miRNA	AY390742	cel-mir-237	miRNA	Caenorhabditis elegans	TTCTACATTGCGTGGTCCCTGAGAATTCTCGAACAGCTTCAAAGTGTTCAAGCTGTCGAGTTTTGTCAAGGACCAAACAATAGAAGATCACTTGGGAAC
cel-153	NaN	NaN	miRNA	AY390743	cel-mir-238	miRNA	Caenorhabditis elegans	TCTCCATTGACTGTTTGGATGTTCTCGGACGTTCAAAGCTACATCCAACAAATTGGTAGCTTTGTACTCCGATGCCATTCAGATAGTTATGAGCCATG
cel-154	NaN	NaN	miRNA	AY390744	cel-mir-239a	miRNA	Caenorhabditis elegans	TACACGTTTGCAATTTTTGTACTACACATAGGTACTGGACAATTTTCAAAATATATCCAGTGTCTAGTCTAGTGCAAACATTGCTCGGTGTTGTTTGA
cel-155	NaN	NaN	miRNA	AY390745	cel-mir-239b	miRNA	Caenorhabditis elegans	GCGACAGATGCAATTTTTGTACTACACAAAAGTACTGGTCATTTAAGTTGAGGCTCAGCACTTTTGTGGTGTGCAAAAATGGCAAGTTGCTTTTATCT
cel-156	NaN	NaN	miRNA	AY390746	cel-mir-240	miRNA	Caenorhabditis elegans	TTGTTAGAAACTTTTTCAAATCGAGGATTTTGAGACTAGAATGCTTGAATTGTACTAGCATACTGGCCCCCAAATCTTCGCTTAGAAATACAGTTCA
cel-157	NaN	NaN	miRNA	AY390747	cel-mir-241	miRNA	Caenorhabditis elegans	CGGGGGTGTCAAAGTTGAGGTAGGTGCGAGAAATGACGGCATCCATATAGTAATCGTTCATTGTCTCTCAGCTGCTTCATCTGTGACATGGCTACG
cel-158	NaN	NaN	miRNA	AY390748	cel-mir-242	miRNA	Caenorhabditis elegans	TGGCTCGCGAGAGTATTGCGTAGGCCTTTGCTTCGAGAGAGAAGCTTCAGTTCGCAGCAATATCCTCCGCAAAACTTTCCCCGGCTATGCAAAAAA
cel-159	NaN	NaN	miRNA	AY390749	cel-mir-243	miRNA	Caenorhabditis elegans	TGTTCACGCATAAGCCTGATATCTCGGTGCGATCGTACCGTATCGCTCACACTTAGATTACGGTACGATCGCGGCGGGATATCAGGTACGTGATTGGA
cel-160	NaN	NaN	miRNA	AF067617	cel-mir-244	miRNA	Caenorhabditis elegans	CTCCATATCTCAATCTCTTTGGTTGTACAAAGTGGTATGGCTCATCGAATAAGCACATACTGCTTTTCAGCTAAAGGAATTGAGATTTTGTAGGCTTTT
cel-161	NaN	NaN	miRNA	AY390751	cel-mir-245	miRNA	Caenorhabditis elegans	CTGAATTCAATGTTGGAGAGCTATTTGCAAGGTACCTAATTGTTTGATTATTGATTCTCAATTGGTCCCCTCCAAGTAGCTCTATTGCATTGTTTGC
cel-162	NaN	NaN	miRNA	AY390752	cel-mir-246	miRNA	Caenorhabditis elegans	ATCTGAATTATAAAACATCGCCTAACCGTTGTCATGTAATATTTCCCAGAGAAAATGATATTACATGTTTCGGGTAGGAGCTGTTCAAACTTTGGAC
cel-163	NaN	NaN	miRNA	AY390753	cel-mir-247	miRNA	Caenorhabditis elegans	ATTACCAGCTATTTTCCAAGTAGAGAAAAGTTTCTAATTACCCATCATGCACAAATGTGGTGACTAGAGCCTATTCTCTTCTTGGAAAAGTGGCGACT
cel-164	NaN	NaN	miRNA	AY390754	cel-mir-248	miRNA	Caenorhabditis elegans	TTTCCCGGCTGCAACTACGGTAAGCGGTATCCAGCCGATGTTTTCAATACTGCATTTGAATACACGTGCACGGATAACGCTCATTGTTTTTCGCATGC
cel-165	NaN	NaN	miRNA	AC006783	cel-mir-249	miRNA	Caenorhabditis elegans	ATACTCTTGAACGACTAGCAACGCACAAACGTCTTCTGTGCGACAACATCTGAATGTTTGTCACAGGACTTTTGAGCGTTGCCAGTCGAAAGAGGAA
cel-166	NaN	NaN	miRNA	AY390756	cel-mir-250	miRNA	Caenorhabditis elegans	AGGGTCTTCGGACCACGCCTTCAGTTGCCTCGTGATCCGCCAAACACAATAAATGGACGAATCACAGTCAACTGTTGGCATGGTGCTCGTACCCATTTT
cel-167	NaN	NaN	miRNA	AY390757	cel-mir-251	miRNA	Caenorhabditis elegans	ACTTTCAATGACCCCTTGTTAAGTAGTGGTGCCGCTCTTATTAGGTTGAAAAGTAATAAGAGTAGTTCACTACTTATCAAGGTGAAATTTGAAATTT
cel-168	NaN	NaN	miRNA	AY390758	cel-mir-252	miRNA	Caenorhabditis elegans	TCCAGGGGTCTCTTTCAGTTATAAGTAGTAGTGCCGCAGGTAACCGCCAGTCTAAAAGGCTTACCTACTGCCTTCTGCTTAAAATTGAAATATTGATG
cel-169	NaN	NaN	miRNA	AF016421	cel-mir-253	miRNA	Caenorhabditis elegans	GAATTGTTCCGATCGCCGCTCTTTTCACACACCTCACTAACACTGACCACCGATGCATAGATGTTAGTAGGCGTTGTGGGAAGGGCGGCGACAGTGAACGTCGTTTC
cel-170	NaN	NaN	miRNA	AY390760	cel-mir-254	miRNA	Caenorhabditis elegans	ACTATGCATATTGCCGCCTACAGAAGCATAGATTTCCACAAACCATTCGAGGTGTTTGTGCAAATCTTTCGCGACTGTAGGCGGCGAACATGCAGTTTTT
cel-171	NaN	NaN	miRNA	NaN	cel-mir-255	miRNA	Caenorhabditis elegans	CAGTGGTTCGACTAAATTTTGGAGGTAAGAAATCTTTGTAGTTCTCCGTATTGTGACGTGAAAACTGAAGAGATTTTTTACAGACTTCACAAATTTGAAATATATTCCTG
cel-172	NaN	NaN	miRNA	NaN	cel-mir-256	miRNA	Caenorhabditis elegans	GCAAGGAGTGCAGAGGCTTACTATGAGACGGTCAAGAGGCGCCTCCGTCACGTGGATACGTCGGGTGGAATGCATAGAAGACTGTACTCAAAAAATTTTAC
cel-173	NaN	NaN	miRNA	AL031628	cel-mir-257	miRNA	Caenorhabditis elegans	ATAATATTTCCCGCTGAGTATCAGGAGTACCCAGTGATCGCCTTCACATATTGGGAAGAAGTATGTGATTGCGTCCTGCAGTTCTTCCATGATGTACTCAGG
cel-174	NaN	NaN	miRNA	NaN	cel-mir-258	miRNA	Caenorhabditis elegans	GCAATGGTTTTGAGAGGAATCCTTTTACATATTTGTTGAAGTTTTCGCTCGAATTTGTGGTCGAATACTGTAGAAGGAAGCCTGCACGAAGTTTTG
cel-175	NaN	NaN	miRNA	NaN	cel-mir-259	miRNA	Caenorhabditis elegans	TCAGTCATTGAAACGAGTAAATCTCATCCTAATCTGGTAGCATCTTTCGAACCTTGCCACCGATTTGGCATGGGATTGACTTGTTAAATAGTGACTTTTTT
cel-176	NaN	NaN	miRNA	NaN	cel-mir-260	miRNA	Caenorhabditis elegans	CGTACAACAAAATTATTGCGAGAGAATTTTTTAACATGGCGTTTGCTTTACCAGGTCGATAGACTATCGTGATGTCGAACTCTTGTAGGACAATCTGGTATTT
cel-177	NaN	NaN	miRNA	NaN	cel-mir-261	miRNA	Caenorhabditis elegans	TGATGGCTTTTCTGGATTTGTTCCCTTCACGTGTAGAAAGAAACGAGCAAAAAAAATCTTAGTGTTAGCTTTTTAGTTTTCACGGTGAATATGGATATT
cel-178	NaN	NaN	miRNA	Z82092	cel-mir-262	miRNA	Caenorhabditis elegans	GTGCAAAATTGTATTAAAATAAACTTTATTGGATTACAAAAAAAATGTATCAATTTTTCTTTTTCATTTTTACGTTTCTCGATGTTTTCTGATACTGTTGCTAGCAGT
cel-179	NaN	NaN	miRNA	U97592	cel-mir-264	miRNA	Caenorhabditis elegans	TGGCGGCGGTCGACATGTACATATCACCAGTCTGGCTTTTCCCGTTTCCGCGAGCAAGCGGCGGGTGGTTGTTGTTATGGGATACCGGAGCCA
cel-180	NaN	NaN	miRNA	Z83127	cel-mir-265	miRNA	Caenorhabditis elegans	GGTTTGACTTACCCCCTCCTTCCGCTGGCCGCCGTTTTTATTATGAACTTGATGTGGTTTGAGGGAGGAAGGGTGGTATTTGAACC
cel-181	NaN	NaN	miRNA	NaN	cel-mir-266	miRNA	Caenorhabditis elegans	TGTCTAAACTTGGGCAAAAGTTAGGCAAGACTTTGGCAAAGCTTGAATCCAAGTTTTGCCAAAGTTTTGCCCAACTTTTGCCCAAATTCAGCCA
cel-182	NaN	NaN	miRNA	AL110484	cel-mir-267	miRNA	Caenorhabditis elegans	TAAAAGTTTCAAAACCCCGTGAAGTGTCTGCTGCAATCTAAATTTTTAGATATAGATGCAGTCGACTCTTCATTGGGTTTTCAGGAACCCGTA
cel-183	NaN	NaN	miRNA	NaN	cel-mir-268	miRNA	Caenorhabditis elegans	GGAAGTGGCTTTGAAGCGGCAAGAATTAGAAGCAGTTTGGTGTCAGACACACTACTCACTCACTGCTTCTTGTTTTTTCTGCTTTCTTTGCTTTT
cel-184	NaN	NaN	miRNA	AF016687	cel-mir-269	miRNA	Caenorhabditis elegans	GGGCAAAAGTTGGGCAAGACTCTGGCAAAACTTGGATTTATGCTGCGCCAAAGTTTAACCCAAGTTTGACCCAACTCTTGTCAAATTTTTGTCC
cel-185	NaN	NaN	miRNA	AF067623	cel-mir-270	miRNA	Caenorhabditis elegans	GTCGCTAGCCTCTTTACCTGCCTACACACCTTTCTGCCTACGTGGCACATTGGTAGGCAAGAGGGCATGATGTAGCAGTGGAGATGGACTGCCAC
cel-186	NaN	NaN	miRNA	U42835	cel-mir-271	miRNA	Caenorhabditis elegans	AATAGAAAACGGGGCCCGCCGGCTCGCCGGGTGGGAAAGCATTCGACAGCAAGACGTGTTTTTCAATCTGCGACTCGGCGATTCCCATCATCACT
cel-187	NaN	NaN	miRNA	AL032627	cel-mir-272	miRNA	Caenorhabditis elegans	CGCAGGCACGTGCAGGTATGTAGGCAGGCGTAGGCCCGTAGGCAAGTGTAGGTCTGCAGGCATGAATGTAGGCATGGGTGTTTGGAAGACCTGCG
cel-188	NaN	NaN	miRNA	NaN	cel-mir-273	miRNA	Caenorhabditis elegans	ACCTCGTTTTGGGAGCAGCCGGCATTTTACGGGCTACACTTTTTTTAAAATTGATGTGTGCCCGTACTGTGTCGGCTGCTTTGAAAATTTCGGT
cel-189	NaN	NaN	miRNA	NaN	cel-mir-353	miRNA	Caenorhabditis elegans	TGTTGAAGTATTGCAAAAGCAAAGGACGGGCACAATTGCCATGTGTTGGTATTATTGCTTCAAGTTATTTGAAGCTGTAATATCAATAAGCATGTCTCGTGTGAAGTCCG
cel-190	NaN	NaN	miRNA	NaN	cel-mir-354	miRNA	Caenorhabditis elegans	CAGAGCCGACTAAGCACCTTGGTGCGGCTGCAGACGGGTATCCGGCTCGACGTTCATACATCACGACTTCTTTCCTTTTACCTTGTTTGTTGCTGCTCCTATTGGTTTTG
cel-191	NaN	NaN	miRNA	NaN	cel-mir-355	miRNA	Caenorhabditis elegans	AATAATGTCAAGAATTGAATGGTTTGTTTTAGCCTGAGCTATGAGTCATCGGAATATGCATAGCTTCTTGCTAAAACATGCCAATCAATCTTAATTGACGAAGTTTTTGA
cel-192	NaN	NaN	miRNA	NaN	cel-mir-356	miRNA	Caenorhabditis elegans	TAAAGTTTCCTTGAGAACAATGTGGTTGAGCAACGCGAACAAATCATCAATGTAAATTTCAGCGGATTCGTTACGACGTGTCTCACCACATCGTTAGTAGGATTTCAGAA
cel-193	NaN	NaN	miRNA	NaN	cel-mir-357	miRNA	Caenorhabditis elegans	ACGCTGTACTACTCACCAGCGGATCCCTACAACGCTGCGCATATGCATGAACACAATGAAAATGTAAATGCCAGTCGTTGCAGGAGTTCGCATACAGTAGTAAAATGCGC
cel-194	NaN	NaN	miRNA	NaN	cel-mir-358	miRNA	Caenorhabditis elegans	AAACTCGCGACGGCTGGCGACCTGGCCAGGCATTCCAACTGTCAAACTTACAAAGCTTTCTCGACAATTGGTATCCCTGTCAAGGTCTCAATCCGTTCAGCGAATTCGTT
cel-195	NaN	NaN	miRNA	NaN	cel-mir-359	miRNA	Caenorhabditis elegans	AATGCTCCTTGAAATTTCAATCGTTAGAGTAACACACAGTTACACGACCTCATCAATCGTGTCACTGGTCTTTCTCTGACGAATTGAAGTTCTGGAGACAATTTTGGTTG
cel-196	NaN	NaN	miRNA	NaN	cel-mir-360	miRNA	Caenorhabditis elegans	CATTCTGTTAGGAAGCATCAATGTGTTGTGACCGTTGTTACGGTCAATTTGCAAATTGAAAAAATGACCGTAATCCCGTTCACAATACATTGTTCGTTTTCTCCAAAGGT
cel-197	NaN	NaN	miRNA	NaN	cel-lsy-6	miRNA	Caenorhabditis elegans	CCATCAAATGCGTCTAGTATCAAAATCATGTAAAAACTGTAAAACAGATTTTGTATGAGACGCATTTCGATGA
cel-198	NaN	NaN	miRNA	NaN	cel-mir-392	miRNA	Caenorhabditis elegans	TTTTTGAAAATCTCGCAGACGTGTTCAGTCAGCATTCGTGGTTGAGGATATCGAACACAAAAAAAGATATCATCGATCACGTGTGATGACAGATTTTCTGCGACTAACAG
cel-2	n222	u204	NONCODE	AC006681	sls-2.13	other	Caenorhabditis elegans	GGTTTTAACCCAGTTAATTGAGGTTAGCAATAATTTCGACCTTTCGAAAGATTGTGTTGAATGACAATAATTTTTGGAACGACTCCTTCGGGGATATCCGATGAAGCAAA
cel-6	n254	u235	NONCODE	AC025724	mca-3	other	Caenorhabditis elegans	ATTTTTGGATGTTCCTCTATTTTTTAAAGATATTATGTCCATTTTAAAATACTTATGATTGGTATATCACAAAAAAAGAAACTGAAAATTTGGAAAATTTAATCATTTTTTTTAGTTTTGCAAAAGAAAAACCGAAAGTCTGACAACAACATCAAAAGCATTAGAAAAACATCTGTAAAATTAACGTTTAAAACAAAAATGTGAAAAATTCAGTCCGTTTTCAAGCTTGTAAAGTTGCCCAAAATCAAGGCTAAAGTAAACGAAAAAATCCTCTTATCCTCGAGGAGTAGTACACGAGCTTCGTAAATCGACAAGTTGCCATTACCAGAAGTTCTATTATTAGCCCTTATCTATTACTTGGTTTACCCCTATATACGCATACCTTTTTTATTTTATTTT…
cel-8	n748	u707	NONCODE	AF067219	sls-2.4	other	Caenorhabditis elegans	GGTTTTAACCCAGTTACTCAAGGTACGCTGGAGTTCTGACCTTTCGAAAGAAAGTGTCAAACGACTTTAATTTTTGGAACCGCTCTGCTGGGGTCATCCGGTAGAGCAAA
cel-9	n774	u731	NONCODE	AF077541	Y23H5A.8	other	Caenorhabditis elegans	GATGTTCGAAGTGATAATAAAGAAGATTCAGCAACAATCAAGTGCGCTGGAAGAAGCCATGAAGGCTCAGAAGCCAAAGGTCGACTGCTCAATGAGTCGAGAGATGTGCTCTCCGAGTGGCTTGATCATAATCATGGAAAGGATGTGAGGGATCATAGTGTGTTTGATGATCTCGCGAAGACCTACGAAAAGGAGTTCCTAGCCGATATGGCTCGTCTCAACGTTCTCCCGGTCGACGTGCTCACCAGAGTCTCCGCTCAAGACTCGATTGCCACTGA
cel-10	n775	u732	NONCODE	AF078790	sls-2.12	other	Caenorhabditis elegans	GGTTTTAACCCAGTTAATTGAGGTTAGCAATAATTTCGACCTTTCGAAAGATTGTGTTGAATAACAATAATTTTTGGAACAGCTTCTTCGGGGATATCCGATGAAGCAAA
cel-11	n1205	u1136	NONCODE	AF274345	let-7	other	Caenorhabditis elegans	TGAGGTAGTAGGTTGTATAGT
cel-12	n1872	u1774	NONCODE	AF434764	ribonuclease P RNA subunit	other	Caenorhabditis elegans	GAGGTTGGCCGGAAGAAGACGGTTGGGAGAGACACAAAGGCCTGAAACATGGCCTACACAACTCCCGGGAAGGTCTGAGAGTAGGCCTTTGATGAGATCTAGGAGATCTTCCATTATCCTTATAGAGGAGAGGCTGTAGAAGAAGACGTTTCCCCTGCGAGGGTTTGGAAACGGCCTCGGCCAGCAATTCTCGTGTAAATGCTGAGTGCGATCGTCATACCAACACAATTCAGACTAGTCTTCGGCCAACCTT
cel-15	n4233	u3748	NONCODE	AY390761	lin-4	miRNA	Caenorhabditis elegans	TCCCTGAGACCTCAAGTGTGA
cel-16	n4234	u1136	NONCODE	AY390762	let-7	miRNA	Caenorhabditis elegans	TGAGGTAGTAGGTTGTATAGTT
cel-17	n4542	u4000	NONCODE	L41730	ceY	other	Caenorhabditis elegans	GGGCTCGGTCCGAGTTTCATGGTCTCCAATGTGTGTGTGTGTGTGTTTTCTTTAGGAACCTCGGTTCCAACCTCATCTTGACCTTGAAACTACTTTGACCGCTCC
cel-19	n4816	u3748	NONCODE	U01830	lin-4S RNA	other	Caenorhabditis elegans	TTCCCTGAGACCTCAAGTGTGA
cel-20	n4817	u3748	NONCODE	U01830	lin-4L RNA	other	Caenorhabditis elegans	TTCCCTGAGACCTCAAGTGTGAGTGTACTATTGATGCTTCACACCTGGGCTCTCCGGGTAC
cel-21	n4837	u4251	NONCODE	U10438	sls-2.5	other	Caenorhabditis elegans	GGTTTTAACCCAGTTAACCAAGGTTAGCATGGAATTCGATCATTCGCAAGAATGTGTCGAAACACAAAATTTTGGACAAGCTTCCTCGGGGTATCCGTGGGAGCAAA
cel-22	n4838	u4252	NONCODE	U10438	sls-2.16	other	Caenorhabditis elegans	GGTTTTAACCCAAGTTAACCAAGGTTAGCATGGAATTCGATCTTTCGAAAGAATGTGTCGAACACAAAAATTTTTGGAACAGCTTCCTCGGGGTTTCCGTGGAGGCAAA
cel-23	n4839	u4253	NONCODE	U10438	sls-2.18	other	Caenorhabditis elegans	GGTTTTAACCCATATAACCAAGGTTAGTATGGAATTCGATCATTCGCAAGAGTGTGTCGAAAACACCAAATTTTGACAAGCTTCTTCGGGGTATCCGTGGGAGCAAA
cel-25	n4974	u4377	NONCODE	U29244	sls-2.1	other	Caenorhabditis elegans	GGTTTTAACCCAGTTACTCAAGGTACGCTGGAGTTCTGACCTTTCGAAAGAGAGTGTCAAACAACTTTAATTTTTGGAAAAGCTTCGCTGGGGTTATCCGGCGAAGCAAA
cel-27	n5033	u4425	NONCODE	U41279	sls-2.2	other	Caenorhabditis elegans	GGTTTTAACCCAGTTACTCAAGGTACGCTGGAGTTCTGACCTTTCGAAAGAGAGTGTCAAACAACTTTAACTTTTGGAACCGCTCTGCTGGGGTTATCCGGTAGAGCAAA
cel-28	n5034	u4426	NONCODE	U41279	sls-2.3	other	Caenorhabditis elegans	GGTTTTAACCCAGTTACTCAAGGTACGCTGGAGTTCTGACCTTTCGAAAGAGAGTGTCAAACAACTTTAATTTTTGGAACTGCTCTACTGGGGTTATCCGGTAGAGCAAA
cel-29	n5067	u4455	NONCODE	U41749	tts-1	other	Caenorhabditis elegans	AGTCAGTATTCTTTTTTTGAGCTAGCTATACCTTGAGTTAAAGGTTCCGCTTTTCTATAAATATGGCTTTGATGTAGGTGGAAATTGGCAAGTAGTACCTAAGCCTAAACCTAGGCCGAAGTCTAGGAATAAGCCTAATCCTAAGCCCTTACCTAACTTGCCTGCTTCCATCTATATCAAAGCCCAATTTCCTTACCTCATTTCTCTCCAATTCCAGAAAACTTGACCGGCTCAACCATGTGACTTCTGACAATTTTCCTCAATCCTCCGGGCACAGGAACCCTGTAACAATATCCAAAAAAATGTATATAAATGGTGAGAAGCTTGAAGAGCGGCCTGCAAAAAAATAACCGCCGACACGTTTCAGACACACAAAAATGACAAAAAACAAACGCTTTT…
cel-30	n5068	u4456	NONCODE	U41749	tts-1	other	Caenorhabditis elegans	AGTCAGTATTCTTTTTTTGAGCTAGCTATACCTTGAGTTAAAGGTTCCGCTTTTCTATAAATATGGCTTTGATGTAGGTGGAAATTGGCAAGTAGTACCTAAGCCTAAACCTAGGCCGAAGTCTAGGAATAAGCCTAATCCTAAGCCCTTACCTAACTTGCCTGCTTCCATCTATATCAAAGCCCAATTTCCTTACCTCATTTCTCTCCAATTCCAGAAAACTTGACCGGCTCAACCATGTGACTTCTGACAATTTTCCTCAATCCTCCGGGCACAGGAACCCTGTAACAATTCTCGACTTCTCGTAAATGGAAGCACTTCTTCAAATGCTCTGCAACACAAAAATCCAAAAAAATGTATATAAATGGTGAGAAGCTTGAAGAGCGGCCTGCAAAAAAA…
cel-31	n5185	u3748	NONCODE	U53332	lin-4	other	Caenorhabditis elegans	GTCGACGAGACGCCGAGTCTCCCTTACTGCAAAAATGAGAGGGGAGCGAGGTGGTCTACGTCTCTGTGGCACCTAACACTATTTCGGGGACGCGTCGCCAAGCGGTGGTGGTGCCAGCCTCACGGAAAGGCTTGCGGGGCGCCGCGCTCGTGTCCCTCCGTGCTCTGCTGCGTGTGCCTTCCGCTTCTCGTCTGTCCTCTCTCTCAGTGCGCGGGGGGACCGCGGCAAAAAAGAATAACGACGAAGCGACCGAATGACCCAGTCTCTTCACTTCTCTACTTTCGATCCTCCTCCTTCAGCTACTCCTCCCATGTCCATCCATCCTCCGCCCCATCACTCCCAGAGACCCTTTCGGTCACTCTTTCCAATAGACTCTACCACAATCGGTCGGACTCATCA…
cel-32	n5200	u4572	NONCODE	U58750	yrn-1	other	Caenorhabditis elegans	CTGACATAAAAATTCAAAAAATCACACCTATAAAATTGCAACACGGAATCGGAAAACCGAAATTGATAATGGAACTTTTGGAGAAAATAAAAGAAAAAATATTTAAATTCACAAATGGAAAATGAACCAACCAGTTTAATGAGCAAAACCACACAACATCCAAAAAGAATTGAAATATCTCCTCTTGCATGTGCCTTATGATGAGCATCTAATCTTTCATTTGCAATTGTTATCGAAAAAGCATACAACTGAAAATGTTTTATGTTGGAAGAAAATATCTCACACAATATATAGTAGAAGGCCAAACTCGGAAAATGTCGGGCACTTTCCTATGCAAGTGTATATAGGGTTAGTTTATGTTTAAACATTTGGGCTCGGTCCGAGTTTCATGGTCTCCAA…
cel-34	n5306	u4668	NONCODE	U88172	sls-2.17	other	Caenorhabditis elegans	GGTTTTAACCAGTTAACTAAGGTTAACATTAATTTCGACCATTCGAAAGATTGTGTTGAATAACAATAATTTTTGGAACAGTTTCTTCGGGGATATCCGATGAAGCAAA
cel-59	n6037	u5246	NONCODE	Z48795	tts-2	other	Caenorhabditis elegans	GTGAATCTCATCTTGGTCTAATTCAATTTGAACAACACTTCTGAATCTTTGAAGCTCTCAAACTTGGCCGAATCATCTGCAATTGATCCCTGTCTTTTGATTTTTGAGGAGACAATTGATGCCTCTGGATTATGGGAACATCAAAACGACAAAGAATTTCAAACTTTTATGAATAGAAGAAGCATGTGACGAACAATTTTAATAATCAATATCTGCTCTCAAAAAATTTTTGAAAAAAAAACGAAAAATATTTTTGGCGATTTTGAGGTGATCACCGTCGTCATTCGCTGCGAGTGCCCCCGGTGACAGATGTACAGACCCCTTTCCGCCCCACCCACATTTCCACTATAGTATGTCCCCCAACTGTCCCCACAACAAAACTCCCGTCTTTCTCCAGTT…
cel-63	n6115	u1136	NONCODE	Z70203	let-7 RNA	other	Caenorhabditis elegans	TCCGGTGAGGTAGTAGGTTGTATAGTTTGGAATATTACCACCGGTGAACTATGCAATTTTCTACCTTACCGGA
cel-81	n6205	u5317	NONCODE	Z93391	rab-11.2	other	Caenorhabditis elegans	ATGGGCAACGAATACTACTACTTGTTCAAGAGTAACTTCATTTTTCAAAATTTCAAACGTCAAATAATTTCAGTTGTTCTGATTGGAAACCCAGGCGTCGGAAAGTCGAATCTTCTGTCTCGTTTCACACGAAATGAATTCAACTTGAAATCAAAACCGACAATCGGAGTAGAATTCGCAACGAAAATCATCTCGGTGAGTCAAACTCACAAATTCATTGAATAGTTTATTTTATAGGTAGAAGGCAAGGCAGTGAAGGTGCAAATTTGGGATACGGCTGGAATGGAACGTTTTCGTTGTGGTGCTTCTTCTTACTATCGTGGAGCTCTCGGAGCTCTCCTAGTCTATGACATCTCTAAGCATAAGACATATGAAAGTGTTGAGCAATGGTTGAAGGTG…
cel-219	NaN	NaN	UTR-cre	X15634.1/1233-1258	His-3_SLBP	regulatory_element	Caenorhabditis elegans	CCAACGGCCCTCTTTAGGGCCACAAA
cel-220	NaN	NaN	UTR-cre	U61947.2/4246-4309	secis	regulatory_element	Caenorhabditis elegans	GAGGCAGCTTTGTGACGACCTTTGGCTAAACTCCATCGTGAGCGCCTCTGGTCTGATGCGCCTC
cel-1	n221	u203	NONCODE	AC006654	sn2841	snoRNA	Caenorhabditis elegans	CTGCGGTGACGATCAACTCTTACCTACTATGACAAAAACAATGGTTAGACGTTACTCGTACTGTCTGAGCAG
cel-3	n225	u207	NONCODE	AC006816	sn668	snoRNA	Caenorhabditis elegans	AAAAAGTCAATGATGTTTTTTCAAGACGGGACCGACTGGTGAATGATGCATAAATGAAATGCTGAGACTTTTT
cel-4	n246	u227	NONCODE	AC024206	sn2417	snoRNA	Caenorhabditis elegans	GAGGAGTTGATGAGAACTCTAATCCATTCTCTGAGCGAGAAGGATGGCCGAAGCGGGTTCGCATTTGAGGCATTAAGGTAGACGACAGAGTTCTTCTGGAAACTACTGCCTCGCGCTGACGTC
cel-5	n252	u233	NONCODE	AC024830	sn2343	snoRNA	Caenorhabditis elegans	CGGCTGTGATGATTTCCTATTGCCGTTTACCCGTCTGAGGAAAACCGTGCTTGATACAACTTGGAAAAGGCTGAGCCG
cel-7	n676	u636	NONCODE	AF039050	sn2524	snoRNA	Caenorhabditis elegans	TATTGAGAGAACATACGTAAAACTAGAGTCAATGCCTTCTTTCTTGTCCTTCTCCATTTTTACAATAAATGCGTCTACAAAATCGTCGCCTTCTTCACTGAGAGTA
cel-24	n4973	u4376	NONCODE	U29096	sn1502	snoRNA	Caenorhabditis elegans	TGTCCGTTGATGACAACATACATACACCATTACGATCTCTGAAGACTTCGTGCTGATCATGTATCCATGCAACACCAACTGAGGACA
cel-26	n5030	u4424	NONCODE	U40934	sn2991	snoRNA	Caenorhabditis elegans	ATTTCTAGATGATGGAAGAGCAGTGAAAGATCTTTGAAGAGCCGAATGTTCAGAATCAACAGATACCAATGAAGCATCTGTATCTCCTGACGAGAAAT
cel-33	n5223	u4592	NONCODE	U64858	sn2429	snoRNA	Caenorhabditis elegans	TGGGAATGATGACCTTCTGTGTAGGAATCTCAATGAGTGACTGTGACATAAAAATGCAGTAAATTCACTGACCCCA
cel-13	n3765	u3361	NONCODE	AL031636	U2	snRNA	Caenorhabditis elegans	ATCGCTTCTTCGGCTTATTAGCTAAGATCAAAGTGTAGTATCTGTTCTTATCGTATTAACCTACGGTATACACTCGAATGAGTGTAATAGAGGTTATATGATTTTTGGAACCTAGGGAAGACTCGGGGCTTGCTCCGACTTCCCAAGGGTCGTCCTGGCGTTGCACTGCTGCCGGGCTCGGCCCAGT
cel-14	n3769	u3365	NONCODE	AL032648	U2	snRNA	Caenorhabditis elegans	ATCGCTTCTTCGGCTTATTAGCTAAGATCAAAGTGTAGTATCTGTTCTTATCGTATTAACCTACGGTATACACTCGAATGAGTGTAATAAAGGTTATATGATTTTTGGAACCTAGGGAAGACTCGGGGCTTGCTCCGACTTCCCAAGAGTCGTCCTGGCGTTGCACTGCTGCCGGGCTCGGCCCAGT
cel-18	n4809	u4228	NONCODE	U00063	U15	snoRNA	Caenorhabditis elegans	TCACCAATGATGCAATGGTTAAATCAGACGAGTCTATTTTGGCTATCTATTCGAGTTCTTCGAAGAAATTGCCGCTAAGCGGGGTGAAATTGAGGCATTTGTCTGAGGTGA
cel-35	n5456	u4790	NONCODE	X07828	U4	snRNA	Caenorhabditis elegans	AGCTTTGCGCTGGGGCGATAACGTGACCAATGAGGCTTTGCCGAGGTGCGTTTATTGCTGGTTGAAAACTTTTCCCAATTGCCCGCGATGTCCCCTGAAACATGGGTGGCATACGCAATTTTTGAACGCCTCTAGGAGGCAGAA
cel-36	n5457	u4791	NONCODE	X07829	U6	snRNA	Caenorhabditis elegans	GTTCTTCCGAGAACATATACTAAAATTGGAACAATACAGAGAAGATTAGCATGGCCCCTGCGCAAGGATGACACGCAAATTCGTGAAGCGTTCCAAATTTTT
cel-37	n5502	u4823	NONCODE	X15633	u7 snRNA	snRNA	Caenorhabditis elegans	ACAACAACCGAACCCAACGGCCCTCTTTAGGGCACAAA
cel-38	n5503	u4824	NONCODE	X15633	u7 snRNA	snRNA	Caenorhabditis elegans	ACCGAACCCAACGGCCCTCTTTAGGGCCACAAAT
cel-39	n5504	u4825	NONCODE	X15634	u7 snRNA	snRNA	Caenorhabditis elegans	GAGCCAGCTTGATCTCAAAATCTAACCGAACCCAACGG
cel-40	n5505	u4824	NONCODE	X15634	u7 snRNA	snRNA	Caenorhabditis elegans	ACCGAACCCAACGGCCCTCTTTAGGGCCACAAAT
cel-41	n5532	u4851	NONCODE	X51371	U1	snRNA	Caenorhabditis elegans	AAACTTACCTGGCTGGGGGTTATTTCGCGATCACAAAGGCGGAATCCCCATGGTTAGGCCTACCCATTGCACTTTTGGTGCGGGCTGACCTGTGTGGCAGTCTCGAGTTGAGATTCGCCAACAGCTTAATTTTTGCGTATCGGGGCTGCGTGCGCGCGGCCCTGAA
cel-42	n5533	u4852	NONCODE	X51372	U2	snRNA	Caenorhabditis elegans	ATCGCTTCTTCGGCTTATTAGCTAAGATCAAAGTGTAGTATCTGTTCTTATCGTATTAACCTACGGTATACACTCGAATGAGTGTAATAAAGGTTATATGATTTTTGGAACCTAGGGAAGACTCGGGGCTTGCTCCGACTTCCCAAGGGTCGTCCTGGCGTTGCACTGCTGCCGGGCTCGGCCCAGT
cel-43	n5534	u4852	NONCODE	X51373	U2	snRNA	Caenorhabditis elegans	ATCGCTTCTTCGGCTTATTAGCTAAGATCAAAGTGTAGTATCTGTTCTTATCGTATTAACCTACGGTATACACTCGAATGAGTGTAATAAAGGTTATATGATTTTTGGAACCTAGGGAAGACTCGGGGCTTGCTCCGACTTCCCAAGGGTCGTCCTGGCGTTGCACTGCTGCCGGGCTCGGCCCAGT
cel-44	n5535	u4853	NONCODE	X51374	U2	snRNA	Caenorhabditis elegans	ATCGCTTCTTCGGCTTATTAGCTAAGATCAAAGTGTAGTATCTGTTCTTATCGTATTAACCTACGGTATACACTCGAATGAGTGTAATAAAGGTTATATGATTTTTGGAACCTAGGGAAGACTCGGGGCTTGATCCGACTTCCCAAGGGTCGTCCTGGCGTTGCACTGCTGTCGGGCTCGGCCCAGT
cel-45	n5536	u4854	NONCODE	X51375	u2	snRNA	Caenorhabditis elegans	ATCGCTTCTTCGGCTTATTAGCTAAGATCAAAGTGTAGTATCTGTTCTTATCGTATTAACCTACGGTATACACTCGAATGAGTGTAATAAAGGTTATATGATTTTTGGAACCTAGGGAAGACTCGGGGCTTGCTCTCGANTTCCCAAGGGTCGTCCTGGCGTTGCACTGCTGCCGGNNTCGGCCCANN
cel-46	n5537	u4855	NONCODE	X51376	u2	snRNA	Caenorhabditis elegans	ATCGCTTCTTCGGCTTATTAGCTAAGATCAAAGTGTAGTATCTGTTCTTATCGTATTAACCTACGGTATACACTCGAATGAGTGTAATAAAGGTTATATGATTTTTGGAACCTAGGGAAGACTCGGGGCTTGCTCCGACTTCCCAAGGGTCGTCCTGGCGTTGCACTGCTGCCGGNNTCGNNCCAGT
cel-47	n5538	u4852	NONCODE	X51377	U2	snRNA	Caenorhabditis elegans	ATCGCTTCTTCGGCTTATTAGCTAAGATCAAAGTGTAGTATCTGTTCTTATCGTATTAACCTACGGTATACACTCGAATGAGTGTAATAAAGGTTATATGATTTTTGGAACCTAGGGAAGACTCGGGGCTTGCTCCGACTTCCCAAGGGTCGTCCTGGCGTTGCACTGCTGCCGGGCTCGGCCCAGT
cel-48	n5539	u4852	NONCODE	X51378	U2	snRNA	Caenorhabditis elegans	ATCGCTTCTTCGGCTTATTAGCTAAGATCAAAGTGTAGTATCTGTTCTTATCGTATTAACCTACGGTATACACTCGAATGAGTGTAATAAAGGTTATATGATTTTTGGAACCTAGGGAAGACTCGGGGCTTGCTCCGACTTCCCAAGGGTCGTCCTGGCGTTGCACTGCTGCCGGGCTCGGCCCAGT
cel-49	n5540	u4856	NONCODE	X51379	U2	snRNA	Caenorhabditis elegans	ATCGCTTCTTCGGCTTATTAGCTAAGATCAAAGTGTAGTATCTGTTCTTATCGTATTAACCTACGGTATACACTCGAATGAGTGTAATAAAGGTTATATGATTTTTGGATCCTAGGAAAGACTCGGGGCTTGCTCCGACTTTCCGCGGGTCGTACTGGCGTTGCACTGCTGCCGGGCTCGGCCCAGT
cel-50	n5541	u4857	NONCODE	X51380	U2	snRNA	Caenorhabditis elegans	ATCGCTTCTTCGGCTTATTAGCTAAGATCAAAGTGTAGTATCTGTTCTTATCGTATTAACCTACGGTATACACTCGAATGAGTGTAATAAAGGTTATATGATTTTTGGAACCCAGGGAAGACTCGGGGCTTGCTCCGACTTCCCAAGGGTCGTCCTGGCGTTGCACTGCTGCCGGGCTCGGCCCAGT
cel-51	n5542	u4858	NONCODE	X51381	U2	snRNA	Caenorhabditis elegans	ATCGCTTCTTCGGCTTATTAGCTAAGATCAAAGTGTAGTATCTGTTCTTATCGTATTAACCTACGGTATACACTCGAATGAGTGTAATAAAGGTTATATGATTTTTGGAAACTAGGGAAGACTCGGGGCTTGCTCCGTCTTTCCAAGGGTCGTCCCGGCGTTGCACTGCTGCCGGGCTCGGCCCAGT
cel-52	n5543	u4859	NONCODE	X51382	U4	snRNA	Caenorhabditis elegans	AGCTTTGCGCTGGGGCGATAACGTGACCAATGAGGCTTTGCGAGGTGCGTTTATTGCTGGTTGAAAACTTTTCCCAATTGCCCGCGATGTCCCCTGAAACATGGGTGGCATACGCAATTTTTGAACNCTCTAGGAGGCAGAA
cel-53	n5544	u4790	NONCODE	X51383	U4	snRNA	Caenorhabditis elegans	AGCTTTGCGCTGGGGCGATAACGTGACCAATGAGGCTTTGCCGAGGTGCGTTTATTGCTGGTTGAAAACTTTTCCCAATTGCCCGCGATGTCCCCTGAAACATGGGTGGCATACGCAATTTTTGAACGCCTCTAGGAGGCAGAA
cel-54	n5545	u4790	NONCODE	X51384	U4	snRNA	Caenorhabditis elegans	AGCTTTGCGCTGGGGCGATAACGTGACCAATGAGGCTTTGCCGAGGTGCGTTTATTGCTGGTTGAAAACTTTTCCCAATTGCCCGCGATGTCCCCTGAAACATGGGTGGCATACGCAATTTTTGAACGCCTCTAGGAGGCAGAA
cel-55	n5546	u4860	NONCODE	X51385	U5	snRNA	Caenorhabditis elegans	AACTCTGGTTCCTCTGCATTTAACCGTGAAAATCTTTCGCCTTTTACTAAAGATTTCCGTGCAAAGGAGCATTTACTGAGTATTACATACAATTTTTGGAGACTCCTTGAGAAAGCGGGTCA
cel-56	n5547	u4791	NONCODE	X51387	U6	snRNA	Caenorhabditis elegans	GTTCTTCCGAGAACATATACTAAAATTGGAACAATACAGAGAAGATTAGCATGGCCCCTGCGCAAGGATGACACGCAAATTCGTGAAGCGTTCCAAATTTTT
cel-57	n5548	u4791	NONCODE	X51388	U6	snRNA	Caenorhabditis elegans	GTTCTTCCGAGAACATATACTAAAATTGGAACAATACAGAGAAGATTAGCATGGCCCCTGCGCAAGGATGACACGCAAATTCGTGAAGCGTTCCAAATTTTT
cel-58	n5997	u4791	NONCODE	Z32683	U6-15	snRNA	Caenorhabditis elegans	GTTCTTCCGAGAACATATACTAAAATTGGAACAATACAGAGAAGATTAGCATGGCCCCTGCGCAAGGATGACACGCAAATTCGTGAAGCGTTCCAAATTTTT
cel-60	n6080	u5273	NONCODE	Z68220	U6-17	snRNA	Caenorhabditis elegans	AGTATATGTTCTAGAATTGGAACAATACAGAGAAGATTAGCATGGCCCCTGCGCACGGATGACACGCAAATTCGTGAAGCGTTCCAAATTTTT
cel-61	n6081	u5274	NONCODE	Z68220	U6-18	snRNA	Caenorhabditis elegans	TTCTAGAACATATACTAAAATTGGAACAATACAGAGAAGATTAGCATGGCCCCTGCGCACGGATGACACGCAAATTCGTGAAGCGTTCCAAATTTTT
cel-62	n6102	u5281	NONCODE	Z69665	U5-10	snRNA	Caenorhabditis elegans	AACTCTGGTTCCTCTGCATTTAACCGTGAAAATCTTTCGCCTTTTACTAAAGATTTCCGTGCAAAGGAGCATACATTGAGTATTATATACAATTTTTGGAGTCCCCTCGAAAGAGCGGGACA
cel-64	n6154	u5300	NONCODE	Z74039	U4	snRNA	Caenorhabditis elegans	AGCTTTGCGCTGGGGCGATAACGTGACCAATGAGGCTTTGCCGAGGTGCGTTTATTGCTGGTTGAAAACTTTTCCCAATTGCCCGCGATGTCCCCTGAAACATGGGTGGCATACGCAATTTTTGAACGCCTCCAGGAGGCAGAA
cel-65	n6155	u4790	NONCODE	Z74042	U4-1	snRNA	Caenorhabditis elegans	AGCTTTGCGCTGGGGCGATAACGTGACCAATGAGGCTTTGCCGAGGTGCGTTTATTGCTGGTTGAAAACTTTTCCCAATTGCCCGCGATGTCCCCTGAAACATGGGTGGCATACGCAATTTTTGAACGCCTCTAGGAGGCAGAA
cel-66	n6156	u5301	NONCODE	Z74042	U4-2	snRNA	Caenorhabditis elegans	AGCTTTGCGCTGGGGCGATAACGTGACCAATGAGGCTTTGCCGAGGTGCGTTTATTGCTGGTTGAAAACTTTTCCCAATTGCCCGCGATGTCCCCTGAAACATGGGTGGCATACGCAATTTTTGAAAGCCTCTAGGAGGCAGAA
cel-67	n6163	u5302	NONCODE	Z75111	U18	snoRNA	Caenorhabditis elegans	TGGCAGTGATGATCACAAATCCGTGTTTCTGACAAGCGATTGACGATAGAAAACCGGCTGAGCCA
cel-68	n6164	u4228	NONCODE	Z75112	U15	snoRNA	Caenorhabditis elegans	TCACCAATGATGCAATGGTTAAATCAGACGAGTCTATTTTGGCTATCTATTCGAGTTCTTCGAAGAAATTGCCGCTAAGCGGGGTGAAATTGAGGCATTTGTCTGAGGTGA
cel-69	n6180	u4852	NONCODE	Z81105	U2	snRNA	Caenorhabditis elegans	ATCGCTTCTTCGGCTTATTAGCTAAGATCAAAGTGTAGTATCTGTTCTTATCGTATTAACCTACGGTATACACTCGAATGAGTGTAATAAAGGTTATATGATTTTTGGAACCTAGGGAAGACTCGGGGCTTGCTCCGACTTCCCAAGGGTCGTCCTGGCGTTGCACTGCTGCCGGGCTCGGCCCAGT
cel-70	n6182	u4791	NONCODE	Z81138	U6-19	snRNA	Caenorhabditis elegans	GTTCTTCCGAGAACATATACTAAAATTGGAACAATACAGAGAAGATTAGCATGGCCCCTGCGCAAGGATGACACGCAAATTCGTGAAGCGTTCCAAATTTTT
cel-71	n6185	u5310	NONCODE	Z81556	U1	snRNA	Caenorhabditis elegans	AAACTTACCTGGCTGGGGGTTATTTCGTGATCATGAAGACGGAATCCCCATGGTGAGGCCTACCCATTGCACTTTTGGGCGGGCTGACCCGTGTGGCAGTCTCGAGTTGAGATTCGCCAACAGCTTAATTTTTGCGTATCGGGGCTGCGTGCGCGCGGCCCTGAA
cel-72	n6186	u4852	NONCODE	Z82076	U2-6	snRNA	Caenorhabditis elegans	ATCGCTTCTTCGGCTTATTAGCTAAGATCAAAGTGTAGTATCTGTTCTTATCGTATTAACCTACGGTATACACTCGAATGAGTGTAATAAAGGTTATATGATTTTTGGAACCTAGGGAAGACTCGGGGCTTGCTCCGACTTCCCAAGGGTCGTCCTGGCGTTGCACTGCTGCCGGGCTCGGCCCAGT
cel-73	n6187	u4852	NONCODE	Z82076	U2-5	snRNA	Caenorhabditis elegans	ATCGCTTCTTCGGCTTATTAGCTAAGATCAAAGTGTAGTATCTGTTCTTATCGTATTAACCTACGGTATACACTCGAATGAGTGTAATAAAGGTTATATGATTTTTGGAACCTAGGGAAGACTCGGGGCTTGCTCCGACTTCCCAAGGGTCGTCCTGGCGTTGCACTGCTGCCGGGCTCGGCCCAGT
cel-74	n6190	u4791	NONCODE	Z83114	U6-8	snRNA	Caenorhabditis elegans	GTTCTTCCGAGAACATATACTAAAATTGGAACAATACAGAGAAGATTAGCATGGCCCCTGCGCAAGGATGACACGCAAATTCGTGAAGCGTTCCAAATTTTT
cel-75	n6191	u4791	NONCODE	Z83114	U6-9	snRNA	Caenorhabditis elegans	GTTCTTCCGAGAACATATACTAAAATTGGAACAATACAGAGAAGATTAGCATGGCCCCTGCGCAAGGATGACACGCAAATTCGTGAAGCGTTCCAAATTTTT
cel-76	n6192	u4791	NONCODE	Z83114	U6-10	snRNA	Caenorhabditis elegans	GTTCTTCCGAGAACATATACTAAAATTGGAACAATACAGAGAAGATTAGCATGGCCCCTGCGCAAGGATGACACGCAAATTCGTGAAGCGTTCCAAATTTTT
cel-77	n6193	u4791	NONCODE	Z83114	U6-11	snRNA	Caenorhabditis elegans	GTTCTTCCGAGAACATATACTAAAATTGGAACAATACAGAGAAGATTAGCATGGCCCCTGCGCAAGGATGACACGCAAATTCGTGAAGCGTTCCAAATTTTT
cel-78	n6194	u4791	NONCODE	Z83114	U6-12	snRNA	Caenorhabditis elegans	GTTCTTCCGAGAACATATACTAAAATTGGAACAATACAGAGAAGATTAGCATGGCCCCTGCGCAAGGATGACACGCAAATTCGTGAAGCGTTCCAAATTTTT
cel-79	n6195	u4791	NONCODE	Z83114	U6-13	snRNA	Caenorhabditis elegans	GTTCTTCCGAGAACATATACTAAAATTGGAACAATACAGAGAAGATTAGCATGGCCCCTGCGCAAGGATGACACGCAAATTCGTGAAGCGTTCCAAATTTTT
cel-80	n6204	u4857	NONCODE	Z93391	U2-8	snRNA	Caenorhabditis elegans	ATCGCTTCTTCGGCTTATTAGCTAAGATCAAAGTGTAGTATCTGTTCTTATCGTATTAACCTACGGTATACACTCGAATGAGTGTAATAAAGGTTATATGATTTTTGGAACCCAGGGAAGACTCGGGGCTTGCTCCGACTTCCCAAGGGTCGTCCTGGCGTTGCACTGCTGCCGGGCTCGGCCCA
cel-82	n6230	u4858	NONCODE	Z99281	U2-9	snRNA	Caenorhabditis elegans	ATCGCTTCTTCGGCTTATTAGCTAAGATCAAAGTGTAGTATCTGTTCTTATCGTATTAACCTACGGTATACACTCGAATGAGTGTAATAAAGGTTATATGATTTTTGGAAACTAGGGAAGACTCGGGGCTTGCTCCGTCTTTCCAAGGGTCGTCCCGGCGTTGCACTGCTGCCGGGCTCGGCCCAGT
cel-199	NaN	NaN	tRNA	NaN	Ala1	tRNA	Caenorhabditis elegans	GGGGGTATAGCTCAGGGGTAGAGCGCTCGCTTTGCATGCGAGAAGTCTGGGGTTCGATTCCCCATACCTCCA
cel-200	NaN	NaN	tRNA	NaN	Ala2	tRNA	Caenorhabditis elegans	GGGGGCATAGCTCAGGGGTAGACGCGTCGCTTCGCATGCGAGAAGTCCGGGGTTCAATTCCCCGTGCCTCCA
cel-201	NaN	NaN	tRNA	NaN	Ala3	tRNA	Caenorhabditis elegans	GGGGGTATAGCTCAGTGGTAGAGCGCTCCCTTAGCATGGGAGAGGGCTGGGGTTCAATTCCCCATACCTCCA
cel-202	NaN	NaN	tRNA	NaN	Asp	tRNA	Caenorhabditis elegans	TCCTCGGTAGTATAGTGGTGAGTATCCGCGTCTGTCACATGCGAGACCCGGGTTCAATTCCCGGCCGGGGAG
cel-203	NaN	NaN	tRNA	NaN	Glu1	tRNA	Caenorhabditis elegans	TCCGTTGTGGTCTAGTGGTTAGGATTTATGGCTCTCACCCATAAGGCCGGGGTTCGATTCCCCGCAACGGAA
cel-204	NaN	NaN	tRNA	NaN	Glu2	tRNA	Caenorhabditis elegans	TCCCATGTGGTCTAGTGGTTAGGATTCGTGGTTTTCACCCACGCGGCCCGGGTTCGATTCCCGGCATGGGAA
cel-205	NaN	NaN	tRNA	NaN	Gly1	tRNA	Caenorhabditis elegans	GCATCGGTGGTTCAGTGGTAGAATGCTCGCCTGCCACGCGGGCGGCCCGGGTTCGATTCCCGGTCGATGCA
cel-206	NaN	NaN	tRNA	NaN	Gly2	tRNA	Caenorhabditis elegans	GCGTTCGTGGTGTAATGGTCAGCATGGATGCCTTCCAAGCATTCGACGGGGGTTCGATTCCCCCCGAACGCA
cel-207	NaN	NaN	tRNA	NaN	His	tRNA	Caenorhabditis elegans	GCCACGGTGGCCGAGTGGTCAAGGCGTGAGCTTGTGGGGGGTTAAACCCATCGCAGGTTCGAATCCTGCCCGTGGCA
cel-208	NaN	NaN	tRNA	NaN	Ile	tRNA	Caenorhabditis elegans	GCCCCATTGGCGCAGTCGGTTAGCGCGTGGTACTTATAACTGCCAAGGTCGCCAGTTCGAGCCTGGCATGGGGCA
cel-209	NaN	NaN	tRNA	NaN	Lys	tRNA	Caenorhabditis elegans	GCCCGGTTAGCTCAGTCGGTAGAGCACCAGACTCTTAATCTGGTTGTCGCGGGTTCGAGCCCCGCATTGGGCT
cel-210	NaN	NaN	tRNA	NaN	Lys3	tRNA	Caenorhabditis elegans	GCCCGGTTAGCTCAGTCTACCGACTGCACCAGACTCTTAATCTGGTTGTCGTGGGTTCGAGTCCCGCATTGGGCT
cel-211	NaN	NaN	tRNA	NaN	Leu1	tRNA	Caenorhabditis elegans	GGAGAGATGGCCGAGCGGTCTAAGGCGCTGGTTTAAGGCACCAGTCCCTTCGGGGGCGTGGGTTCGAATCCCACTCTCTTCA
cel-212	NaN	NaN	tRNA	NaN	Leu2	tRNA	Caenorhabditis elegans	GCCGTTCTGGCCGAGTGGTCTAAGGCGCTGCGTTCAGGTCGCAGTCCTCTCCGGAGGGCGCAGGTTCGAATCCTGCGGACGGCA
cel-213	NaN	NaN	tRNA	NaN	Leu3	tRNA	Caenorhabditis elegans	GGAGAGATGGCCGAGCGGTCTAAGGCGCTGGTTTAAGGCACCAGTCCCTTCGGGGGCGTGGGTTCGAATCCCACTCTCTTCA
cel-214	NaN	NaN	tRNA	NaN	Leu4	tRNA	Caenorhabditis elegans	AGCACGATGGCCGAGTGGTTAAGGCGTTGGACTTAAGTTCCAATGGTGGATAACACCTCGTGGGTTCGAACCCCACTCGTGCTA
cel-215	NaN	NaN	tRNA	NaN	Leu5	tRNA	Caenorhabditis elegans	GCACGGATGGCCGAGTGGTCTAAGGCGCCAGACTCAAGGCATTGGGCGTTCTGGTACTCGTACGGGGCGTGGGTTCGAATCCCACTTCGTGCA
cel-216	NaN	NaN	tRNA	NaN	Leu6	tRNA	Caenorhabditis elegans	GGTGAGATGGCCGAGTGGTCTAAGGCGCTGGTTTTAGGCACCAGTCCCTCCGGGGGCGTGGGTTCGAATCCCACTCTCATCA
cel-217	NaN	NaN	tRNA	NaN	Asn	tRNA	Caenorhabditis elegans	GCTTCCGTGGCGCAATAGGCAGCGCGTTCGGCTGTTAACCGAAAGGTTGGTGGTTCGAGCCCACCCGGGAGCG
cel-218	NaN	NaN	tRNA	NaN	Pro1	tRNA	Caenorhabditis elegans	GGCCGAATGGTCTAGTGGTATGATTCTCGCTTTGGGTGCGAGAGGTCCCGGGTTCAATCCCCGGTTCGGCCC

## Sheet: Drosophila
TBID	ncid	uniqid	RNA type	GenBank Acc	name	type	organism	Sequence
dme-194	NaN	NaN	miRNA	AE003667	dme-mir-1	miRNA	Drosophila melanogaster (fruit fly)	TTCAGCCTTTGAGAGTTCCATGCTTCCTTGCATTCAATAGTTATATTCAAGCATATGGAATGTAAAGAAGTATGGAGCGAAATCTGGCGAG
dme-195	NaN	NaN	miRNA	AE003663	dme-mir-2a-1	miRNA	Drosophila melanogaster (fruit fly)	GCTGGGCTCTCAAAGTGGTTGTGAAATGCATTTCCGCTTTGCGCGGCATATCACAGCCAGCTTTGATGAGCTTAGC
dme-196	NaN	NaN	miRNA	AE003663	dme-mir-2a-2	miRNA	Drosophila melanogaster (fruit fly)	ATCTAAGCCTCATCAAGTGGTTGTGATATGGATACCCAACGCATATCACAGCCAGCTTTGATGAGCTAGGAT
dme-197	NaN	NaN	miRNA	AE003620	dme-mir-2b-1	miRNA	Drosophila melanogaster (fruit fly)	CTTCAACTGTCTTCAAAGTGGCAGTGACATGTTGTCAACAATATTCATATCACAGCCAGCTTTGAGGAGCGTTGCGG
dme-198	NaN	NaN	miRNA	AE003663	dme-mir-2b-2	miRNA	Drosophila melanogaster (fruit fly)	TTGTGTCATTCTTCAAAGTGGTTGTGAAATGTTTGCCTTTTTATGCCTATTCATATCACAGCCAGCTTTGAGGAGCGACGCGA
dme-199	NaN	NaN	miRNA	AE003795	dme-mir-3	miRNA	Drosophila melanogaster (fruit fly)	GATCCTGGGATGCATCTTGTGCAGTTATGTTTCAATCTCACATCACTGGGCAAAGTGTGTCTCAAGATC
dme-200	NaN	NaN	miRNA	AE003795	dme-mir-4	miRNA	Drosophila melanogaster (fruit fly)	TTGCAATTAGTTTCTTTGGTCGTCCAGCCTTAGGTGATTTTTCCGGTCATAAAGCTAGACAACCATTGAAGTTCGTTGTGG
dme-201	NaN	NaN	miRNA	AE003795	dme-mir-5	miRNA	Drosophila melanogaster (fruit fly)	GCTAAAAGGAACGATCGTTGTGATATGAGTTGTTTCCTAACATATCACAGTGATTTTCCTTTATAACGC
dme-202	NaN	NaN	miRNA	AE003795	dme-mir-6-1	miRNA	Drosophila melanogaster (fruit fly)	TTTAATGTAGAGGGAATAGTTGCTGTGCTGTAAGTTAATATACCATATCTATATCACAGTGGCTGTTCTTTTTGTACCTAAA
dme-203	NaN	NaN	miRNA	AE003795	dme-mir-6-2	miRNA	Drosophila melanogaster (fruit fly)	TAACCCAAGGGAACTTCTGCTGCTGATATATTATTGAAAAACTACTATATCACAGTGGCTGTTCTTTTTGGTTG
dme-204	NaN	NaN	miRNA	AE003795	dme-mir-6-3	miRNA	Drosophila melanogaster (fruit fly)	CAAAAAGAAGGGAACGGTTGCTGATGATGTAGTTTGAAACTCTCACAATTTATATCACAGTGGCTGTTCTTTTTTGTTTG
dme-205	NaN	NaN	miRNA	AE003791	dme-mir-7	miRNA	Drosophila melanogaster (fruit fly)	GAGTGCATTCCGTATGGAAGACTAGTGATTTTGTTGTTTGGTCTTTGGTAATAACAATAAATCCCTTGTCTTCTTACGGCGTGCATTT
dme-206	NaN	NaN	miRNA	AE003805	dme-mir-8	miRNA	Drosophila melanogaster (fruit fly)	AAGGACATCTGTTCACATCTTACCGGGCAGCATTAGATCCTTTTTATAACTCTAATACTGTCAGGTAAAGATGTCGTCCGTGTCCTT
dme-207	NaN	NaN	miRNA	NaN	dme-mir-9a	miRNA	Drosophila melanogaster (fruit fly)	GCTATGTTGTCTTTGGTTATCTAGCTGTATGAGTGATAAATAACGTCATAAAGCTAGCTTACCGAAGTTAATATTAGC
dme-208	NaN	NaN	miRNA	AJ421770	dme-mir-10	miRNA	Drosophila melanogaster (fruit fly)	CCACGTCTACCCTGTAGATCCGAATTTGTTTTATACTAGCTTTAAGGACAAATTCGGTTCTAGAGAGGTTTGTGTGG
dme-209	NaN	NaN	miRNA	AE003735	dme-mir-11	miRNA	Drosophila melanogaster (fruit fly)	GCACTTGTCAAGAACTTTCTCTGTGACCCGCGTGTACTTAAAAGCCGCATCACAGTCTGAGTTCTTGCTGAGTGC
dme-210	NaN	NaN	miRNA	AE003499	dme-mir-12	miRNA	Drosophila melanogaster (fruit fly)	TACGGTTGAGTATTACATCAGGTACTGGTGTGCCTTAAATCCAACAACCAGTACTTATGTCATACTACGCCGTG
dme-211	NaN	NaN	miRNA	AE003708	dme-mir-13a	miRNA	Drosophila melanogaster (fruit fly)	TACGTAACTCCTCAAAGGGTTGTGAAATGTCGACTATTATCTACTCATATCACAGCCATTTTGATGAGTTTCGTG
dme-212	NaN	NaN	miRNA	AE003708	dme-mir-13b-1	miRNA	Drosophila melanogaster (fruit fly)	CCATGTCGTTAAAATGTTTGTGAACTTATGTATTCACAATCATATCACAGCCATTTTGACGAGTTTGG
dme-213	NaN	NaN	miRNA	AE003446	dme-mir-13b-2	miRNA	Drosophila melanogaster (fruit fly)	TATTAACGCGTCAAAATGACTGTGAGCTATGTGGATTTGACTTCATATCACAGCCATTTTGACGAGTTTG
dme-214	NaN	NaN	miRNA	AE003833	dme-mir-14	miRNA	Drosophila melanogaster (fruit fly)	TGTGGGAGCGAGACGGGGACTCACTGTGCTTATTAAATAGTCAGTCTTTTTCTCTCTCCTATA
dme-215	NaN	NaN	miRNA	NaN	dme-mir-263a	miRNA	Drosophila melanogaster (fruit fly)	TAGATCTCGGCACAGTTAATGGCACTGGAAGAATTCACGGGGTAATTTTTATACAACCCGTGATCTCTTAGTGGCATCTATGGTGCGAGAATAA
dme-216	NaN	NaN	miRNA	NaN	dme-mir-184	miRNA	Drosophila melanogaster (fruit fly)	GGTTGGCCGGTGCATTCGTACCCTTATCATTCTCTCGCCCCGTGTGCACTTAAAGACAACTGGACGGAGAACTGATAAGGGCTCGTATCACCAATTCATC
dme-217	NaN	NaN	miRNA	NaN	dme-mir-274	miRNA	Drosophila melanogaster (fruit fly)	TCCTGTGTTGCAGTTTCGTTTTGTGACCGACACTAACGGGTAATTGTTTGGCCGCCAGGATTACTCGTTTTTGCGATCACAAATTATGAAATTGCAGCAA
dme-218	NaN	NaN	miRNA	NaN	dme-mir-275	miRNA	Drosophila melanogaster (fruit fly)	TGTAAAGTCTCCTACCTTGCGCGCTAATCAGTGACCGGGGCTGGTTTTTTATATACAGTCAGGTACCTGAAGTAGCGCGCGTGGTGGCAGACATATAT
dme-219	NaN	NaN	miRNA	NaN	dme-mir-92a	miRNA	Drosophila melanogaster (fruit fly)	AATATGAATTTCCCGTAGGACGGGAAGGTGTCAACGTTTTGCATTTCGAATAAACATTGCACTTGTCCCGGCCTATGGGCGGTTTGTAATAAACA
dme-220	NaN	NaN	miRNA	NaN	dme-mir-219	miRNA	Drosophila melanogaster (fruit fly)	TAATTCGATTTTTAGCTATGATTGTCCAAACGCAATTCTTGTTGATATTCAATATTCAAGGGTTGCGACTGGGCATCGCGGCTCGAAATAAGAATACAAC
dme-221	NaN	NaN	miRNA	NaN	dme-mir-276a	miRNA	Drosophila melanogaster (fruit fly)	CCTGGTTTTTGCCATCAGCGAGGTATAGAGTTCCTACGTTCATTATAAACTCGTAGGAACTTCATACCGTGCTCTTGGAAGACCAAAAAACAACCAAG
dme-222	NaN	NaN	miRNA	NaN	dme-mir-277	miRNA	Drosophila melanogaster (fruit fly)	TTGAAGGTTTTGGGCTGCGTGTCAGGAGTGCATTTGCACTGAAACTATCTGAAGCATGTAAATGCACTATCTGGTACGACATTCCAGAACGTACAATCTT
dme-223	NaN	NaN	miRNA	NaN	dme-mir-278	miRNA	Drosophila melanogaster (fruit fly)	GTAATGGTACGGTGCGACCGGATGATGGTTCACAACGACCGTGTCATTTAAACGGGTCGGTGGGACTTTCGTCCGTTTGTAACGCCATTTGTCAACGA
dme-224	NaN	NaN	miRNA	NaN	dme-mir-133	miRNA	Drosophila melanogaster (fruit fly)	ACCTGCAACACTGTGTGTAGCTGGTTGACATCGGGTCAGATCTGTTTTTCAAGCATTTGGTCCCCTTCAACCAGCTGTAGCCAGTGGTTGATGACAAC
dme-225	NaN	NaN	miRNA	NaN	dme-mir-279	miRNA	Drosophila melanogaster (fruit fly)	GGAATTCATACTACTGTTTTTAGTGGGTGGGGGTCCAGTGTTTCACATTGATTTTCTTAGTATTTGTGACTAGATCCACACTCATTAATAACGGTAGTTC
dme-226	NaN	NaN	miRNA	NaN	dme-mir-33	miRNA	Drosophila melanogaster (fruit fly)	CTCTTCCTCTGGAGATGACACGAAGGTGCATTGTAGTCGCATTGTCTGTCCCAATTGCTTCAGGCAATACAACTTCAGTGCAAGCTCTGTGCATTTCAC
dme-227	NaN	NaN	miRNA	NaN	dme-mir-280	miRNA	Drosophila melanogaster (fruit fly)	TGGCTTTTATGTATTTACGTTGCATATGAAATGATATTTATAGTAAACAGATTATTTTATATGCAGGTATATGCAAGTCGAGGTCCTCCACACTG
dme-228	NaN	NaN	miRNA	NaN	dme-mir-281-1	miRNA	Drosophila melanogaster (fruit fly)	CGAATAAGTGAATAAAGAGAGCTGTCCGTCGACAGTCCAGAAACTATTTAATATCACTGTCATGGAATTGCTCTCTTTGTATAATATTCG
dme-229	NaN	NaN	miRNA	NaN	dme-mir-282	miRNA	Drosophila melanogaster (fruit fly)	AGTTTCCTTCTAAATCTAGCCTCTACTAGGCTTTGTCTGTGCATTCGAAAGCCGATCAGACATAGCCTATAAGAGGTTAGGTGTACCAAGGCGAACA
dme-230	NaN	NaN	miRNA	NaN	dme-mir-283	miRNA	Drosophila melanogaster (fruit fly)	CTCACACGATTCTCAAAGGTAAATATCAGCTGGTAATTCTGGGAGCTAAGCCTAAATATGAAACACTCGGAATTTCAGTTGGTATCGACTTTTTTGAATT
dme-231	NaN	NaN	miRNA	NaN	dme-mir-284	miRNA	Drosophila melanogaster (fruit fly)	GTTGCAGTTCCTGGAATTAAGTTGACTGTGTAGCCTGTGAGGGCAAGGCTTGAATAATGCTCCTGAAGTCAGCAACTTGATTCCAGCAATTGCGGCCCGA
dme-232	NaN	NaN	miRNA	NaN	dme-mir-281-2	miRNA	Drosophila melanogaster (fruit fly)	CGAATTGTGAAATGAAGAGAGCTATCCGTCGACAGTCAAGTTAAGACCGATTGTAATACTGTCATGGAATTGCTCTCTTTGTATAACATTCG
dme-233	NaN	NaN	miRNA	NaN	dme-mir-34	miRNA	Drosophila melanogaster (fruit fly)	AATTGGCTATGCGCTTTGGCAGTGTGGTTAGCTGGTTGTGTAGCCAATTATTGCCGTTGACAATTCACAGCCACTATCTTCACTGCCGCCGCGACAAGC
dme-234	NaN	NaN	miRNA	NaN	dme-mir-124	miRNA	Drosophila melanogaster (fruit fly)	TCATTTGGTACGTTTTTCTCCTGGTATCCACTGTAGGCCTATATGTATTTCCACCATAAGGCACGCGGTGAATGCCAAGAGCGAACGCAGTTCTACAAAT
dme-235	NaN	NaN	miRNA	NaN	dme-mir-79	miRNA	Drosophila melanogaster (fruit fly)	TGAAGCTGACTTGCCATTGCTTTGGCGCTTTAGCTGTATGATAGATTTAAACTACTTCATAAAGCTAGATTACCAAAGCATTGGCTTCTGCAGGTCA
dme-236	NaN	NaN	miRNA	NaN	dme-mir-276b	miRNA	Drosophila melanogaster (fruit fly)	AAAACCGAAGTCTTTTTACCATCAGCGAGGTATAGAGTTCCTACGTTCCTATATTCAGTCGTAGGAACTTAATACCGTGCTCTTGGAGGACTGTCGACC
dme-237	NaN	NaN	miRNA	NaN	dme-mir-210	miRNA	Drosophila melanogaster (fruit fly)	AAAGGTGCTTATTGCAGCTGCTGGCCACTGCACAAGATTAGACTTAAGACTCTTGTGCGTGTGACAGCGGCTATTGTAAGAGGCCATAGAAGCAACAGCC
dme-238	NaN	NaN	miRNA	NaN	dme-mir-285	miRNA	Drosophila melanogaster (fruit fly)	TCGAATCGAAGAACTGAGATCGATTGGTGCATAGATATCAGGAGAACCCACTCAATTTAACTCTAGCACCATTCGAAATCAGTGCTTTTGATAAGAAAC
dme-239	NaN	NaN	miRNA	NaN	dme-mir-100	miRNA	Drosophila melanogaster (fruit fly)	CCATTAACAGAAACCCGTAAATCCGAACTTGTGCTGTTTTATATCTGTTACAAGACCGGCATTATGGGAGTCTGTCAATGCAAACAACTGGTTTTTGGCA
dme-240	NaN	NaN	miRNA	NaN	dme-mir-92b	miRNA	Drosophila melanogaster (fruit fly)	TAAAACGTCACCTGATGTAGGCCGTGCCCAGTGCTTATTTGTTGCATTTTCGAAATACAAATTGCACTAGTCCCGGCCTGCAATGAGTGTCGCAGTCGAC
dme-241	NaN	NaN	miRNA	NaN	dme-mir-286	miRNA	Drosophila melanogaster (fruit fly)	TTAAAATTGAATGGCGAATGTCGGTATGGTCTCTTTTTCAAAGAAAGGTTTCGATTAAGCGAAGTGACTAGACCGAACACTCGTGCTATAATTTTAAAAT
dme-242	NaN	NaN	miRNA	NaN	dme-mir-287	miRNA	Drosophila melanogaster (fruit fly)	GGACGCCGGGGATGTATGGGTGTGTAGGGTCTGAAATTTTGCACACATTTACAATAATTGTAAATGTGTTGAAAATCGTTTGCACGACTGTGA
dme-243	NaN	NaN	miRNA	AE003626	dme-mir-87	miRNA	Drosophila melanogaster (fruit fly)	AACACATTTCATTCGCGCCTGTATCTTGCTGAACCGCTGCCATTATGGCCAACGATCCGGTTGAGCAAAATTTCAGGTGTGTGAGAAATGTGTTTAGCA
dme-244	NaN	NaN	miRNA	NaN	dme-mir-263b	miRNA	Drosophila melanogaster (fruit fly)	TTGCTGACTTTGAGTCTTGGCACTGGGAGAATTCACAGTTGACTTTATTATTCTGTGGTTCTGCGGGTGCCAAAACTTAAAAACCGGCTT
[truncated: 251 more rows]

## Sheet: Cerevisiae
TBID	ncid	uniqid	RNA type	GenBank Acc	name	type	organism	Sequence
[truncated: 204 more rows]
