# Supplementary material for: Considerations in the identification of functional RNA structural elements in genomic alignments
Source: BMC Bioinformatics. 2007 Jan 30;8:33. doi: 10.1186/1471-2105-8-33 (PMC1803800; doi:10.1186/1471-2105-8-33)
Supplement: Additional File 8 — ncRNA alignment test set. 3046 eukaryotic ncRNA pairwise alignments. [file 1471-2105-8-33-S8.tab]

hsa-334|hg17.panTro1	GttcctctagtctccaacggtctcccactcctctttccttttacttctcaccgacggttgtccatgatccaaagagggtagactcatgattggtctgagttgggacgaatcgaagactctagtctgttctaacgtgtacaagtcccaccataccgacatctgAcca	cctcctctagtctccaacggtctcccactcctctttccttttacttctcaccgacggttgtccatgatccaaagagggtagactcatgattggtctgagttgggacgaatcgaagactctagtctgttctaacctgtacaagtcccaccataccgacatctgAcca
hsa-498|hg17.panTro1	cggcccgcgccaccgcgcacggacatcagggtcgatgagccctccgactccaccctcctagcgaactcgggtcctcaagacccgacatcacgcgatacggctagcccacaggcgtgattcaagccgtagttataccactggagggccctcgccccctggtggtccaacggattcctccccacttggccgggtccagcctttgcctcgtccagttttgagggcacgactagtcatcaccctagcgcggacacttat	cggcccgcgccaccgcgcacggacatcagggtcgatgagccctccgactccaccctcctagcgaactcgggtcctcaagacccgacatcacgcgatacggctagcccacaggcgtgattcaagccgtagttataccactggagggccctcgccccctggtggtccaacggattcctccccacttggccgggtccagcctttgcctcgtccagttttgagggcacgactagtcatcaccctagcgcggacacttat
hsa-33|hg17.panTro1	tacactcccactagaccgacactgtacaatggagtaactagcggtcccaactaagacgagtagaccgacctatcaactcacaggagaaagagggagtagtgaggtacacgtagggagggtttcgacatgtgagacgattgttccgactagaaagactctctccttctgacaagtagttagttcccatgttctcacacatgcgagaagacgatgttggaggtcttttccagatttccgactaaacatcttcttaca	tacactcccactagaccgacactgtacaatggagtaactagcggtcccaactaagacgagtagaccgacctatcaactcacaggagaaagagggagtagtgaggtacacgtagggagggtttcgacatgtgagccgattgttccgactagaaagactctctccttctgacaagtagttagttcccatgttctcacacatgcgagaagacgatgttggaggtcttttccagatttccgactaaacatcttcttaca
hsa-33|hg17.rn3	tacactcccactagaccgacactgtacaat---ggagtaactagcggtcccaactaag----acgagtagaccgacctatcaactcacaggagaaagagggagtagtgaggtacacgtagggagggtttcgacatgtgagacgattgttcc----gactagaaagact-ctctccttctgacaagtagttagttcccatgttctcacacatgcgagaagacgatgttggaggtcttttccagatttccgactaaacatcttcttaca	AGGT-ATGGCATTCTGGCTGTGGTGTCTTTAGTCCTCCTT-ACCTCTAGAGTTGATTCAGACTGTCCACCTGGCTAGGCATCCA-----TCCCTTCCTCCTTCAACATCCCATACATATCCTTCCTGAAGTTGTGGTCTTGGGTAGAGAGGGCTTCTACCCTTCCTAATGATATGAGAGACTTCTTTGTATTAAGGACATATGAATAGATGA-----------AGAACCTTTAAACTAGCTCTGGAGGTCCATTTGTAG--------
hsa-139|hg17.panTro1	cctacactcccactagacc-gacgttgaagacagtagggtaactagcggtcccaactaagtcgactagaccgaccgatctgcccacaggggaaagagggagtggggaggtgcacgtagggaggactttgacgtacgaaccagtttctcctactggtaggggttatctccttctggtcagaaaccagttcccatatgctcatagacgtgaggggacgatcttgggggtttgttcaagagtt	cctacactcccactagacccgacgttgtagacagtagggtaactagcggtcccaactaagtcgactagaccgaccgatctgcccacaggggaaagagggagtggggaggtgcacgtagggaggactttgacgtacgaaccagtttctcctactgataggggttatctccttctggtcagaaaccagttcccatatgctcatagacgtgaggggacgatcttgggggtttgttcaagagtt
hsa-120|hg17.panTro1	ggatgtgagggtaatctggctgcaacagctgtcacccccattgatcaccagagttgatttggctgatctggttggctaggcgggtgtccccttcctccctcaccgctccacatgtgtccctcctgaggctgcatacttggtcaaagaggatgaccatccccgagagaggaagaccggtcttccatcaagggtacagaagtagccgcgctcccctgctagaacctccaaacaaactctcaaggtgca	ggatgtgagggcaatctggctgcaacagctgtcacccccattgatcaccagagttgatttggctgatctggttggctaggcgggtgtctccttcctccctcaccgctccacgtgtgtccctcctgaggctgcgtactcggtcaaagaggatgaccatccccgagagaggaagaccggtcttccatcaagggtacacaagtagccgcgctcccctgctagaacctccaaacaaactctcaaggtgca
hsa-25|hg17.panTro1	cTtacactttcgttagactgacgttgtagacagttgagtaagtagtggtcccaactaaaccgtctagtgaccgatacgtctctaggggaaggaggaagtgacgaagtgcacgaaaagaggacttcgactcgtgaatcaacttctcctactgcaaggagttatctcctcatggtaagacactagttcccatgtgttcatcgacgtgaagggactatcttagaggtttgtactagagttc	cTtacactttcgttagactgacgttgtagacagttgagtaagtagtggtcccaactaaaccgtctagtgaccgatacgtctctaggggaaggaggaagtgatgaagtgcacgagaagaggacttcgactcgtgaatcaacttctcctactgcaaggagttatctcctcatggtaagaaactagttcccatatgttcatcgacgtgaagggactatcttagaggtttgtactagagttc
hsa-148|hg17.panTro1	ctccactcccgctagaccaacactgtagacagtggggtaattagtggtcccaactaagtcgactagaccgaccgatccgtccacaggggaaagagggagtgtcgaggtacacacaaggagggtttcgacacgccaaccagtttctcctactggtagggactgtctcctcctgaacaaaagtgagttcccacatggttaccgacgtgagggacgatcttggaggtttgttcgagagttttaggtaaacatcctctt	ctccactcccgctagaccaacactgtagacagtggggtaattagtggtcccaactaagtcgactagaccgaccgatccgtccacaggggaaagagggagtgtcgaggtacacacaaggagggtttcgacacgccaaccagtttctcctactggtagggactatctcctcctgaacaaaagtgagttcccacatggttaccgacgtgagggacgatcttggaggtttgttcgagagttttaggtaaacatcctctt
hsa-94|hg17.panTro1	ggatgtgagggcaatctggctgcgacatctgtcgccccactgattaccagggttgattcggctgatctggctggctaggcgggtgtcctcttcctccctcagccctccatgtgtgtacctcctgaagcggactggtcttcagtcaagggtagacga	ggatgtgagggcaatctggctgcgacatctgtcgccccactgattaccagggttgattcggctgatctggctggctaggcgggtgtcctcttcctccctcagccctccatgtgtgtacctcctgaagcggactggtcttcagtcaagggtagacga
hsa-103|hg17.panTro1	ggatgttagagcaatctgacagtgacatctgtcactccatttatgccagatttgatttgagggatttggctggtgaagtgtccagtgattccctcactgttctatatttgtcatcctgccATAAGGATTGGCTACATCTTTAGGATGTCAACCAAGTCAAAGAGGGGAATAC	ggatgttagagcaatctgacagtgacatctgtcactccatttatgccagatttgatttgagggatttggctggtgaagtgtccagtgattccctcactgttctatatttgtcATCCTGCCATAAGGATTGGCTACATCTTTAGGATGTCAACCAAGTCAAAGAGGGGAATAC
hsa-103|hg17.mm5	ggatgttagagcaatctgacagtgacatctgtcactccatttatgccagatttgatttgagggatttggctggt--gaagtgtccagtgattcc----ctcactgttctatatttgtcatcctgccATAAGGATTGGCTACATCTTTAGGATGTCAACCAAGTCAAAGAGGGGAATAC	GGATGATGGAGCAATCTGACAGTGACATCTGTCTCTCCACTCGTGCCAGGTTTGATTCGAGGGATCTGGCTGGCTGAAGGTAATCAGTGCTCTCGCTGCTCGCTGTCCTGTCCTTGCCATCCTGCCTTTGTCATTGGCTTCATCTTCAGGATGGCACACAAGTCAAAGAAGGTGACAC
hsa-103|hg17.rn3	ggatgttagagcaatctgacagtgacatctgtcactccatttatgccagatttgatttgaggg-atttggctggt---gaagtgtccagtgattcc----ctcactgttctatatttgtcatcctgccATAAGGATTGGCTACATCTTTAGGATGTCAACCAAGTCAAAGAGGGGAATAC	GGATGATGGCACAATCTGACAGTGACATCTGTCTCTCCACTTGTGCCAGGTTTGATTTGAGGGAATCTGGCTGGCTAAGGGGTAAACAGTGCTTCGCTGGCTCATTGTACTGTAGT--------TGCCTTTGGCATTGGCTTCATCCTCAGGTTGCCACACAAGTCAAAGAAGGTGACAC
hsa-103|hg17.canFam1	ggatgttagagcaatctgacagtgacatctgtcactccatt-tatgccagatttgatttgagggatttggctggt---gaagtgtccagtgattccctcactgttctatatttgtcatcctgccATAAGGATTGGCTACATCTTTAGGATGTCAACCAAGTCAAAGAGGGGAATAC	ggatgttagagcaatctgacagtgacatctgtcactccgttgtatgccaagtttgatttgagggatttggctagcaggaagatgtccagtgattccctcactgtgctatatttgtcatcctgcctttggcattgggcacatcctcaggatgtcactcgagtcaaagagggtgatac
hsa-185|hg17.panTro1	gatttgagggtactctgactgcaacatctttcaccccattgatcgccaggattgatttggttgatctggctgagcaggcgggtgtccccgtcctccctcactgccccatatgtgtccctcctaaagctgcatgctcagttgaagaggacgagaggacgaccttctctgatagaggaggaccacgcttcagtcaaaggcatacaagtatct	gatttgagggtactctgactgcaacatctatcaccccattgatcgccaggattgatttggttgatctggctgagtaggcgggtgtccccgtcctccctcgctgccccatatgtgtccctcctaaagctgcatgctcagttgaagaggacgagaggacgaccttctctgatagaggaggaccacgcttcagtcaaaggcatacaagtacct
hsa-375|hg17.panTro1	CTTCCCATTTATTTGCTGCTTGTAGTCTCACAGTGATACGAGCAGTTATACGCATGGGATAAAATAACATTGGGCCACTGTAAATTGAGATGAAGTAACCATTTTCATCTCTTCTGCAGGGACTAGACATTG	CTTCCCATTTATTTGCTGCTTGTAGTCTCACAGTGATACGAGCAGTTATACGCATGGGATAAAATAACATTGGGCCACTGTAAATTGAGATGAAGTAACCATTTTCATCTCTTCTGCATGGACTAGACATTG
hsa-375|hg17.mm5	CTTCCCATTTATTTGCTGCTTGTAGTCTCACAGTGATACGAGCAGTTATACGCATGGGATAAAATAACATTGGGCCACTGTAAATTGAGATGAAGTAACCATTTTCATCTCTTCTGCAGGGACTAGACATTG	TTTCCCATTAATTTGCTGCTC-TAGTCTGTCAGTGATAGGAGCGGTTATACGCATGGGATAAAACAATATTGGGCCATTGTACATGGAGATGAAATGT---GTTTTGTCTCTCGTACATGGTCTAGACATTG
hsa-375|hg17.rn3	CTTCCCATTTATTTGCTGCTTGTAGTCTCACAGTGATACGAGCAGTTATACGCATGGGATAAAATAACATTGGGCCACTGTAAATTGAGATGAAGTAACCATTTTCATCTCTTCT-GCAGGGACTAGACATTG	TTTCCCATTAATTTGCTGCTC-TAGTCTGTCAGTGATAGGAGCAGTTATACGCATGGGATAAAACAATATTGGACCATTTTACGTGAAGATGAAGTGT--GTTTTTGTCTCTTGTAGAATGGTCTAGACATTG
hsa-375|hg17.canFam1	CTTCCCATTTATTTGCTGCTTGTAGTCTCACAGTGATACGAGCAGTTATACGCATGGGATAAAATAACATTGGGCCACTGTAAATTGAGATGAAGTAACCATTTTCATCTCTTCTGCAGGGACTAGACATTG	CTTCCCATTGATTTGCTGCTC-TAGTCTTTCAGTGATAGGAGCAGTTATACGCATGGGAGAGAACAATGTTAGGCCATGGTAGATAGAGATGGAGTAACCA-TTTCATCTCATCTGCACTGCCCAGACACTG
hsa-375|hg17.galGal2	CTTCCCATTTATTTGCTGCTTGTAGTCTCACAGTGATACGAGCAGTTATACGCATGGGATAAAATAACATTGGGCCACTGTAAATT-GAGATGAA-GTAACCAT-TTTCATCTCTTCTGCAGGGACTAGACATTG	--TCCCATTTATTTGCTTCCA-TGCCATCTCAGTGGCATGAGTAGTTATACGCATGGGAAAGAGTA-TACAAGTCCACTGCATATGAGAGGTGAAAGTAACAGTATTTCATCTTGTCTGCTGGGGATGGACAACT
hsa-353|hg17.panTro1	TTGCACAGTGAACACCCAAGTGTGCTTTATAGTTCCCTTGGCTTTGACCCTGTGCTAGAGCATTGCCTGCTCTTCTCCTCTGCATTAAAAGGAATATTTATCCTTTTAAATGTATTCAGAAAGCCAGCACATTA	TTGCACAGTGAACACCCAAGTGTGCTTTATAGTTCCCTTGGCTTTGACCCTGTGCTAGAGCATTGCCTGCTCTTCTCCTCTGCATTGAAAGGAATATTTATCCTTTTAAATGTATTCAGAAAGCCAGCACATTA
hsa-353|hg17.mm5	TTGCACAGTGAACACCCAAGTGTGCTTTATAGTTCCCTTGGCTTTGACCCTGTGCTAGAGCATTGCCTGCTCTTCTCCTCTGCATTAAAAGGAATATT-TATCCTTTTAAATGTATTCAGAAAGCCAGCACATTA	TTGCACAGTGAACACCCAAGTGTGCTCTGTAGTTCCCTTGGCCTTGACTCTGTGCTAGAGTAAAGTCTGTTCTTTTCCTCTGCATTAAAAGGAGTACTGTGTCCTTTTCAATGTATTCAGAAAGTCAGCACACCA
hsa-353|hg17.rn3	TTGCACAGTGAACACCCAAGTGTGCTTTATAGTTCCCTTGGCTTTGACCCTGTGCTAGAGCATTGCCTGCTCTTCTCCTCTGCATTAAAAGGAATATT-TATCCTTTTAAATGTATTCAGAAAGCCAGCACATTA	TTGCACAGTGAACACCCAAGTGTGCTCTGTAGTTCCCTTGGCCTTGACTCTGTGCTAGAGTAAAGTCTGTTCTTTTCCTCTGCATTGAAAGGAGTACTGTGTCCTTTTAAATGTATTCAGAAAATCAGCACACCA
hsa-353|hg17.canFam1	TTGCACAGTGAACACCCAAGTGTGCTTTATAGTTCCCTTGGCTTTGACCCTGTGCTAGAGCATTGCCTGCTCTTCTCCTCTGCATTAAAAGGAATATTTATCCTTTTAAATGTATTCAGAAAGCCAGCACATTA	CTGCACAGTGAACACCCAAGTGTACTTTATAGTTCCCTTGGCTTTGATTCTGTGCTAGAGCAATGTCTGTTCTTTTCCTCTGCATTGAAAGGACTATTTATCCTTTTAAATGTATTCAAAAAGTCAGCACATTA
hsa-353|hg17.galGal2	TTGCACAGTGAACACCCAAGTGTGCTTTATAGTTCCCTTGGCTTTGACCCTGTGCTAGAGCATTGCCTGCTCTTCTCCTCTGCATTAAAAGGAATATTTATCCTTTTAAATGTATTCAGAAAGCCAGCACATTA	TTGCACAGTGAACACCCAAGTGTGCTTCATAGTTCCCTTGGTTTTAATTCTGTGCTAGAATAA--CCTGTGCTTTTCCTCTGCATTGGAAGGATTGGCATTCCTTTTATATGTATTCAGAAGGACAGTACATTT
hsa-342|hg17.panTro1	TAGGCCCTGAATCAAGACCAATGGTTTGCTGTAGCTGTTGGTTTCAAACAGGAGCTAAGAGTGATGTCTTCCTTGTGGTCTGTTGGCTATTCAGTATTCCAGTGCGAATTGCCAATTCAGTTGGAAGAAACATAG	TAGGCCCTGAATCAAGACCAATGGTTTGCTGTAGCTGTTGGTTTCAAACAGGAGCTAAGAGTGATGTCTTCCTTGTGGTCTGTTGGCTATTCAGTATTCCAATGCGAATTGCCAGTTCAGTTGGAAGAAACATAG
hsa-342|hg17.mm5	TAGGCCCTGAATCAAGACCAATGGTTTGCTGTAGCTGTTGGTTTCAAACAGGAGCTAAGAGTGATGTCTTCCTTGTGGTCTGTTGGCTATTCAGTATTCCAGTGCGAATTGCCAATTCAGTTGGAAGAAACATAG	TGGGCCCTAAATCA--------------------CTGTTGGTTTGAGGAAGGAGCCAGGAGTGATG-----CTTTTGATCTGCTGACTCCACAGTGTCTC--TGGGAATGGCTGATTCATATGCAAAGCGTAGAG
hsa-342|hg17.rn3	TAGGCCCTGAATCAAGACCAATGGTTTGCTGTAGCTGTTGGTTTCAAACAGGAGCTAAGAGTGATGTCTTCCTTGTGGTCTGTTGGCTATTCAGTATTCCAGTGCGAATTGCCAATTCAGTTGGA--------AGAAACATAG	TGGACCCTAAGTTA--------------------ATGTTGGTTTCAGAAAGGAGCCAAGAATAATA--ATGTCTTTGATCTGCCATCTACTCAGTGTCTC--TGGGAATGGCTGACCCAGAAGTATAGTATAGGGAAGTATAG
hsa-342|hg17.canFam1	TAGGCCCTGAATCAAGACCAATGGTTTGCTGTAGCTGTTGGTTTCAAACAGGAGCTAAGAGTGATGTCTTCCTTGTGGTCTGTTGGCTATTCAGTATTCCAGTGCGAATTGCCAATTCAGTTGGAAGAAACATAG	TAGGCCCTGAATCAAGACCAGTGGTTTGCTGTAGCTGTTGGTTTCAAACAGGAGCCAAGAGTAATATGTT-TCTGTGGTCTGTTAGCCATTCAGCACCCCAATGGGAATGGCTCTTTCAATTAGAAGAA-CATAG
hsa-356|hg17.panTro1	CTGGCACTTTCACAGTTCCTTCCCCAGGCAGTGGGGCCAGGATTTGGTAGCTGGTGCTGAGAGAAAACCCTTGATTGTATTCTTGCCCTGGGATTATACCAGTGGCAACTGTCACTCAATGGGACAGTG	CTGGCACTTTCACAGGTCCTTCCCCAGGCAGTGGGGCCAGGATTTGGTAGCTGGTGCTGAGAGAAAACCCTTGATTGTATTCTTGCCCTGGGATTATACCAGTGGCAACTGTCACTCAATGGGACAGAG
hsa-356|hg17.mm5	CTGGCAC-TTTCACAGTTCCTTCCCCAGGCAGTGGGGCCAGGATTTGGTAGCTGGTGCTGAGAGAAAACCCTTGATTGTATTCTTGCCCTGGGATTATACCAGTGGCAACTGTCACTCAATGGGACAGTG	CTAGCACTTTTCACAGGTCCTTCCTTTGTCAGTGGGGTCAGGATTTGGTAGCTGGTGCTGAGATAAAACCCTTGATTACATCCTTGCCCTGATACTGTACCAGTGGCAGCTGTTACTCAAGGGAACAGTG
hsa-356|hg17.rn3	CTGGCAC-TTTCACAGTTCCTTCCCCAGGCAGTGGGGCCAGGATTTGGTAGCTGGTGCTGAGAGAAAACCCTTGATTGTATTCTTGCCCTGG----GATTATACCAGTGGCAACTGTCACTCAATGGGACAGTG	CTAGCACTTTTCACAGGTCCTTCCTTTGTCGGTGGGGTCAGGATTTGGTAGCTGGTGCTGAGAGAAAACCCTTGATTACATCCTTGCCCTGACACTCACTATACCAGTGGCAGCTGTTACTCAAGGGAACAGTG
hsa-356|hg17.canFam1	CTGGCACTTTCACAGTTCCTTCCCCAGGCAGTGGGGCCAGGATTTGGTAGCTGGTGCTGAGAGAAAACCCTTGATTGTATTCTTGCCCTGGGATTATACCAGTGGCAACTGTCACTCAATGGGACAGTG	CTAGCACTTTCACAGATCCTCCCCCAGGCAGTGGGGCCAGGATTTGGTAGCTGGTGCTGAAAGAAAACCTTTGATTGCATCCTTGCCCTGGGACCGTACCAGTGGCAGCTGTCACTCAGTGGAACAGAG
hsa-357|hg17.panTro1	CTGCATCCACTGATAGACCTTGAACAATTTACTGTTGTTCTTTTGGTTTGCACTAGGATGCAAAAGAAAGAAATCCCTGCGCTTTCTGTCTGTCTTTGTGGCGGCCCAGATTGAATTGGGGAATACATCT	CTGCATCCACTGATAGACCTTGAACAATTTACTGTTGTTCTTTTGGTTTGCACTAGGATGCAAAAGAAAGAAATCCCTGCGCTTTCTGTCTGTCTTTGTGGCGGCCCAGATTGAATTGGGGAATACATCT
hsa-357|hg17.mm5	CTGCATCCACTGATAGACCTTGAACAATTTACTGTTGTTCTTTTGGTTTGCACTAGGATGCAAAAGAAAGAAATCCCTGCGCTTTCTGTCTGTCTTTGTGGCGGCCCAGATTGAATTGGGGAATACATCT	CTGCATCCACTGATAGACCTCGAACAGTTTGTGGTTGTTCTTCTGGTTTGCACTAGGATGCAAAAGGAAACTCTCCCTGCGCTTCCTGCCTGCCTTTGTGGCAGTTCAGATTGAATTAGGGAGTACATCT
hsa-357|hg17.rn3	CTGCATCCACTGATAGACCTTGAACAATTTACTGTTGTTCTTTTGGTTTGCACTAGGATGCAAAAGAAAGAAATCCCTGCGCTTTCTGTCTGTCTTTGTGGCGGCCCAGATTGAATTGGGGAATACATCT	CTGCATCCACTGATAGACCTCGAACAGTTTATGGTTGTTCTTCTGGTTTGCACTAGGATGCAAAAGGAAACTCTCCCTTCGCTTCCTGCCTGCCTTTGTGGCAGTCCAGATTGAATTGGGGAGTACATCT
hsa-357|hg17.canFam1	CTGCATCCACTGATAGACCTTGAACAATTTACTGTTGTTCTTTTGGTTTGCACTAGGATGCAAAAGAAAGAAATCCCTGCGCTTTCTGTCTGTCTTTGTGGCGGCCCAGATTGAATTGGGGAATACATCT	CTGCATCCACTGATAGACCTTGAACAATTGGCTGTTGTTCTTTTGGTTTGCACTAGGATGCAAGAGAAAAAAATCCCTGCGCTTTCTGTCTGTCCCTGTGGCAGCCCAGATTGAATAGGGGAGTACATCG
hsa-357|hg17.galGal2	CTGCATCCACTGATAGACCTTGAACAATTT-ACTGTTGTTCTTTTGGTTTGCACTAGGATGCAAAAGAAAGAAATCCCTGCGCTTTCTGTCTGTCT--TTGTGGCGGCCCAGATTGAATTGGGGAATACATCT	CAGCATCCTCTGATAGACCACGAGCAGTTTTCCTGTTGCTCT-CTGGTTTGCACTGAGATGCAAAAGTAA--CTTCCTTGCGCTTTCTGCCTGCCTGCTTGTGGCAGTTCAGATTGAATTAGGGAATACAATG
hsa-357|hg17.danRer1	CTGCATCCACTGATAGACCTTGAACAATTTACTGTTGTTCTTTTGGTTTGCACTAGGATGCAAAAGAAAGAAATCCCTGCGCTTTCTGTCTGTCTTTGTGGCGG--------------CCCAGATTGAATTGGGGAATACATCT	GGGCATCCACTGATAGGCCTGTTGCCTTGGTTTGTGG--CCTCTGGTTTGCACAAGGATGCAACAGTAA-TATTCCTCAATATATCAGTCCATCTGAATGGTGGGTGGAAAAGTCTAATCTGGGGAGAATAGGACATTTTAGTA
hsa-359|hg17.panTro1	GTGGCCCTGACTGAAGACCAGCAGTTGTACTGTGGCTGTTGGTTTCAAGCAGAGGCCTAAAGGACTGTCTTCCTGTGGTCTGTTGGCTGTTCTGGGACCTCAGTAGGGAATGGCTATTTCATTTGGAAGAAACAACC	GTGGCCCTGACTGAAGACCAGCAGTTGTACTGTGGCTGTTGGTTTCAAGCAGAGGCCTAAAGGACTGTCTTCCTGTGGTCTGTTGGCTGTTCTGGGACCTCAGCAGGGAATGGCTATTTCATTTGGAAGAAACAACC
hsa-359|hg17.mm5	GTGGCCCTGACTGAAGACCAGCAGTTGTAC--TGTGGCTGTTGGTTTCAAGCAGAGGCCTAAAGGACTGTCTTCCTGTGGTCTGTTGGCTGTTCTGGGACCTCAGTAGGGAATGGCTATTTCATTTGGAAGAAACAACC	ATGGCTCTTACTGAAGACTAGCAGTTATACACTGTAGCTGTTGGTTTCAAGCAGACGCCTAGAGAACTGTCTTCCAGTGGTTTATTAGCTACTCTGG-ACTTCAGTAGAGAATGACTATTTCATTTGGAAGAAACAACC
hsa-359|hg17.rn3	GTGGCCCTGACTGAAGACCAGCAGTTGTACTGTGGCTGTTGGTTTCAAGCAGAGGCCTAAAGGACTGTCTTCCTGTGGTCTGTTGGCTGTTCTGGGACCTCAGTAGGGAATGGCTATTTCATTTGGAAGAAACAACC	ATGGCTCTCACTGAAGACCAGCGGTCGTGCTGTAGCTGTTGGTTTCAAGCAGACGCCTAGAGAGCTGTCTTCCTGTGGTTTGTTGGCCCTTCTGG-ACTTCAACAGAGAGTGACTTTTCCATCTGGAAGGAACAACC
hsa-359|hg17.canFam1	GTGGCCCTGACTGAAGACCAGCAGTTGTACTGTGGCTGTTGGTTTCAAGCAGAGGCCTAAAGGACTGTCTTCCTGTGGTCTGTTGGCTGTTCTGGGACCTCAGTAGGGAATGGCTATTTCATTTGGAAGAAACAACC	GTGGCCCTGACTGAAGACTAGCAGTTGTACTATAGCTGTTGGTTTCAAACAGAGGCCCAAAGGACTATCTTCCTCTGATCTGCTGGCTGTTTTGGAACCTCAGCAGTGAATGGCTGTTTCAT-TGGAAGAAACAATG
hsa-390|hg17.panTro1	TCCTCCTACAAAGGCGTGTCTGTGGTTCCCTGTCTTTGGACACGTAAGAATTGGAGGAAAATAAATGTGGATTTGGGAAACTTTGAGGCCAGCTTGCTTCTTGCAGGCTCATGATCAACCAATCTCACATAA	TCCTCCTACAAAGGCGTGTCTGTGGTTCCCTGTCTTTGGACACGTAAGAATTGGAGGAAAATAAATGTGGATTTGGGAAACTTTGAGGCCAGCTTGCTTCTTGCAGGCTCATGATCAACCAATCTCACATAA
hsa-390|hg17.mm5	TCCTCCTACAAAGGCGTGTCTGTGGTTCCCTGTCTTTGGACACGTAAGAATTGGAGGAAAATAAAT---GTGGATTTGGGAAACTTTGAGGCCAGCTTGCTTCTTGCAGGCTCATGATCAACCAATCTCACATAA	TCCTCCTACAAAGGCGTGTTTTTGGTTCCCTGTCCTTGGACACGTAAGAATCGGAGGCAAAGTAATGTGGTGGATTTGAAAAGGTCTTGGACCAGCTTGCCCCCCGCAGGCTCAGGATCAACC-ATCCCACAGA-
hsa-390|hg17.rn3	TCCTCCTACAAAGGCGTGTCTGTGGTTCCCTGTCTTTGGACACGTAAGAATTGGAGGAAAATAAAT---GTGGATTTGGGAAACTTTGAGGCCAGCTTGCTTCTTGCAGGCTCATGATCAACCAATCTCACATAA	TCCTCCTACAAAGGCGTGTTTTGGGTTCCCTGTCCTTGGACACGTAAGAATCGGAGGCAAAGAAATGTGGTGGGTTTGGAAAGGTCTGGGACCAGCTTGCCCGCCGCAGGCTCAGGATCAACC-ATCCCACAGAG
hsa-390|hg17.canFam1	TCCTCCTACAAAGGCGTGTCTGTGGTTCCCTGTCTTTGGACACGTAAGAATTGGAGGAAAATAAATGTGGATTTGGGAAACTTTGAGGCCAGCTTGCTTCTTGCAGGCTCATGATCAACCAATCTCACATAA	CCCTCCTACAAAGGCATGTCTGTAGTTCCTTGTCTTTGGACATGTAAGAATTGGAGGCAAAGAAATGTGGACTTGGAGAAGTCTGGGGCCAGCTTGCTCCCTGCAGGCTCAAGATGAACC-ATCCAACAGAG
hsa-380|hg17.panTro1	TTCCACAGCTACTGGTCTGCAGCTGTTCTTATGGTAGCAGTTGTGGCATTCCTCTGTGGGAAAGAAACTGTTAACACAAACACCTCTTTCTTAGCAAAACAGAAAGTGGGTATATATGTGTGACAGACACAA	TTCCACAGCTACTGGTCTGCAGCTGTTCTTATGGTAGCAGTTGTGGCATTCCTCTGTGGGAAAGAAACTGTTAACACAAACCCCTCTTTCTTAGCAAAACAGAAAGTGGGTATATATGTGTGACAGACACAA
hsa-380|hg17.mm5	TTCCACAGCTACTGGTCTGCAGCTGTTCTTATGGTAGCAGTTGTGGCATTCCTCTGTGGGAAAGAAACTGTTAACACA----AACACCTCTTTCTTAGCAAAACAGAAAGTGGGTATATATGTGTGACAGACACAA	TTCCACAGCTACTGGTCTACAGCTGTCTTTATGGTAGCAGTTGTAGCATTCCTCTGTGGGAAAGAAACTGTT-ACACAATTTAATGCCTCTTTCTTAGCCACACAGGAGGAGGAT---TATGTGTGACAGACACAA
hsa-380|hg17.rn3	TTCCACAGCTACTGGTCTGCAGCTGTTCTTATGGTAGCAGTTGTGGCATTCCTCTGTGGGAAAGAAACTGTTAACACA----AACACCTCTTTCTTAGCAAAACAGAAAGTGGGTATATATGTGTGACAGACACAA	TTCCACAGCTACTGGTCTGCAGCTGTCTTTATGGTAGCAGTTGTAGCATTCCTCTGTGGGAAAGAAACTGTT-ACACAATTTAATGCCTCTTTCTTAGCCACATAGAAAGAGGAA---TATGCGTGACAGACACAA
hsa-380|hg17.canFam1	TTCCACAGCTACTGGTCTGCAGCTGTTCTTATGGTAGCAGTTGTGGCATTCCTCTGTGGGAAAGAAACTGTTAACACA----AACACCTCTTTCTTAGCAAAACAGAAAGTGGGTATATATGTGTGACAGACACAA	TTCCACAGCTACTGGTCTGCAGCTGTTCTTACAGTAGCAGTTGTGGCATTCCTCTGTGGGAAAGAAACTGTT-ATGCAATTAAACACCTCTTTCTTAGCACAACGGAAAGTGGGC--ATATGAGTAACAAACATAA
hsa-380|hg17.galGal2	TTCCACAGCTACTGGTCTGCAGCTGTTC-TTATGGTAGCAGTTGTGGCATT-CCTCTGTGGGAAAGAAACTGTTAACACA-----AACACCTCTTTCTTAGCAAAACAGAAAGTGGGTATATATGTGTGACAGACACAA	GTCCACAGTTACTGGTCTGAAACTGTTCAGGACTGTAGCAGTTGCAGTATTCCCTCTGTGGAAGATAAACTGTT-ACGTAGTATTAAG--CTCCTTCTCAGATCTTCTAAGAAGGACT--TTCTATGTAACAAACA-AT
hsa-381|hg17.panTro1	TGGTAATGGATTTATGGTGGGTCCTTCTCTGTGGGCCTCTCATAGTGTACCCATGCCATAGCAAATGGCAGCCTCGAACCATTGCCCAGTCCCCTTACCTGTGGGCTGTGAGCACTGAAGGGGGTTGCACAGTG	TGGTAATGGATTTATGGTGGGTCCTTCTCTCTGGGCCTCTCATAGTGTACCCATGCCAGAGTAAATGGCAGCCTCGAACCATTGCCCAGTCCCCTTACCTGTGGGCTGTGAGCACTGAAGGGGGTTGCACAGTG
hsa-381|hg17.mm5	TGGTAATGGATTTATGGTGGGTCCTTCTCTGTGGGCCTCTCATAGTGTACCCATGCCATAGCAAATG--GCAGCCTCGAACCATTGCCCAGTCCCCTTACCTGTGGGCTGTGAGCACTGAAGGGGGTTGCACAGTG	TAGTAATGGATTAATGGTGGACCCTTGCGTGTGGTCTCCTTCTGATGAATCCATGCCTGAATAAACTCTATAGCCTTAAATCATTACCTAGCTATCT-GCTTCTGGGCTATGAGCACTGAAGG---TTGTACAGTT
hsa-381|hg17.rn3	TGGTAATGGATTTATGGTGGGTCCTTCTCTGTGGGCCTCTCATAGTGTACCCATGCCATAGCAAATGGCAGCCTCGAACCATTGCCCAGTCCCCTTACCTGTGGGCTGTGAGCACTGAAGGGGGTTGCACAGTG	TGGATTTGGATTTATGGCAGGCTCATCCCCATGGGCCTCTCATAGTGT-CCCATGCTAGAGCAAACTGTGGCTCCTAACCATTGCCCGGCCTCCGTGCATGTAGACTGCT-GCACTGAAGTGGGTCACACAGTG
hsa-381|hg17.canFam1	TGGTAATGGATTTATGGTGGGTCCTTCTCTGTGGGCCTCTCATAGTGTACCCATGCCATAGCAAATGGCAGCCTCGAACCATTGCCCAGTCCCCTTACCTGTGGGCTGTGAGCACTGAAGGGGGTTGCACAGTG	-GGTGATGGATTGATGGTAGGCCTTTCTCTGTGGGC--CTCATAGTGTTGCTGTGGCAGAGGAGCATGCAGCCCTGAACCACTACCCAGCCTCCTGGCTGGCGGGCTGTGAACGCTGGAGGGG-CTATATGGTT
hsa-402|hg17.panTro1	ACGGTCTGGGGAAAGGCTCCTGTGTTGTTGAGCCTGCCAAGTTGTGGGTGCAGCATGGTACCAGGCAGCCCAACCCTGACCTAAAGTAAATTCCCGGAAGAAGTCTTTCCTGGGTTTTGAATTTGCAGTAACAGGTGTGAGCATTCTAGCAGCAGTTTGATGATCATGTATGATACTGCAAACAGGA	ACGGTCTGGGGAAAGGCTCCTGTGTTGTTGAGCCTGCCAAGTTGTGGGTGCAGCATTGTACCAGGCAGCCCAACCCTGACCTAAAGTAAATTCCCGGGAGAAGTCTTTCCTGGGTTTTGAATTTGCAGTAACAGGTGTGAGCATTCTAGCAGCAGTTTGATGATCATGTATGATACTGCAAACAGGA
hsa-402|hg17.mm5	ACGGTCTGGGGAAAGGCTCCTGTGTTGTTGAGCCTGCCAAGTTGTGGGTGCAGCATGGTACCAGGCAGCCCAACCCTGACCTAAAGTAAATTCCCGGAAGAAG-------TCTTTCCTGGGTTTTGAATTTGCAGTAACAGGTGTGAGCATTCTAGCAGCAGTTTGATGATCATGTATGATACTGCAAACAGGA	ACGGTCTGGGAAAAGGCTCCTGTGTGGCTGTACCCGCC-CGAGGTGGGTGCAGCCCCGTACCAGACAGCCCGACCTTGACCTAAAGTAAAATCCCAGAGGAGGAGGAACCTCTTCCCTGGGGTTAGAATTTGCAGTAACAGGTGTGGACATCCTAGCAGCAGTTTGGTGGTCATGTATGATACTGCAAACAGGA
hsa-402|hg17.rn3	ACGGTCTGGGGAAAGGCTCCTGTGTTGTTGAGCCTGCCAAGTTGTGGGTGCAGCATGGTACCAGGCAGCCCAACCCTGACCTAAAGTAAATTCCCGGAAGAAG-TCTTTCCTGGGTTTTGAATTTGCAGTAACAGGTGTGAGCATTCTAGCAGCAGTTTGATGATCATGTATGATACTGCAAACAGGA	ACGGTCTGGGGAAAGGCTCCTGTGTGGTTGACCCTGCC-CTAGGTGGGTGCAGCCCTGTACCAGACAGCCCGACCTTGACCTAAAGTAAATTCCCGGAGGAGCATCCTCCCCGGGGTTTGAATTTGCAGTAACAGGTGTGAGCATCTT---AGCAGTTTGGTGGTCATGTATGATACTGCAAACAGGA
hsa-402|hg17.canFam1	ACGGTCTGGGGAAAGGCTCCTGTGTTGTTGAGCCTGCCAAGTTGTGGGTGCAGCATGGTACCAGGCAGCCCAACCCTGACCTAAAGTAAATTCCCGGAAGAAG------TCTTTCCTGGGTTTTGAATTTGCAGTAACAGGTGTGAGCATTCTAGCAGCAGTTTGATGATCATGTATGATACTGCAAACAGGA	ATGGTCTGCGGAAAGGCTCCTGTGTGGCCGCACCTGCCCGGGTGTGGGTGCAGCCTTGTACCAGGCAGCCCGAGCCTGACCTAGAGTAAAATCCCCCGGGGGGGCCCAGTTCCCCCCGGGGTTTGGATTTGCAGTAACAGGTGTGAACATTCTAGCAGCAGTTTGATGATCATGTATGATACTGCAAACAGGA
hsa-392|hg17.panTro1	CTTCCTCAGCCTTACTCCAGGGACTTTTTGTTGCCTGTAAAGTGCTCTGGCATTGCCTGAGGATAGATGAGAAAGCACATATCCCTCCCCAGTAAGACGCTGTTTTCTTTTGGGGCCTACAAGTTGAGCTGACAGTA	CTTCCTCAGCCTTACTCCAGGGACTTTTTGTTGCCTGTAAAGTGCTCTGGCATTGCCTGAGGATAGATGAGAAAGCACATATCCCTCCCCAGTAAGACGCTGTTTTCTTTTGGGGCCTACAAGTTGAGCTGACAGTA
hsa-392|hg17.mm5	CTTCCTCAGCCTTACTCCAGGGACTTTTTGTTGCCTGTAAAGTGCTCTGGCATTGCCTGAGGATAGATGAGAAAGCACATATCCCTCCCCAGTAAGACGCTGTTTTCTTTTGGGGCCTACAAGTTGAGCTGACAGTA	CTTCCTCAGCCTTACTCCAGGGGCTTC---TTGCCTGTAGAGTGCCCTGGCATTGCCTGAGGATAGAGGAGAAAGCACAGCTCCCTCCCTAGCAAGACTCTGCTTTCTTGTGGGGCCTACAGATTGGGCTGACAGCA
hsa-392|hg17.rn3	CTTCCTCAGCCTTACTCCAGGGACTTTTTGTTGCCTGTAAAGTGCTCTGGCATTGCCTGAGGATAGATGAGAAAGCACATATCCCTCCCCAGTAAGACGCTGTTTTCTTTTGGGGCCTACAAGTTGAGCTGACAGTA	CTTCCTCAGCCTTACTCCAGGGGCTTC---TTGCCTGTAGAGTGCCCTGGCATTGCCTGAGGATAGAGGAGAAAGCACAGCTCCCTCCCTAGCAAGACTCTGCTTTCTTGTGGGGCCTACAGATTGGGCTGACAGCA
hsa-392|hg17.canFam1	CTTCCTCAGCCTTACTCCAGGGACTTTTTGTTGCCTGTAAAGTGCTCTGGCATTGCCTGAGGATAGATGAGAAAGCACATATCCCTCCCCAGTAAGACGCTGTTTTCTTTTGGGGCCTACAAGTTGAGCTGACAGTA	CTCCCTCAGCCTTACTCCCGGGCCTT----TTG-CTGTGAAGTGCCCCGGCATTGCCTGAGGGTACAGGACCGAGCACACGTCCCTCCCCAGGAAGACTCTGTGTTCTCGTGGGGCCTACGAGTTGAGCTGACAGTC
hsa-369|hg17.panTro1	TGCAGCCGTGTCAAATTCAGTACCTGTCCTATGCATGGTAGGCACTGGCCCAGAAGGCTGCCACAGAAACACTGTGACTCATGGGCCCTGTTCCTGTGTCCCAGGCTCAGGGATAAATTTGGTTACAGACATCA	TGCAGCCGTGTCAAATTCAGTACCTGTCCTATGCATGGTAGGCACTGGCCCAGAAGGCTGCCACAGAAACACTGTGACTCATGGGCCCTGTTCCTGTGTCCCAGGCTCAGGGATAAATTTGGTTACAGACATCA
hsa-369|hg17.mm5	TGCAGCCGTGTCAAATTCAGTACCTGTCCTATGCATGGTAGGCACTGGCCCAGAAGGCTGCCACAGAAACACTGTGACTCATGGGCCCTGTTCCTGTGTCCCAGGCTCAGGGATAAATTTGGTTACAGACATCA	TGCAGCTGTGTCAAATTCAGTGCCTCTCCTAATGATGGCAAGCACTGGCCCAGAAGGCTGCCATAGAAACTCTGTGACTCCTGAGCTCTGTTCCC-CATGCTAGGTTCAGGGATAAATGGAGTCACAGACATCA
hsa-369|hg17.rn3	TGCAGCCGTGTCAAATTCAGTACCTGTCCTATGCATGGTAGGCACTGGCCCAGAAGGCTGCCACAGAAACACTGTGACTCATGGGCCCTGTTCCTGTGTCCCAGGCTCAGGGATAAATTTGGTTACAGACATCA	TGCAGCTGTGTCAAATTCAGTGCCTGTCCTAACGATGGCACGCACTGGCCCAGAAGGCTGCCATAGAAAC--TGTGACTGCTGAGCCCTGTCCCC--ATGCCAGGTTCAGG-ATGAATTTAGTCACAGACATCA
hsa-369|hg17.canFam1	TGCAGCCGTGTCAAATTCAGTACCTGTCCTATGCATGGTAGGCACTGGCCCAGAAGGCTGCCACAGAAACACTGTGACTCATGGGCCCTGTTCCTGTGTCCCAGGC-TCAGGGATAAATTTGGTTACAGACATCA	-GCAGCTATGTCAAATTCGATGCCTGCCTATCCTGTGGCCGGCACTGGTCCAAAAGGCTGCCACAGCAACACTGTGACCCATGGGCCCTGATTCCCCGCACTGGGCCTCAGGGATAAATCTGATCACAGACACCA
hsa-393|hg17.panTro1	GGCCTCCTGGTGCTTACCACAGGCTGTGTTCTTACACTGACTGTATAGAAAGAGGAGGTAGAGTAAACCTACCCCATATACACCTCAGCTCAGGCCCTGTGCCTGGTCTGTATTGTGAATGGGGGAACATAG	GGCCTCCTGGTGCTTACCACAGGCTGTGTTCTTACACTGACTGTATAGAAAGAGGAGGTAGAGTAAACCTACCCCATATACACCTCAGCTCAGGCCCTGTGCCTGGTCTGTATTGTGAATGGGGGAACATAG
hsa-393|hg17.mm5	GGCCTCCTGGTGCTTACCACAGGCTGTGTTCTTACACTGACTGTATAGAAAGAGGAGGTAGAGTAAACCTACCCCATATACACCTCAGCTCAGGCC-CTGTGCCTGGTCTGTATTGTGAATGGGGGAACATAG	GGCCTCCTTGTGCTTACCACAGGCTGTGTTCCTACACTGACTGTATAGAAAGAGGAGGCAGAATAAACCTACCCCATGTACACCTCAGCCTAGGCCACTGTGCCTGGTCTGTATTGTGAATGGGGAGACACGG
hsa-393|hg17.rn3	GGCCTCCTGGTGCTTACCACAGGCTGTGTTCTTACACTGACTGTATAGAAAGAGGAGGTAGAGTAAACCTACCCCATATACACCTCAGCTCAGGCC-CTGTGCCTGGTCTGTATTGTGAATGGGGGAACATAG	GGCCTCCTTGTGCTTACCACAGGCTGTGTTCCTACACTGACTGTATAGAAAGAGGAGGCAGAATAAA-CTACCCTGTGTACACCTCAGCCTAGGCCACCATGCCTGGTCTGTATTGTGAATGGGTAGACAGTG
hsa-393|hg17.canFam1	GGCCTCCTGGTGCTTACCACAGGCTGTGTTCTTACACTGACTGTATAGAAAGAGGAGGTAGAGTAAACCTACCCCATATACACCTCAGCTCAGGCCCTGTGCCTGGTCTGTATTGTGAATGGGGGAACATAG	AGCCTCCCAGTGCTTACCACAGGCTGTGTTCTTACACTGGCTGTACAGAAAGAGGAGGTAGAGTAAATCCACCC-ATATACACCCCAGCCTAGGCTCTTTGCCTGGTCTGTATTGTGAATGGGAGGACACGG
hsa-393|hg17.galGal2	GGCCTCCTGGTGCTTACCACA---GGCTGTGTTCTTACACTGACTGTATAGAAAGAGGAGGTAGAGTAAACCTACCCCATATACACCTCAGCTCAGGCC-CTGTGCCTGGTCTGTATTGTGAATGGGGGAACATAG	--CCTCCCCACGCTTACCGCGGGTGGCTGCGCCTCCA-ACCGCCCGCACAGAACGGGGAGGGAGAGCA---CGGCCTCGGTAACACCCCGGCCGGGGCGGCGGTGCTGCGGCCGGATTGTGACCGGGGGGACACGG
hsa-393|hg17.fr1	GGCCTCCTGGTGCTTACCACAGGCTGTGTTCTTAC---ACTGACTGTATAGAAAGAGGAGGTAGAGTAAACCTACCC----CATATACACCTCAGCTCAGGCCCTGTGCCTGGTCTGTATTGTGAATGGGGGAACATAG	--CCTCCTAATGCTTACCACAGATAGTA-CCTCACAGTACTGGCTGTATAGAAACAGGAGGGACAGTAAC-CTGCCCGGCGCATGTGCTCCGCCACTC-----GTCTGACGGAGCACTGTTGTTGA--GCAAAACACCA
hsa-396|hg17.panTro1	GAGCACCTGAATCTTTCCCATTCCTTGCTGCCTCGTGCCGGTGTGGGGACAGATGGTGCTACAGAATGAGCAGAGGAAATCCAGACAGGTTGTTTTCCATTTGTCTTGGGGCCTGTCTCTACAGCTCTGCCACATTT	GAGCACCTGAATCTTTCCCATTCCTTGCTGCCTCGTGCCGGTGTGGGGACAGATGGTGCTACAGAATGAGCAGAGGAAATCCAGACAGGTTGTTTTCCATTTGTCTTGGGGCCTGTCTCTACAGCTCTGCCACATTT
hsa-396|hg17.mm5	GAGCACCTGAATCTTTCCCATTCCTTGCTGCCTCGTGCCGGTGTGGGGACAGATGGTGCTACAGAATGAGCAGAGGAAATCCAGACAGGTTGTTTTCCATTTGTCTTGGGGCCTGTCTCTACAGCTCTGCCACATTT	--GCAC-TAAATCTTTCCCAGGCCT-GCTGCCCGGTGCCGGTCTGGGGACAGACAGTGCTATACTAC-AGCAGAGGAAATCCAGACGGGTCGTTT-CCATCCGCCCTGGGGCCTGTCTCTACAACTCTGCCACACTT
hsa-396|hg17.rn3	GAGCACCTGAATCTTTCCCATTCCTTGCTGCCTCGTGCCGGTGTGGGGACAGATGGTGCTACAGAATGAGCAGAGGAAATCCAGACAGGTTGTTTTCCATTTGTCTTGGGGCCTGTCTCTACAGCTCTGCCACATTT	CAGCACTCAAATCTTTCCCAGGCCTGCTTGCTTGGTGCTGGTCTGGGGACAGGCAGTGCTATAGTAG-AGCAGAGGAAATCCAGACGGGTCGTTT-CCATCTGTCCTGGGGCCTGTCCCTACAACTCTGCCACACTT
hsa-396|hg17.canFam1	GAGCACCTGAATCTTTCCCATTCCTTGCTGCCTCGTGCCGGTGTGGGGACAGATGGTGCTACAGAATGAGCAGAGGAAATCCAGACAGGTTGTTTTCCATTTGTCTTGGGGCCTGTCTCTACAGCTCTGCCACATTT	AAGCACCTGAATCTTTCCCATTCTTTGCTGCTCTGTGCTGGTGTGGGGACAGACGGTGCAACAGTACAAGCAGAGGAAATCCAGACAGGTTGTTTTCCATTTGTCTTGGGGCCTGTCTCTACGACTCTGCCACACCT
hsa-396|hg17.galGal2	GAGCACCTGAATCTTTCCCATTCCTTGCTGCCTCGTGCCGGTGTGGGGACAGATGGTGCT-ACAGAATGAGCAGAGGAAATCCAGACAGGTTGTTTTCCATTTGTCTTGGGGCCTGTCTCTACAGCTCTGCCACATTT	AGGCACCT-AATCTTTCCCATTCCTTGCTGTGCAGTGTGAGCCTGGGGACGCATGGTGCTGACAGAAA-AGCAGAGTAAATCCAGACAAGTGGTTCTTCATTGACT-----AATTGTCTCTACACCTCTGCAACAGTT
hsa-397|hg17.panTro1	GCCCAGGGTATGTTCACGGGGCGATGCTGCCCTCCCAGCTGGCCCAtgggtgaccctgggaacattaactgcctcacaacgtttgtgcctcagttacccgtagatgtagtgagggtaacaatacttactctcgttggtgataaggaacagct	GCCCAGGGTATGTTCACGGGGCGATGCTGCCCTCCCAGCTGGCCCATGGGTGACCCTGGGAACATTAACTGCCTCACAACGTTTGTGCCTCAGTTACCCGTAGATGTAGTGAGGGTAACAATACTTACTCTCGTTGGTGATAAGGAACAGCT
hsa-385|hg17.panTro1	CACCTGCATTCAAAAATGATCACGGGCTGCCTGTGCTCTGGTCATCAATAACGCAGGGAGAGGAATTGCTGAAAGCCGTTTCCCGTGTTTGGAGGGTTCACACCTGTCCCTTTCAAATGCTGGCGCTTTCACACAC	CACCTGCATTCAAAAATGATCACGGGCTGCCTGTGCTCTGGTCATCAATAACGCAGGGAGAGGAATTGCTGAAAGCCGTTTCCCGTGTTTGGAGGGTTCACACCTGTCCCTTTCAAATGCTGGCGCTTTCACACAC
hsa-385|hg17.mm5	CACCTGCATTCAAAAA-TGATCACGGGCTGCCTGTGCTCTGGTCATCAATAACGCAGGGAGAGGAATTGCTGAAAGCCGTTTCCCGTGTTTGGAGGGTTCACACCTGTCCCTTTCAAATGCTGGCGCTTTCACACAC	CACCTGCATTTAGAAGCCGACCATGGGCTGCGTGTGCTCTGGCCATACATGATGCAGGGAGAGGAGTTGCTGAAGGCCGTTTCCCGTGTTTGAAGGGTCCACTCC--TCCCTCTCAAATGCTGGCGCTTTCACACA-
hsa-385|hg17.rn3	CACCTGCATTCAAAAA-TGATCACGGGCTGCCTGTGCTCTGGTCATCAATAACGCAGGGAGAGGAATTGCTGAAAGCCGTTTCCCGTGTTTGGAGGGTTCACACCTGTCCCTTTCAAATGCTGGCGCTTTCACACAC	CACCTGCATTTGGAAGCCGACCACGGGCTGCCTGTGCTCTGGTCATCCATAATGCAGGGAGAGGAGTTGCTGAAAGCCATTTCCCGTGTTTGAAGGGTCCACTCC--TCCCTCTCAAATGCTGGTGCTTTCACACA-
hsa-385|hg17.canFam1	CACCTGCATTCAAAAATGATCACGGGCTGCCTGTGCTCTGGTCATCAATAACGCAGGGAGAGGAATTGCTGAAAGCCGTTTCCCGTGTTTGGAGGGTTCACACCTGTCCCTTTCAAATGCTGGCGCTTTCACACAC	CACCTGCATTCAAGAGCGATCATGGGCTGTCTGTGCTCTGGTCATTGATAATGCAGGGAGAGGAATTGTTGAAAGCAGCTTCCCGTGTTTGGAGGGTCCACACT-GTCCCTTTCAAATGCTGGTGCTTTCACACAG
hsa-543|hg17.panTro1	CTCATCCCATTCATATTTTAAAAATACTAATATTTTGTGTTTGAGCATTTTAATAGGCTCAGAAACTTAAAAATGATGTTTCTTTTCTAACAACATACTCTTTTCAATGGGATATTATGGTTGTTATTATTTAACATGACATTTAGGGACTCAACATACATTAAGGTGATGGCACTAAGATAAATGTAGAAATAACCAGTACCATGTAATTTTCATAAGTGCTTAAATTGTTGGTAAACAATTTTATGAGTTGGA	CTCATCCCATTCATATTTTAAAAATACTAATATTTTGTGTTTGAGCATTTTAATACGCTCAGAAACTTAAAAATGATGTTTCTTTTCTAACAACATACTCTTTTCAATGGGATATTATGGTTGTTATTATTTAACATGACATTTAGGGACTCAACATACATTAAGGTGATGGCACTAAGATAAATGTAGAAATAACCAGTACCATGTAATTTTCATAAGTGCTTAAATTGTTGGTAAACAATTTTATGAGTTGGA
hsa-543|hg17.mm5	CTCATCCCATTCATATTTTAAAAATACTAATATTTTGTGTTTGAGCATTTTAATAGGCTCAGAAACTTAAAAATGATGTTTCTTTTCTAACAACATA--CTCTTTTCAATGGGATATTATGGTTGTTATTATTTAACATGACATTTAGGGACTCAACATACATTAAGGTGATGGCACTAAGATAAATGTAGAAATAACCAGTACCATGTAATTTTCATAA-GTGCTTAAATTGTTGGTAAACAATTTTATGAGTTGGA	CTTACTCCATTCATACTGCAAA--TACTGAAGGTTTGTACTTTA-TATTTTAATAGACTCATACATTTA----TAATGGCAAAATTCTAAAAAAAAATTCTCTTTACAATGCAATATTATGAT-GTCATTATTTAACATGACATTTAGGGACACATCATACATTA-GAAAATGGCAATAAAATGAATGTAGAAAT-----GTACAATCTAATTTTTATAAAGAACTTAAATTTTTGAGAAATCGTTTTATGAGCTAGA
hsa-543|hg17.rn3	CTCATCCCATTCATATTTTAAAAATACTAATATTTTGTGTTTGAGCATTTTAATAGGCTCAGAAACTTAAAAATGATGTTTCTTTTCTAACAACATACTCTTTTCAATGGGATATTATGGTT-GTTATTATTTAACATGACATTTAGGGACTCAACATACATTAAGGTGATGGCACTAAGATAAATGTAGAAATAACCAGTACCATGTAATTTTCATAA-GTGCTTAAATTGTTGGTAAACAATTTTATGAGTTGGA	CTCG-CCCATGCATA-TGCAGA--TACTAAAGGATTGTGTGTTA-TATTTTAATAGACTCATACATTTA----TAATGGCAAATCTCTAAAAATC--CTCTTTACAATGCAATATCATGATTTGTCATTATTTAACATGACATTTGGGGACACATCAGACATTA-GAAAATGGCAATAAAATGAATGTAGAAGT-----GTACAGTCTAATTTTTATGAAGAACTTAAACTTTTGAGAAATCATTTTATGAGCTGGA
hsa-543|hg17.canFam1	CTCATCCCATTCATAT----TTTAAAAATACTAATATTTTGTGTTTGAGCATTTTAATAGGCTCAGAAACTTAAAAATGAT--GTTTCTTTTCTAACAACATACTCTTTTCAATGGGATATTATGGTTGTTATTATTTAACATGACATTTAGGGACTCAACATACATTAAGGTGATGGCACTAAGATAAATGTAGAAATAACCAGTACCATGTAATTTTCATAA-GTGCTTAAATTGTTGGTAAACAATTTTATGAGTTGGA	CTCATCTCATTCACCTGGGATTAAAG--CATTAAAA---TCTGCTT---TACTTTAGTAGGTTCACAAATTTATAAATGATAAGTTTCTTTTCTAAAGGCGTATTTTTTACAGTGGAACATTATACTT-----TACTTAACATGACATTTAGGAAC--AGTATACATTAAAGTGATGGCAATAA----AATGTAGAAATAATCACTGATGTAAAACTTTCATAAAATAATTAAATTATTGGTAATCAGTTTCATGAGTTGGA
hsa-879|hg17.panTro1	gggccagtggcgcaatggataacgcgtctgactacggatcagaagattccaggttcgactcctggctggctcg	gggccagtggcgcaatggataacgcgtctgactacggatcagaagattccaggttcgactcctggctggctcg
hsa-879|hg17.panTro1	gggccagtggcgcaatggataacgcgtctgactacggatcagaagattccaggttcgactcctggctggctcg	gggccagtggcgcaatggataacgcgtctgactacggatcagaagattccaggttcgactcctggctggctcg
hsa-880|hg17.panTro1	Gctggtgcaccggattacctattccgcagactgaagcctagtcttctaactcccaagcttagggaagcaccaa	Gctggtgcaccggattacctattccgcagactgaagcctagtcttctaactcccaagcttagggaagcaccaa
hsa-880|hg17.panTro1	Ggaccacgtggcctaatggataaggcgtctgacttcggatcagaagattgagggttcgaatcccttcgtggtt	Ggaccacgtggcctaatggataaggcgtctgacttcggatcagaagattgagggttcgaatcccttcgtggtt
hsa-872|hg17.panTro1	cagagacaccgcgttacccaatcgcgcaagccgacaattggctttccaaccaccaagctcgggtaggtccctgc	cagagacaccgcgttacccaatcgcgcaagccgacaattggctttccaaccaccaagctcgggtgggtccctgc
hsa-190|hg17.panTro1	ggccgggcgcggtggctcacgcctgtaatcccagctctcagggaggctaagaggcgggaggatagcttgagcccaggagttcgagacctgcctgggcaatatagcgagaccccgttctccagaaaaaggaaaaaaaaaaa-----caaaagacaaaaaaaaaataagcgtaacttccctcaaagcaacaaccccccccccccttt	ggccgggcgcggtggctcacgcctgtaatcccagctctcagggaggctaagaggcgggaggatagcttgagcccaggagttcgagacctgcctgggcaatatagcgagaccccgttctccagaaaaaggaaaaaaaaaaaaaaaacaaaagacaaaaaaaaaataagcgtaacttccctcaaagcaacaaccccccccccctttt
hsa-894|hg17.panTro1	AATTCCAGCGAGAGGCAGAGGGAGCGAGCGGGCGGCCGGCTAGGGTGGAAGAGCCGGGCGAGCAGAGCTGCGCTGCGGGCGTCCTGGGAAGGGAGATCCGGAGCGAATAGGGGGCTTCGCCTCTGGCCCAGCCCTCCCGCTGATCCCCCAGCCAGCGGTCCGCAACCCTTGCCGCATCCACGAAACTTTGCCCATAGCAGCGGGCGGGCACTTTGCACTGGAACTTACAACACCCGAGCAAGGACGCGACTCTCC	AATTCCAGCGAGAGGCAGAGGGAGCGAGCGGGCGGCCGGCTAGGGTGGAAGAGCCGGGCGAGCAGAGCTGCGCTGCGGGCGTCCTGGGAAGGGAGATCCGGAGCGAATAGGGGGCTTCGCCTCTGGCCCAGCCCTCCCGCTGATCCCCCAGCCAGCGGTCCGCAACCCTTGCCGCATCCACGAAACTTCGCCCATAGCAGCGGGCGGGCACTTTGCACTGGAACTTACAACACCCGAGCAAGGACGCGACTCTCC
hsa-894|hg17.mm5	AATTCCAGCGAGAGGCAGAGGGAGCGAGCGGGCGGCCGGCTAGGGTGGAAGAGCCGGGCGAGCAGAGCTGCGCTGC-GGGCGTCCTGGGAAGGGAGATCCGGAGCGAATAGGGGGCTTCGCCTCTGG-----------------CCCAGCCCTCCCGCTGATCCCCCAGCCAGCGGTCCGCAACCCTTGCCGCATCCACGAAACTTTGCCCATAGCAGCGGGCGGGCACTTTGCACTGGAACTTACAACACCCGAGCAAGGACGCGACTCTCC	AATTCCAGCGAGAGACAGAGGGAGTGAGCGGACGGT---------TGGAAGAGCCGTGTGTGCAGAGCCGCGCTCCGGGGCGACCTAAGAAGGCAGCTCTGGAGTGA--GAGGGGCTTTGCCTCCGAGCCTGCCGCCCACTCTCCCCAACCCTGCGACTGACCCAACA-TCAGCGG-CCGCAACCCTCGCCGCCGCTGGGAAACTTTGCCCATTGCAGCGGGCAGACACTTCTCACTGGAACTTACAATCTGCGAGCCAGGACAGGACTCCCC
hsa-894|hg17.rn3	AATTCCAGCGAGAGGCAGAGGGAGCGAGCGGGCGGCCGGCTAGGGTGGAAGAGCCGGGCGAGCAGAGCTGCGCTGCGGGCGTCCTGGGAAGGGAGATCCGGAGCGAATAGGGGGCTTCGCCTCTGG-----------------CCCAGCCCTCCCGCTGATCCCCCAGCCAGCGGTCCGCAACCCTTGCCGCATCCACGAAACTTTGCCCATAGCAGCGGGCGGGCACTTTGCACTGGAACTTACAACACCCGAGCAAGGACGCGACTCTCC	AATTCCAGCGAGAGACAGAGGGAGTGAGCGGGCGGGT--------TGGAAGAGCCCAGTGTGCAGAGCCCCACTCCGGGCTTCCTAGGAAGGCAGCTCTGGAGTGA--GAAGGGCTTTGCCTCCAGGCTTGCTGCCTCCTCGACCCAATCCTCCCGCTGACCCAACA-TCAGCGG-TCGCAACCCTCGCCGCCTCTGGGAAACTTTGCCCATTGCAACGGGCAGACACTTCTCACTGGAACTTACAATCTGCGAGCCAGGACAGGACTCCCC
hsa-894|hg17.canFam1	AATTCCAGCGAGAGGCAGAGGGAGCGAGCGGGCG-GCCGGCTAGGGTGGAAGAGCCGGGCGAGCAGAGC-----------TGCGCTGCGGGCGTCCT-GGGAAGGGAGATCCGGAGCGAATAGGGGGCTTCGCCTCTGGCCCAGCCCTCCCGCTGATCCCCCAGCCAGCGGTCCGC---AACCCTTGCCGCATCCACGAAACTTTGCCCATAGCAGCGGGCGGGCACTTTGCAC------------------TGGAACTTACAACACCC---GAGCAAGG---ACGCGACTCTCC	AATCCCTGCGAGAGACAGAGGGAGCGAGCGGGCGCGTCCGCCCGGGTGGAAGAGCAGAGCGAGCGGAGAGCGAGCCGAGGGGCGCTCCGGGCGCCCCGGGGAAGGGAGACCCGGAGTCACAGGGGGGCCTCTcc--------------gccgccgagcccccg-cccgcggggcgcgcgaccccccgccgcTCCCACGGAACTTTGCCCGCCGCCGCGGGCGGACACTTGGCTCCCCCCCTCCTCCCCTTTTTGGAACTTACAACCACCCGAGAGCGAGGAGAACGCGACTCTCC
hsa-227|hg17.panTro1	GAATTCACACTCACTCTGCTCTTTTAAAATGTTCACTTTTATCACTGTGCATTTTCCCAAGCCTTATCCCTCAGGATCAAAGAAAGGGCCTAGGCTTTAATTAATGATCTCTCCTATGTTTTACCAAGGGCACTGGTCTCTCGAGC-TTGCAGTGGGTTGCAAGGGATTAGAGGGTGTATTTGCAGCAAAACTTCTGTACCGGCACTCGCTCTGTATATATAGTCTCTTCCAATCTGCTTTTAGAGATCTTTTCTT	GAATTCACACTCATTCTGCTCTTTTAAAATGTTCACTTTTATCGCTGTGCATTTTCCCAAGCCTTATTCCTCAGGATCAAAGAAAGGGCCTAGGCTTTAATTAATGATCTCTCCTATGTTTTACCAAGGGCACTGGTCTCTCGAGCCTTGCAATGGGTTGCAAGGGATTAGAGGGTGTATTTGCAGCAAAACTTTTGTACCGGCACTTGCTCTGTATATATAGTCTCTTCCAATTTGCTTTTAGAGATCTTTTCTT
hsa-227|hg17.canFam1	GAATTCACACTCACTCTGCTCTTTTAAAATGTTCACTTTTATCACTGTGCATTTTCCCAAGCCTTATCCCTCAGGATCAAAGAAAGGGCCTAGGCTTTAATTAATGATCTCTCCTATGTTTTACCAAGGGCACTGGTCTCTCGAGCTTGCAGTGGGTTGCAAGG-GATTAGAGGGTGTATTTGC---------AGCAAAACTTCTGTACCGGCACTCGCTCTGTATATATAGTCTCTTCCAATCTGCTTTTAGAGATCTTTTCTT	GAATTTGCACTCTTCCTGCATATATAAAATTTACATGTCTATCACTATGCATTTTC------------CCTCAGGATCAAGGAAGGGACCCAGGTTTTAATTAATGATCTCTCTCATGTTTTATTAAGGGCCCTGGTCTCTAGAGCTTGTCATGAGTTGCAGGGTAATCTGAGAATGTATTTCCTGTCATTCTAGCAAACCTTCTGTGTAGGCACTTGCCCTGCCTATGTAGTCTTTTCTGATTTATTTTTAGAGATCTTTTCTC
hsa-227|hg17.galGal2	GAATTCACACTCACTCTGCTCTTTTAAAATGTTCACTTTTATCACTGTGCATTTTCCCAAGCCTTATCCCTCAGGATCAAAGAAAGGGCCTAGGCTTTAATTAATGATCTCT----CCTATGTTTTACCAAGGGCACTGGTCTCTCGAGCTTGCAGTGGGTTGCAAGGGATTAGAGGGTGTATTTGCAGCAAAACTTCTGTACCGGCACTCGCTCTGTATATATAGTCTCTTCCA---ATCTGCTTTTAGAGATCTTTTCTT	GAATTAAAATCCATTTATTATGTATAAAACTTTCATATAAAATATCATACCTTTTTCCTTTCTGTCTTCTGAAATGTAAGAGCAA-GCTCCAGATTCTAATGAAGAATTTCTTGCCTTCATGTTTTATTAAGGCTCTTGTGCGCTGATGCTTGGGATGAGTTCAGGTGAAATAAA------------GGCACA----CTGTTTAATTATTTGTCCTGTTGCCTTAGAAACATCTGAATATCTGCCTT--------TTTTTTT
hsa-514|hg17.panTro1	tccaacatggatagtctgggaggtcactctccccaggctctgtggaagtggtgttggggagcatagacgtttggtccatgacgtacagtacagcccctttccacaatgctggagatgaagctgggtctcctgtctgcgcctgcatattcctatagcttccctgagtcctgtggatgatgactggtgagacaaatcgtgcaggaaacaAGT	tccaacatggatagcctgggaggtcactctccccaggctttgtggaagtggtgttggggagcatagacgtttggtccatgaagtacagtacagcccctttccacaatgttggagatgaagctgggtctcctgtctgcgcctgcatattcctatagcttccctgagtcctgtggatgatgactggtgagacaaatcgtgcaggaaacaTGT
hsa-517|hg17.panTro1	tccaacgtggataccctgggaggtcactctccccaggctctgtccaagtggcataggggagcttagggctctgccccatgatgtacagtccctttccacaacgttgaagatgaagctgggcctcgtgtctgcgcctgcatattcctacagcttcccag	tccaacgtggataccctgggaggtcactctccccaggctctgtccaagtggcataggggagcttagggctctgccccatgatgtacagtccctttccacaacgttgaagatgaagctgggcctcgtgtctgcgcctgcatattcctacagcttcccag
hsa-162|hg17.panTro1	tccaacatggacagactcaggaagtcactctccccggctctgttcaagtggcacagaggggcccagggctctgcccgacgatgtaca	tccaacatggacagactcaggaagtcactctccccagctctgttcaagtggcacagaggggcccagggctctgcccgacgatgtaca
hsa-915|hg17.panTro1	CTGAGGGTCCCCACCTGGGACCCTTGAGAGTATCAGGTCTCCCACGTGGGAGACAAGAAATCCCTGTTTAATATTTAAACAGCAGTGTTCCCC	CTGAGGGTCCCCACCTGGGACCCTTGAGAGTATCAGGTCTCCCACGTGGGAGACAAGAAATCCCTGTTTAATATTTAAACAGCAGTGTTCCCC
hsa-915|hg17.mm5	CTGAGGGTCCCCACCT---GGGACCCTTGAGAGTATCAGGTCTCCCACGTGGGAGACAAGAAATCCCTGTTTAATATTTAAACAGCAGTGTTCCCC	CTGAGG--CACCATCTCAGGGGGGCCCAGGCAGCATCTGGTCTCCCTTCCGGGGGACAAGACATCCCTGTTTAATATTTAAACAGCAGTGTTCCCA
hsa-915|hg17.rn3	CTGAGGGTCCCCACCTGGGACCCTTGAGAGTATCAGGTCTCCCACGTGGGAGACAAGAAATCCCTGTTTAATATTTAAACAGCAGTGTTCCCC	CTGAGGCACCTGTCTCAGGGGCCCAGGCAGCATCTGGTCTCCCTTCTGGGGGACAAGACATCCCTGTTTAATATTTAAACAGCAGTGTTCCCA
hsa-915|hg17.canFam1	CTGAGGGTCCCCACCT-GGGACCCTTGAGAGTATCAG---GTCTCCCACGTGGGAGACAAGAAATCCCTGTTTAATATTTAAACAGCAGTGTTCCCC	CCAAGGGTACCCACCTTGAGGCCCATGGAAGCATCAGGAAGTCTTCCAGGTGGGAGACAAAACAACCCTGTTTAATATTTAAACAGCAGTGTTCCCC
hsa-921|hg17.panTro1	GTATGTGAAAGTGTAAAATAGAATGTTACTTTGGAATGACTATAAACATTAAAAGAAGACTGGAAGCATAC	GTATGTGAAAGTGTAAAATAGAATGTTACTTTGGAATGACTATAAACATTAAAAGAAGACTGGAAGCATAC
hsa-921|hg17.mm5	GTATGTGAAAGTGTAAAATAGAATGTTACTTTGGAATGACTATAAACATTAAAAGAAGACTGGAAGCATAC	-------ACATTTCAAAAAA-------------------------------AAAAAAAATCCAAGCCACAC
hsa-921|hg17.rn3	GTATGTGAAAGTGTAAAATAGAATGTTACTTTGGAATGACTATAAACATTAAAAGAAGACTGGAAGCATAC	---------------------------------------------ACATTTAAAAAAAATCAAAGCCACAC
hsa-921|hg17.canFam1	GTATGTGAAAGTGTAAAATAGAATGTT-ACTTTGGAATGACTATAAACATTA-AAAGAAGACTGGAAGCATAC	GTACATGAAAGTGCTGAAGAAAAAGTTTACTTTGGAATGGCTATAAGCATTAAAAAAAAGACAGAAAATGTAC
hsa-924|hg17.panTro1	GTATGTGAAAGTGTAAAATAGAATGTTACTTTGGAATGACTATAAACATTAAAAGAAGACTGGAAGCAT	GTATGTGAAAGTGTAAAATAGAATGTTACTTTGGAATGACTATAAACATTAAAAGAAGACTGGAAGCAT
hsa-924|hg17.mm5	GTATGTGAAAGTGTAAAATAGAATGTTACTTTGGAATGACTATAAACATTAAAAGAAGACTGGAAGCAT	-------ACATTTCAAAAAA-------------------------------AAAAAAAATCCAAGCCAC
hsa-924|hg17.rn3	GTATGTGAAAGTGTAAAATAGAATGTTACTTTGGAATGACTATAAACATTAAAAGAAGACTGGAAGCAT	---------------------------------------------ACATTTAAAAAAAATCAAAGCCAC
hsa-924|hg17.canFam1	GTATGTGAAAGTGTAAAATAGAATGTT-ACTTTGGAATGACTATAAACATTA-AAAGAAGACTGGAAGCAT	GTACATGAAAGTGCTGAAGAAAAAGTTTACTTTGGAATGGCTATAAGCATTAAAAAAAAGACAGAAAATGT
hsa-876|hg17.panTro1	ccaaggtaccacattaccaatcgtgagacctgagacttaggtcgctaggctcaagtttagagccaccttgga	ccaaggtaccacattaccaatcgtgagacctgagacttaggtcgctaggctcaagtttagagccaccttgga
hsa-864|hg17.panTro1	cgtaaccaccaagtcaccatcttaagagcggacggtgcgccctccgggcccaagctaagggccggttacgt	cgtaaccaccaagtcaccatcttaagagcggacggtgcgccctccgggcccaagctaagggccggttacgt
hsa-864|hg17.panTro1	cgtaaccaccaagtcaccatcttaagagcggacggtgcgccctccgggcccaagctaagggccggttacgt	cgtaaccaccaagtcaccatcttaagagcggacggtgcgccctccgggcccaagctaagggccggttacgt
hsa-864|hg17.panTro1	cgtaaccaccaagtcaccatcttaagagcggacggtgcgccctccgggcccaagctaagggccggttacgt	ACCaatcaccaagtcaccatcttaagagcagacagtgtgcccttcggccccaagctaagggccggctatgt
hsa-865|hg17.panTro1	gcattggtggttcagtggtagaattctcgcctcccacgcgggagacccgggttcaattcccggccaatgca	gcattggtggttcagtggtagaattctcgcctcccacgcgggagacctgggttcaattcccggccaatgca
hsa-865|hg17.panTro1	cgtaaccaccaagtcaccatcttaagagcggagggtgcgccctctgggcccaagttaagggccggttacgt	cgtaaccaccaagtcaccatcttaagagcggagggtgcgccctctggacccaagttaagggccggttacgt
hsa-866|hg17.panTro1	gcgttggtggtatagtggttagcatagctgccttccaagcagttgacccgggttcgattcccggccaacgca	gcgttggtggtatagtggttagcatagctgccttccaagcagttgacccgggttcgattcccggccaacgca
hsa-330|hg17.panTro1	TAGGGGGCGCCGCGTTGGAACGCCCGAAGAGGTGCTGCTGGGGTGGTTGGAAGCCGGTGGGGGGCGGGTGTATGGCGGCTAGGCCTGGAAGACCACGAGGACCGCTAGCGCCGTGGGGTCACTCTTCCTCATGCCACAGGTTGCCGAGCCTCGGGGGAGAGGTGGGGTCCCAGGGGCCAACCCTTGGGTGTGTTGATGGCGGCAGGCTAACCCAGCCAACGGGGTGCCACTGCCGGGCAAGGTGAGGAGCAAGAA	TAGGGGGCGCCGCGTTGGAACGCCCGAAGAGGTGCTGCTGGGGTGGTTGGAAGCTGTTGGGGGGCGGGTGTATGGCGGCTAGGCCTGGAAGACCACGAGGACCGCTAGCGCCGTGGGGTCACTCTTCCTCATGCCACAGGTTGCCGAGCCTCGGGGGAGAGGTGGGGTCCCAGGGGCCAACCCTTGGGTGTGTTGATGGCGGCAGGCTAACCTAGCCAACGGGGTGCCGCTGCCGGGCAAGGTGAGGAGCAAGAA
hsa-330|hg17.mm5	TAGGGGGCGCCGCGTTGGAACGCCCGAAGAGGTG----CTGCTGGGGTGGTTGGAAGCCGGTGGGGGGCGGGTGTATGGCGGCTAGGCCTGGAAGACCACGAGGACCGCTAGCGCCGTGGGG-TCACTCTTCCTCATGCCACAGGTTGCCGAGCCTCGGGGGAGAGGTGGGG---TCCCAGGGGCCAACCCTTGGGTGTGTTGATGGCGGCAGGCTAACCCAGCCAACGGGG--TGCCACTGCCGGG----CAAGGTGAGGAGCAAGAA	TAGGGGGCGCCGCGTTGGAACGCCCAAAGAGGTTGTGCTTGCTGGGTTGGTTGGAAGCGGTTGGCGGGCGGGCGTATGGCGGCCAGGCCTAGAAGGCCACGGTCGCCGTGAGTGCCTTGGGGGCCAAGCTTTTTGATGCCCTAAATCGCCAAGGCAAGGTGGGAAGGTCAGGGACCCCCATGGACCATCCCTTGGGC-TCATGATGGCGGTAGGCTAACTCACTACACAGAGAGGGCTATCGCCGAGGCACCGCGGAGAGAGGCT----
hsa-330|hg17.rn3	TAGGGGGCGCCGCGTTGGAACGCCCGAAGAGGTG----CTGCTGGGGTGGTTGGAAGCCGGTGGGGGGCGGGTGTATGGCGGCTAGGCCTGGAAGACCACGAGGACCGCTAGCGCCGTGGGG--TCACTCTTCCTCATGCCACAGGTTGCCGAGCCTCGGGGGAGAGGTGGGG---TCCCAGGGGCCAACCCTTGGGTGTGTTGATGGCGGCAGGCTAACCCAGCCAACGGGG--TGCCACTGCCGGG----CAAGGTGAGGAGCAAGAA	AAGGGGGCGCCGCGTTGGAACGCCCAAAGAGGTTGTGCTTGCTGGGTTGGTTGGAAGCAGTTGGCGGGCGGGCGTATGGCGGTCAGGCCTAGAAGGCCACGGTCGCCGTAAGTTCCTTGGGGGATCAAGCTTTTTGATCCCCTAACTTGCCAAGGCAAGGTGGGAAGGTCAGGGACACCCATGGACCATCTCTTGGGC-TCATAATGGCGGTAGGCTAACCCACTTCACAGAGAGGGCTATCGCCGAGGCACCGCGAAGAGAGGCT----
hsa-330|hg17.canFam1	TAGGGGGCGCCGCGTTGGAACGCCCGAAGAGGTG---CTGCTGGGGTGGTTGGAAGCCGGTGGGGGGCGGGTGTATGGCGGCTAGGCCTGGAAGACCACGAGGACCGCTAGCGCCGTGGGGTCACTCTTCCTCATGCCACAGGTTGCCGAGCCTCGGGGGAGAGGTGGGG---TCCCAGGGGCCAACCCTTGGGTGTGTTGATGGCGGCAGGCTAACCCAGCCAACGGGG--TGCCACTGCCGGG-CAAGGTGAGGAGCAAGAA	TAGGGGGCGCCGCGTTGGAACGCCCCAAGAGGTTGTGCTGCTGGGGTGGTTGGAAGCGGTTGGTGGGCGTGCGTATGGCGGCCAGGCCTGGGACGCCACGAGGCTCACTGGCGCCGTGGGGTCACTCTTCCCAAAGCCACAAGTCGCCAAGGCTGGAAGGGAAGGTCTGGGCCTACCAGGAGACAACCCTAGGGC-T--------CGATGGGCAAACCCACCCTCCCGAGGGGACCGCCGATGAGGCCAGGCGAGGAGGAAGAA
hsa-533|hg17.panTro1	TCTAGATTCTTACAGATTTCATTATTTGAAAATAAAGATAAACTTGCCTCATTACTTTTTATTAAAAATACTTTTGAACATATATAATTTAATCATTCCCGTGACTAAAGTTCAAACATTCTGATGAACTTCTTTCCCTAGGTAAACCAGCATATAACTTTGTAGTAGAACAAAGTTACATTCCATTTCGTTATAAATTCCTTTAGAAAGACAAGTTTCAAAAATTATTTCTCTCAAAGTGTATCATTGTGACAC	TCTAGATTCTTACAGATTTCATTATTTGAAAATAAAGATAAACTTGCCTCATTACTTTTTATTAAAAATACTTTTGAACATATATCATTTAATCATTCCCGTGACTAAAGTTCAAACATTCTGATGAACTTCTTTCCCTAGGTAAACCAGCATATAACTTTGTAGTAGAACAAAGTTACATTCCATTTCGTTATAAATTCCTTTAGAAAGACAAGTTTCAAAAATTATTTCTCTCAAAGTGTATCATTGTGACAC
hsa-533|hg17.canFam1	TCTAGATTC-----TTACAGATTTCATTATTTGAAAA-----------------------------------------------------------------TAAAGATAAACTTGC---CTCATTACTTTTTATTAAAAATACTTTTGAAC----ATATATAATTTAATCATTCCCGTGACTAAAGTTCAAACATTCTGATGAACTTCTTTCCCTAGGTAAACCAGCATA-TAACTTTGTAGTAGAACAAAGTTACATTCCATTTCGTT-ATAAATTCCTTTAGAAAGACAAGTTTCAAAA-ATTATTTCTCTCAAAGTGTATCATTGTGACAC	TCTAGGTCCTTTAGTTATAGATTTCattattagaaaatattcattattttttcatttattcatatatgaaaatatattattGACATTCATTATATTCATTATTAGTGATAATTTTTCCTTCTTATTACTTTCTCTTAAAAATACTTTAAAGCTATGTTATAACATTTATTTCTTCTAATGATCTATGTTTAAAAATTCTGATGAACTCCTTCTCCTAGATAAGCCAGTATATTAACTTCATAGTAGAAAAAAGTTATATTTCATTTTGTTCATGGATTTATCTTAAAAAACAAATTTCAAAACATTGTGTCATTCAAAATTTACAAGGTTGAC-C
hsa-204|hg17.panTro1	CCGCCAACAGCCAGAACGGCTTCTCCCCGCGGTTTGTCACTGATCCGCAGGGCCCGGAAGGGCCTTCGTCTTACCCGGGATCCACCTCTCCCCTCATCTTCCCTGCCTACCTCTTCATCCCACCTTCTGTCCTTGGAGAAACTCCCTCCTCCTCGCTGCCTGCCGGGCTTCGGAGTGACTCGGCAGAGACAGAGGCACAGGGGCTGCCCTGCTGCTCACCGGTCCACCCATCTGCCTGGTCTTCTGGAGCTGAGG	CCGCCAACAGCCAGAACGGCTTCTCCCCGCGGTTTGTCACTGATCCGCAGGGCCCGGAAGGGCCTTCGTCTTACCCGGGATCCACCTCTCCCCTCATCTTCCCTGCCTGCCTCTTCATCCCACCTTCTGTCCTTGGAGAAACCCCCTCCTCCTCGCTGCCTGCCGGGCTTCGGAGTGACTCGGCAGAGACAGAGGCACAGGGGCTGCCCTGCTGCTCACCGGTCCACCCATCTGCCTGGTCTTCTGGAGCTGAGG
hsa-204|hg17.mm5	CCGCCAACAGCCAGAACGGCTTCTCCCCGCGGTTTGTCACTGATCCGCAGGGCCCGGAAGGGCCTTCGTCTTACCCGGGATCCACCTCTCCCCTCATCTTCCCTGCCTACCTCTTCATCCCACCTTCTGTCCTTGGAGAAACTCCCTCCTCCTCGCTGCCTGCCGGGCTTCGGAGTGACTCGGCAGAGACAGAGGCACAGGGGCTGCCCTGCTGCTCACCGGTCCACCCATCTGCCTGGTCTTCTGGAGCTGAGG	CCGCCAACAGGCAAAGCGGCTTCCCTCCGCGGTTTGTCAATAATCCGCGCTGTCCGGAAGGGCCTTCGTCTTACCCGGGTTCCACCT-TCCCTGTATCTT-TCTGCTTACTTCCTTACCCCACACCCTGTCCTTGAAGGAAC-CCCTTCTCCTCGCTGCCTGTAGGGGTTCGGAGTGACTCCTCAGAGCCAGAGGCA-----------CTTCTGCTCACCGGTCCG-CAAGCTGCCTGGTCTGCTGAAGCTGACG
hsa-204|hg17.rn3	CCGCCAACAGCCAGAACGGCTTCTCCCCGCGGTTTGTCACTGATCCGCAGGGCCCGGAAGGGCCTTCGTCTTACCCGGGATCCACCTCTCCCCTCATCTTCCCTGCCTACCTCTTCATCCCACCTTCTGTCCTTGGAGAAACTCCCTCCTCCTCGCTGCCTGCCGGGCTTCGGAGTGACTCGGCAGAGACAGAGGCACAGGGGCTGCCCTGCTGCTCACCGGTCCACCCATCTGCCTGGTCTTCTGGAGCTGAGG	CCGCCAACAGGCAAAGCGGCTTTCCTCCGCGGTTTGTCAATAATCCGCGCTGTCCGGAAGGGCCTTCGCCTTACCCGGGTTCCACCT-TCCCTGTATCTT-TCTGCTTACTTCCTCATCCCACACTCTGTCCTTGGAGGAAC-CCCTTCTCCTCGCTGCCTGTAGGGGTTCGGAGTGACTCCACAGAGCCAGAGGCG-----------CTTCTGCTCACCGGTCCG-CAAGCTGCCTGGTCTGCTGAAGCTGACG
hsa-204|hg17.canFam1	CCGCCAACAGCCAGAACGGCTTCTCCCCGCGGTTTGTCACTGATCCGCAGGGCCCGGAAGGGCCTTCGTCTTACCCGGGATCCACCTCTCCCCTCATCTTCCCTGCCTACCTCTTCATCCCACCTTC-TGTCCTTGGAGAAACTCCCTCCTCCTCGCTGCCTGCCGGGCTTCGGAGTGACTCGG---CAGAGACAGAGGCACAGGGGCTGCCCTGCTGCTCACCGGTCCACCCATCTGCCTGGTCTTCTGGAGCTGAGG	CCGCCAACAACCACGGCGGCTTCCCCCGCGGTTTTGTCAGGCATCTGCAGGTCCCGGAAGGGGCTTCGTCTTACCCGGGATCCACCT-CCACTTCATCCTCCCTGCCGGCCTCCTCACTCCACCCCCGTGCCCTTGAAGAAACCCCTTCCTCCTCGCTGCCTGCCGGGGTTCGGAGTCACTCCGCCTCGCAACCAGAGGCGTGGGGGCTGCGCCGCTGTGCACGAGTCCGCCCGCCCGCCGGGTCTTCTGGAGCTGAGG
hsa-204|hg17.galGal2	CCGCCAACAGCCAGAACGGCT---------TCTCCCCGCGGTTTGTCACTGATCCGCAGGGCCCGGAA-GGGCCTTCGTCTTACCCGGGATCCACCTCTCCCCTCATCTT-----CCCTGCCTACCTCTTCATCCCACCTTCTGTCCTTGGAGAAACTCCCTCCTCCTCGCTGCCTGCCGGGCTTCGGAGTGACTCGGCAGAGACAGAGGCACAGGGGCTGCCCTGCTGCTCACCGGTCCACCCATCTGCCTGGTCTTCTGGAGCTGAGG	CCTCAAATACCCCGTGCGGCTCCAGCCAAGCCTCACCAGAGGTACTTAGCAATATTGGATTCCCAGAACGCAGGTTCGCTTTCCTCA----CCGCCG-CCCCCGCCTCCCCGAGCCGTCGCCTGCCTATTTGCCACGC---C---------AGAAAAGCCCTTTAAACTGCGGAGCTCTGGGCTAAAAAGTG------T------------------------TTGCTGATCTCTTCGCCTCCGCACCGCC------------GCTAAAC
hsa-641|hg17.panTro1	GGGTGAGGTAGTAGGTTGTATAGTTTGGGGCTCTGCCCTGCTATGGGATAACTATACAATCTACTGTCTTTCCT	GGGTGAGGTAGTAGGTTGTATAGTTTGGGGCTCTGCCCTGCTATGGGATAACTATACAATCTACTGTCTTTCCT
hsa-641|hg17.mm5	GGGTGAGGTAGTAGGTTGTATAGTTTGGGGCTCTGCCCTGCTATGGGATAACTATACAATCTACTGTCTTTCCT	GGGTGAGGTAGTAGGTTGTATGGTTTTGGGCTCTGCCCCGCTCTGCGGTAACTATACAATCTACTGTCTTTCCT
hsa-641|hg17.rn3	GGGTGAGGTAGTAGGTTGTATAGTTTGGGGCTCTGCCCTGCTATGGGATAACTATACAATCTACTGTCTTTCCT	GGGTGAGGTAGTAGGTTGTATGGTTTTGGGCTCTGCCCCGCTCTGCGGTAACTATACAATCTACTGTCTTTCCT
hsa-641|hg17.canFam1	GGGTGAGGTAGTAGGTTGTATAGTTTGGGGCTCTGCCCTGCTATGGGATAACTATACAATCTACTGTCTTTCCT	GGGTGAGGTAGTAGGTTGTATAGTTTGGGGCTCTGCCCTGCTCTG-GGTAACTATACAATCTACTGTCTTTCCT
hsa-641|hg17.fr1	GGGTGAGGTAGTAGGTTGTATAGTTTGGGGCTCTGCCCT--GCTATGGGATAACTATACAATCTACTGTCTTTCCT	GGGTGAGGTAGTAGGTTGTATAGTTTTAGGGTCATTCCCAAACTGTCAGATGACTATACAACTTACTGTCTTTCCC
hsa-641|hg17.danRer1	GGGTGAGGTAGTAGGTTGTATAGTTTGGGGCTCTGCCCT--GCTATGGGATAACTATACAATCTACTGTCTTTCCT	GGGTGAGGTAGTAGGTTGTATAGTTTGAGGGTTTAACCCTTGCTGTCAGATAACTATACAACTTACTGTCTTTCCC
hsa-644|hg17.panTro1	CCTAGGAAGAGGTAGTAGGTTGCATAGTTTTAGGGCAGGGATTTTGCCCACAAGGAGGTAACTATACGACCTGCTGCCTTTCTTAGG	CCTAGGAAGAGGTAGTAGGTTGCATAGTTTTAGGGCAGGGATTTTGCCCACAAGGAGGTAACTATACGACCTGCTGCCTTTCTTAGG
hsa-644|hg17.mm5	CCTAGGAAGAGGTAGTAGGTTGCATAGTTTTAGGGCAGGGATTTTGCCCACAAGGAGGTAACTATACGACCTGCTGCCTTTCTTAGG	CCTAGGAAGAGGTAGTAGGTTGCATAGTTTTAGGGCAGAGATTTTGCCCACAAGGAGTTAACTATACGACCTGCTGCCTTTCTTAGG
hsa-644|hg17.rn3	CCTAGGAAGAGGTAGTAGGTTGCATAGTTTTAGGGCAGGGATTTTGCCCACAAGGAGGTAACTATACGACCTGCTGCCTTTCTTAGG	CCTAGGAAGAGGTAGTAGGTTGCATAGTTTTAGGGCAGAGATTTTGCCCACAAGGAGTTAACTATACGACCTGCTGCCTTTCTTAGG
hsa-644|hg17.canFam1	CCTAGGAAGAGGTAGTAGGTTGCATAGTTTTAGGGCAGGGATTTTGCCCACAAGGAGGTAACTATACGACCTGCTGCCTTTCTTAGG	CCTAGGAAGAGGTAGTAGGTTGCATAGTTTTAGGGCAGGGATTTTGCCCACAAGGAGGTAACTATACGACCTGCTGCCTTTCTTAGG
hsa-644|hg17.galGal2	CCTAGGAAGAGGTAGTAGGTTGCATAGTTTTAGGGCAGGGATTTTGCCCACAAGGAGGTAACTATACGACCTGCTGCCTTTCTTAGG	CCTAGGAAGAGGTAGTGGGTTGCATAGTTTTAGGGCAGGGATTTTGCTCACAAGGAGGTAACTATACAACCTGCTGCCTTTCTTAGG
hsa-736|hg17.panTro1	AGGCTGAGGTAGTAGTTTGTACAGTTTGAGGGTCTATGATACCACCCGGTACAGGAGATAACTGTACAGGCCACTGCCTTGCCA	AGGCTGAGGTAGTAGTTTGTACAGTTTGAGGGTCTATGATACCACCCGGTACAGGAGATAACTGTACAGGCCACTGCCTTGCCA
hsa-736|hg17.mm5	AGGCTGAGGTAGTAGTTTGTACAGTTTGAGGGTCTATGATACCACCCGGTACAGGAGATAACTGTACAGGCCACTGCCTTGCCA	AGGCTGAGGTAGTAGTTTGTACAGTTTGAGGGTCTATGATACCACCCGGTACAGGAGATAACTGTACAGGCCACTGCCTTGCCA
hsa-736|hg17.canFam1	AGGCTGAGGTAGTAGTTTGTACAGTTTGAGGGTCTATGATACCACCCGGTACAGGAGATAACTGTACAGGCCACTGCCTTGCCA	AGGCTGAGGTAGTAGTTTGTACAGTTTGAGGGTCTATGATACCACCCGGTACAGGAGATAACTGTACAGGCCACTGCCTTGCCA
hsa-736|hg17.galGal2	AGGCTGAGGTAGTAGTTTGTACAGTTTGAGGGTCTATGATACCACCCGGTACAGGAGATAACTGTACAGGCCACTGCCTTGCCA	AGGCTGAGGTAGTAGTTTGTACAGTTTGAGGGTCTATGATACCACCCGGTACAGGAGATAACTGTACAGGCCACTGCCTTGCCT
hsa-736|hg17.fr1	AGGCTGAGGTAGTAGTTTGTACAGTTTGAGGGTCTATGATACCACCCGGTACAGGAGATAACTGTACAGGCCACTGCCTTGCCA	GGTCTGAGGTAGTTTTTTGTACAGTTTGAGGGTCTGTGATTCTGCCCCATACAGGAGCTAACTGTACAAGTGACTGCCTTGCCC
hsa-679|hg17.panTro1	TGCCCTGGCTCAGTTATCACAGTGCTGATGCTGTCTATTCTAAAGGTACAGTACTGTGATAACTGAAGGATGGCA	TGCCCTGGCTCAGTTATCACAGTGCTGATGCTGTCCATTCTAAAGGTACAGTACTGTGATAACTGAAGGATGGCA
hsa-679|hg17.mm5	TGCCCTGGCTCAGTTATCACAGTGCTGATGCTGTCTATTCTAAAGGTACAGTACTGTGATAACTGAAGGATGGCA	TGCCCTGGCTCAGTTATCACAGTGCTGATGCTGTCCATTCTAAAGGTACAGTACTGTGATAACTGAAGGATGGCA
hsa-679|hg17.rn3	TGCCCTGGCTCAGTTATCACAGTGCTGATGCTGTCTATTCTAAAGGTACAGTACTGTGATAACTGAAGGATGGCA	TGCCCTGGCTCAGTTATCACAGTGCTGATGCTGTCCATTCTAAAGGTACAGTACTGTGATAACTGAAGGATGGCA
hsa-679|hg17.canFam1	TGCCCTGGCTCAGTTATCACAGTGCTGATGCTGTCTATTCTAAAGGTACAGTACTGTGATAACTGAAGGATGGCA	TGCCCTGGCTCAGTTATCACAGTGCTGATGCTGTCCATTCTAAAGGTACAGTACTGTGATAACTGAAGGATGGCA
hsa-679|hg17.fr1	TGCCCTGGCTCAGTTATCACAGTGCTGATGCTGTCTATTCTAAAGGTACAGTACTGTGATAACTGAAGGATGGCA	TGCCCTGGTTCAGTTATCACAGTGCTGATGCTGTCCCCATCGAAGGTACAGTACTGTGATAACTGAAGGATGGCT
hsa-679|hg17.danRer1	TGCCCTGGCTCAGTTATCACAGTGCTGATGCTGTCTATTCTAAAGGTACAGTACTGTGATAACTGAAGGATGGCA	TGCCCTGGTTCAGTTATCACAGTGCTGATGCTGTCCATCTTAAAGGTACAGTACTGTGATAACTGAAGGATGGCT
hsa-684|hg17.panTro1	TGTGCATCGTGGTCAAATGCTCAGACTCCTGTGGTGGCTGCTCATGCACCACGGATGTTTGAGCATGTGCTACGGTGTCTA	TGTGCATCGTGGTCAAATGCTCAGACTCCTGTGGTGGCTGCTCATGCACCACGGATGTTTGAGCATGTGCTACGGTGTCTA
hsa-684|hg17.mm5	TGTGCATCGTGGTCAAATGCTCAGACTCCTGTGGTGGCTGCTCATGCACCACGGATGTTTGAGCATGTGCTACGGTGTCTA	TGTGCATTTTAGCCAAGTGCTCAGATGCTTGTGGTGGCTGCTTATGCACCACGAATGCTTGAGCATGTGCTATGGTACCTA
hsa-684|hg17.rn3	TGTGCATCGTGGTCAAATGCTCAGACTCCTGTGGTGGCTGCTCATGCACCACGGATGTTTGAGCATGTGCTACGGTGTCTA	TGTGTATTGTAGTCAAGTGCTCAGATGTCTGTGGTGGCTGCTTATGTATCACGGATGTTTGAGCATGTGCTATGGTATCTA
hsa-684|hg17.canFam1	TGTGCATCGTGGTCAAATGCTCAGACTCCTGTGGTGGCTGCTCATGCACCACGGATGTTTGAGCATGTGCTACGGTGTCTA	TGTGCATCGTAGTCAAATGCTCAGACTCCTGTGGTGGCTGCTCATGCACCACGGATGTTTGAGCATGTGCTACGGTGTCTA
hsa-685|hg17.panTro1	TGTGCATCGTGGTCAAATGCTCAGACTCCTGTGGTGGCTGCTTATGCACCACGGATGTTTGAGCATGTGCTATGGTGTCTA	TGTGCATCGTGGTCAAATGCTCAGACTCCTGTGGTGGCTGCTCATGCACCACGGATGTTTGAGCATGTGCTACGGTGTCTA
hsa-685|hg17.mm5	TGTGCATCGTGGTCAAATGCTCAGACTCCTGTGGTGGCTGCTTATGCACCACGGATGTTTGAGCATGTGCTATGGTGTCTA	TGTGCATTTTAGCCAAGTGCTCAGATGCTTGTGGTGGCTGCTTATGCACCACGAATGCTTGAGCATGTGCTATGGTACCTA
hsa-685|hg17.rn3	TGTGCATCGTGGTCAAATGCTCAGACTCCTGTGGTGGCTGCTTATGCACCACGGATGTTTGAGCATGTGCTATGGTGTCTA	TGTGTATTGTAGTCAAGTGCTCAGATGTCTGTGGTGGCTGCTTATGTATCACGGATGTTTGAGCATGTGCTATGGTATCTA
hsa-685|hg17.canFam1	TGTGCATCGTGGTCAAATGCTCAGACTCCTGTGGTGGCTGCTTATGCACCACGGATGTTTGAGCATGTGCTATGGTGTCTA	TGTGCATCATGGTCAAATGCTCAGACTCCT-TGGTGGCTGCTTATGCACCATGAATGTTTGAGCATGTGCTATGGTGTCTA
hsa-798|hg17.panTro1	CCTGCCGGGGCTAAAGTGCTGACAGTGCAGATAGTGGTCCTCTCCGTGCTACCGCACTGTGGGTACTTGCTGCTCCAGCAGG	CCTGCCGGGGCTAAAGTGCTGACAGTGCAGATAGTGGTCCTCTCCGTGCTACCGCACTGTGGGTACTTGCTGCTCCAGCAGG
hsa-798|hg17.mm5	CCTGCCGGGGCTAAAGTGCTGACAGTGCAGATAGTGGTCCTCTCCGTGCTACCGCACTGTGGGTACTTGCTGCTCCAGCAGG	CCTGCTGGGACTAAAGTGCTGACAGTGCAGATAGTGGTCCTCTCTGTGCTACCGCACTGTGGGTACTTGCTGCTCCAGCAGG
hsa-798|hg17.rn3	CCTGCCGGGGCTAAAGTGCTGACAGTGCAGATAGTGGTCCTCTCCGTGCTACCGCACTGTGGGTACTTGCTGCTCCAGCAGG	CCTGCTGGGACTAAAGTGCTGACAGTGCAGATAGTGGTCCTCTCTGTGCTACCGCACTGTGGGTACTTGCTGCTCCAGCAGG
hsa-798|hg17.canFam1	CCTGCCGGGGCTAAAGTGCTGACAGTGCAGATAGTGGTCCTCTCCGTGCTACCGCACTGTGGGTACTTGCTGCTCCAGCAGG	CCTGCCGGTGCTAAAGTGCTGACAGTGCAGATAGCGGTCCTC--CGTGCTACCGCACTGTGGGTACTTGCTGCTCCGGCAGG
hsa-798|hg17.fr1	CCTGCCGGGGCTAAAGTGCTGACAGTGCAGATAGTGGTCCTC-TCCGTGCTACCGCACTGTGGGTACTTGCTGCTCCAGCAGG	CCACTGTGTGATAAAGTGCTTACAGTGCAGGTAGTGATGATAACCTGGCCTACTGCAGTGTGAGCACTT-CTTTCCCA-----
hsa-743|hg17.panTro1	CCTTAGCAGAGCTGTGGAGTGTGACAATGGTGTTTGTGTCTAAACTATCAAACGCCATTATCACACTAAATAGCTACTGCTAGGC	CCTTAGCAGAGCTGTGGAGTGTGACAATGGTGTTTGTGTCTAAATTATCAAACGCCATTATCACACTAAATAGCTACTGCTAGGC
hsa-743|hg17.mm5	CCTTAGCAGAGCTGTGGAGTGTGACAATGGTGTTTGTGTCTAAACTATCAAACGCCATTATCACACTAAATAGCTACTGCTAGGC	CCTTAGCAGAGCTGTGGAGTGTGACAATGGTGTTTGTGTCCAAACCATCAAACGCCATTATCACACTAAATAGCTACTGCTAGGC
hsa-743|hg17.rn3	CCTTAGCAGAGCTGTGGAGTGTGACAATGGTGTTTGTGTCTAAACTATCAAACGCCATTATCACACTAAATAGCTACTGCTAGGC	CCTTAGCAGAGCTCTGGAGTGTGACAATGGTGTTTGTGTCCAAAACATCAAACGCCATCATCACACTAAACAGCTACTGCTAGGC
hsa-743|hg17.canFam1	CCTTAGCAGAGCTGTGGAGTGTGACAATGGTGTTTGTGTCTAAACTATCAAACGCCATTATCACACTAAATAGCTACTGCTAGGC	CCTTAGCAGAGCTGTGGAGTGTGACAATGGTGTTTGTGTCCAAACTATCAAACGCCATTATCACACTAAATAGCTACTGTTAGGC
hsa-743|hg17.fr1	CCTTAGCAGAGCTGTGGAGTGTGACAATGGTGTTTGTGTCTAAACTATCAAACGCCATTATCACACTAAATAGCTACTGC-TAGGC	CTTCTCCAGAGCTATGGAGTGTGACAATGGTGTTTGTTTCCTTTCTTTCAAACGCCATTATCACACTAAATAGCTACAGTGTGAAC
hsa-770|hg17.panTro1	TGCCAGTCTCTAGGTCCCTGAGACCCTTTAACCTGTGAGGACATCCAGGGTCACAGGTGAGGTTCTTGGGAGCCTGGCGTCTGGCC	TGCCAGTCTCTAGGTCCCTGAGACCCTTTAACCTGTGAGGACATCCAGGGTCACAGGTGAGGTTCTTGGGAGCCTGGTGTCTGGCC
hsa-770|hg17.mm5	TGCCAGTCTCTAGGTCCCTGAGACCCTTTAACCTGTGAGGACATCCAGGGTCACAGGTGAGGTTCTTGGGAGCCTGGCGTCTGGCC	TGCCGGCCTCTGGGTCCCTGAGACCCTTTAACCTGTGAGGACGTCCAGGGTCACAGGTGAGGTTCTTGGGAGCCTGGCGCCTGGCC
hsa-770|hg17.rn3	TGCCAGTCTCTAGGTCCCTGAGACCCTTTAACCTGTGAGGACATCCAGGGTCACAGGTGAGGTTCTTGGGAGCCTGGCGTCTGGCC	TGCCGGCCTCTGGGTCCCTGAGACCCTTTAACCTGTGAGGACGTCCAGGGTCACAGGTGAGGTTCTTGGGAGCCTGGCGCCTGGCT
hsa-770|hg17.canFam1	TGCCAGTCTCTAGGTCCCTGAGACCCTTTAACCTGTGAGGACATCCAGGGTCACAGGTGAGGTTCTTGGGAGCCTGGCGTCTGGCC	TGCCGGCCTCTGGGTCCCTGAGACCCTTTAACCTGTGAGGACATCCAGGGTCACAGGTGAGGTTCTTGGGAGCCTGGCGTCTGGCG
hsa-770|hg17.danRer1	TGCCAGTCTC----TAGGTCCCTGAGACCCTTTAACCTGTGAGGACATCCAGGGTCACAGGTGAGGTTCTTGGGAGCCTGGCGTCTGGCC	CTCTGACCCCAGCAAGCAACCCAGAGGTCCACCTCTCTCCCTGGACTTGCAGTAT--------AGGCACTAAGGG---TGCCCCCTGGCC
hsa-773|hg17.panTro1	TGTGATCACTGTCTCCAGCCTGCTGAAGCTCAGAGGGCTCTGATTCAGAAAGATCATCGGATCCGTCTGAGCTTGGCTGGTCGGAAGTCTCATCATC	TGTGATCACTGTCTCCAGCCTGCTGAAGCTCAGAGGGCTCTGATTCAGAAAGATCATCGGATCCGTCTGAGCTTGGCTGGTCGGAAGTCTCATCATC
hsa-773|hg17.mm5	TGTGATCACTGTCTCCAGCCTGCTGAAGCTCAGAGGGCTCTGATTCAGAAAGATCATCGGATCCGTCTGAGCTTGGCTGGTCGGAAGTCTCATCATC	TTTGATCACTGTCTCCAGCCTGCTGAAGCTCAGAGGGCTCTGATTCAGAAAGATCATCGGATCCGTCTGAGCTTGGCTGGTCGGAAGTCTCATCATC
hsa-773|hg17.rn3	TGTGATCACTGTCTCCAGCCTGCTGAAGCTCAGAGGGCTCTGATTCAGAAAGATCATCGGATCCGTCTGAGCTTGGCTGGTCGGAAGTCTCATCATC	TTTGATCACTGTCTCCAGCCTGCTGAAGCTCAGAGGGCTCTGATTCAGAAAGATCATCGGATCCGTCTGAGCTTGGCTGGTCGGAAGTCTCATCATC
hsa-773|hg17.canFam1	TGTGATCACTGTCTCCAGCCTGCTGAAGCTCAGAGGGCTCTGATTCAGAAAGATCATCGGATCCGTCTGAGCTTGGCTGGTCGGAAGTCTCATCATC	TGTGATCACTGTCTCCAGCCTGCTGAAGCTCAGAGGGCTCTGATTCAGAAAGATCATCGGATCCGTCTGAGCTTGGCTGGTCGGAAGTCTCATCATC
hsa-748|hg17.panTro1	TGAGCTGTTGGATTCGGGGCCGTAGCACTGTCTGAGAGGTTTACATTTCTCACAGTGAACCGGTCTCTTTTTCAGCTGCTTC	TGAGCTGTTGGATTCGGGGCCGTAGCACTGTCTGAGAGGTTTACATTTCTCACAGTGAACCGGTCTCTTTTTCAGCTGCTTC
hsa-748|hg17.mm5	TGAGCTGTTGGATTCGGGGCCGTAGCACTGTCTGAGAGGTTTACATTTCTCACAGTGAACCGGTCTCTTTTTCAGCTGCTTC	TGAGCTGTTGGATTCGGGGCCGTAGCACTGTCTGAGAGGTTTACATTTCTCACAGTGAACCGGTCTCTTTTTCAGCTGCTTC
hsa-748|hg17.rn3	TGAGCTGTTGGATTCGGGGCCGTAGCACTGTCTGAGAGGTTTACATTTCTCACAGTGAACCGGTCTCTTTTTCAGCTGCTTC	TGAGCTGTTGGATTCGGGGCCGTAGCACTGTCTGAGAGGTTTACATTTCTCACAGTGAACCGGTCTCTTTTTCAGCTGCTTC
hsa-748|hg17.canFam1	TGAGCTGTTGGATTCGGGGCCGTAGCACTGTCTGAGAGGTTTACATTTCTCACAGTGAACCGGTCTCTTTTTCAGCTGCTTC	TGAGCTGTTGGATTCGGGGCCGTAGCACTGTCTGAGAGGTTTACATTTCTCACAGTGAACCGGTCTCTTTTTCAGCTGCTTC
hsa-748|hg17.galGal2	TGAGCTGTTGGATTCGGGGCCGTAGCACTGTCTGAGAGGTTTACATTTCTCACAGTGAACCGGTCTCTTTTTCAGCTGCTTC	TGAGCTGTTGAATTCGGGGCCGTAACACTGTCTGAGAGGTTTATATTTCTCACAGTGAACCGGTCTCTTTTTCAGCTGCTTC
hsa-796|hg17.panTro1	TGTGCAGTGGGAAGGGGGGCCGATACACTGTACGAGAGTGAGTAGCAGGTCTCACAGTGAACCGGTCTCTTTCCCTACTGTGTC	TGTGCAGTGGGAAGGGGGGCCGATACACTGTACGAGAGTGAGTAGCAGGTCTCACAGTGAACCGGTCTCTTTCCCTACTGTGTC
hsa-796|hg17.mm5	TGTGCAGTGGGAAGGGGGGCCGATACACTGTACGAGAGTGAGTAGCAGGTCTCACAGTGAACCGGTCTCTTTCCCTACTGTGTC	TGTGCAGTGGGAAGGGGGGCCGATGCACTGTAAGAGAGTGAGTAGCAGGTCTCACAGTGAACCGGTCTCTTTCCCTACTGTGTC
hsa-796|hg17.rn3	TGTGCAGTGGGAAGGGGGGCCGATACACTGTACGAGAGTGAGTAGCAGGTCTCACAGTGAACCGGTCTCTTTCCCTACTGTGTC	TGTGCAGTGGGAAGGGGGGCCGATGCACTGTAAGAGAGTGAGTAGCAGGTCTCACAGTGAACCGGTCTCTTTCCCTACTGTGTC
hsa-796|hg17.canFam1	TGTGCAGTGGGAAGGGGGGCCGATACACTGTACGAGAGTGAGTAGCAGGTCTCACAGTGAACCGGTCTCTTTCCCTACTGTGTC	TGTGCAGTGGGAAGGGGGGCCGATACACTGTACGAGAGTGAGTAGCAGGTCTCACAGTGAACCGGTCTCTTTCCCTACTGTGTC
hsa-796|hg17.galGal2	TGTGCAGTGGGAAGGGGGGCCGATACACTGTACGAGAGTGAGTAGCAGGTCTCACAGTGAACCGGTCTCTTTCCCTACTGTGTC	TGTCCAGCTGGAAGGGGGGCCGTTACACTGTAAGAGAGTGAGTAGCAGGTCTCACAGTGAACCGGTCTCTTTTCCTGCTGTGTC
hsa-811|hg17.panTro1	GGCCTGCCCGACACTCTTTCCCTGTTGCActactataggccgctgggaagcagtgcaatgatgaaagggcatcggtcaggtc	GGCCTGCCCGACACTCTTTCCCTGTTGCACTACTATGGGCCGCTGGGAAGCAGTGCAATGATGAAAGGGCATCGGTCAGGTC
hsa-811|hg17.mm5	GGCCTGCCCGACACTCTTTCCCTGTTGCActactataggccgctgggaagcagtgcaatgatgaaagggcatcggtcaggtc	GGCTTGTTGGACACTCTTTCCCTGTTGCACTACTGTGGGCCTCTGGGAAGCAGTGCAATGATGAAAGGGCATCTGTCGGG--
hsa-811|hg17.rn3	GGCCTGCCCGACACTCTTTCCCTGTTGCActactataggccgctgggaagcagtgcaatgatgaaagggcatcggtcaggtc	GGCTTGCTGGACACTCTTTCCCTGTTGCACTACTGTGGGCCTCTGGGAAGCAGTGCAATGATGAAAGGGCATCCGTCAGG--
hsa-811|hg17.canFam1	GGCCTGCCCGACACTCTTTCCCTGTTGCActactataggccgctgggaagcagtgcaatgatgaaagggcatcggtcaggtc	GGCCTGCCTGACACTCTTTCCCTGTTGCACTACTGTGGGCCGCTGGGAAGCAGTGCAATGATGAAAGGGCATCGGTCAGGCC
hsa-751|hg17.panTro1	ACAATGCTTTGCTAGAGCTGGTAAAATGGAACCAAATCGCCTCTTCAATGGATTTGGTCCCCTTCAACCAGCTGTAGCTATGCATTGA	ACAATGCTTTGCTAGAGCTGGTAAAATGGAACCAAATCGCCTCTTCAATGGATTTGGTCCCCTTCAACCAGCTGTAGCTATGCATTGA
hsa-751|hg17.mm5	ACAATGCTTTGCTAGAGCTGGTAAAATGGAACCAAATCGCCTCTTCAATGGATTTGGTCCCCTTCAACCAGCTGTAGCTATGCATTGA	GCAATGCTTTGCTAAAGCTGGTAAAATGGAACCAAATCGCCTCTTCAATGGATTTGGTCCCCTTCAACCAGCTGTAGCTATGCATTGA
hsa-751|hg17.rn3	ACAATGCTTTGCTAGAGCTGGTAAAATGGAACCAAATCGCCTCTTCAATGGATTTGGTCCCCTTCAACCAGCTGTAGCTATGCATTGA	GCAATGCTTTGCTAAAGCTGGTAAAATGGAACCAAATCGCCTCTTCAATGGATTTGGTCCCCTTCAACCAGCTGTAGCTATGCATTGA
hsa-751|hg17.canFam1	ACAATGCTTTGCTAGAGCTGGTAAAATGGAACCAAATCGCCTCTTCAATGGATTTGGTCCCCTTCAACCAGCTGTAGCTATGCATTGA	GCAATGCTTTGCTAGAGCTGGTAAAATGGAACCAAATCGCCTCTTCAATGGATTTGGTCCCCTTCAACCAGCTGTAGCTATGCATTGA
hsa-751|hg17.galGal2	ACAATGCTTTGCTAGAGCTGGTAAAATGGAACCAAATCGCCTCTTCAATGGATTTGGTCCCCTTCAACCAGCTGTAGCTATGCATTGA	CCAATGCTTTGCTAAAGCTGGTAAAATGGAACCAAATCACCTCTTCAATGGATTTGGTCCCCTTCAACCAGCTGTAGCTATGCATTGA
hsa-751|hg17.fr1	ACAATGCTTTGCTAGAGCTGGTAAAATGGAACCAAATCGCCTCTTCAATGGATTTGGTCCCCTTCAACCAGCTGTAGCTATGCATTGA	ACAATGCTTTGCTAAAGCTGGTAAAATGGAACCAAATCACCTCTTGAATGGATTTGGTCCCCTTCAACCAGCTGTAGCTATGCTTTGA
hsa-751|hg17.danRer1	ACAATGCTTTGCTAGAGCTGGTAAAATGGAACCAAATCGCCTCTTCAATGGATTTGGTCCCCTTCAACCAGCTGTAGCTATGCATTGA	ACAATGCTTTGCTAAAGCTGGTAAAATGGAACCAAATCACCTCTTCAATGGATTTGGTCCCCTTCAACCAGCTGTAGCTATGCTTTGA
hsa-775|hg17.panTro1	CAGGGTGTGTGACTGGTTGACCAGAGGGGCATGCACTGTGTTCACCCTGTGGGCCACCTAGTCACCAACCCTC	CAGGGTGTGTGACTGGTTGACCAGAGGGGCATGCACTGTGTTCACCCTGTGGGCCACCTAGTCACCAACCCTC
hsa-775|hg17.mm5	CAGGGTGTGTGACTGGTTGACCAGAGGGGCATGCACTGTGTTCACCCTGTGGGCCACCTAGTCACCAACCCTC	CAGGGTGTGTGACTGGTTGACCAGAGGGGCGTGCACTCTGTTCACCCTGTGGGCCACCTAGTCACCAACCCTC
hsa-775|hg17.rn3	CAGGGTGTGTGACTGGTTGACCAGAGGGGCATGCACTGTGTTCACCCTGTGGGCCACCTAGTCACCAACCCTC	CAGGGTGTGTGACTGGTTGACCAGAGGGGCGTGCACTTTGTTCACCCTGTGGGCCACCTAGTCACCAACCCTC
hsa-775|hg17.canFam1	CAGGGTGTGTGACTGGTTGACCAGAGGGGCATGCACTGTGTTCACCCTGTGGGCCACCTAGTCACCAACCCTC	CAGGGTGTGTGACTGGTTGACCAGAGGGGCAAGCACTCTGTTCACCCTGTGGGCCACCTAGTCACCAACCCTC
hsa-754|hg17.panTro1	AGATAAATTCACTCTAGTGCTTTATGGCTTTTTATTCCTATGTGATAGTAATAAAGTCTCATGTAGGGATGGAAGCCATGAAATACATTGTGAAAAATCA	AGATAAATTCACTCTAGTGCTTTATGGCTTTTTATTCCTATGTGATAGTAATAAAGTCTCATGTAGGGATGGAAGCCATGAAATACATTGTGAAAAATCA
hsa-754|hg17.mm5	AGATAAATTCACTCTAGTGCTTTATGGCTTTTTATTCCTATGTGATAGTAATAAAGTCTCATGTAGGGATGGAAGCCATGAAATACATTGTGAAAAATCA	AGATAAATTCACTCTAGTGCTTTATGGCTTTTTATTCCTATGTGATCGTAATAAAGTCTCATGTAGGGATGGAAGCCATGAAATACATTGTGAAAATTCA
hsa-754|hg17.rn3	AGATAAATTCACTCTAGTGCTTTATGGCTTTTTATTCCTATGTGATAGTAATAAAGTCTCATGTAGGGATGGAAGCCATGAAATACATTGTGAAAAATCA	AGATAAATTCACTCTAGTGCTTTATGGCTTTTTATTCCTATGTGATCGTAATAAAGTCTCATGTAGGGATGGAAGCCATGAAATACATTGTGAAAATTCA
hsa-754|hg17.canFam1	AGATAAATTCACTCTAGTGCTTTATGGCTTTTTATTCCTATGTGATAGTAATAAAGTCTCATGTAGGGATGGAAGCCATGAAATACATTGTGAAAAATCA	AGATAAATTCACTCTAGTGCTTTATGGCTTTTTATTCCTATGTGATAGTAATAAAGTCTCATGTAGGGATGGAAGCCATGAAATACATTGTGAAAAATCA
hsa-754|hg17.galGal2	AGATAAATTCACTCTAGTGCTTTATGGCTTTTTATTCCTATGTGATAGTAATAAAGTCTCATGTAGGGATGGAAGCCATGAAATACATTGTGAAAAATCA	AGATAAATTCACTCTAGTGTTTTATGGCTTTTTATTCCTATGTGATAGTAATAAAGTCTCATGTAGGGATGGAAGCCATGAAATACATTGTGAAAAATCA
hsa-843|hg17.panTro1	CACTCTGCTGTGGCCTATGGCTTTTCATTCCTATGTGATTGCTGTCCCAAACTCATGTAGGGCTAAAAGCCATGGGCTACAGTGAGGGGCGAGCTCC	CACTCTGCTGTGGCCTATGGCTTTTCATTCCTATGTGATTGCTGTCCCAAACTCATGTAGGGCTAAAAGCCATGGGCTACAGTGAGGGGCGAGCTCC
hsa-843|hg17.mm5	CACTCTGCTGTGGCCTATGGCTTTTCATTCCTATGTGATTGCTGTCCCAAACTCATGTAGGGCTAAAAGCCATGGGCTACAGTGAGGGGCGAGCTCC	CGCTCTGCTGTGGCCTATGGCTTTTCATTCCTATGTGATTGCTGCTCCGAACTCATGTAGGGCTAAAAGCCATGGGCTACAGTGAGGGGCAAGCTCC
hsa-843|hg17.rn3	CACTCTGCTGTGGCCTATGGCTTTTCATTCCTATGTGATTGCTGTCCCAAACTCATGTAGGGCTAAAAGCCATGGGCTACAGTGAGGGGCGAGCTCC	CGCTCTGCTGTGGCCTATGGCTTTTCATTCCTATGTGATTGCTGTTCCGAACTCATGTAGGGCTAAAAGCCATGGGCTACAGTGAGGGGCAAGCTCC
hsa-843|hg17.canFam1	CACTCTGCTGTGGCCTATGGCTTTTCATTCCTATGTGATTGCTGTCCCAAACTCATGTAGGGCTAAAAGCCATGGGCTACAGTGAGGGGCGAGCTCC	AGCTCTGCTGTGGCCTATGGCTTTTCATTCCTATGTGATTGCTGTTTCTAATTCATGTAGGGCTAAAAGCCATGGGCTACAGTGAGGGGCGTGCTCC
hsa-776|hg17.panTro1	TGAGCCCTCGGAGGACTCCATTTGTTTTGATGATGGATTCTTATGCTCCATCATCGTCTCAAATGAGTCTTCAGAGGGTTCT	TGAGCCCTCGGAGGACTCCATTTGTTTTGATGATGGATTCTTATGCTCCATCATCGTCTCAAATGAGTCTTCAGAGGGTTCT
hsa-776|hg17.mm5	TGAGCCCTCGGAGGACTCCATTTGTTTTGATGATGGATTCTTATGCTCCATCATCGTCTCAAATGAGTCTTCAGAGGGTTCT	TGAGCCCTCGGAGGACTCCATTTGTTTTGATGATGGATTCTTAAGCTCCATCATCGTCTCAAATGAGTCTTCAGAGGGTTCT
hsa-776|hg17.rn3	TGAGCCCTCGGAGGACTCCATTTGTTTTGATGATGGATTCTTATGCTCCATCATCGTCTCAAATGAGTCTTCAGAGGGTTCT	TGAGCCCTCGGAGGACTCCATTTGTTTTGATGATGGATTCTTAAGCTCCATCATCGTCTCAAATGAGTCTTCAGAGGGTTCT
hsa-776|hg17.canFam1	TGAGCCCTCGGAGGACTCCATTTGTTTTGATGATGGATTCTTATGCTCCATCATCGTCTCAAATGAGTCTTCAGAGGGTTCT	TGAGCCCTCGGAGGACTCCATTTGTTTTGATGATGGATTCTTACGCTCCATCATCGTCTCAAATGAGTCTTCAGAGGGTTCT
hsa-758|hg17.panTro1	CGGCCGGCCCTGGGTCCATCTTCCAGTACAGTGTTGGATGGTCTAATTGTGAAGCTCCTAACACTGTCTGGTAAAGATGGCTCCCGGGTGGGTTC	CGGCCGGCCCTGGGTCCATCTTCCAGTACAGTGTTGGATGGTCTAATTGTGAAGCTCCTAACACTGTCTGGTAAAGATGGCCCCCGGGTGGGTTC
hsa-758|hg17.mm5	CGGCCGGCCCTGGGTCCATCTTCCAGTACAGTGTTGGATGGTCTAATTGTGAAGCTCCTAACACTGTCTGGTAAAGATGGCTCCCGGGTGGGTTC	TGGCTGGCTCTGGGTCCATCTTCCAGTGCAGTGTTGGATGGTTGAAGTATGAAGCTCCTAACACTGTCTGGTAAAGATGGCCCCCGGGTCAGTTC
hsa-758|hg17.rn3	CGGCCGGCCCTGGGTCCATCTTCCAGTACAGTGTTGGATGGTCTAATTGTGAAGCTCCTAACACTGTCTGGTAAAGATGGCTCCCGGGTGGGTTC	TGGCTGACTCTGAGTCCATCTTCCAGTGCAGTGTTGGATGGTTGAAGTACGAAGCTCCTAACACTGTCTGGTAAAGATGGCCCCCGGGTCAGTTC
hsa-758|hg17.canFam1	CGGCCGGCCCTGGGTCCATCTTCCAGTACAGTGTTGGATGGTCTAATTGTGAAGCTCCTAACACTGTCTGGTAAAGATGGCTCCCGGGTGGGTTC	CCGCCGGCTCTGGGTCCATCTTCCAGTACAGTGTTGGATGGTCTAGTCACGAAGCTCCTAACACTGTCTGGTAAAGATGGCCCCCGGGCCGGTTC
hsa-761|hg17.panTro1	TGGGGCCCTGGCTGGGATATCATCATATACTGTAAGTTTGCGATGAGACACTACAGTATAGATGATGTACTAGTCCGGGCACCCCC	TGGGGCCCTGGCTGGGATATCATCATATACTGTAAGTTTGCGATGAGACACTACAGTATAGATGATGTACTAGTCCGGGCACCCTC
hsa-761|hg17.mm5	TGGGGCCCTGGCTGGGATATCATCATATACTGTAAGTTTGCGATGAGACACTACAGTATAGATGATGTACTAGTCCGGGCACCCCC	---GACCTTGGCTGGGATATCATCATATACTGTAAGTTTGTGATGAGACACTACAGTATAGATGATGTACTAGTCTGGGTACCC-C
hsa-761|hg17.rn3	TGGGGCCCTGGCTGGGATATCATCATATACTGTAAGTTTGCGATGAGACACTACAGTATAGATGATGTACTAGTCCGGGCACCCCC	---GGCCTTGGCTGGGATATCATCATATACTGTAAGTTTGTGATGAGACACTACAGTATAGATGATGTACTAGTCTGGGTACCC-C
hsa-761|hg17.canFam1	TGGGGCCCTGGCTGGGATATCATCATATACTGTAAGTTTGCGATGAGACACTACAGTATAGATGATGTACTAGTCCGGGCACCCCC	CGGGGCCCTGGCTAGGATATCATCATATACTGTAAGTTTGCGACAAGATACTACAGTATAGATGATGTACTAGTCCGGGTCCCCAC
hsa-761|hg17.galGal2	TGGGGCCCTGGCTGGGATATCATCATATACTGTAAGTTTGCGATGAGACACTACAGTATAGATGATGTACTAGTCCGGG-CACCCCC	---CGCCCTGGGCTGGATATCATCATATACTGTAAGTTCACTATGAGACACTACAGTATAGATGATGTACTCCCCTGGGCTGCACCC
hsa-761|hg17.fr1	TGGGGCCCTGGCTGGGATATCATCATATACTGTAAGTTTGC-GATGAGACACTACAGTATAGATGATGTACTAGTCCGGG--------CACCCCC	TTGTGCCCTGGACAGGATATCATCTAATACTGTAAGTTTATTAAAGAGACACTACAGTATAGATGATGTACTATCCAGGGGTTCAGTCCTCCTCC
hsa-700|hg17.mm5	AATCTAAAGACAACA-TTTCTGCACACACACCAGACTATGGAAGCCAGTGTGTGGAAATGCTTCTGCTAGATT	AATGCAGAGAAAAAAAGTTCT--ACACAGAATAGACTATTGGATTCACAGTCTGGAAAGGCTTCTGCTGTGTT
hsa-700|hg17.rn3	AATCTAAAGACAACATTTCTGCACACACACCAGACTATGGAAGCCAGTGTGTGGAAATGCTTCTGCTAGATT	AATCTAGTGGAAACACTTCT--GCACAAACTCGATT-TTGATGCCAGTGTGCGGAAATGCTTCTGCTACATT
hsa-700|hg17.canFam1	AATCTAAAGACAACATTTCTGCACACACACCAGACTATGGAAGCCAGTGTGTGGAAATGCTTCTGCTAGATT	AGTCTAGAGGAAGCATTTCT--GCACACACCAGACTATTGAAATCAGCGTGTGGAAATGCTTTCGCTACATT
hsa-700|hg17.galGal2	AATCTAAAGACAACATTTCTGCACACACACCAGACTATGGAAGCCAGTGTGTGGAAATGCTTCTGCTAGATT	AATCTAGTGGAATCACTTCT--GCACAAACTTGACTACTGAAATCAGTGTGCGGAAATGCTTCTGCTACATT
hsa-696|hg17.panTro1	GAGGCAAAGTTCTGAGACACTCCGACTCTGAGTATGATAGAAGTCAGTGCACTACAGAACTTTGTCTC	GAGGCAAAGTTCTGAGACACTCCGACTCTGAGTATGATAGAAGTCAGTGCACTACAGAACTTTGTCTC
hsa-696|hg17.mm5	GAGGCAAAGTTCTGAGACACTCCGACTCTGAGTATGATAGAAGTCAGTGCACTACAGAACTTTGTCTC	GAGACAAAGTTCTGAGACACTCCGACTCTGAGTATGATAGAAGTCAGTGCACTACAGAACTTTGTCTC
hsa-696|hg17.canFam1	GAGGCAAAGTTCTGAGACACTCCGACTCTGAGTATGATAGAAGTCAGTGCACTACAGAACTTTGTCTC	GAGGCAAAGTTCTGAGACACTCCGACTCTGAATATGATAGAAGTCAGTGCACTACAGAACTTTGTCTC
hsa-696|hg17.galGal2	GAGGCAAAGTTCTGAGACACTCCGACTCTGAGTATGATAGAAGTCAGTGCACTACAGAACTTTGTCTC	GAAGCAAAGTTCTGTGACACTCAGACTCTGGTTACGATAGCAGTCAGTGCACTACAGAACTTTGTCTC
hsa-780|hg17.panTro1	CTCCCCATGGCCCTGTCTCCCAACCCTTGTACCAGTGCTGGGCTCAGACCCTGGTACAGGCCTGGGGGACAGGGACCTGGGGAC	CTCCCCATGGCCCTGTCTCCCAACCCTTGTACCAGTGCTGGGCTCAGACCCTGGTACAGGCCTGGGGGACAGGGACCTGGGGAC
hsa-780|hg17.mm5	CTCCCCATGGCCCTGTCTCCCAACCCTTGTACCAGTGCTGGGC-TCAGACCCTGGTACAGGCCTGGGGGACAGGGACCTGGGGAC	CTTCTCAATGCCCTGTCTCCCAACCCTTGTACCAGTGCTGTGCCTCAGACCCTGGTACAGGCCTGGGGGATAGGGACTTGGGAAC
hsa-780|hg17.rn3	CTCCCCATGGCCCTGTCTCCCAACCCTTGTACCAGTGCTGGGC-TCAGACCCTGGTACAGGCCTGGGGGACAGGGACCTGGGGAC	CTTCTCAAGGCCCTGTCTCCCAACCCTTGTACCAGTGCTGTGCCTCAGACCCTGGTACAGGCCTGGGGGACAGGGACTTGGGGAC
hsa-780|hg17.canFam1	CTCCCCATGGCCCTGTCTCCCAACCCTTGTACCAGTGCTGGGC-TCAGACCCTGGTACAGGCCTGGGGGACAGGGACCTGGGGAC	CTCCTCTCGGCCCTGTCTCCCAACCCTTGTACCAGTGCTGTGCCTCAGTCCCTGGTACAGGCATGGGGGGCAGGGACCTGGGGAC
hsa-842|hg17.panTro1	aaaggacgggagctcctcgagtgtcagatcatacagagtaggggatgatctgacttcgaggaactcctgtccctaccagtatgagtggag	aaaggacgggagctcctcgagtgtcagatcaATGTCTCAaggggatgatctgacttcgaggaactcctgtccctTGGTCATACTCACCTC
hsa-842|hg17.mm5	aaaggacgggagctcctcgagtgtcagatcatacagagtaggggatgatctgacttcgaggaactcctgtccctaccagtatgagtggag	TT-CCTGCCCTCGAGGAGCTCACAGTCTAGTATGTCTCCTCCC-TACTAGACTGAGGCTCCTTGAGGACAGGGATCGTCATACTCACCTC
hsa-842|hg17.rn3	aaaggacgggagctcctcgagtgtcagatcatacagagtaggggatgatctgacttcgaggaactcctgtccctaccagtatgagtggag	TT-CCTGCCCTCGAGGAGCTCACAGTCTAGTATGTCTCCTCCC-TACTAGACTGAGGCTCCTTGAGGACAGGGATCGTCATACTCACCTC
hsa-842|hg17.canFam1	aaaggacgggagctcctcgagtgtcagatcatacagagtaggggatgatctgacttcgaggaactcctgtccctaccagtatgagtggag	aaaggacgggagctcctcgagtgtcagatcatacagagtcggg-atgatctgactccgaggaactcccgtccctagcaCATACTCGCCTC
hsa-763|hg17.panTro1	TGTCCCCCCCGGCCCAGGTTCTGTGATACACTCCGACTCGGGCTCTGGAGCAGTCAGTGCATGACAGAACTTGGGCCCGGAAGGACC	TGTCCCCCCCGGCCCAGGTTCTGTGATACACTCCGACTCGGGCTCTGGAGCAGTCAGTGCATGACAGAACTTGGGCCCGGAAGGACC
hsa-763|hg17.mm5	TGTCCCCCCCGGCCCAGGTTCTGTGATACACTCCGACTCGGGCTCTGGAGCAGTCAGTGCATGACAGAACTTGGGCCCGGAAGGACC	TGTTCCCCG-GGCCTAGGTTCTGTGATACACTCCGACTCGGGCTCTGGAGCAGTCAGTGCATGACAGAACTTGGGCCCGGTAGGACC
hsa-763|hg17.rn3	TGTCCCCCCCGGCCCAGGTTCTGTGATACACTCCGACTCGGGCTCTGGAGCAGTCAGTGCATGACAGAACTTGGGCCCGGAAGGACC	TGTTCCCCG-GGCCCAGGTTCTGTGATACACTCCGACTCGGGCTCTGGAGCAGTCAGTGCATGACAGAACTTGGGCCCGGTAGGACT
hsa-763|hg17.canFam1	TGTCCCCCCCGGCCCAGGTTCTGTGATACACTCCGACTCGGGCTCTGGAGCAGTCAGTGCATGACAGAACTTGGGCCCGGAAGGACC	TGTCCCCCC-GGCCCAGGTTCTGTGATACACTCCGACTCGGGCTCTGGAGCAGTCAGTGCATGACAGAACTTGGGCCCGGACGGACC
hsa-763|hg17.fr1	TGTCCCCCCCGGCCCAGGTTCTGTGATACACTCCGACTCGGGCT--CTGGAGCAGTCAGTGCATGACAGAACTTGGGCCCGGAA--GGACC	TGAAACTCT-GGGCTAAGTTCTGTGATACACTCTGACTGTGAATGTCTATGCTAGTCAGTGCATAACAGAACTTTGTCCCGGGTCTGAATC
hsa-763|hg17.danRer1	TGTCCCCCCCGGCCCAGGTTCTGTGATACACTCCGACTCGGGCTCTGGAGCAGTCAGTGCATGACAGAACTTGGGCCCGGAAGGACC	TGTTCACCT-GGCTCAAGTTCTGTGATACACTCAGACTTTGAATCAGTGGTAGTCAGTGCATGACAGAACTTTGGCCCGGACGGACC
hsa-765|hg17.panTro1	AGCGGTGGCCAGTGTCATTTTTGTGATGTTGCAGCTAGTAATATGAGCCCAGTTGCATAGTCACAAAAGTGATCATTGGAAACTGTG	AGCGGTGGCCAGTGTCATTTTTGTGATGTTGCAGCTAGTAATATGAGCCCAGTTGCATAGTCACAAAAGTGATCATTGGAAACTGTG
hsa-765|hg17.mm5	AGCGGTGGCCAGTGTCATTTTTGTGATGTTGCAGCTAGTAATATGAGCCCAGTTGCATAGTCACAAAAGTGATCATTGGAAACTGTG	AGCGGTGGCCGGTGTCATTTTTGTGACGTTGCAGCTAGTAATATGAGCCCAGTTGCATAGTCACAAAAGTGATCATTGGAAACTGTG
hsa-765|hg17.rn3	AGCGGTGGCCAGTGTCATTTTTGTGATGTTGCAGCTAGTAATATGAGCCCAGTTGCATAGTCACAAAAGTGATCATTGGAAACTGTG	AGCGGTGGCCAGTGTCATTTTTGTGATGTTGCAGCTAGTAATATGAGCCCAGTTGCATAGTCACAAAAGTGATCATTGGAAACTGTG
hsa-765|hg17.canFam1	AGCGGTGGCCAGTGTCATTTTTGTGATGTTGCAGCTAGTAATATGAGCCCAGTTGCATAGTCACAAAAGTGATCATTGGAAACTGTG	AGCGGTGGCCAGTGTCATTTTTGTGATGTTGCAGCTAGTAATATGAGCCCAGTTGCATAGTCACAAAAGTGATCATTGGAGGCTGTG
hsa-765|hg17.galGal2	AGCGGTGGCCAGTGTCATTTTTGTGATGTTGCAGCTAGTAATATGAGCCCAGTTGCATAGTCACAAAAGTGATCATTGGAAACTGTG	AGCGGTTGCCAGTGTCATTTTTGTGATGTTGCAGCTAGTAATATGAGCCCAGTTGCATAGTCACAAAAGTGATCATTGGAAACTGTG
hsa-765|hg17.fr1	AGCGGTGGCCAGTGTCATTTTTGTGATGTTGCAGCTAGTAATATGAGCCCAGTTGCATAGTCACAAAAGTGATCATTGGAAACTGTG	TGCGGTTGCCAGTGTCATTTTTGTGATGTTGCAGCTAGTAATATGAGCCCAGTTGCATAGTCACAAAAGTGATCATTGGAAACTGTG
hsa-765|hg17.danRer1	AGCGGTGGCCAGTGTCATTTTTGTGATGTTGCAGCTAGTAATATGAGCCCAGTTGCATAGTCACAAAAGTGATCATTGGAAACTGTG	AGCGGTTGCCAGTGTCATTTTTGTGATGTTGCAGCTAGTTATATGAGCCCAGTTGCATAGTCACAAAAGTGATCATTGGAAACTGTA
hsa-781|hg17.panTro1	GTGGTACTTGAAGATAGGTTATCCGTGTTGCCTTCGCTTTATTTGTGACGAATCATACACGGTTGACCTATTTTTCAGTACCAA	GTGGTACTTGAAGATAGGTTATCCGTGTTGCCTTCGCTTTATTTGTGACGAATCATACACGGTTGACCTATTTTTCAGTACCAA
hsa-781|hg17.mm5	GTGGTACTTGAAGATAGGTTATCCGTGTTGCCTTCGCTTTATTTGTGACGAATCATACACGGTTGACCTATTTTTCAGTACCAA	GCGGTGCTTGAAGATAGGTTATCCGTGTTGCCTTCGCTTTATTCGTGACGAATCATACACGGTTGACCTATTTTTCAGTACCAA
hsa-781|hg17.rn3	GTGGTACTTGAAGATAGGTTATCCGTGTTGCCTTCGCTTTATTTGTGACGAATCATACACGGTTGACCTATTTTTCAGTACCAA	GCGGTGCTTGAAGATAGGTTATCCGTGTTGCCTTCGCTTTATTCGTGACGAATCATACACGGTTGACCTATTTTTCAGTACCAA
hsa-781|hg17.canFam1	GTGGTACTTGAAGATAGGTTATCCGTGTTGCCTTCGCTTTATTTGTGACGAATCATACACGGTTGACCTATTTTTCAGTACCAA	GCGGAACTGGAAGTTAGATT----GTGTTCCCTTCACTTCGTTTATGG-GACTCATACGTGATCCATCGATTTTTCAGTTCCAA
hsa-794|hg17.panTro1	CTGTTAATGCTAATCGTGATAGGGGTTTTTGCCTCCAACTGACTCCTACATATTAGCATTAACAG	CTGTTAATGCTAATCGTGATAGGGGTTTTTGCCTCCAAATGACTCCTACATATTAGCATTAACAG
hsa-794|hg17.mm5	CTGTTAATGCTAATCGTGATAGGGGTTTTTGCCTCCAACTGACTCCTACATATTAGCATTAACAG	CTGTTAATGCTAATTGTGATAGGGGTTTTGGCCTCTGACTGACTCCTACCTGTTAGCATTAACAG
hsa-794|hg17.canFam1	CTGTTAATGCTAATCGTGATAGGGGTTTTTGCCTCCAACTGACTCCTACATATTAGCATTAACAG	CTGTTAATGCTAATCGTGATAGGGGTTTTTACCTCCGACTGACTCCTACATGTTAGCATTAACAG
hsa-794|hg17.galGal2	CTGTTAATGCTAATCGTGATAGGGGTTTTTGCCTCCAACTGACTCCTACATATTAGCATTAACAG	TTGTTAATGCTAATCGTGATAGGGGTTTTTACCTCTGAATGACTCCTACATGTTAGCATTAACAC
hsa-649|hg17.panTro1	GTCAGCAGTGCCTTAGCAGCACGTAAATATTGGCGTTAAGATTCTAAAATTATCTCCAGTATTAACTGTGCTGCTGAAGTAAGGTTGAC	GTCAGCAGTGCCTTAGCAGCACGTAAATATTGGCGTTAAGATTCTAAAATTATCTCCAGTATTAACTGTGCTGCTGAAGTAAGGTTGAC
hsa-649|hg17.mm5	GTCAGCAGTGCCTTAGCAGCACGTAAATATTGGCGTTAAGATTCTAAAATTATCTCCAGTATTAACTGTGCTGCTGAAGTAAGGTTGAC	GTCAGCGGTGCCTTAGCAGCACGTAAATATTGGCGTTAAGATTCTGAAATTACCTCCAGTATTGACTGTGCTGCTGAAGTAAGGTTGGC
hsa-649|hg17.canFam1	GTCAGCAGTGCCTTAGCAGCACGTAAATATTGGCGTTAAGATTCTAAAATTATCTCCAGTATTAACTGTGCTGCTGAAGTAAGGTTGAC	GTCAGCAGTGCCTTAGCAGCACGTAAATATTGGCGTTAAGATTCTAAAATTATCTCCAGTATTAACTGTGCTGCTGAAGTAAGGTTGGC
hsa-649|hg17.galGal2	GTCAGCAGTGCCTTAGCAGCACGTAAATATTGGCGTTAAGATTCTAAAATTATCTCCAGTATTAACTGTGCTGCTGAAGTAAGGTTGAC	GTCTGTCATACTCTAGCAGCACGTAAATATTGGTGTTAAAACTGTAAA--TATCTCCAGTATTAACTGTGCTGCTGAAGTAAGGCTAGC
hsa-649|hg17.fr1	GTCAGCAGTGCCTTAGCAGCACGTAAATATTGGCGTTAAGATTCTAAA-ATTATCTCCAGTATTAACTGTGCTGCTGAAGTAAGGTTGAC	GGCCACTGTGCTGTAGCAGCACGTAAATATTGGAGTTAAGGCTCTCTGTGATACCTCCAGTATTGATCGTGCTGCTGAAGCAAAGATGAC
hsa-651|hg17.panTro1	TGTTCTAAGGTGCATCTAGTGCAGATAGTGAAGTAGATTAGCATCTACTGCCCTAAGTGCTCCTTCTGGCA	TGTTCTAAGGTGCATCTAGTGCAGATAGTGAAGTAGATTAGCATCTACTGCCCTAAGTGCTCCTTCTGGCA
hsa-651|hg17.mm5	TGTTCTAAGGTGCATCTAGTGCAGATAGTGAAGTAGATTAGCATCTACTGCCCTAAGTGCTCCTTCTGGCA	TGTTCTAAGGTGCATCTAGTGCAGATAGTGAAGTAGACTAGCATCTACTGCCCTAAGTGCTCCTTCTGGCA
hsa-651|hg17.rn3	TGTTCTAAGGTGCATCTAGTGCAGATAGTGAAGTAGATTAGCATCTACTGCCCTAAGTGCTCCTTCTGGCA	TGTTCTAAGGTGCATCTAGTGCAGATAGTGAAGTAGACTAGCATCTACTGCCCTAAGTGCTCCTTCTGGCA
hsa-651|hg17.canFam1	TGTTCTAAGGTGCATCTAGTGCAGATAGTGAAGTAGATTAGCATCTACTGCCCTAAGTGCTCCTTCTGGCA	TGTTCTAAGGTGCATCTAGTGCAGATAGTGAAGTAGATTAGCATCTACTGCCCTAAGTGCTCCTTCTGGCA
hsa-651|hg17.galGal2	TGTTCTAAGGTGCATCTAGTGCAGATAGTGAAGTAGATTAGCATCTACTGCCCTAAGTGCTCCTTCTGGCA	TGTACTAAGGTGCATCTAGTGCAGATAGTGAAGTAGATTAGCATCTACTGCCCTAAGTGCTCCTTCTGGCA
hsa-651|hg17.fr1	TGTTCTAAGGTGCATCTAGTGCAGATAGTGAAGTAGATTAGCATCTACTGCCCTAAGTGCTCCTTCTGGCA	TGTGCTAAGGTGCATCTAGTGCAGATAGTGAAATAGACTAGCACCTACTGCCCTAAGTGCTCCTTCTGGCA
hsa-651|hg17.danRer1	TGTTCTAAGGTGCATCTAGTGCAGATAGTGAAGTAGATTAGCATCTACTGCCCTAAGTGCTCCTTCTGGCA	TGTGCTAAGGTGCATCTAGTGCAGATAGTGAAGTAGACTAGCACCTACTGCCCTAAGTGCTCCTTCTGGCA
hsa-782|hg17.panTro1	CCAGTCACGTCCCCTTATCACTTTTCCAGCCCAGCTTTGTGACTGTAAGTGTTGGACGGAGAACTGATAAGGGTAGGTGATTGA	CCAGTCACGTCCCCTTATCACTTTTCCAGCCCAGCTTTGTGACTGTAAGTGTTGGACGGAGAACTGATAAGGGTAGGTGATTGA
hsa-782|hg17.mm5	CCAGTCACGTCCCCTTATCACTTTTCCAGCCCAGCTTTGTGACTGTAAGTGTTGGACGGAGAACTGATAAGGGTAGGTGATTGA	CAGATCCCCTTTCCTTATCACTTTTCCAG-CCAGCTTTGTGACTCTAAGTGTTGGACGGAGAACTGATAAGGGTAGGTGACTGG
hsa-782|hg17.rn3	CCAGTCACGTCCCCTTATCACTTTTCCAGCCCAGCTTTGTGACTGTAAGTGTTGGACGGAGAACTGATAAGGGTAGGTGATTGA	CCGACCACTTTCCCTTATCAGTTTTCCAG-CCAGCTTTGTGACTGTAAATGTTGGACGGAGAACTGATAAGGGTAAGTGACTGG
hsa-782|hg17.canFam1	CCAGTCACGTCCCCTTATCACTTTTCCAGCCCAGCTTTGTGACTGTAAGTGTTGGACGGAGAACTGATAAGGGTAGGTGATTGA	CCAGTCACATCCCCTTATCACTTTTCCAG-CCAGCTTTGTGACTCTAAGTGTTGGACGGAGAACTGATAAGGGTAGGTGACTGA
hsa-783|hg17.panTro1	AGGGGGCGAGGGATTGGAGAGAAAGGCAGTTCCTGATGGTCCCCTCCCCAGGGGCTGGCTTTCCTCTGGTCCTTCCCTCCCA	AGGGGGCGAGGGATTGGAGAGAAAGGCAGTTCCTGATGGTCCCCTCCCCAGGGGCTGGCTTTCCTCTGGTCCTTCCCTCCCA
hsa-783|hg17.mm5	AGGGGGCGAGGGATTGGAGAGAAAGGCAGTTCCTGATGGTCCCCTCCCCAGGGGCTGGCTTTCCTCTGGTCCTTCCCTCCCA	GGGGGGTGAGGGATTGGAGAGAAAGGCAGTTCCTGATGGTCCCCT-CCCAGGGGCTGGCTTTCCTCTGGTCCTTCTCTCCCA
hsa-783|hg17.rn3	AGGGGGCGAGGGATTGGAGAGAAAGGCAGTTCCTGATGGTCCCCTCCCCAGGGGCTGGCTTTCCTCTGGTCCTTCCCTCCCA	GGGGGGTGAGGGATTGGAGAGAAAGGCAGTTCCTGATGGTCCCCT-CCCAGGGGCTGGCTTTCCTCTGGTCCTTCTCTCCCA
hsa-783|hg17.canFam1	AGGGGGCGAGGGATTGGAGAGAAAGGCAGTTCCTGATGGTCCCCTCCCCAGGGGCTGGCTTTCCTCTGGTCCTTCCCTCCCA	GGGGGGTGAGGGATTGGAGAGAAAGGCAGTTCCTGATGGTCCCCTCCCCAGGGGCTGGCTTTCCTCTGGTCCTTCCCTCCCA
hsa-784|hg17.panTro1	TGCTTGTAACTTTCCAAAGAATTCTCCTTTTGGGCTTTCTGGTTTTATTTTAAGCCCAAAGGTGAATTTTTTGGGAAGTTTGAGCT	TGCTTGTAACTTTCCAAAGAATTCTCCTTTTGGGCTTTCTGGTTTTATTTTAAGCCCAAAGGTGAATTTTTTGGGAAGTTTGAGCT
hsa-784|hg17.mm5	TGCTTGTAACTTTCCAAAGAATTCTCCTTTTGGGCTTTCTGGTTTTATTTTAAGCCCAAAGGTGAATTTTTTGGGAAGTTTGAGCT	TGCTTACAACTTTCCAAAGAATTCTCCTTTTGGGCTTTCTCATTTTATTTTAAGCCCTAAGGTGAATTTTTTGGGAAGTTTGAGCT
hsa-784|hg17.rn3	TGCTTGTAACTTTCCAAAGAATTCTCCTTTTGGGCTTTCTGGTTTTATTTTAAGCCCAAAGGTGAATTTTTTGGGAAGTTTGAGCT	TGCTTACAACTTTCCAAAGAATTCTCCTTTTGGGCTTTCTCATTTTATTTTAAGCCCAAAGGTGAATTTTTTGGGAAGTTTGAGCT
hsa-784|hg17.canFam1	TGCTTGTAACTTTCCAAAGAATTCTCCTTTTGGGCTTTCTGGTTTTATTTTAAGCCCAAAGGTGAATTTTTTGGGAAGTTTGAGCT	TGCTTATAACTTTCCAAAGAATTCTCCTTTTGGGCTTTCTGATTTTATTTTAAGCCCAAAGGTGAATTTTTTGGGAAGTTTGAGCT
hsa-712|hg17.mm5	GGTCGGGCTCACCATGACACAGTGTGAGACCTCGGGCTACAACACAGGACCCGGGCGCTGCTCTGACCCCTCGTGTCTTGTGTTGCAGCCGGAGGGACGCAGGTCCGCA	--CTGGGCTCA-CAGGATACAATGCGGGTCCTCAGGCTACAACACAGGACCCGGGCGCTGCTCTGACCCCTCGTGTCTTGTGTTGCAGCCGGAGGGACGCAGGTCTGCA
hsa-712|hg17.rn3	GGTCGGGCTCACCATGACACAGTGTGAGACCTCGGGCTACAACACAGGACCCGGGCGCTGCTCTGACCCCTCGTGTCTTGTGTTGCAGCCGGAGGGACGCAGGTCCGCA	--CTGGGCTCA-CAGGACACAATGCGGATCCTCAGGCTACAACACAGGACCCGGGCGCTGCTCTGACCCCTCGTGTCTTGTGTTGCAGCCGGAGGGACGCAGGTCTGCA
hsa-712|hg17.canFam1	GGTCGGGCTCACCATGACACAGTGTGAGACCTCGGGCTACAACACAGGACCCGGGCGCTGCTCTGACCCCTCGTGTCTTGTGTTGCAGCCGGAGGGACGCAGGTCCGCA	GGCCCGGCTCGCCACGACTCGGTGTGAGACCTCGGGCTACAACACGGGACCCGGGCGCTGCTCCGACCCCTCGTGTCTTGTGTTGCAGCCGGAGGGACGCAGGTCCACA
hsa-712|hg17.galGal2	GGTCGG---GCTCACCATGACACAGTGTGAGACCTCGGGCTACAACACAGGACCCGGGCGCTGCTCTGACCCCTCGTGTCTTGTGTTGCAGCCGGAGGGACGCAGGTCCGCA	--CTGGAGGGTTTGCTCTAAACTATTGTGAGACCTCCGGCTACAACACAGGACATGGGAGCTTTTCTGAACCCTCGTGTCTTGTGTTGCAGCCAGAGGGGCACATCTTTTCA
hsa-785|hg17.panTro1	TGCTCCCTCTCTCACATCCCTTGCATGGTGGAGGGTGAGCTTTCTGAAAACCCCTCCCACATGCAGGGTTTGCAGGATGGCGAGCC	TGCTCCCTCTCTCACATCCCTTGCATGGTGGAGGGTGAACTTTCTGAAAACCCCTCCCACATGCAGGGTTTGCAGGATGGCGAGCC
hsa-785|hg17.mm5	TGCTCCCTCTCTCACATCCCTTGCATGGTGGAGGGTGAGCTTTCTGAAAACCCCTCCCACATGCAGGGTTTGCAGGATGGCGAGCC	TGCTCCCTCTCTCACATCCCTTGCATGGTGGAGGGTGAGCTCTCTGAAAACCCCTCCCACATGCAGGGTTTGCAGGATGGTGAGCT
hsa-785|hg17.rn3	TGCTCCCTCTCTCACATCCCTTGCATGGTGGAGGGTGAGCTTTCTGAAAACCCCTCCCACATGCAGGGTTTGCAGGATGGCGAGCC	TGCTCCCTCTCTCACATCCCTTGCATGGTGGAGGGCGAGCTCTCTGAAAACTCCTCCCACATGCAGGGTTTGCAGGATGGTGAGCT
hsa-785|hg17.canFam1	TGCTCCCTCTCTCACATCCCTTGCATGGTGGAGGGTGAGCTTTCTGAAAACCCCTCCCACATGCAGGGTTTGCAGGATGGCGAGCC	TGCTCCCTCTCTCACATCCCTTGCATGGTGGAGGGTGAGCTTTTTGAAAACCCCTCCCACATGCAGGGTTTGCAGGATGGTGAGCC
hsa-786|hg17.panTro1	TGCAGGCCTCTGTGTGATATGTTTGATATATTAGGTTGTTATTTAATCCAACTATATATCAAACATATTCCTACAGTGTCTTGCC	TGCAGGCCTCTGTGTGATATGTTTGATATATTAGGTTGTTATTTAATCCAACTATATATCAAACATATTCCTACAGTGTCTTGCC
hsa-786|hg17.mm5	TGCAGGCCTCTGTGTGATATGTTTGATATATTAGGTTGTTATTTAATCCAACTATATATCAAACATATTCCTACAGTGTCTTGCC	TGCAGGCCTCTGTGTGATATGTTTGATATATTAGGTTGTTATTTAATCCAACTATATATCAAGCATATTCCTACAGTGTCTTGCC
hsa-786|hg17.rn3	TGCAGGCCTCTGTGTGATATGTTTGATATATTAGGTTGTTATTTAATCCAACTATATATCAAACATATTCCTACAGTGTCTTGCC	TGCAGGCCTCTGTGTGATATGTTTGATATATTAGGTTGTTATTTAATCCAACTATATATCAAGCATATTCCTACAGTGTCTTGCC
hsa-786|hg17.canFam1	TGCAGGCCTCTGTGTGATATGTTTGATATATTAGGTTGTTATTTAATCCAACTATATATCAAACATATTCCTACAGTGTCTTGCC	TGCAGGCCTCTGTGTGATATGTTTGATATATTAGGTTGTTATTTAATCCAACTATATATCAAACATATTCCTACAGTGTCTTGCC
hsa-786|hg17.galGal2	TGCAGGCCTCTGTGTGATATGTTTGATATATTAGGTTGTTATTTAATCCAACTATATATCAAACATATTCCTACAGTGTCTTGCC	TGCAGGACTCTGTGTGATATGTTTGATATATTAGGTTGTTATTTAATCCAACTATATATCAAACATATTCCTACAGTGTCCTGCC
hsa-786|hg17.fr1	TGCAGGCCTCTGTGTGATATGTTTGATATATTAGGTTGTTATTTAATCCAACTATATATCAAACATATTCCTACAGTGTCTTGCC	TGCAGGGCTCTGTCTGATATGTTTGATATATTAGGTTGTTATTCAGTCCAACTATATATCAAACATATTCCTACAGTGTCCCGCT
hsa-786|hg17.danRer1	TGCAGGCCTCTGTGTGATATGTTTGATATATTAGGTTGTTATTTAATCCAACTATATATCAAACATATTCCTACAGTGTCTTGCC	TGCAGGCCTCTGTTTGATATGTTTGATATATTAGGTTGTTATTCTGTCCAACTATATATCAAACATATTCCTACAGTGTCCTGCT
hsa-766|hg17.panTro1	CGGCTGGACAGCGGGCAACGGAATCCCAAAAGCAGCTGTTGTCTCCAGAGCATTCCAGCTGCGCTTGGATTTCGTCCCCTGCTCTCCTGCCT	CGGCTGGACAGCGGGCAACGGAATCCCAAAAGCAGCTGTTGTCTCCAGAGCATTCCAGCTGCGCTTGGATTTCGTCCCCTGCTCTCCTGCCT
hsa-766|hg17.mm5	CGGCTGGACAGCGGGCAACGGAATCCCAAAAGCAGCTGTTGTCTCCAGAGCATTCCAGCTGCGCTTGGATTTCGTCCCCTGCTCTCCTGCCT	TGGCTGGACAGCGGGCAACGGAATCCCAAAAGCAGCTGTTGTCTCCAGAGCATTCCAGCTGCACTTGGATTTCGTTCCCTGCTCTCCTGCCT
hsa-766|hg17.rn3	CGGCTGGACAGCGGGCAACGGAATCCCAAAAGCAGCTGTTGTCTCCAGAGCATTCCAGCTGCGCTTGGATTTCGTCCCCTGCTCTCCTGCCT	TGGCTGGACAGCGGGCAACGGAATCCCAAAAGCAGCTGTTGTCTCCAGAGCATTCCAGCTGCACTTGGATTTCGTTCCCTGCTCTCCTGCCT
hsa-766|hg17.canFam1	CGGCTGGACAGCGGGCAACGGAATCCCAAAAGCAGCTGTTGTCTCCAGAGCATTCCAGCTGCGCTTGGATTTCGTCCCCTGCTCTCCTGCCT	CGGCTGGACAGCGGGCAACGGAATCCCAAAAGCAGCTGTTGTCTCCAGAGCATTCCAGCTGCGCTTGGATTTCGTTCCCTGCTCTCCTGCCA
hsa-766|hg17.danRer1	CGGCTGGACAGCGGGCAACGGAATCCCAAAAGCAGCTGTTGTCTCCAGAGCATTCCAGCTGCGCTTGGATTTCGT-CCCCTGCTCTCCTGCCT	CAGCAGTCTGGATGGTAACGGAACCCATAATGCAGCTGTTTGGTTGATTGATTGACAGCTGTCTGTGGATTCCGTGCCCCTCCTTTCTTGCAG
hsa-855|hg17.panTro1	ACTGGTCGGTGATTTAGGTAGTTTCCTGTTGTTGGGATCCACCTTTCTCTCGACAGCACGACACTGCCTTCATTACTTCAGTTG	ACTGGTCGGTGATTTAGGTAGTTTCCTGTTGTTGGGATCCACCTTTCTCTCGACAGCACGACACTGCCTTCATTACTTCAGTTG
hsa-855|hg17.mm5	ACTGGTCGGTGATTTAGGTAGTTTCCTGTTGTTGGGATCCACCTTTCTCTCGACAGCACGACACTGCCTTCATTACTTCAGTTG	ACTGGTCGGTGATTTAGGTAGTTTCCTGTTGTTGGGATCCACCTTTCTCTCGACAGCACGACACTGCCTTCATTACTTCAGTTG
hsa-855|hg17.rn3	ACTGGTCGGTGATTTAGGTAGTTTCCTGTTGTTGGGATCCACCTTTCTCTCGACAGCACGACACTGCCTTCATTACTTCAGTTG	ACTGGTCGGTGATTTAGGTAGTTTCCTGTTGTTGGGATCCACCTTTCTCTCGACAGCACGACACTGCCTTCATTACTTCAGTTG
hsa-855|hg17.canFam1	ACTGGTCGGTGATTTAGGTAGTTTCCTGTTGTTGGGATCCACCTTTCTCTCGACAGCACGACACTGCCTTCATTACTTCAGTTG	ACTGGTCGGTGATTTAGGTAGTTTCCTGTTGTTGGGATCCACCTTTCTCTCGACAGCACGACACTGCCTTCATTACTTCAGTTG
hsa-855|hg17.galGal2	ACTGGTCGGTGATTTAGGTAGTTTCCTGTTGTTGGGA-TCCACCTTTCTCTCGACAGCACGACACTGCCTTCATTACTTCAGTTG	ACTGCTCTGTGGTTTAGGTAGTTTCATGTTGTTGGGGCTCCACCTTTCTCTCTACAGCACGAAACTGCCTTAATTACTTCAGTTG
hsa-691|hg17.panTro1	GGCTGTGCCGGGTAGAGAGGGCAGTGGGAGGTAAGAGCTCTTCACCCTTCACCACCTTCTCCACCCAGCATGGCC	GGCTGTGCCGGGTAGAGAGGGCAGTGGGAGGTAAGAGCTCTTCACCCTTCACCACCTTCTCCACCCAGCATGGCC
hsa-691|hg17.mm5	GGCTGTGCCGGGTAGAGAGGGCAGTGGGAGGTAAGAGCTCTTCACCCTTCACCACCTTCTCCACCCAGCATGGCC	GGATGTGCTGGGCAGA------------------------------------CCCCTTCTCCTCCTAGCATTGCC
hsa-691|hg17.rn3	GGCTGTGCCGGGTAGAGAGGGCAGTGGGAGGTAAGAGCTCTTCACCCTTCACCACCTTCTCCACCCAGCATGGCC	GGCTGTGCTGGGCAGAGAGGACAGTGGGAGATCAGTGTCCTTCATGATTGGCTCCCTTCT---CCCAGCGCTGCC
hsa-691|hg17.canFam1	GGCTGTGCCGGGTAGAGAGGGCAGTGGGAGGTAAGAGCTCTTCACCCTTCACCACCTTCTCCACCCAGCATGGCC	GGCTGTGCCGGGTAGAGAGGGCAGTGGGAGGTAAGAGCTCTTCACCCTTCACCACCTTCTCCACCCAGCATGGCC
hsa-692|hg17.panTro1	TCATTGGTCCAGAGGGGAGATAGGTTCCTGTGATTTTTCCTTCTTCTCTATAGAATAAATGA	TCATTGGTCCAGAGGGGAGATAGGTTCCTGTGATTTTTCCTTCTTCTCTGTAGAATAAATGA
hsa-692|hg17.mm5	TCATTGGTCCAGAGGGGAGATAGGTTCCTGTGATTTTTCCTTCTTCTCTATAGAATAAATGA	CAACTGGTCCAGAGGGAG--------------------CTACCTTCTCCTTAGGATAGATGA
hsa-692|hg17.canFam1	TCATTGGTCCAGAGGGGAGATAGGTTCCTGTGATTTTTCCTTCTTCTCTATAGAATAAATGA	TCATTGGTCCAGAAGAGT-ACAGGTTCCTATGATTTT-CCTTCTTCT---TAGGATAAATGA
hsa-652|hg17.panTro1	GCAGTCCTCTGTTAGTTTTGCATAGTTGCACTACAAGAAGAATGTAGTTGTGCAAATCTATGCAAAACTGATGGTGGCCTGC	GCAGTCCTCTGTTAGTTTTGCATAGTTGCACTACAAGAAGAATGTAGTTGTGCAAATCTATGCAAAACTGATGGTGGCCTGC
hsa-652|hg17.mm5	GCAGTCCTCTGTTAGTTTTGCATAGTTGCACTACAAGAAGAATGTAGTTGTGCAAATCTATGCAAAACTGATGGTGGCCTGC	GCAGCCCTCTGTTAGTTTTGCATAGTTGCACTACAAGAAGAATGTAGTTGTGCAAATCTATGCAAAACTGATGGTGGCCTGC
hsa-652|hg17.rn3	GCAGTCCTCTGTTAGTTTTGCATAGTTGCACTACAAGAAGAATGTAGTTGTGCAAATCTATGCAAAACTGATGGTGGCCTGC	GCAGCCCTCTGTTCGTTTTGCATAGTTGCACTACAAGAAGAATGTAGTTGTGCAAATCTATGCAAAACTGATGGTGGCCTGC
hsa-652|hg17.canFam1	GCAGTCCTCTGTTAGTTTTGCATAGTTGCACTACAAGAAGAATGTAGTTGTGCAAATCTATGCAAAACTGATGGTGGCCTGC	GCAGTCCTCTGTTAGTTTTGCATAGTTGCACTACAAGAAGAATGTAGTTGTGCAAATCTATGCAAAACTGATGGTGGCCTGC
hsa-652|hg17.galGal2	GCAGTCCTCTGTTAGTTTTGCATAGTTGCACTACAAGAAGAATGTAGTTGTGCAAATCTATGCAAAACTGATGGTGGCCTGC	GCAGTCTTCTGTTAGTTTTGCATAGTTGCACTACAGGAAGAATGTAGTTGTGCAAATCTATGCAAAACTGATGGTGGCCTGT
hsa-652|hg17.fr1	GCAGTCCTCTGTTAGTTTTGCATAGTTGCACTACAAGAAGAATGTAGTTGTGCAAATCTATGCAAAACTGATGGTGGCCTGC	GCAGTTCTCTGCTAGTTTTGCATAGTTGCACTACAAGAATAGAGGAGTTGTGCAAATCTATGCAAAACTGATGGTGGCCTGC
hsa-652|hg17.danRer1	GCAGTCCTCTGTTAGTTTTGCATAGTTGCACTACAAGAAGAATGTAGTTGTGCAAATCTATGCAAAACTGATGGTGGCCTGC	GCAGTTCTCTGCTAGTTTTGCATAGTTGCACTACAAGAAAACGGGAGTTGTGCAAATCTATGCAAAACTGATGGTGGCCTGC
hsa-655|hg17.panTro1	GTAGCACTAAAGTGCTTATAGTGCAGGTAGTGTTTAGTTATCTACTGCATTATGAGCACTTAAAGTACTGC	GTAGCACTAAAGTGCTTATAGTGCAGGTAGTGTTTAGTTATCTACTGCATTATGAGCACTTAAAGTACTGC
hsa-655|hg17.mm5	GTAGCACTAAAGTGCTTATAGTGCAGGTAGTGTTTAGTTATCTACTGCATTATGAGCACTTAAAGTACTGC	GTAGCACTAAAGTGCTTATAGTGCAGGTAGTGTGTAGCCATCTACTGCATTACGAGCACTTAAAGTACTGC
hsa-655|hg17.rn3	GTAGCACTAAAGTGCTTATAGTGCAGGTAGTGTTTAGTTATCTACTGCATTATGAGCACTTAAAGTACTGC	GTAGCACTAAAGTGCTTATAGTGCAGGTAGTGTGTCGTCATCTACTGCATTACGAGCACTTACAGTACTGC
hsa-655|hg17.canFam1	GTAGCACTAAAGTGCTTATAGTGCAGGTAGTGTTTAGTTATCTACTGCATTATGAGCACTTAAAGTACTGC	GTAGCACTAAAGTGCTTATAGTGCAGGTAGTGTTTCGTTATCTACTGCATTATGAGCACTTAAAGTACTGC
hsa-655|hg17.galGal2	GTAGCACTAAAGTGCTTATAGTGCAGGTAGTGTTTAGTTATCTACTGCATTATGAGCACTTAAAGTACTGC	GTAGCACTAAAGTGCTTATAGTGCAGGTAGTGTTCACTAATCTACTGCATTATAAGCACTTAAAGTACTGC
hsa-655|hg17.fr1	GTAGCACTAAAGTGCTTATAGTGCAGGTAGTGTTTAGTTATCTACTGCATTATGAGCACTTAAAGTACTGC	GCAATACTAAAGTGCTTATAGTGCAGGTAGTGTTTC-CTATCTACTGCAATGTGAGCACTTGAAGTATTTC
hsa-655|hg17.danRer1	GTAGCACTAAAGTGCTTATAGTGCAGGTAGTGTTTA-GTTATCTACTGCATTATGAGCACTTAAAGTACTGC	GCAGTGCTAAAGTGCTTATAGTGCAGGTAGTATTTCTGTCATCTACTGCAGTGTGAGCACTTGAAGTACTTC
hsa-801|hg17.panTro1	CCGGGCCCCTGTGAGCATCTTACCGGACAGTGCTGGATTTCCCAGCTTGACTCTAACACTGTCTGGTAACGATGTTCAAAGGTGACCCGC	CCGGGCCCCTGTGAGCATCTTACCGGACAGTGCTGGATTTCCCAGCTTGACTCTAACACTGTCTGGTAACGATGTTCAAAGGTGACCCGC
hsa-801|hg17.mm5	CCGGGCCCCTGTGAGCATCTTACCGGACAGTGCTGGATTTCCCAGCTTGACTCTAACACTGTCTGGTAACGATGTTCAAAGGTGACCCGC	CTGGGCCTCTGTGGGCATCTTACCGGACAGTGCTGGATTTCTTGGCTTGACTCTAACACTGTCTGGTAACGATGTTCAAAGGTGACCCAC
hsa-801|hg17.rn3	CCGGGCCCCTGTGAGCATCTTACCGGACAGTGCTGGATTTCCCAGCTTGACTCTAACACTGTCTGGTAACGATGTTCAAAGGTGACCCGC	CTGGGCCTCTGTGGGCATCTTACCGGACAGTGCTGGATTTCTTGGCTTGACTCTAACACTGTCTGGTAACGATGTTCAAAGGTGACCCAA
hsa-801|hg17.canFam1	CCGGGCCCCTGTGAGCATCTTACCGGACAGTGCTGGATTTCCCAGCTTGACTCTAACACTGTCTGGTAACGATGTTCAAAGGTGACCCGC	CTGGGCCTCTGTGGGCATCTTACCGGACAGTGCTGGATTTCTTGGCTTGACTCTAACACTGTCTGGTAACGATGTTCAAAGGTGACCCAC
hsa-801|hg17.danRer1	CCGGGCCCCTGTGAGCATCTTACCGGACAGTGCTGGATTTCCCAGCTTGACTCTAACACT-------GTCTGGTAACG-ATGTTCAAAGGTGACCCGC	-----CACCTATGAGCCTATGACCCCAGCAAGCTA-----CCCAG---GAGTCCACCTCTCTTCCTGGACTTGCAGTGTAGGCCCCAGGGTGCCCCCT
hsa-716|hg17.panTro1	GTGTTGGGGACTCGCGCGCTGGGTCCAGTGGTTCTTAACAGTTCAACAGTTCTGTAGCGCAATTGTGAAATGTTTAGGACCACTAGACCCGGCGGGCGCGGCGACAGCGA	GTGTTGGGGACTCGCGCGCTGGGTCCAGTGGTTCTTAACAGTTCAACAGTTCTGTAGCGCAATTGTGAAATGTTTAGGACCACTAGACTCGGCGGGCGCGGCGACAGCGA
hsa-716|hg17.mm5	GTGTTGGGGACTCGCGCGCTGGGTCCAGTGGTTCTTAACAGTTCAACAGTTCTGTAGCGCAATTGTGAAATGTTTAGGACCACTAGACCCGGCGGGCGCGGCGACAGCGA	-------------GCGCGCCTGGTCCAGTGGTTCTTGACAGTTCAACAGTTCTGTAGCACAATTGTGAAATGTTTAGGACCACTAGACCCGGCGCGCACGGCGGCGACGA
hsa-716|hg17.rn3	GTGTTGGGGACTCGCGCGCTGGGTCCAGTGGTTCTTAACAGTTCAACAGTTCTGTAGCGCAATTGTGAAATGTTTAGGACCACTAGACCCGGCGGGCGCGGCGACAGCGA	-------------GCGCGCCTGGTCCAGTGGTTCTTAACAGTTCAACAGTTCTGTAGCGCAATTGTGAAATGTTTAGGACCACTAGACCCGGCGCGCACGGCAGCGGCGA
hsa-716|hg17.canFam1	GTGTTGGGGACTCGCGCGCTGGGTCCAGTGGTTCTTAACAGTTCAACAGTTCTGTAGCGCAATTGTGAAATGTTTAGGACCACTAGACCCGGCGGGCGCGGCGACAGCGA	-------------GCGCGCTGGGTCCAGTGGTTCTTAACAGTTCAACAGTTCTGTAGCGCAATTGTGAAATGTTTAGGACCACTAgccccggcgggcccggcggcggcgg
hsa-717|hg17.panTro1	GGCTACAGTCTTTCTTCATGTGACTCGTGGACTTCCCTTTGTCATCCTATGCCTGAGAATATATGAAGGAGGCTGGGAAGGCAAAGGGACGTTCAATTGTCATCACTGGC	GGCTACAGTCTTTCTTCATGTGACTCGTGGACTTCCCTTTGTCATCCTATGCCTGAGAATATATGAAGGAGGCTGGGAAGGCAAAGGGACGTTCAATTGTCATCACTGGC
hsa-717|hg17.mm5	GGCTACAGTCTTTCTTCATGTGACTCGTGGACTTCCCTTTGTCATCCTATGCCTGAGAATATATGAAGGAGGCTGGGAAGGCAAAGGGACGTTCAATTGTCATCACTGGC	GGCTACAGTCCTTCTTCATGTGACTCGTGGACTTCCCTTTGTCATCCTATGCCTGAGAATATATGAAGGAGGCTGGGAAGGCAAAGGGACGTTCAATTGTCATCACTGGC
hsa-717|hg17.rn3	GGCTACAGTCTTTCTTCATGTGACTCGTGGACTTCCCTTTGTCATCCTATGCCTGAGAATATATGAAGGAGGCTGGGAAGGCAAAGGGACGTTCAATTGTCATCACTGGC	GGCTACAGCCCTTCTTCATGTGACTCGTGGACTTCCCTTTGTCATCCTATGCCTGAGAATATATGAAGGAGGCTGGGAAGGCAAAGGGACGTTCAATTGTCATCACTGGC
hsa-717|hg17.canFam1	GGCTACAGTCTTTCTTCATGTGACTCGTGGACTTCCCTTTGTCATCCTATGCCTGAGAATATATGAAGGAGGCTGGGAAGGCAAAGGGACGTTCAATTGTCATCACTGGC	GGCTACAGTCTTTTTTCATGTGACTTGTGGACTTCCCTTTGTCATCCTATGCCTGAGAATATATGAAGGAGGCTGGGAAGGCAAAGGGACGTTCAATTGTCATCACTGGC
hsa-717|hg17.danRer1	GGCTACAGTCTTTCTTCATGTGACTCGTGGACTTCCCTTTGTCATCCTATGCCTGAGAATATATGAAGGAGGCTGGGAAGGCAAAGGGACGTTCAATTGTCATCACTGGC	GACCTCCCTCCCTTGTCATGTGACCTGTGGACTTCCCTTTGTCATCCTATGCCTG-GAGTA-ATAGAGGGGGCTGGGAAGTCAAAGGGACGCTCAGGCGTCATCATTCGC
hsa-718|hg17.panTro1	AAAGATCCTCAGACAATCCATGTGCTTCTCTTGTCCTTCATTCCACCGGAGTCTGTCTCATACCCAACCAGATTTCAGTGGAGTGAAGTTCAGGAGGCATGGAGCTGACA	AAAGATCCTCAGACAATCCATGTGCTTCTCTTGTCCTTCATTCCACCGGAGTCTGTCTCATACCCAACCAGATTTCAGTGGAGTGAAGTTCAGGAGGCATGGAGCTGACA
hsa-718|hg17.mm5	AAAGATCCTCAGACAATCCATGTGCTTCTCTTGTCCTTCATTCCACCGGAGTCTGTCTCATACCCAACCAGATTTCAGTGGAGTGAAGTTCAGGAGGCATGGAGCTGACA	AAACAGCCCCAGACAATCCATGGG-TCCTCTTGTCCTTCATTCCACCGGAGTCTGTCTTATG-CCAACCAGATTTCAGTGGAGTGAAGCTCAGGAGGCATGGAGCTGCCA
hsa-718|hg17.rn3	AAAGATCCTCAGACAATCCATGTGCTTCTCTTGTCCTTCATTCCACCGGAGTCTGTCTCATACCCAACCAGATTTCAGTGGAGTGAAGTTCAGGAGGCATGGAGCTGACA	AAACAGCCCCAGACAATCCATGGG-TCCTCCTGTCCTTCATTCCACCGGAGTCTGTCTTATG-CCAACCAGATTTCAGTGGAGTGAAGCTCAGGAGGCATGGAGCTGCCA
hsa-718|hg17.canFam1	AAAGATCCTCAGACAATCCATGTGCTTCTCTTGTCCTTCATTCCACCGGAGTCTGTCTCATACCCAACCAGATTTCAGTGGAGTGAAGTTCAGGAGGCATGGAGCTGACA	AAAGAGCCCCAGACAATCCATGTGTTTCTCTTGTCCTTCATTCCACCGGAGTCTGTCTCGTACCCAACCAGATTTCAGTGGAGTGAAGTTCAGGAGGCGTGGACCTGAC-
hsa-718|hg17.galGal2	AAAGATCCTCAGACAATCCATGTGCTTCTCTTGTCCTTCATTCCACCGGAGTCTGTCTCATACCCAACCAGATTTCAGTGGAGTGAAGTTCAGGAGGCATGGAGCTGACA	ATAA------GGACAATCCATGGG-TTCTGTTGTCCTTCATTCCACCGGAGTCTGTCTCGTACCTAACCAGATTTCAGTGGAGTGAAGCACAAGAGACATGGAGATGA--
hsa-694|hg17.panTro1	TGACGGGCGAGCTTTTGGCCCGGGTTATACCTGATGCTCACGTATAAGACGAGCAAAAAGCTTGTTGGTCA	TGACGGGCGAGCTTTTGGCCCGGGTTATACCTGATGCTCACGTATAAGACGAGCAAAAAGCTTGTTGGTCA
hsa-694|hg17.mm5	TGACGGGCGAGCTTTTGGCCCGGGTTATACCTGATGCTCACGTATAAGACGAGCAAAAAGCTTGTTGGTCA	TGACGGGTGAGCTTTTGGCCCGGGTTATACCTGACACTCACGTATAAGACGAGCAAAAAGCTTGTTGGTCA
hsa-694|hg17.rn3	TGACGGGCGAGCTTTTGGCCCGGGTTATACCTGATGCTCACGTATAAGACGAGCAAAAAGCTTGTTGGTCA	TGACGGGTGAGCTTTTGGCCCGGGTTATACCTGACTCTCACGTATAAGACGAGCAAAAAGCTTGTTGGTCA
hsa-694|hg17.canFam1	TGACGGGCGAGCTTTTGGCCCGGGTTATACCTGATGCTCACGTATAAGACGAGCAAAAAGCTTGTTGGTCA	TGACGCATGAGCTTTTGGCTCGGGTTATACCTGATGCTCACGTATAAGACGAGCAAAAAGCTTGTTGGTCA
hsa-694|hg17.galGal2	TGACGGGCGAGCTTTTGGCCCGGGTTATACCTGATGCTCACGTATAAGACG---AGCAAAAAGCTTGTTGGTCA	TGA--AATAAATATTTGA---------------------------GAAACGTAAAGGAAAATATTCCCCTGACA
hsa-694|hg17.fr1	TGACGGGCGAGCTTTTGGCCCGGGTTATACCTGA---TGCTCACGTATAAGACGAGCAAAAAGCTTGTTGGTCA	CAACGGCTTTTCTGTTTGTCCTTGTCACGGCAGGAGTTGCTCCAGGAGGAGACTCGGCAGAAGCTCG-------
hsa-724|hg17.panTro1	ATCATTCAGAAATGGTATACAGGAAAATGACCTATGAATTGACAGACAATATAG-CTGAGTTTGTCTGTCATTTCTTTAGGCCAATATTCTGTATGACTGTGCTACTTCAA	ATCATTCAGAAATGGTATACGGGAAAATGACCTATGAATTGACAGACAATATAGCCTGAGTTTGTCTGTCATTTCTTTAGGCCAATATTCTGTATGACTGTGCTACTTCAA
hsa-724|hg17.mm5	ATCATTCAGAAATGGTATACAGGAAAATGACCTATGAATTGACAGACAATATAGCTGAGTTTGTCTGTCATTTCTTTAGGCCAATATTCTGTATGACTGTGCTACTTCAA	CTCAG-CATCAACGGTGTACAGGAGAATGACCTATGATTTGACAGACCGTGCAGCTGTGTATGTCTGTCATT-CTGTAGGCCAATATTCTGTATGTCACTGCTACTTAAA
hsa-724|hg17.rn3	ATCATTCAGAAATGGTATACAGGAAAATGACCTATGAATTGACAGACAATATAGCTGAGTTTGTCTGTCATTTCTTTAGGCCAATATTCTGTATGACTGTGCTACTTCAA	-TCAC-CATGACCGGTGTACAGGACAATGACCTATGATTTGACAGACAGTGTGGCTGCGTGTGTCTGTCATT-CTGTAGGCCAATATTCTGTATGTCTCTCCTCCTTACA
hsa-724|hg17.canFam1	ATCATTCAGAAATGGTATACAGGAAAATGACCTATGAATTGACAGACAATATAGCTGAGTTTGTCTGTCATTTCTTTAGGCCAATATTCTGTATGACTGTGCTACTTCAA	ATCACTAAAAAATGGTGTACAGGAAAATGACCTACGAATTGATAGACAATTTGGCTAAGTTTGTCTGTCATTTTTGTAGGCCAATATTCTGTATATCTCTTCTGCTTCAA
hsa-724|hg17.galGal2	ATCATTCAGAAATGGTATACAGGAAAATGACCTATGAATTGACAGACAATATAGCTGAGTTTGTCTGTCATTTCTTTAGGCCAATATTCTGTATGACTGTGCTACTTCAA	TTCAGTAAGAACTGGTGTCCAGGAAAATGACCTATGAATTGACAGACTGCTTT-CAAAATGTGCCTGTCATTTCTATAGGCCAATATTCTGTGCACTTTTCCTACTTTGG
hsa-727|hg17.panTro1	GTGATAATGTAGCGAGATTTTCTGTTGTGCTTGATCTAACCATGTGGTTGCGAGGTATGAGTAAAACATGGTTCCGTCAAGCACCATGGAACGTCACGCAGCTTTCTACA	GTGATAATGTAGCGAGATTTTCTGTTGTGCTTGATCTAACCATGTGGTTGCGAGGTATGAGTAAAACATGGTTCCGTCAAGCACCATGGAACGTCACGCAGCTTTCTACA
hsa-727|hg17.mm5	GTGATAATGTAGCGAGATTTTCTGTTGTGCTTGATCTAACCATGTGGTTGCGAGGTATGAGTAAAACATGGTTCCGTCAAGCACCATGGAACGTCACGCAGCTTTCTACA	GTGATAATGGAGCGAGATTTTCTGTTGTGCTTGATCTAACCATGTGCTTGCGAGGTATGAGAAAAACATGGTTCCGTCAAGCACCATGGAACGTCACGCAGCTTTCTACA
hsa-727|hg17.rn3	GTGATAATGTAGCGAGATTTTCTGTTGTGCTTGATCTAACCATGTGGTTGCGAGGTATGAGTAAAACATGGTTCCGTCAAGCACCATGGAACGTCACGCAGCTTTCTACA	GTGATAACGTAGCGAGATTTTCTGTTGTGCTTGATCTAACCATGTGCTTGCGAGGTATGAGTAAAACATGGTTCCGTCAAGCACCATGGAACGTCACGCAGCTTTCTACA
hsa-727|hg17.canFam1	GTGATAATGTAGCGAGATTTTCTGTTGTGCTTGATCTAACCATGTGGTTGCGAGGTATGAGTAAAACATGGTTCCGTCAAGCACCATGGAACGTCACGCAGCTTTCTACA	GTGATTATGTAGCGAGATTTTCTGTTGTGCTTGATCTAACCATGTGGTTGCCAGGTATGAGTAAAACATGGTTCCGTCAAGCACCATGGAACGTCACGCAGCTTTCTACA
hsa-727|hg17.galGal2	GTGATAATGTAGCGAGATTTTCTGTTGTGCTTGATCTAACCATGTGGTTGCGAGGTATGAGTAAAACATGGTTCCGTCAAGCACCATGGAACGTCACGCAGCTTTCTACA	TTGATAATGTAGCGAGATTTTCTGTTGTGCTTGATCTAACCATGTGGTTGTGAGGTATGAGTAAAACATGGTTCTGTCAAGCACCATGGAACGTCACGCAGCTTTCTACA
hsa-727|hg17.fr1	GTGATAATGTAGCGAGATTTTCTGTTGTGCTTGATCTAACCATGTGGTTGCGAGGTAT---GAGTAAAACATGGTTCCGTCAAGCACCATGGAACGTCAC-GCAGCTTTCTACA	GCAGTCAGTCAGCAGGTTGTTCCTTTGTGCTTGATCTAACCATGTGGCTGCCGGGTTCTTATAGTGGAACATGGTTCTGTCAAGCACCATGGAACGGCCCTGCCAAAGCCTACA
hsa-728|hg17.panTro1	GACCAGTCGCTGCGGGGCTTTCCTTTGTGCTTGATCTAACCATGTGGTGGAACGATGGAAACGGAACATGGTTCTGTCAAGCACCGCGGAAAGCACCGTGCTCTCCTGCA	GACCAGTCGCTGCGGGGCTTTCCTTTGTGCTTGATCTAACCATGTGGTGGAACGATGGAAACGGAACATGGTTCTGTCAAGCACCGCGGAAAGCACCGTGCTCTCCTGCA
hsa-728|hg17.mm5	GACCAGTCGCTGCGGGGCTTTCCTTTGTGCTTGATCTAACCATGTGGTGGAACGATGGAAACGGAACATGGTTCTGTCAAGCACCGCGGAAAGCACCGTGCTCTCCTGCA	GACCAGTTGCCGCGGGGCTTTCCTTTGTGCTTGATCTAACCATGTGGTGGAACGATGGAAACGGAACATGGTTCTGTCAAGCACCGCGGAAAGCATCGCTCTCTCCTGCA
hsa-728|hg17.rn3	GACCAGTCGCTGCGGGGCTTTCCTTTGTGCTTGATCTAACCATGTGGTGGAACGATGGAAACGGAACATGGTTCTGTCAAGCACCGCGGAAAGCACCGTGCTCTCCTGCA	GACCAGTTGCCGCGGGGCTTTCCTTTGTGCTTGATCTAACCATGTGGTGGAACGATGGAAACGGAACATGGTTCTGTCAAGCACCGCGGAAAGCATCGCTCTCTCCTGCA
hsa-728|hg17.canFam1	GACCAGTCGCTGCGGGGCTTTCCTTTGTGCTTGATCTAACCATGTGGTGGAACGATGGAAACGGAACATGGTTCTGTCAAGCACCGCGGAAAGCACCGTGCTCTCCTGCA	GACCAGTCGCCGCGGGGCTTTCCTTTGTGCTTGATCTAACCATGTGGTGGAACGATGGAAACGGAACATGGTTCTGTCAAGCACCGCGGAAAGCACCGCGCTCTCCTGCA
hsa-728|hg17.galGal2	GACCAGTCGCTGCGGGGCTTTCCTTTGTGCTTGATCTAACCATGTGGTGGAACGATGGAAACGGAACATGGTTCTGTCAAGCACCGCGGAAAGCACCGTGCTCTCCTGCA	GGC---TGTCCATGGGGTTTTCCTTTGTGCTTGATCTAACCATGTGGTAGAACAATACAAATTGAACATGGTTCTGTCAAGCACCATGGAAGGCTGCATACTC-CCTGCC
hsa-728|hg17.fr1	GACCAGTCGCTGCGGGGCTTTCCTTTGTGCTTGATCTAACCATGTGGTGGAAC-GATGGAAACGGAACATGGTTCTGTCAAGCACCGCGGAAAGCACCGTGCTCTCCTGCA	GATTGGCT--CGCGCGGCTGTCTCTTGTGCTTGATCTAACCATGTGGCCCCGCCTATTGTGACATCACATGGTTCCGTCAAGCGCCAGGGACCGCTGAGCACACACCCACC
hsa-729|hg17.panTro1	CCGCCCCGGGCCGCGGCTCCTGATTGTCCAAACGCAATTCTCGAGTCTATGGCTCCGGCCGAGAGTTGAGTCTGGACGTCCCGAGCCGCCGCCCCCAAACCTCGAGCGGG	CCGCCCCGGGCCGCGGCTCCTGATTGTCCAAACGCAATTCTCGAGTCTATGGCTCCGGCTGAGAGTTGAGTCTGGACGTCCCGAGCCGCCGCCCCCAAACCTCGAGCGGA
hsa-729|hg17.mm5	CCGCCCCGGGCCGCGGCTCCTGATTGTCCAAACGCAATTCTCGAGTCTATGGCTCCGGCCGAGAGTTGAGTCTGGACGTCCCGAGCCGCCGCCCCCAAACCTCGAGCGGG	CCGTCCCGGGCCGCGGCTCCTGATTGTCCAAACGCAATTCTCGAGTCTCTGGCTCCGGCCGAGAGTTGCGTCTGGACGTCCCGAGCCGCCGCCCCCAAACCTCGAGGGGG
hsa-729|hg17.rn3	CCGCCCCGGGCCGCGGCTCCTGATTGTCCAAACGCAATTCTCGAGTCTATGGCTCCGGCCGAGAGTTGAGTCTGGACGTCCCGAGCCGCCGCCCCCAAACCTCGAGCGGG	CTGTCCCGGGCCGCGGCTCCTGATTGTCCAAACGCAATTCTCGAGTCTCTGGCTCCGGCCGAGAGTTGCGTCTGGACGTCCCGAGCCGCCGCCCCCAAACCTCGAGGGGG
hsa-729|hg17.canFam1	CCGCCCCGGGCCGCGGCTCCTGATTGTCCAAACGCAATTCTCGAGTCTATGGCTCCGGCCGAGAGTTGAGTCTGGACGTCCCGAGCCGCCGCCCCCAAACCTCGAGCGGG	CCGCCCCGGGCCGCGGCTCTTGATTGTCCAAACGCAATTCTCGAGTCTCTGGCTCTGGCCGAGAGTTGAGTCTGGACGTCCCGAGCCGCCGCCCCCAAACCTCGAG-GGG
hsa-730|hg17.panTro1	GACAGTGTGGCATTGTAGGGCTCCACACCGTATCTGACACTTTGGGCGAGGGCACCATGCTGAAGGTGTTCATGATGCGGTCTGGGAACTCCTCACGGATCTTACTGATG	GACAGCATGGCATTGTAGGGCTCCACACCGTATCTGACACTTTGGGCGAGGGCACCATGCTGAAGGTGTTCATGATGCAGTCTGGGAACTCCTCACGGATCTTACTGATG
hsa-730|hg17.mm5	GACAGTGTGGCATTGTAGGGCTCCAC-ACCGTATCTGACACTTTGGGCGAGGGCACCATGCTGAAGGTGTTCATGATGCGGTCTGGGAACTCCTCACGGATCTTACTGATG	GACAGTGTGGCATTGTAGGGCTCCACCACCGTGTCAGACACCTTGGGTGATGGCACCACGCTGAACGTATTCATGATCCTGTCTGGAAACTCCTCTCGGATCTTGCTGATG
hsa-730|hg17.rn3	GACAGTGTGGCATTGTAGGGCTCCAC-ACCGTATCTGACACTTTGGGCGAGGGCACCATGCTGAAGGTGTTCATGATGCGGTCTGGGAACTCCTCACGGATCTTACTGATG	GAGAGGGTGGCATTATAGGGCTCCACCACAGTGTCAGAGACCTTGGGTGAGGGCATGACGCTGAAGGTGTTCATGATGCGGTCTGGGTACTCTTCTCTGATCTTGCTGATG
hsa-730|hg17.canFam1	GACAGTGTGGCATTGTAGGGCTCCAC-ACCGTATCTGACACTTTGGGCGAGGGCACCATGCTGAAGGTGTTCATGATGCGGTCTGGGAACTCCTCACGGATCTTACTGATG	GACAGCGTGGCGTTGTAGGGCTCCACCACCGTGTCCGACACCTTGGGCGACGGCACCACGCTGAAGGTGTTCATGATCCTGTCCGGGAACTCCTCGCGGATCTTGCTGATG
hsa-730|hg17.galGal2	GACAGTGTGGCATTGTAGGGCTCCAC-ACCGTATCTGACACTTTGGGCGAGGGCACCATGCTGAAGGTGTTCATGATGCGGTCTGGGAACTCCTCACGGATCTTACTGATG	GAAAGGGTGGCATTGTAGGGCTCCACCACCGTGTCCGACACCTTGGGGGAGGGCATGACGCTGAACGTGTTCATGATGCGGTCGGGGTACTCCTCGCGGATCTTGCTGATG
hsa-730|hg17.fr1	GACAGTGTGGCATTGTAGGGCTCCAC-ACCGTATCTGACACTTTGGGCGAGGGCACCATGCTGAAGGTGTTCATGATGCGGTCTGGGAACTCCTCACGGATCTTACTGATG	GAGAGCGTGGCGTTGTAGGGCTCCACCACCGTGTCGGACACCTTGGGGGACGGCACCACGCTGAACGTGTTCATGATGCGGTCCGGGTACTCCTCCCGGATCTTGCTGATC
hsa-730|hg17.danRer1	GACAGTGTGGCATTGTAGGGCTCCAC-ACCGTATCTGACACTTTGGGCGAGGGCACCATGCTGAAGGTGTTCATGATGCGGTCTGGGAACTCCTCACGGATCTTACTGATG	GACAGCGTGGCGTTGTAAGGTTCTACAACAGTGTCCGAGACTTTTGGTGAGGGCACAACACTGAAGGTGTTCATGATTCGGTCTGGGTACTCCTCACGGATTTTGCTGATG
hsa-733|hg17.panTro1	CCTGGCCTCCTGCAGTGCCACGCTCCGTGTATTTGACAAGCTGAGTTGGACACTCCATGTGGTAGAGTGTCAGTTTGTCAAATACCCCAAGTGCGGCACATGCTTACCAG	CCTGGCCTCCTGCAGTGCCACGCTCCGTGTATTTGACAAGCTGAGTTGGACACTCCATGTGGTAGAGTGTCAGTTTGTCAAATACCCCAAGTGCGGCACATGCTTACCAG
hsa-733|hg17.mm5	CCTGGCCTCCTGCAGTGCCACGCTCCGTGTATTTGACAAGCTGAGTTGGACACTCCATGTGGTAGAGTGTCAGTTTGTCAAATACCCCAAGTGCGGCACATGCTTACCAG	TCTGGCCATCTGCAGTGTCACGCTCCGTGTATTTGACAAGCTGAGTTGGACACTCTGTGTGGTAGAGTGTCAGTTTGTCAAATACCCCAAGTGTGGCTCATGCCTATCAG
hsa-733|hg17.rn3	CCTGGCCTCCTGCAGTGCCACGCTCCGTGTATTTGACAAGCTGAGTTGGACACTCCATGTGGTAGAGTGTCAGTTTGTCAAATACCCCAAGTGCGGCACATGCTTACCAG	TCTGGCCTTCTGCAGTGTTACGCTCCGTGTATTTGACAAGCTGAGTTGGACACTCTGTGTGGTAGAGTGTCAGTTTGTCAAATACCCCAAGTGTGGCTCATGCTTATCAG
hsa-733|hg17.canFam1	CCTGGCCTCCTGCAGTGCCACGCTCCGTGTATTTGACAAGCTGAGTTGGACACTCCATGTGGTAGAGTGTCAGTTTGTCAAATACCCCAAGTGCGGCACATGCTTACCAG	CCTGGCCTCCTGCAGTGCCACACTCCGTGTATTTGACAAGCTGAGTTAGACACTCCATGTGGAAGAGTGTCAGTTTGTCAAATACCCCAAGTGCGGCACATGCCTAACAG
hsa-734|hg17.panTro1	GGGCTTTCAAGTCACTAGTGGTTCCGTTTAGTAGATGATTGTGCATTGTTTCAAAATGGTGCCCTAGTGACTACAAAGCCC	GGGCTTTCAAGTCACTAGTGGTTCCGTTTAGTAGATGATTGTGCATTGTTTCAAAATGGTGCCCTAGTGACTACAAAGCCC
hsa-734|hg17.mm5	GGGCTTTCAAGTCACTAGTGGTTCCGTTTAGTAGATGATT-GTGCATTGTTTCAAAATGGTGCCCTAGTGACTACAAAGCCC	GGGCTTTTAAGTCACTAGTGGTTCCGTTTAGTAGATGGTTTGTGCATTGTTTCAAAATGGTGCCCTAGTGACTACAAAGCCC
hsa-734|hg17.rn3	GGGCTTTCAAGTCACTAGTGGTTCCGTTTAGTAGATGATT-GTGCATTGTTTCAAAATGGTGCCCTAGTGACTACAAAGCCC	GGGCTTTCAAGTCACTAGTGGTTCCGTTTAGTAGATGGTTTTTGCATTGTTTCAAAATGGTGCCCTAGTGACTACAAAGCCC
hsa-734|hg17.canFam1	GGGCTTTCAAGTCACTAGTGGTTCCGTTTAGTAGATGATTGTGCATTGTTTCAAAATGGTGCCCTAGTGACTACAAAGCCC	GGGCTTTCAAGTCACTAGTGGTTCCGTTTAGTAGATGATTATGCATTGTTTCAAAATGGTGCCCTAGTGACTGCAAAGCCC
hsa-658|hg17.panTro1	GGCCGGCTGGGGTTCCTGGGGATGGGATTTGCTTCCTGTCACAAATCACATTGCCAGGGATTTCCAACCGACC	GGCCGGCTGGGGTTCCTGGGGATGGGATTTGCTTCCTGTCACAAATCACATTGCCAGGGATTTCCAACCGACC
hsa-658|hg17.mm5	GGCCGGCTGGGGTTCCTGGGGATGGGATTTGCTTCCTGTCACAAATCACATTGCCAGGGATTTCCAACCGACC	GGACGGCTGGGGTTCCTGGGGATGGGATTTGATGCCAGTCACAAATCACATTGCCAGGGATTTCCAACTGACC
hsa-658|hg17.rn3	GGCCGGCTGGGGTTCCTGGGGATGGGATTTGCTTCCTGTCACAAATCACATTGCCAGGGATTTCCAACCGACC	GGCCGGCTGGGGTTCCTGGGGATGGGATTTGATGCCAGTCACAAATCACATTGCCAGGGATTTCCAACTGACC
hsa-658|hg17.canFam1	GGCCGGCTGGGGTTCCTGGGGATGGGATTTGCTTCCTGTCACAAATCACATTGCCAGGGATTTCCAACCGACC	GGCCGGCTGGGGTTCCTGGGGATGGGATTTGCTGCCTGTCACAAATCACATTGCCAGGGATTTCCAACCGACC
hsa-740|hg17.panTro1	CTCAGGTGCTCTGGCTGCTTGGGTTCCTGGCATGCTGATTTGTGACTTAAGATTAAAATCACATTGCCAGGGATTACCACGCAACCACGACCTTGGC	CTCAGGTGCTCTGGCTGCTTGGGTTCCTGGCATGCTGATTTGTGACTTAAGATTAAAATCACATTGCCAGGGATTACCACGCAACCACGACCTTGGC
hsa-740|hg17.mm5	CTCAGGTGCTCTGGCTGCTTGGGTTCCTGGCATGCTGATTTGTGACTTAAGATTAAAATCACATTGCCAGGGATTACCACGCAACCACGACCTTGGC	CTCACCTGCTCTGGCTGCTTGGGTTCCTGGCATGCTGATTTGTGACTTGAGATTAAAATCACATTGCCAGGGATTACCACGCAACCATGACCTTGGC
hsa-740|hg17.rn3	CTCAGGTGCTCTGGCTGCTTGGGTTCCTGGCATGCTGATTTGTGACTTAAGATTAAAATCACATTGCCAGGGATTACCACGCAACCACGACCTTGGC	CTCACCTGCTCTGGCTGCTTGGGTTCCTGGCATGCTGATTTGTGACTTGAGATTAAAATCACATTGCCAGGGATTACCACGCAACCATGACCTTGGC
hsa-740|hg17.canFam1	CTCAGGTGCTCTGGCTGCTTGGGTTCCTGGCATGCTGATTTGTGACTTAAGATTAAAATCACATTGCCAGGGATTACCACGCAACCACGACCTTGGC	C-CGAGTGCTCTGGCTGCTTGGGTTCCTGGCATGCTGATTTGTGACTTAAGATTAAAATCACATTGCCAGGGATTACCACGCATCCATGACCTGGGC
hsa-740|hg17.galGal2	CTCAGGTGCTCTGGCTGCTTGGGTTCCTGGCATGCTGATTTGTGACTTAAGATTAAAATCACATTGCCAGGGATTACCACGCAACCACGACCTTGGC	TTTTAATGTTGTGGCTGTTTGGGTTCCTGGCATGATGATTTGTGAGTTAAGATTAAAATCACATTGCCAGGGATTACCACATAGCCATGACCGCAGC
hsa-740|hg17.fr1	CTCAGGTGCTCTGGCTGCTTGGGTTCCTGGCATGCTGATTTGTGACTTAAGATTAAAATCACATTGCCAGGGATTACCACGCAACCACGACCTTGGC	CTTTCATGTCTGGGCTGTGAGGGTTCCTGGCGTGCTGATTTGTGACTTATGA-TAAAATCACATTGCCAGGGATTACCACACAGCCCAGACCCAGTC
hsa-740|hg17.danRer1	CTCAGGTGCT-CTGGCTGCTTGGGTTCCTGGCATGCTGATTTGTGACTT-AAGATTAAAATCACATTGCCAGGGATTACCACGCAACCACGACCTTGGC	CTTTCATGCTGCTGGCTGTGTGGGTTCCTGGCGTGCTGATTTGTGACTTAAAGATAAAAATCACATTGCCAGGGATACCCACACACCCGCCACCCGGAC
hsa-741|hg17.panTro1	ACCTCTCTAACAAGGTGCAGAGCTTAGCTGATTGGTGAACAGTGATTGGTTTCCGCTTTGTTCACAGTGGCTAAGTTCTGCACCTGAAGAGAAGGTG	ACCTCTCTAACAAGGTGCAGAGCTTAGCTGATTGGTGAACAGTGATTGGTTTCCGCTTTGTTCACAGTGGCTAAGTTCTGCACCTGAAGAGAAGGTG
hsa-741|hg17.mm5	ACCTCTCTAACAAGGTGCAGAGCTTAGCTGATTGGTGAACAGTGATTGGTTTCCGCTTTGTTCACAGTGGCTAAGTTCTGCACCTGAAGAGAAGGTG	ACCTCTCTAACAAGGTGCAGAGCTTAGCTGATTGGTGAACAGTGATTGGTTTCCGCTTTGTTCACAGTGGCTAAGTTCTGCACCTGAAGAGAAGGTG
hsa-741|hg17.rn3	ACCTCTCTAACAAGGTGCAGAGCTTAGCTGATTGGTGAACAGTGATTGGTTTCCGCTTTGTTCACAGTGGCTAAGTTCTGCACCTGAAGAGAAGGTG	ACCTCTCTAACAAGGTGCAGAGCTTAGCTGATTGGTGAACAGTGATTGGTTTCCGCTTTGTTCACAGTGGCTAAGTTCTGCACCTGAAGAGAAGGTG
hsa-741|hg17.canFam1	ACCTCTCTAACAAGGTGCAGAGCTTAGCTGATTGGTGAACAGTGATTGGTTTCCGCTTTGTTCACAGTGGCTAAGTTCTGCACCTGAAGAGAAGGTG	ACCTCTCTGCCGAGGTGCAGAGCTTAGCTGATTGGTGAACAGTGACTGGTTTCCGCTTTGTTCACAGTGGCTAAGTTCTGCACCTGAAGAGAAGGTG
hsa-741|hg17.galGal2	ACCTCTCTAACAAGGTGCAGAGCTTAGCTGATTGGTGAACAGTGATTGGTTTCCGCTTTGTTCACAGTGGCTAAGTTCTGCACCTGAAGAGAAGGTG	ACCTCTCTGGTGAGGTGCAGAGCTTAGCTGATTGGTGAACAGTGATTGTTTCCCTCTTTGTTCACAGTGGCTAAGTTCTGCACCTGAAGAGAAGGTG
hsa-741|hg17.fr1	ACCTCTCT--AACAAGGTGCAGAGCTTAGCTGATTGGTGAACAGTGATTGGTTTCCGCTTTGTTCACAGTGGCTAAGTTCTGCACCTGAAGAGAAGGTG	TCCTCTCTCCAGCCAGGCACAGAGCTTAGCTGATTGGTGAACAGTGATTGATTTCCTCTTTGTTCACAGTGGCTAAGTTCTGCACCTGAGGAGAGCATG
hsa-741|hg17.danRer1	ACCTCTCTAACAAGGTGCAGAGCTTAGCTGATTGGTGAACAGTGATTGGTTTCCGCTTTGTTCACAGTGGCTAAGTTCTGCACCTGAAGAGAAGGTG	TCTTTTCTAGC-AGGTGCAGAGCTTAGCTGATTGGTGAACAGTGATTGA---ACTCTTTGTTCACAGTGGCTAAGTTCTGCATCTGAGGAGAGGATG
hsa-665|hg17.panTro1	ggtccttgccctcaaggagctcacagtctattgagTTACCTTtctgactttcccactagattgtgagctcctggagggcaggcact	ggtccttgccctcaaggagctcacagtctattgagTTACCTTtctgactttcccactagattgtgagctcctggagggcaggcact
hsa-665|hg17.mm5	ggtccttgccctcaaggagctcacagtctattgagTTACCTTtctgactttcccactagattgtgagctcctggagggcaggcact	GGTCCCTACCTTCAAGGAGCTCACAGTCTATTGAGTTGCCTTTCTGATTCTCCCACTAGATTGTGAGCTGCTGGAGGGCAGGCACT
hsa-665|hg17.rn3	ggtccttgccctcaaggagctcacagtctattgagTTACCTTtctgactttcccactagattgtgagctcctggagggcaggcact	GGTCCCTACCCGCAAGGAGCTCACAGTCTATTGAGTTCCTTTTCTGATTCTCCCACTAGATTGTGAGCTCCTGGAGGGCAGGCACT
hsa-665|hg17.canFam1	ggtccttgccctcaaggagctcacagtctattgagTTACCTTtctgactttcccactagattgtgagctcctggagggcaggcact	ggtccttgccctcaaggagctcacagtctattgagTTGCCTTTCTGACTTTCCCACTAGATTGTGAGCTCCTGGAGGGCAGGCACT
hsa-810|hg17.panTro1	AGGACCCTTCCAGAGGGCCCCCCCTCAATCCTGTTGTGCCTAATTCAGAGGGTTGGGTGGAGGCTCTCCTGAAGGGCTCT	AGGACCCTTCCGGAGGGCCCCCCCTCAATCCTGTTGTGCCTAATTCAGAGGGTTGGGTGGAGGCTCTCCTGAAGGGCTCT
hsa-810|hg17.mm5	AGGACCCTTCCAGAGGGCCCCCCCTCAATCCTGTTGTGCCTAATTCAGAGGGTTGGGTGGAGGCTCTCCTGAAGGGCTCT	-GGGCCTTTCTGGAGGGCCCCCCCTCAATCCTGTTGTGCTCGCTTCAGAGGGTTGGGTGGAGGCTCTCCTGAAGGTGTCC
hsa-810|hg17.rn3	AGGACCCTTCCAGAGGGCCCCCCCTCAATCCTGTTGTGCCTAATTCAGAGGGTTGGGTGGAGGCTCTCCTGAAGGGCTCT	AGGACCTTTCTGGAGGGCCCCCCCTCAATCCTGTTGTGCTCGCTTCAGAGGGTTGGGTGGAGGCTCTCCTGAAGGTGTCT
hsa-810|hg17.canFam1	AGGACCCTTCCAGAGGGCCCCCCCTCAATCCTGTTGTGCCTAATTCAGAGGGTTGGGTGGAGGCTCTCCTGAAGGGCTCT	AGGGCTCTTCCGGAGGGCACCCCC-CAATCCTGTTGTGCTGGATTCAGAGGGTTGGGTGGAGGCTTTCCTGAAGGGCT-G
hsa-807|hg17.panTro1	AAGAAATGGTTTACCGTCCCACATACATTTTGAATATGTATGTGGGATGGTAAACCGCTTCTT	AAGAAATGGTTTACCGTCCCACATACATTTTGAATATGTATGTGGGACGGTAAACCGCTTCTT
hsa-807|hg17.mm5	AAGAAATGGTTTACCGTCCCACATACATTTTGAATATGTATGTGGGATGGTAAACCGCTTCTT	AAGAAATGGTTTACCGTCCCACATACATTTTGAGTATGTATGTGGGACGGTAAACCGCTTCTT
hsa-807|hg17.rn3	AAGAAATGGTTTACCGTCCCACATACATTTTGAATATGTATGTGGGATGGTAAACCGCTTCTT	AAGAAATGGTTTACCGTCCCACATACATTTTGAGTATGTATGTGGGACGGTAAACCGCTTCTT
hsa-807|hg17.canFam1	AAGAAATGGTTTACCGTCCCACATACATTTTGAATATGTATGTGGGATGGTAAACCGCTTCTT	AAGAAATGGTTTACCGTCCCACATACATTTTGAGTATGTATGTGGGACGGTAAACCGCTTCTT
hsa-666|hg17.panTro1	ATGACTGATTTCTTTTGGTGTTCAGAGTCAATATAATTTTCTAG-CACCATCTGAAATCGGTTAT	ATGACTGATTTCTTTTGGTGTTCACAGTCAATATAATTTTCTAGCCCCCATCTGAAATCGGTTAT
hsa-666|hg17.mm5	ATGACTGATTTCTTTTGGTGTTCAGAGTCAATATAATTTTCTAGCACCATCTGAAATCGGTTAT	ATGACTGATTTCTTTTGGTGTTCAGAGTCAATAGAATTTTCTAGCACCATCTGAAATCGGTTAT
hsa-666|hg17.rn3	ATGACTGATTTCTTTTGGTGTTCAGAGTCAATATAATTTTCTAGCACCATCTGAAATCGGTTAT	ATGACTGATTTCTTTTGGTGTTCAGAGTCAATAGAATTTTCTAGCACCATCTGAAATCGGTTAT
hsa-666|hg17.canFam1	ATGACTGATTTCTTTTGGTGTTCAGAGTCAATATAATTTTCTAGCACCATCTGAAATCGGTTAT	ATGACTGATTTCTTTTGGTGTTCAGAGTCAATATAATTTTCTAGCACCATCTGAAATCGGTTAT
hsa-666|hg17.danRer1	ATGACTGATTTCTTTTGGTGTTCAGAGTCAATATAATTTTCTAGCACCATCTGAAATCGGTTAT	TTGACCGATTTCTTTTGGTGTTCAGAGTCTTTTGGGGTTTCTAGCACCATTTGAAATCGGTTAC
hsa-681|hg17.panTro1	CTTCTGGAAGCTGGTTTCACATGGTGGCTTAGATTTTTCCATCTTTGTATCTAGCACCATTTGAAATCAGTGTTTTAGGAG	CTTCTGGAAGCTGGTTTCACATGGTGGCTTAGATTTTTCCATCTTTGTATCTAGCACCATTTGAAATCAGTGTTTTAGGAG
hsa-681|hg17.mm5	CTTCTGGAAGCTGGTTTCACATGGTGGCTTAGATTTTTCCATCTTTGTATCTAGCACCATTTGAAATCAGTGTTTTAGGAG	CTTCTGGAAGCTGGTTTCACATGGTGGCTTAGATTTTTCCATCTTTGTATCTAGCACCATTTGAAATCAGTGTTTTAGGAG
hsa-681|hg17.rn3	CTTCTGGAAGCTGGTTTCACATGGTGGCTTAGATTTTTCCATCTTTGTATCTAGCACCATTTGAAATCAGTGTTTTAGGAG	CTTCTGGAAGCTGGTTTCACATGGTGGCTTAGATTTTTCCATCTTTGTATCTAGCACCATTTGAAATCAGTGTTTTAGGAG
hsa-681|hg17.canFam1	CTTCTGGAAGCTGGTTTCACATGGTGGCTTAGATTTTTCCATCTTTGTATCTAGCACCATTTGAAATCAGTGTTTTAGGAG	CTTCTGGAAGCTGGTTTCACATGGTGGCTTAGATTTTTCCATCTTTGTATCTAGCACCATTTGAAATCAGTGTTTTAGGAG
hsa-681|hg17.danRer1	CTTCTGGAAGCTGGTTTCACATGGTGGCTTAGATTTTTCCATCTTTGTATCTAGCACCATTTGAAATCAGTGTTTTAGGAG	CTCCTGGAAGCTGGTTTCAAGTGGTGTTTTAGAGTGCTGATCAAATGAATCTAGCACCATTTGAAATCAGTGTTCTTGGGG
hsa-802|hg17.panTro1	CCACCACTTAAACGTGGATGTACTTGCTTTGAAACTAAAGAAGTAAGTGCTTCCATGTTTTGGTGATGG	CCACCACTTAAACGTGGATGTACTTGCTTTGAAACTAAAGAAGTAAGTGCTTCCATGTTTTGGTGATGG
hsa-802|hg17.mm5	CCACCACTTAAACGTGGATGTACTTGCTTTGAAACTAAAGAAGTAAGTGCTTCCATGTTTTGGTGATGG	CCACCACTTAAACGTGGTTGTACTTGCTTTAGACCTAAGAAAGTAAGTGCTTCCATGTTTTGGTGATGG
hsa-802|hg17.canFam1	CCACCACTTAAACGTGGATGTACTTGCTTTGAAACTAAAGAAGTAAGTGCTTCCATGTTTTGGTGATGG	CCACCACTTAAACGTGGATGTACTTGCTTTGAAACTCAAAAAGTAAGTGCTTCCATGTTTTAGTGATGG
hsa-802|hg17.galGal2	CCACCACTTAAACGTGGATGTACTTGCTTTGAAACTAAAGAAGTAAGTGCTTCCATGTTTTGGTGATGG	CCTCCGCTTTAACATGGAGGTACCTGCT----GCCTACAAAAGTAAGTGCTTCCATGTTTCAGTGGTGG
hsa-815|hg17.panTro1	GCTCCCTTCAACTTTAACATGGAAGTGCTTTCTGTGACTTTAAAAGTAAGTGCTTCCATGTTTTAGTAGGAGT	GCTCCCTTCAACTTTAACATGGAAGTGCTTTCTGTGACTTTAAAAGTAAGTGCTTCCATGTTTTAGTAGGAGT
hsa-815|hg17.mm5	GCTCCCTTCAACTTTAACATGGAAGTGCTTTCTGTGAC-TTTAAAAGTAAGTGCTTCCATGTTTTAGTAGGAGT	GTTCCCTTCAACTTTAACATGGGAATGCTTTCTGTCTCATCGAAGAGTAAGTGCTTCCATGTTTTAGTAGAAGT
hsa-815|hg17.canFam1	GCTCCCTTCAACTTTAACATGGAAGTGCTTTCTGTGACTTT---AAAAGTAAGTGCTTCCATGTTTTAGTAGGAGT	ACTCCCTTTAACTTTAACATGGAAGTACTTTCTTTGACTTTCAAAATAGTAAGTGCTTCCATGTTTTAGTAGAAGT
hsa-815|hg17.galGal2	GCTCCCTTCAACTTTAACATGGAAGTGCTTTCTGTGACTTT--AAAAGTAAGTGCTTCCATGTTTTAGTAGGAGT	AC-CCCTTTTACTTTAACATGGAGGTGCTTTCTGTGATTTTACAAAAGTAAGTGCTTCCATGTTTTAGTAGAGGT
hsa-816|hg17.panTro1	CCTTTGCTTTAACATGGGGGTACCTGCTGTGTGAAACAAAAGTAAGTGCTTCCATGTTTCAGTGGAGG	CCTTTGCTTTAACATGGGGGTACCTGCTGTGTGAAACAAAAGTAAGTGCTTCCATGTTTCAGTGGAGG
hsa-816|hg17.mm5	CCTTTGCTTTAACATGGGGGTACCTGCTGTGTGAAACAAAAGTAAGTGCTTCCATGTTTCAGTGGAGG	CCTCTGCTTTAACATGGGGTTACCTGCTGTGTTAAACAAAAGCAAGTGCTTCCATGTTTCAGTGGGGG
hsa-816|hg17.canFam1	CCTTTGCTTTAACATGGGGGTACCTGCTGTGTGAAACAAAAGTAAGTGCTTCCATGTTTCAGTGGAGG	CCTTTGCTTTAACATGGGGGTACCTGCTGTGTAAAACAAAAGTAAGTGCTTCCATGTTTCAGTGGAGG
hsa-816|hg17.galGal2	CCTTTGCTTTAACATGGGGGTACCTGCTGTGTGAAACAAAAGTAAGTGCTTCCATGTTTCAGTGGAGG	TATTTTGGTCCCCACAAGATTGCTTG---------------------------ATTTTTC--------
hsa-667|hg17.panTro1	GCGACTGTAAACATCCTCGACTGGAAGCTGTGAAGCCACAGATGGGCTTTCAGTCGGATGTTTGCAGCTGC	GCGACTGTAAACATCCTCGACTGGAAGCTGTGAAGCCACAGATGGGCTTTCAGTCGGATGTTTGCAGCTGC
hsa-667|hg17.mm5	GCGACTGTAAACATCCTCGACTGGAAGCTGTGAAGCCACAGATGGGCTTTCAGTCGGATGTTTGCAGCTGC	GCGACTGTAAACATCCTCGACTGGAAGCTGTGAAGCCACAAATGGGCTTTCAGTCGGATGTTTGCAGCTGC
hsa-667|hg17.rn3	GCGACTGTAAACATCCTCGACTGGAAGCTGTGAAGCCACAGATGGGCTTTCAGTCGGATGTTTGCAGCTGC	GCAACTGTAAACATCCTCGACTGGAAGCTGTGAAGCCACAAATGGGCTTTCAGTCGGATGTTTGCAGCTGC
hsa-667|hg17.canFam1	GCGACTGTAAACATCCTCGACTGGAAGCTGTGAAGCCACAGATGGGCTTTCAGTCGGATGTTTGCAGCTGC	GCGACTGTAAACATCCTCGACTGGAAGCTGTGAAGCCACAGATGGGCTTTCAGTCGGATGTTTGCAGCTGC
hsa-667|hg17.galGal2	GCGACTGTAAACATCCTCGACTGGAAGCTGTGAAGCCACAGATGGG-CTTTCAGTCGGATGTTTGCAGCTGC	GCGACTGTAAACATCCTCGACTGGAAGCTGTGAAGCAGCAGATGGGGCTTTCAGTCGGATGTTTGCAGCTGC
hsa-667|hg17.danRer1	GCGACTGTAAACATCCTCGACTGGAAGCTG-TGAAGCCACAGATGGGCTTTCAGTCGGATGTTTGCAGCTGC	GCTACTGTAAACATCCTTGACTGGAAGCTGGTGCA--CATGATGGAGCTTTCAGTCGGATGTTTGCAGCAGC
hsa-697|hg17.panTro1	AGATACTGTAAACATCCTACACTCTCAGCTGTGGAAAGTAAGAAAGCTGGGAGAAGGCTGTTTACTCTTTCT	AGATACTGTAAACATCCTACACTCTCAGCTGTGGAAAGTAAGAAAGCTGGGAGAAGGCTGTTTACTCTTTCT
hsa-697|hg17.mm5	AGATACTGTAAACATCCTACACTCTCAGCTGTGGAAAGTAAGAAAGCTGGGAGAAGGCTGTTTACTCTTTCT	AGATATTGTAAACATCCTACACTCTCAGCTGTGAAAAGTAAGAAAGCTGGGAGAAGGCTGTTTACTCTCTCT
hsa-697|hg17.rn3	AGATACTGTAAACATCCTACACTCTCAGCTGTGGAAAGTAAGAAAGCTGGGAGAAGGCTGTTTACTCTTTCT	AGATACTGTAAACATCCTACACTCTCAGCTGTGAAAAGTAAGAAAGCTGGGAGAAGGCTGTTTACTCTCTCT
hsa-697|hg17.canFam1	AGATACTGTAAACATCCTACACTCTCAGCTGTGGAAAGTAAGAAAGCTGGGAGAAGGCTGTTTACTCTTTCT	AGATACTGTAAACATCCTACACTCTCAGCTGTGGAAAGTAAGAAAGCTGGGAGAAGGCTGTTTACTCTCTCT
hsa-698|hg17.panTro1	GTTGTTGTAAACATCCCCGACTGGAAGCTGTAAGACACAGCTAAGCTTTCAGTCAGATGTTTGCTGCTAC	GTTGTTGTAAACATCCCCGACTGGAAGCTGTAAGACACAGCTAAGCTTTCAGTCAGATGTTTGCTGCTAC
hsa-698|hg17.mm5	GTTGTTGTAAACATCCCCGACTGGAAGCTGTAAGACACAGCTAAGCTTTCAGTCAGATGTTTGCTGCTAC	GTGTCTGTAAACATCCCCGACTGGAAGCTGTAAGCCACAGCCAAGCTTTCAGTCAGATGTTTGCTGCTAC
hsa-698|hg17.rn3	GTTGTTGTAAACATCCCCGACTGGAAGCTGTAAGACACAGCTAAGCTTTCAGTCAGATGTTTGCTGCTAC	GTGTCTGTAAACATCCCCGACTGGAAGCTGTAAGCCACAGCCAAGCTTTCAGTCAGATGTTTGCTGCTAC
hsa-698|hg17.canFam1	GTTGTTGTAAACATCCCCGACTGGAAGCTGTAAGACACAGCTAAGCTTTCAGTCAGATGTTTGCTGCTAC	GTGGTTGTAAACATCCCCGACTGGAAGCTGGAAG--ACAGCAAAGCTTTCAGTCAGATGTTTGCTGCTAC
hsa-698|hg17.galGal2	GTTGTTGTAAACATCCCCGACTGGAAGCTGTAAGACACAGCT-AAGCTTTCAGTCAGATGTTTGCTGCTAC	GTTGCTGTAAACATCCCCGACTGGAAGCTGTA----GCAGCTTGAGCTTTCAGTCAGATGTTTGCTGCACC
hsa-668|hg17.panTro1	GGAGAGGAGGCAAGATGCTGGCATAGCTGTTGAACTGGGAACCTGCTATGCCAACATATTGCCATCTTTCC	GGAGAGGAGGCAAGATGCTGGCATAGCTGTTGAACTGGGAACCTGCTATGCCAACATATTGCCATCTTTCC
hsa-668|hg17.mm5	GGAGAGGAGGCAAGATGCTGGCATAGCTGTTGAACTGGGAACCTGCTATGCCAACATATTGCCATCTTTCC	GGAGAGGAGGCAAGATGCTGGCATAGCTGTTGAACTGAGAACCTGCTATGCCAACATATTGCCATCTTTCC
hsa-668|hg17.rn3	GGAGAGGAGGCAAGATGCTGGCATAGCTGTTGAACTGGGAACCTGCTATGCCAACATATTGCCATCTTTCC	GGAGAGGAGGCAAGATGCTGGCATAGCTGTTGAACTGAGAACCTGCTATGCCAACATATTGCCATCTTTCC
hsa-668|hg17.canFam1	GGAGAGGAGGCAAGATGCTGGCATAGCTGTTGAACTGGGAACCTGCTATGCCAACATATTGCCATCTTTCC	GGAGAGGAGGCAAGATGCTGGCATAGCTGTTGAACTGAGAACCTGCTATGCCAACATATTGCCATCTTTCT
hsa-669|hg17.panTro1	GGAGATATTGCACATTACTAAGTTGCATGTTGTCACGGCCTCAATGCAATTTAGTGTGTGTGATATTTTC	GGAGATATTGCACATTACTAAGTTGCATGTTGTCACGGCCTCAATGCAATTTAGTGTGTGTGATATTTTC
hsa-669|hg17.mm5	GGAGATATTGCACATTACTAAGTTGCATGTTGTCACGGCCTCAATGCAATTTAGTGTGTGTGATATTTTC	GGAGATATTGCACATTACTAAGTTGCATGTTGTCACGGCCTCAATGCAATTTAGTGTGTGTGATATTTTC
hsa-669|hg17.rn3	GGAGATATTGCACATTACTAAGTTGCATGTTGTCACGGCCTCAATGCAATTTAGTGTGTGTGATATTTTC	GGGGATATTGCACATTACTAAGTTGCATGTTGTCACGGCCTCAATGCAATTTAGTGTGTGTGATATTCTC
hsa-669|hg17.canFam1	GGAGATATTGCACATTACTAAGTTGCATGTTGTCACGGCCTCAATGCAATTTAGTGTGTGTGATATTTTC	GGAGATATTGCACATTACTAAGTTGCATGTTGTCACGGCCTCAATGCAATTTAGTGTGTGTGATATTTCC
hsa-669|hg17.galGal2	GGAGATATTGCACATTACTAAGTTGCATGTTGTCACGGCCTCAATGCAATTTAGTGTGTGTGATATTTTC	GGAGATATTGCACATTACTAAGTTGCATGTTGTCACGGCCTCAGTGCAATTTAGTGTGTGCGATACTTTC
hsa-791|hg17.panTro1	GCTTCGCTCCCCTCCGCCTTCTCTTCCCGGTTCTTCCCGGAGTCGGGAAAAGCTGGGTTGAGAGGGCGAAAAAGGATGAGGT	GCTTCGCTCCTCTCCGCCTTCTCTTCCCGGTTCTTCCCGGAGTCGGGAAAAGCTGGGTTGAGAGGGCGAAAAAGGATGAGGT
hsa-791|hg17.mm5	GCTTCGCTCCCCTCCGCCTTCTCTTCCCGGTTCTTCCCGGAGTCGGGAAAAGCTGGGTTGAGAGGGCGAAAAAGGATGAGGT	GCCTCGCCGCCCTCCGCCTTCTCTTCCCGGTTCTTCCCGGAGTCGGGAAAAGCTGGGTTGAGAGGGCGAAAAAGGATGTGGG
hsa-791|hg17.rn3	GCTTCGCTCCCCTCCGCCTTCTCTTCCCGGTTCTTCCCGGAGTCGGGAAAAGCTGGGTTGAGAGGGCGAAAAAGGATGAGGT	GCCTCGCTGTCCTCCGCCTTCTCTTCCCGGTTCTTCCCGGAGTCGGGAAAAGCTGGGTTGAGAGGGCGAAAAAGGATATGG-
hsa-791|hg17.canFam1	GCTTCGCTCCCCTCCGCCTTCTCTTCCCGGTTCTTCCCGGAGTCGGGAAAAGCTGGGTTGAGAGGGCGAAAAAGGATGAGGT	GCCTCGCTCCCCTCCGCCTTCTCTTCCCGGTTCTTCCCGGAGTCGGGAAAAGCTGGGTTGAGAGGGCGAAAAAGGAAGAGGG
hsa-840|hg17.panTro1	TTGGTACTTGGAGAGAGGTGGTCCGTGGCGCGTTCGCTTTATTTATGGCGCACATTACACGGTCGACCTCTTTGCAGTATCTAATC	TTGGTACTTGGAGAGAGGTGGTCCGTGGCGCGTTCGCTTTATTTATGGCGCACATTACACGGTCGACCTCTTTGCAGTATCTAATC
hsa-840|hg17.mm5	TTGGTACTTGGAGAGAGGTGGTCCGTGGCGCGTTCGCTTTATTTATGGCGCACATTACACGGTCGACCTCTTTGCAGTATCTAATC	TTGGTACTTGGAGAGAGGTGGTCCGTGGCGCGTTCGCTTCATTTATGGCGCACATTACACGGTCGACCTCTTTGCGGTATCTAATC
hsa-840|hg17.rn3	TTGGTACTTGGAGAGAGGTGGTCCGTGGCGCGTTCGCTTTATTTATGGCGCACATTACACGGTCGACCTCTTTGCAGTATCTAATC	TTGGTACTTGGAGAGAGGTGGTCCGTGGCGCGTTCGCTTCATTTATGGCGCACATTACACGGTCGACCTCTTTGCGGTATCTAATC
hsa-840|hg17.canFam1	TTGGTACTTGGAGAGAGGTGGTCCGTGGCGCGTTCGCTTTATTTATGGCGCACATTACACGGTCGACCTCTTTGCAGTATCTAATC	TTGGTACTTGGAGAGAGGTGGTCCGTGGCGCGTTCGCTTTATTTATGGCGCACATTACACGGTCGACCTCTTTGCAGTATCTAATC
hsa-846|hg17.panTro1	CTGACTATGCCTCCCCGCATCCCCTAGGGCATTGGTGTAAAGCTGGAGACCCACTGCCCCAGGTGCTGCTGGGGGTTGTAGTC	CTGACTATGCCTCCCCGCATCCCCTAGGGCATTGGTGTAAAGCTGGAGACCCACTGCCCCAGGTGCTGCTGGGGGTTGTAGTC
hsa-846|hg17.mm5	CTGACTATGCCTCCCCGCATCCCCTAGGGCATTGGTGTAAAGCTGGAGACCCACTGCCCCAGGTGCTGCTGGGGGTTGTAGTC	CTGACTATGCCTCCTCGCATCCCCTAGGGCATTGGTGTAAAGCTGGAGACCCACTGCCCCAGGTGCTGCTGGGGGTTGTAGTC
hsa-846|hg17.rn3	CTGACTATGCCTCCCCGCATCCCCTAGGGCATTGGTGTAAAGCTGGAGACCCACTGCCCCAGGTGCTGCTGGGGGTTGTAGTC	CTGACTATGCCTCCTCGCATCCCCTAGGGCATTGGTGTAAAGCTGGAGACCCACTGCCCCAGGTGCTGCTGGGGGTTGTAGTC
hsa-846|hg17.canFam1	CTGACTATGCCTCCCCGCATCCCCTAGGGCATTGGTGTAAAGCTGGAGACCCACTGCCCCAGGTGCTGCTGGGGGTTGTAGTC	CCGACTGCGCCCCCCCGCATCCCCTAGGGCATTGGTGTGGAGCTGGAGACCCACTGCCCCAGGTGCTGCTGGGGGTTGTAGTC
hsa-851|hg17.mm5	tatgtcacgaaccaaggatcatccacaggtcattcacaaacaGACATAATTTGaaataactcctggaggatagttagttcgtgacacgatccgagacc	ATATAGTGCTTGGTTCCTAGTAGGTGCTCAGTAAGTGTTTGTGACATAATTCGTTTATTGAGCACCTCCTATCAATCAAGCACTGTGCTAGGCTCTGG
hsa-851|hg17.rn3	tatgtcacgaaccaaggatcatccacaggtcattcacaaacaGACATAATTTGaaataactcctggaggatagttagttcgtgacacgatccgagacc	ATATAGTGCTTGGTTCCTAGTAGGTGCTCAGTAAGTGTTTGTGACATAATTCGTTTATTGAGCACCTCCTATCAATCAAGCACTGTGCTAGGCTCTGG
hsa-851|hg17.canFam1	tatgtcacgaaccaaggatcatccacaggtcattcacaaacaGACATAATTTGaaataactcctggaggatagttagttcgtgacacgatccgagacc	CTtgtcacgaaccaaggatcatccacaagtcattcacaaacaGACATAATTCGaaataactcgtggaggatagttagttcgtgacacgatccgagacc
hsa-670|hg17.panTro1	CTGTGGTGCATTGTAGTTGCATTGCATGTTCTGGTGGTACCCATGCAATGTTTCCACAGTGCATCACAG	CTGTGGTGCATTGTAGTTGCATTGCATGTTCTGGTGGTACCCATGCAATGTTTCCACAGTGCATCACAG
hsa-670|hg17.mm5	CTGTGGTGCATTGTAGTTGCATTGCATGTTCTGGTGGTACCCATGCAATGTTTCCACAGTGCATCACAG	CTGTGGTGCATTGTAGTTGCATTGCATGTTCTGGCAATACCTGTGCAATGTTTCCACAGTGCATCACGG
hsa-670|hg17.rn3	CTGTGGTGCATTGTAGTTGCATTGCATGTTCTGGTGGTACCCATGCAATGTTTCCACAGTGCATCACAG	CCGTGGTGCATTGTAGTTGCATTGCATGTTCTGGCAGTACCTGTGCAATGTTTCCACAGTGCATCACGG
hsa-670|hg17.canFam1	CTGTGGTGCATTGTAGTTGCATTGCATGTTCTGGTGGTACCCATGCAATGTTTCCACAGTGCATCACAG	CTGTGGTGCATTGTAGTTGCATTGCATGTTCTGGCGGTACCCGTGCAATGTTTCCACAGTGCATCATGG
hsa-670|hg17.galGal2	CTGTGGTGCATTGTAGTTGCATTGCATGTTCTGGTGGTACCCATGCAATGTTTCCACAGTGCATCACAG	CTGTAGTGCATTGTAGTTGCATTGCATGTGCTGGCAGTAACTGTGCAATGTTCCTGCAGTGCAGTACAG
hsa-670|hg17.fr1	CTGTGGTGCATTGTAGTTGCATTGCATGTTCTGGTGGTACCC--ATGCAATGTTTCCACAGTGCATCACAG	CTGTGGTGCATTGTAGTTGCATTGCATGATC---CTGAACCTGAGTGCAATGTATCTGCAGTGCAGCACAG
hsa-845|hg17.panTro1	GAGTTTGGTTTTGTTTGGGTTTGTTCTAGGTATGGTCCCAGGGATCCCAGATCAAACCAGGCCCCTGGGCCTATCCTAGAACCAACCTAAGCTC	GAGTTTGGTTTTGTTTGGGTTTGTTCTAGGTATGGTCCCAGGGATCCCAGATCAAACCAGGCCCCTGGGCCTATCCTAGAACCAACCTAAGCTC
hsa-845|hg17.mm5	GAGTTTGGTTTTGTTTGGGTTTGTTCTAGGTATGGTCCCAGGGATCCCAGATCAAACCAGGCCCCTGGGCCTATCCTAGAACCAACCTAAGCTC	GAGTCTGGTTTTGTTTGGGTTTGTTCTAGGTATGGTCCCAGGGATCCCAGATCAAACCAGGCCCCTGGGCCTATCCTAGAACCAACCTAAACCC
hsa-845|hg17.rn3	GAGTTTGGTTTTGTTTGGGTTTGTTCTAGGTATGGTCCCAGGGATCCCAGATCAAACCAGGCCCCTGGGCCTATCCTAGAACCAACCTAAGCTC	GAGTCTGGTCTTGTTTGGGTTTGTTCTAGGTATGGTCCCAGGGATCCCAGATCAAACCAGGCCCCTGGGCCTATCCTAGAACCAACCTAAACCC
hsa-845|hg17.canFam1	GAGTTTGGTTTTGTTTGGGTTTGTTCTAGGTATGGTCCCAGGGATCCCAGATCAAACCAGGCCCCTGGGCCTATCCTAGAACCAACCTAAGCTC	GAGTTTGGTTTTGTTTGGGTTTGTTCTAGGTATGGTCCCAGGGATCCCAGATCAAACCAGGCCCCTGGGCCTATCCTAGAACCAACCTAAACTC
hsa-849|hg17.panTro1	tgTTTTGAGCGGGGGTCAAGAGCAATAACGAAAAATGTTTGTCATAAACCGTTTTTCATTATTGCTCCTGACCTCCTCTCATTTGCTATATTCA	tgTTTTGAGCGGGGGTCAAGAGCAATAACGAAAAATGTTTGTCATAAACCGTTTTTCATTATTGCTCCTGACCTCCTCTCATTTGCTATATTCA
hsa-849|hg17.mm5	tgTTTTGAGCGGGGGTCAAGAGCAATAACGAAAAATGTTTG----TCATAAACCGTTTTTCATTATTGCTCCTGACCTCCTCTCATTTGCTATATTCA	TCTTTTGGGCGGGGGTCAAGAGCAATAACGAAAAATGTTTGTTTTTCGTAAACCGTTTTTCATTATTGCTCCTGACCCCCTCTCATGGGTTATAGCCA
hsa-849|hg17.canFam1	tgTTTTGAGCGGGGGTCAAGAGCAATAACGAAAAATGTTTGTCATAAACCGTTTTTCATTATTGCTCCTGACCTCCTCTCATTTGCTATATTCA	TCTTTTGGGCGGGGGTCAAGAGCAATAACGAAAAATGTTTGTCATAAACCGTTTTTCATTATTGCTCCTGACCTCCTCTCATTTGCTATACTCA
hsa-839|hg17.panTro1	GTAGTCAGTAGTTGGGGGGTGGGAACGGCTTCATACAGGAGTTGATGCACAGTTATCCAGCTCCTATATGATGCCTTTCTTCATCCCCTTCAA	GTAGTCAGTAGTTGGGGGGTGGGAACGGCTTCATACAGGAGTTGATGCACAGTTATCCAGCTCCTATATGATGCCTTTCTTCATCCCCTTCAA
hsa-839|hg17.mm5	GTAGTCAGTAGTTGGGGGGTGGGAACGGCTTCATACAGGAGTTGA-TGCACAGTTATCCAGCTCCTATATGATGCCTTTCTTCATCCCCTTCAA	GTAGTGAGAAGTTGGGGGGTGGGAACGGCGTCATGCAGGAGTTGATTGCACAGCCATTCAGCTCCTATATGATGCCTTTCTTCACCCCCTTCAA
hsa-839|hg17.rn3	GTAGTCAGTAGTTGGGGGGTGGGAACGGCTTCATACAGGAGTTGA-TGCACAGTTATCCAGCTCCTATATGATGCCTTTCTTCATCCCCTTCAA	GTAGTGAGAAGTTGGGGGGTGGGAACGGCGTCATGCAGGAGTTGATTGCACAGCCATTCAGCTCCTATATGATGCCTTTCTTCACCCCCTTCAA
hsa-835|hg17.panTro1	TTGTACCTccacactaatatttcgttactctgactaacagtatacagcaaTGTGGGATCCGTCTCAGTTACTTTATAGCCATACCTGGTATCTTA	TTGTACCTccacactaatatttcgttactctgactaacagtatacaCGTTTGTGGGATCCGTCTCAGTTACTTTATAGCCATACCTGGTATCTTA
hsa-835|hg17.mm5	TTGTACCTccacactaatatttcgttactctgactaacagtatacagcaaTGTGGGATCCGTCTCAGTTACTTTATAGCCATACCTGGTATCTTA	TTGTACTTGGTGTGATTATAAAGCAATGAGACTGATTGTCATATGTCGTTTGTGGGATCCGTCTCAGTTACTTTATAGCCATACCTGGTATCTTA
hsa-835|hg17.canFam1	TTGTACCTccacactaatatttcgttactctgactaacagtatacagcaaTGTGGGATCCGTCTCAGTTACTTTATAGCCATACCTGGTATCTTA	TTGTACCTGATGCGATTATAAAGCAATGAGACTGATTGTCATGTGTCGGTTGTGGGATCCGTCTCAGTTACTTTATAGCCGTGCCTGGTACCTAA
hsa-838|hg17.panTro1	GAAACTGGGCTCAAGGTGAGGGGTGCTATCTGTGATTGAGGGACATGGTTAATGGAATTGTCTCACACAGAAATCGCACCCGTCACCTTGGCCTACTTA	GAAACTGGGCTCAAGGTGAGGGGTGCTATCTGTGATTGAGGGACATGGCTAATGGAATTGTCTCACACAGAAATCGCACCCGTCACCTTGGCCTACTTA
hsa-838|hg17.mm5	GAAACTGGGCTCAAGGTGAGGGGTGCTATCTGTGATTGAGGGACATGGTTAATGGAATTGTCTCACACAGAAATCGCACCCGTCACCTTGGCCTACTTA	GAAAATGGGCTCAAGGTGAGGGGTGCTATCTGTGATTGAGGGACATGGTCAATGGAATTGTCTCACACAGAAATCGCACCCGTCACCTTGGCCTGCTGA
hsa-838|hg17.rn3	GAAACTGGGCTCAAGGTGAGGGGTGCTATCTGTGATTGAGGGACATGGTTAATGGAATTGTCTCACACAGAAATCGCACCCGTCACCTTGGCCTACTTA	GAAAATGGGCTCAAGGTGAGGGGTGCTATCTGTGATTGAGGGACATGGTCAATGGAATTGTCTCACACAGAAATCGCACCCGTCACCTTGGCCTGCTGA
hsa-838|hg17.canFam1	GAAACTGGGCTCAAGGTGAGGGGTGCTATCTGTGATTGAGGGACATGGTTAATGGAATTGTCTCACACAGAAATCGCACCCGTCACCTTGGCCTACTTA	GAAACTGGGCGCAAGGTGAGGGGTGCTATCTGTGATTGAGGGACATGGCAAATAGAATTGTCTCACACAGAAATCGCACCCGTCACCTTGGCCCGCCTA
hsa-852|hg17.panTro1	acccaaaccctaggtctgctgactcctagtccagggctcGTGATGGCTGGTGGGCCCTGAACGAGGGGTCTGGAGGCCTGGGTTTGAATATCGACAGC	ACCCAAACCCTAGGTCTGCTGACTCCTAGTCCAGGGCTCGTGATGGCTGGTGGGCCCTGAACGAGGGGTCTGGAGGCCTGGGTTTGAATATCGACAGC
hsa-852|hg17.mm5	acccaaaccctaggtctgctgactcctagtccagggctcGTGATGGCTGGTGGGCCCTGAACGAGGGGTCTGGAGGCCTGGGTTTGAATATCGACAGC	ACCCAAGTCC-AGGCCTGCTGACCCCTAGTCCAGTGCTTGTGGTGGCTACTGGGCCCTGAACTAGGGGTCTGGAGACCTGGGTTTG-ATCTCCACAG-
hsa-852|hg17.rn3	acccaaaccctaggtctgctgactcctagtccagggctcGTGATGGCTGGTGGGCCCTGAACGAGGGGTCTGGAGGCCTGGGTTTGAATATCGACAGC	ACCCAAGTCC-AGGCCTGCTGACCCCTAGTCCAGTGCTTGTGGTGGCTACTGGGCCCTGAACTAGGGGTCTGGAGACCTGGGTTTG-ATCTCCACAG-
hsa-852|hg17.canFam1	acccaaaccctaggtctgctgactcctagtccagggctcGTGATGGCTGGTGGGCCCTGAACGAGGGGTCTGGAGGCCTGGGTTTGAATATCGACAGC	acccaaaccc-aggtctgctgactcttagtccagtgctcGTGATGGCTGGTGGGCCCTGAACTAGGGGTCTGGAGGCCTGGGTTTGAATATCGTCAG-
hsa-853|hg17.panTro1	GTCTGTCTGCCCGCATGCCTGCCTCTCTGTTGCTCTGAAGGAGGCAGGGGCTGGGCCTGCAGCTGCCTGGGCAGAGCGGCTCCTGC	GTCTGTCTGCCCGCATGCCTGCCTCTCTGTTGCTCTGAAGGAGGCAGGGGCTGGGCCTGCAGCTGCCTGGGCAGAGCGGCTCCTGC
hsa-853|hg17.mm5	GTCTGTCTGCCCGCATGCCTGCCTCTCTGTTGCTCTGAAGGAGGCAGGGGCTGGGCCTGCAGCTGCCTGGGCAGAGCGGCTCCTGC	GTCTGTCTGCCCGAGTGCCTGCCTCTCTGTTGCTCTGAAGGAGGCAGGGGCTGGGCCTGCAGCTGCCTGGGCAGAGCTGCTCCTTC
hsa-853|hg17.rn3	GTCTGTCTGCCCGCATGCCTGCCTCTCTGTTGCTCTGAAGGAGGCAGGGGCTGGGCCTGCAGCTGCCTGGGCAGAGCGGCTCCTGC	ATCTGTCTGCCTGAGTGCCTGCCTCTCTGTTGCTCTGAAGGAGGCAGGGGCTGGGCCTGCAGCTGCCTGGGCAGAGCTGCTCCTTC
hsa-853|hg17.canFam1	GTCTGTCTGCCCGCATGCCTGCCTCTCTGTTGCTCTGAAGGAGGCAGGGGCTGGGCCTGCAGCTGCCTGGGCAGAGCGGCTCCTGC	GTCTGTCTGCCCGCATGCCTGCCTCTTTGTTGCTCGGAAGGAGGCAGGGGCTGGGCCTGCAGCTGCCTGGGCAGAGCGGCTCCTGC
hsa-814|hg17.panTro1	GGAGCTTtagtcttagaggtccccatgaaatattaaagtttttcagggggtccacactaagactaTTGCTTC	GGAGCTTATCAGAATCTCCAGGGGTACTTTATAATTTCAAAAAGTCCCCCAGGTGTGATTCTGATTTGCTTC
hsa-814|hg17.mm5	GGAGCTTtagtcttagaggtccccatgaaatattaaagtttttcagggggtccacactaagactaTTGCTTC	GAAGCTTATCAGAATCTCCAGGGGTACTTAGTA--TTTGAAAAGTCCCCCAGGTGTGATTCTGATTTGTTTC
hsa-814|hg17.rn3	GGAGCTTtagtcttagaggtccccatgaaatattaaagtttttcagggggtccacactaagactaTTGCTTC	GAAGCTTATCAGAATCTCCAGGGGTACTTATTA--TTTGAAAAGTCCCCCAGGTGTGATTCTGATTCGTTTC
hsa-814|hg17.canFam1	GGAGCTTtagtcttagaggtccccatgaaatattaaagtttttcagggggtccacactaagactaTTGCTTC	GGAGTTTtagtcttagaggtccccatgaatttt-aaactttttcagggggtccacactaagactaTTGCTCC
hsa-819|hg17.panTro1	AAAAGGTGGATATTCCTTCTATGTTTATGTTATTTATGGTTAAACATAGAGGAAATTCCACGTTTT	AAAAGGTGGATATTCCTTCTATGTTTATGTTATTTATGGTTAAACATAGAGGAAATTCCACGTTTT
hsa-819|hg17.mm5	AAAAGGTGGATATTCCTTCTATGTTTATGTTATTTATGGTTAAACATAGAGGAAATTCCACGTTTT	AAAAGGTGGATATTCCTTCTATGTTTATGCTTTTTGTGATTAAACATAGAGGAAATTTCACGTTTT
hsa-819|hg17.rn3	AAAAGGTGGATATTCCTTCTATGTTTATGTTATTTATGGTTAAACATAGAGGAAATTCCACGTTTT	AAAAGGTGGATATTCCTTCTATGTTTATGGTATTTATGATTAAACATAGAGGAAATTTCACGTTTT
hsa-819|hg17.canFam1	AAAAGGTGGATATTCCTTCTATGTTTATGTTATTTATGGTTAAACATAGAGGAAATTCCACGTTTT	AAAAGGTGGATATTCCTTCTATGTTTATGTTATTTATGGTTAAACATAGAGGAAATTCCACGTTTT
hsa-820|hg17.panTro1	TTGAAGGGAGATCGACCGTGTTATATTCGCTTTATTGACTTCGAATAATACATGGTTGATCTTTTCTCAG	TTGAAGGGAGATCGACCGTGTTATATTCGCTTTATTGACTTCGAATAATACATGGTTGATCTTTTCTCAG
hsa-820|hg17.mm5	TTGAAGGGAGATCGACCGTGTTATATTCGCTTTATTGACTTCGAATAATACATGGTTGATCTTTTCTCAG	TTGAAGGGAGATCGACCGTGTTATATTCGCTTGGCTGACTTCGAATAATACATGGTTGATCTTTTCTCAG
hsa-820|hg17.rn3	TTGAAGGGAGATCGACCGTGTTATATTCGCTTTATTGACTTCGAATAATACATGGTTGATCTTTTCTCAG	TTGAAGGGAGATCGACCGTGTTATATTCGCTTAGCTGACTTCGAATAATACATGGTTGATCTTTTCTCAG
hsa-820|hg17.canFam1	TTGAAGGGAGATCGACCGTGTTATATTCGCTTTATTGACTTCGAATAATACATGGTTGATCTTTTCTCAG	TTGAAGGGAGTTCGACCGTGTTATATTCGCTTTATTGACTTCGAATAATACATGGTTGGTCTTTTCTCAA
hsa-821|hg17.panTro1	agacagagaagccaggtcacgtctctgcagttacacagctcacgagtgcctgctggggtggaacctggtctgtct	AGACAGAGAAGCCAGGTCACGTCTCTGCAGTTACACAGCTCACGAGTGCCTGCTGGGGTGGAACCTGGTCTGTCT
hsa-821|hg17.mm5	agacagagaagccaggtcacgtctctgcagttacacagctcacgagtgcctgctggggtggaacctggtctgtct	AGACGGAGAGACCAGGTCACGTCTCTGCAGTTACACAGCTCATGAGTGCCTGCTGGGGTGGAACCTGGTTTGTCT
hsa-821|hg17.rn3	agacagagaagccaggtcacgtctctgcagttacacagctcacgagtgcctgctggggtggaacctggtctgtct	AGACAGAGAGACCAGGTCACGTCTCTGCAGTTACACAGCTCATGAGTGCCTGCTGGGGTGGAACCTGGTTTGTCT
hsa-821|hg17.canFam1	agacagagaagccaggtcacgtctctgcagttacacagctcacgagtgcctgctggggtggaacctggtctgtct	agacagagaggccaggtcacgtctctgcagttacacagctcatgagtgcctgctggggtggaacctggtctgtct
hsa-825|hg17.panTro1	TACATCGGCCATTATAATACAACCTGATAAGTGTTATAGCACTTATCAGATacataacattaacagacacat	TACATCGGCCATTATAATACAACCTGATAAGTGTTATAGCACTTATCAGATacataacattaacagacacat
hsa-825|hg17.mm5	TACATCGGCCATTATAATACAACCTGATAAGTGTTATAGCACTTA-TCAGATacataacattaacagacacat	TACATCAGCCAGTATAATACAACCTG-------------TATTTAGTCAGACTGTATT----CTGTCTGGGTA
hsa-825|hg17.rn3	TACATCGGCCATTATAATACAACCTGATAAGTGTTATAGCACTTA-TCAGATacataacattaacagacacat	TACATCAGCCAGCATAATACAGTTTG-------------CATTTAGTCAGACTGTATT----CTGTCTGGGTA
hsa-825|hg17.canFam1	TACATCGGCCATTATAATACAACCTGATAAGTGTTATAGCACTTATCAGATacataacattaacagacacat	TACATCGGCCATTATAATACAACCTGATAAGTGTTGTAGCAgaatggtccaacataacattaacagacacat
hsa-826|hg17.panTro1	CCCCGCGACGAGCCCCTCGCACAAACCGGACCTGAGCGTTTTGTTCGTTCGGCTCGCGTGAGGC	CCCCGCGACGAGCCCCTCGCACAAACCGGACCTGAGCGTTTTGTTCGTTCGGCTCGCGTGAGGC
hsa-826|hg17.mm5	CCCCGCGACGAGCCCCTCGCACAAACCGGACCTGAGCGTTTTGTTCGTTCGGCTCGCGTGAGGC	CCCCGCGACGAGCCCCTCGCACAAACCGGACCTGAGCGTTTTGTTCGTTCGGCTCGCGTGAGGC
hsa-826|hg17.rn3	CCCCGCGACGAGCCCCTCGCACAAACCGGACCTGAGCGTTTTGTTCGTTCGGCTCGCGTGAGGC	CCCCGCGACGAGCCCCTCGCACAAACCGGACCTGAGCGTTTTGTTCGTTCGGCTCGCGTGAGGC
hsa-826|hg17.canFam1	CCCCGCGACGAGCCCCTCGCACAAACCGGACCTGAGCGTTTTGTTCGTTCGGCTCGCGTGAGGC	CCCCGCGACGAGCCCCTCGCACAAACCGGACCTGAGCGTTTTGTTCGTTCGGCTCGCGTGAGGC
hsa-826|hg17.galGal2	CCCCGCGACGAGCCCCTCGCACAA-ACCGGACCTGAGCGTTTTGTTCGTTCGGCTCGCGTGAGGC	CCTGGCGTCGAGCCCCACGTGCAAGACCTGACCTGAACGTTTTGTTCGTTCGGCTCGCGTTAGGC
hsa-827|hg17.panTro1	TAAAAGGTAGATTCTCCTTCTATGAGTACATTATTTATGATTAATCATAGAGGAAAATCCACGTTTTC	TAAAAGGTAGATTCTCCTTCTATGAGTACATTATTTATGATTAATCATAGAGGAAAATCCACGTTTTC
hsa-827|hg17.mm5	TAAAAGGTAGATTCTCCTTCTATGAGTACATTATTTATGATTAATCATAGAGGAAAATCCACGTTTTC	TAAAAGGTAGATTCTCCTTCTATGAGTACAATATTAATGACTAATCGTAGAGGAAAATCCACGTTTTC
hsa-827|hg17.rn3	TAAAAGGTAGATTCTCCTTCTATGAGTACATTATTTATGATTAATCATAGAGGAAAATCCACGTTTTC	TAAAAGGTAGATTCTCCTTCTATGAGTACAATATTAATGACTAATCGTAGAGGAAAATCCACGTTTTC
hsa-827|hg17.canFam1	TAAAAGGTAGATTCTCCTTCTATGAGTACATTATTTATGATTAATCATAGAGGAAAATCCACGTTTTC	TAAAAGGTAGATTCTCCTTCTATGAGTACATTATTTATGATTAATCATAGAGGAAAATCCACGTTTTC
hsa-828|hg17.panTro1	TTGAGCAGAGGTTGCCCTTGGTGAATTCGCTTTATTTATGTTGAATCACACAAAGGCAACTTTTGTTTG	TTGAGCAGAGGTTGCCCTTGGTGAATTCGCTTTATTTATGTTGAATCACACAAAGGCAACTTTTGTTTG
hsa-828|hg17.mm5	TTGAGCAGAGGTTGCCCTTGGTGAATTCGCTTTATTTATGTTGAATCACACAAAGGCAACTTTTGTTTG	TTGAGCAGAGGTTGCCCTTGGTGAATTCGCTTTATTGATGTTGAATCACACAAAGGCAACTTTTGTTTG
hsa-828|hg17.rn3	TTGAGCAGAGGTTGCCCTTGGTGAATTCGCTTTATTTATGTTGAATCACACAAAGGCAACTTTTGTTTG	TTGAGCAGAGGTTGCCCTTGGTGAATTCGCTTTATTGATGTTGAATCACACAAAGGCAACTTTTGGTTG
hsa-828|hg17.canFam1	TTGAGCAGAGGTTGCCCTTGGTGAATTCGCTTTATTTATGTTGAATCACACAAAGGCAACTTTTGTTTG	TTGAGCAGAGGTTGCCCTTGGTGAATTCGCTTTATTTATGTTGAATCACACAAAGGCAACTTTTGTTTG
hsa-829|hg17.panTro1	agggctcctgactccaggtcctgtgTGTTACCtagaaatagcactggacttggagtcagaaggcct	agggctcctgactccaggtcctgtgTGTTACCtagaaatagcactggacttggagtcagaaggcct
hsa-829|hg17.mm5	agggctcctgactccaggtcctgtgTGTTACCtagaaatagcactggacttggagtcagaaggcct	AGGGCTCCTGACTCCAGGTCCTGTGTGTTACCTCGAAATAGCACTGGACTTGGAGTCAGAAGGCCT
hsa-829|hg17.rn3	agggctcctgactccaggtcctgtgTGTTACCtagaaatagcactggacttggagtcagaaggcct	AGGGCTCCTGACTCCAGGTCCTGTGTGTTACCTCGAAATAGCACTGGACTTGGAGTCAGAAGGCCT
hsa-829|hg17.canFam1	agggctcctgactccaggtcctgtgTGTTACCtagaaatagcactggacttggagtcagaaggcct	agggctcctgactccaggtcctgtgtgttacctcgaaatagcactggacttggagtcagaaggcct
hsa-830|hg17.panTro1	AGAGATGGTAGACTATGGAACGTAGGCGTTATGATTTCTGACCTATGTAACATGGTCCACTAACTCT	AGAGATGGTAGACTATGGAACGTAGGCGTTATGATTTCTGACCTATGTAACATGGTCCACTAACTCT
hsa-830|hg17.mm5	AGAGATGGTAGACTATGGAACGTAGGCGTTATGATTTCTGACCTATGTAACATGGTCCACTAACTCT	AGAGATGGTAGACTATGGAACGTAGGCGTTATG-TTTTTGACCTATGTAACATGGTCCACTAACTCT
hsa-830|hg17.rn3	AGAGATGGTAGACTATGGAACGTAGGCGTTATGATTTCTGACCTATGTAACATGGTCCACTAACTCT	AGAGGTGGTAGACTATGGAACGTAGGCGTTATG-TTTCTGACCTATGTAACATGGTCCACTAACTCT
hsa-830|hg17.canFam1	AGAGATGGTAGACTATGGAACGTAGGCGTTATGATTTCTGACCTATGTAACATGGTCCACTAACTCT	AGAGATGGTAGACTATGGAACGTAGGCTTTGTGATTTTTGACCTATGTAACATGGTCCACTAACTCT
hsa-831|hg17.panTro1	AAGATGGTTGACCATAGAACATGCGCTATCTCTGTGTCGTATGTAATATGGTCCACATCTT	AAGATGGTTGACCATAGAACATGCGCTATCTCTGTGTCGTATGTAATATGGTCCACATCTT
hsa-831|hg17.mm5	AAGATGGTTGACCATAGAACATGCGCTATCTCTGTGTCGTATGTAATATGGTCCACATCTT	AAGATGGTTGACCATAGAACATGCGCTACTTCTGTGTCGTATGTAGTATGGTCCACATCTT
hsa-831|hg17.rn3	AAGATGGTTGACCATAGAACATGCGCTATCTCTGTGTCGTATGTAATATGGTCCACATCTT	AAGATGGTTGACCATAGAACATGCGCTACTTCTGTGTCGTATGTAGTATGGTCCACATCTT
hsa-831|hg17.canFam1	AAGATGGTTGACCATAGAACATGCGCTATCTCTGTGTCGTATGTAATATGGTCCACATCTT	AAGATGGTTGACCATAGAACATGCGCTAGCTCTATGTCGTATGTAATATGGTCCACGTCTT
hsa-832|hg17.panTro1	TACTTAAAGCGAGGTTGCCCTTTGTATATTCGGTTTATTGACATGGAATATACAAGGGCAAGCTCTCTGTGAGTA	TACTTAAAGCGAGGTTGCCCTTTGTATATTCGGTTTATTGACATGGAATATACAAGGGCAAGCTCTCTGTGAGTA
hsa-832|hg17.mm5	TACTTAAAGCGAGGTTGCCCTTTGTATATTCGGTTTATTGACATGGAATATACAAGGGCAAGCTCTCTGTGAGTA	TACTTAAAGCGAGGTTGCCCTTTGTATATTCGGTTTATTGACATGGAATATACAAGGGCAAGCTCTCTGTGAGTA
hsa-832|hg17.rn3	TACTTAAAGCGAGGTTGCCCTTTGTATATTCGGTTTATTGACATGGAATATACAAGGGCAAGCTCTCTGTGAGTA	TACTTAAAGCGAGGTTGCCCTTTGTATATTCGGTTTATTGACATGGGATATACAAGGGCAAGCTCTCTGTGAGCA
hsa-832|hg17.canFam1	TACTTAAAGCGAGGTTGCCCTTTGTATATTCGGTTTATTGACATGGAATATACAAGGGCAAGCTCTCTGTGAGTA	TACTTAAAGCGAGGTTGCCCTTTGTATATTCGGTTTATTGACATAGAATATACAAGGGCAAGCTCTCTGTGAGTA
hsa-833|hg17.panTro1	TACTTGAAGAGAAGTTGTTCGTGGTGGATTCGCTTTACTTATGACGAATCATTCACGGACAACACTTTTTTCAGTA	TACTTGAAGAGAAGTTGTTCGTGGTGGATTCGCTTTACTTATGACGAATCATTCACGGACAACACTTTTTTCAGTA
hsa-833|hg17.mm5	TACTTGAAGAGAAGTTGTTCGTGGTGGATTCGCTTTACTTATGACGAATCATTCACGGACAACACTTTTTTCAGTA	TACTTGAAGAGAAGTTGTTCGTGGTGGATTCGCTTTACTTGTGACGAATCATTCACGGACAACACTTTTTTCAGTA
hsa-833|hg17.rn3	TACTTGAAGAGAAGTTGTTCGTGGTGGATTCGCTTTACTTATGACGAATCATTCACGGACAACACTTTTTTCAGTA	TACTTGAAGAGAAGTTGTTCGTGGTGGATTCGCTTTACTTGTGACGAATCATTCACGGACAACACTTTTTTCAGTA
hsa-833|hg17.canFam1	TACTTGAAGAGAAGTTGTTCGTGGTGGATTCGCTTTACTTATGACGAATCATTCACGGACAACACTTTTTTCAGTA	TACTTGAAGAGAAGTTGTTCGTGGTGGATTCGCTTTACTTATGACGAATCATTCACGGACAACACTTTTTTCAGTA
hsa-834|hg17.panTro1	CTCCTCAGATCAGAAGGTGATTGTGGCTTTGGGTGGATATTAATCAGCCACAGCACTGCCTGGTCAGAAAGAG	CTCCTCAGATCAGAAGGTGATTGTGGCTTTGGGTGGATATTAATCAGCCACAGCACTGCCTGGTCAGAAAGAG
hsa-834|hg17.mm5	CTCCTCAGATCAGAAGGTGATTGTGGCTTTGGGTGGATATTAATCAGCCACAGCACTGCCTGGTCAGAAAGAG	CTCCTCAGATCAGAAGGTGACTGTGGCTTTGGGTGGATATTAATCAGCCACAGCACTGCCTGGTCAGAAAGAG
hsa-834|hg17.rn3	CTCCTCAGATCAGAAGGTGATTGTGGCTTTGGGTGGATATTAATCAGCCACAGCACTGCCTGGTCAGAAAGAG	CTCCTCAGATCAGAAGGTGACTGTGGCTTTGGGTGGATATTAATCAGCCACAGCACTGCCTGGTCAGAAAGAG
hsa-834|hg17.canFam1	CTCCTCAGATCAGAAGGTGATTGTGGCTTTGGGTGGATATTAATCAGCCACAGCACTGCCTGGTCAGAAAGAG	CTCCTCAGATCAGAAGGTGATTGTGGCTTTGGGTGGATATTAATCAGCCACAGCACTGCCTGGTCAGAAAGAG
hsa-834|hg17.galGal2	CTCCTCAGATCAGAAGGTGATTGTGGCTTTGGGTGGATATTAATCAGCCACAGCACTGCCTGGTCAGAAAGAG	CTCCTCAGATCAGAAGGTGATTGTGGCTTTGGGTAAATATTGAGCAGCCACAGCACTGCCTGGTCAGAAAGAG
hsa-854|hg17.panTro1	TGTTAAATCAGGAATTTTAAACAATTCCTAGACAATATGTATAATGTTCATAAGTCATTCCTAGAAATTGTTCATAATGCCTGTAACA	TGTTAAATCAGGAATTTTAAACAATTCCTAGACAATATGTATAATGTTCATAAGTCAATCCTAGAAATTGTTCATAATGCCTGTAACA
hsa-854|hg17.mm5	TGTTAAATCAGGAATTTTAAACAATTCCTAGACAATATGTATAATGTTCATAAGTCATTCCTAGAAATTGTTCATAATGCCTGTAACA	TGTTAAATCAGGAATTGTAAACAATTCCTAGGCAATGTGTATAATGTTGGTAAGTCATTCCTAGAAATTGTTCACAATGCCTGTAACA
hsa-854|hg17.rn3	TGTTAAATCAGGAATTTTAAACAATTCCTAGACAATATGTATAATGTTCATAAGTCATTCCTAGAAATTGTTCATAATGCCTGTAACA	TGTTAAATCAGGAATTGTAAACAATTCCTAGGCAATGTGTATAATGTTGGTAAGTCATTCCTAGAAATTGTTCACAATGCCTGTAACA
hsa-854|hg17.canFam1	TGTTAAATCAGGAATTTTAAACAATTCCTAGACAATATGTATAATGTTCATAAGTCATTCCTAGAAATTGTTCATAATGCCTGTAACA	TGTTAAATCAGGAATTGTAAACAATTCCTAGGCAATGTGTATAATGTTTGTAAGTCATTCCTAGAAATTGTTCACAATGCCTGTAACA
hsa-857|hg17.panTro1	ctctcttcgtgacctgaatcccagtcttccggactcagagagacgacgtctacccgagagacagggactcggttcgaaacaggagggacc	ctctcttcgtgacctgaatcccagtcttccggactcagagagacgacgtctacccgagagacagggactcggttcgaaacaggagggacc
hsa-857|hg17.mm5	ctctcttcgtgacctgaatcccagtcttccggactcagagagacgacgtctacccgagagacagggactcggttcgaaacaggagggacc	GTGAGAAACCATAGAT-------------------------------CCGACACGTTCTC--------AGCCAATCCTTGTCCTGTCTGG
hsa-857|hg17.rn3	ctctcttcgtgacctgaatcccagtcttccggactcagagagacgacgtctacccgagagacagggactcggttcgaaacaggagggacc	GTGAGAAACCATAGAT-------------------------------CCGACATGTTCTC--------ACCCAATCCTTGTCCTATCTGT
hsa-857|hg17.canFam1	ctctcttcgtgacctgaatcccagtcttccggactcagagagacgacgtctacccgagagacagggactcggttcgaaacaggagggacc	cctccctcacgacctgagtctccatcttttggacgacgacagacgagg---acccgattcatagggactcggttgagaacaggagagttt
hsa-858|hg17.panTro1	ATAAAGGAAGTTAGGCTGAGGGGCAGAGAGCGAGACTTTTCTATTTTCCAAAAGCTCGGTCTGAGGCCCCTCAGTCTTGCTTCCTAACCCGCGC	ATAAAGGAAGTTAGGCTGAGGGGCAGAGAGCGAGACTTTTCTATTTTCCAAAAGCTCGGTCTGAGGCCCCTCAGTCTTGCTTCCTACCCCGCGC
hsa-858|hg17.mm5	ATAAAGGAAGTTAGGCTGAGGGGCAGAGAGCGAGACTTTTCTATTTTCCAAAAGCTCGGTCTGAGGCCCCTCAGTCTTGCTTCCTAACCCGCGC	ATAAAGGAAGTTAGGCTGAGGGGCAGAGAGCGAGACTTTTCTATTTTCCAAAAGCTCGGTCTGAGGCCCCTCAGTCTTGCTTCCTACCCCGCGC
hsa-858|hg17.rn3	ATAAAGGAAGTTAGGCTGAGGGGCAGAGAGCGAGACTTTTCTATTTTCCAAAAGCTCGGTCTGAGGCCCCTCAGTCTTGCTTCCTAACCCGCGC	ATAAAGGAAGTTAGGCTGAGGGGCAGAGAGCGAGACTTTTCTATTTTCCAAAAGCTCGGTCTGAGGCCCCTCAGTCTTGCTTCCTAACCCGCGC
hsa-858|hg17.canFam1	ATAAAGGAAGTTAGGCTGAGGGGCAGAGAGCGAGACTTTTCTATTTTCCAAAAGCTCGGTCTGAGGCCCCTCAGTCTTGCTTCCTAACCCGCGC	ATAAAGGAAGTTAGGCTGAGGGGCAGAGAGCGAGACTTTTCTATTTTCCAAAAGCTCGGTCTGAGGCCCCTCAGTCTTGCTTCCTACCCCGCGC
hsa-702|hg17.panTro1	CTGGATACAGAGTGGACCGGCTGGCCCCATCTGGAAGACTAGTGATTTTGTTGTTGTCTTACTGCGCTCAACAACAAATCCCAGTCTACCTAATGGTGCCAGCCATCGCA	CTGGATACAGAGCGGACCGGCTGGCCCCATCTGGAAGACTAGTGATTTTGTTGTTGTCTTACTGCGCTCAACAACAAATCCCAGTCTACCTAATGGTGCCAGCCATCGCA
hsa-702|hg17.mm5	CTGGATACAGAGTGGACCGGCTGGCCCCATCTGGAAGACTAGTGATTTTGTTGTTGTCTTACTGCGCTCAACAACAAATCCCAGTCTACCTAATGGTGCCAGCCATCGCA	TAGCGTG-ACCACGGTCGGGCCAGCCCCGTTTGGAAGACTAGTGATTTTGTTGTTGTGTCTCTGTATCCAACAACAAGTCCCAGTCTGCCACATGGTGCTGGTCATTTCA
hsa-702|hg17.rn3	CTGGATACAGAGTGGACCGGCTGGCCCCATCTGGAAGACTAGTGATTTTGTTGTTGTCTTACTGCGCTCAACAACAAATCCCAGTCTACCTAATGGTGCCAGCCATCGCA	TAGCAAG-TCCATGGACAGACCAGCCCTGTCTGGAAGACTAGTGATTTTGTTGTTGTGT--CTGTGTCCAACAACAAGTCCCAGTCTGCCACATGGTGTTGGTCACATCA
hsa-702|hg17.canFam1	CTGGATAC-AGAGTGGACCGGCTGGCCCCATCTGGAAGACTAGTGATTTTGTTGTTGTCTTACTGCGCTCAACAACAAATCCCAGTCTACCTAATGGTGCCAGCCATCGCA	CAGGGTGTGGGCGTGGACTGGCTCGCCCCATCTGGAAGACTAGTGATTTTGTTGTTGTCTCACTGCATCCAACAACAAGTCCCAGTCTGCCACATGGTGCTGGCCACTGCA
hsa-702|hg17.galGal2	CTGGATAC---------------AGAGTGGACCGGC-TGGCCCCATCTGGAAGACTAGTGATTTTGTTGTTGTCTTACTGCGCTCA--ACAACAAATCCCAGTCTACCTAATGGTGC-CAGCCATCGCA	TGACATCCGCGTGGCGCTCACGGGACAAGGACGGCCGCGGTGCCCTCTGGAAGACTAGTGATTTTGTTGTTGTATGGCTCATCCCACCACAACAAGTCACAGTCTGCCTTAGGGCGCACGGCCCCGCCG
hsa-703|hg17.panTro1	AGATTAGAGTGGCTGTGGTCTAGTGCTGTGTGGAAGACTAGTGATTTTGTTGTTCTGATGTACTACGACAACAAGTCACAGCCGGCCTCATAGCGCAGACTCCCTTCGAC	AGATTAGAGTGGCTGTGGTCTAGTGCTGTGTGGAAGACTAGTGATTTTGTTGTTCTGATGTACTACGACAACAAGTCACAGCCGGCCTCATAGCGCAGACTCCCTTCGAC
hsa-703|hg17.mm5	AGATTAGAGTGGCTGTGGTCTAGTGCTGTGTGGAAGACTAGTGATTTTGTTGTTCTGATGTACTACGACAACAAGTCACAGCCGGCCTCATAGCGCAGACTCCCTTCGAC	GGAGCGGAGTA--CGTGAGCCAGTGCTATGTGGAAGACTTGTGATTTTGTTGTTCTGATATGATATGACAACAAGTCACAGCCAGCCTCATAGCGTGGACTCCTATCACC
hsa-703|hg17.rn3	AGATTAGAGTGGCTGTGGTCTAGTGCTGTGTGGAAGACTAGTGATTTTGTTGTTCTGATGTACTACGACAACAAGTCACAGCCGGCCTCATAGCGCAGACTCCCTTCGAC	AGGCCAGAACA--CATGAGCCAATGCTATGTGGAAGACTTGTGATTTTGTTGTTCTGATATGATATGACAACAAGTCACAGCCAGCCTCATAGAGTGGACTCCCATCACC
hsa-703|hg17.canFam1	AGATTAGAGTGGCTGTGGTCTAGTGCTGTGTGGAAGACTAGTGATTTTGTTGTTCTGATGTACTACGACAACAAGTCACAGCCGGCCTCATAGCGCAGACTCCCTTCGAC	AGACTGGAGTGGTTGTGGTCTAGTGCTGTGTGGAAGACTAGTGATTTTGTTGTTCTGATGTACTATGACAACAAGTCACAGCT-TCCTCATAGCGTGGACTCCCGTCGGC
hsa-703|hg17.galGal2	AGATTAGAGTGGCTGTGGTCTAGTGCTGTGTGGAAGACTAGTGATTTTGTTGTTCTGATGTACTA---CGACAACAAGTCACAGCCGGCCTCATAGCGCAGACTCCCTTCGAC	GGTGCTGCTCT-CTGTGGTCTGGCTCTGTGTGGAAGACTAGTGATTTTGTTGTTATGATTTATAAAGGTGACAACAAATCATAGCCTGCCATACAGCACAGA---TCTTCACC
hsa-769|hg17.mm5	GGAGGCCCGTTTCTCTCTTTGGTTATCTAGCTGTATGAGTGCCACAGAGCCGTCATAAAGCTAGATAACCGAAAGTAGAAATGATTCTCA	GGAGGCCCGTTTCTCTCTTTGGTTATCTAGCTGTATGAGTGCCACAGAGCCGTCATAAAGCTAGATAACCGAAAGTAGAAATGACTCTCA
hsa-769|hg17.rn3	GGAGGCCCGTTTCTCTCTTTGGTTATCTAGCTGTATGAGTGCCACAGAGCCGTCATAAAGCTAGATAACCGAAAGTAGAAATGATTCTCA	GGAGGCCCGTTTCTCTCTTTGGTTATCTAGCTGTATGAGTGCCACAGAGCCGTCATAAAGCTAGATAACCGAAAGTAGAAATGACTCTAA
hsa-769|hg17.canFam1	GGAGGCCCGTTTCTCTCTTTGGTTATCTAGCTGTATGAGTGCCACAGAGCCGTCATAAAGCTAGATAACCGAAAGTAGAAATGATTCTCA	GGAGGCCCGTTTCTCTCTTTGGTTATCTAGCTGTATGAGTGCCACAGAGCCGTCATAAAGCTAGATAACCGAAAGTAGAAATGACTCTCA
hsa-769|hg17.fr1	GGAGGCCCGTTTCTCTCTTTGGTTATCTAGCTGTATGAGTGCCACAGAGCCGTCATAAAGCTAGATAACCGAAAGTAGAAATGATTCTCA	GGAGCTGTGTTTCTGTCTTTGGTTATCTAGCTGTATGAGTGTTAAATACCTGTCATAAAGCTAGATAACCGAAAGTAGAAATCTTTTCCA
hsa-769|hg17.danRer1	GGAGGCCCGTTTCTCTCTTTGGTTATCTAGCTGTATGAGTGCCACAGAGCCGTCATAAAGCTAGATAACCGAAAGTAGAAATGATTCTCA	GGGGGTTGGTTTCTCTCTTTGGTTATCTAGCTGTATGAGT--TATAACACTGTCATAAAGCTAGATAACCGAAAGTAGAAATAATTCCCA
hsa-675|hg17.panTro1	TGGCCGATTTTGGCACTAGCACATTTTTGCTTGTGTCTCTCCGCTCTGAGCAATCATGTGCAGTGCCAATATGGGAAA	TGGCCGATTTTGGCACTAGCACATTTTTGCTTGTGTCTCTCCGCTCTGAGCAATCATGTGCAGTGCCAATATGGGAAA
hsa-675|hg17.mm5	TGGCCGATTTTGGCACTAGCACATTTTTGCTTGTGTCTCTCCGCTCTGAGCAATCATGTGCAGTGCCAATATGGGAAA	TGGCCGATTTTGGCACTAGCACATTTTTGCTTGTGTCTCTCCGCTGTGAGCAATCATGTGTAGTGCCAATATGGGAAA
hsa-675|hg17.rn3	TGGCCGATTTTGGCACTAGCACATTTTTGCTTGTGTCTCTCCGCTCTGAGCAATCATGTGCAGTGCCAATATGGGAAA	TGGCCGATTTTGGCACTAGCACATTTTTGCTTGTGTCTCTCCGCTCTGAGCAATCATGTGCAGTGCCAATATGGGAAA
hsa-675|hg17.canFam1	TGGCCGATTTTGGCACTAGCACATTTTTGCTTGTGTCTCTCCGCTCTGAGCAATCATGTGCAGTGCCAATATGGGAAA	TGGCCGATTTTGGCACTAGCACATTTTTGCTTGTGTCTCTCCGCTCTGAGCAATCATGTGCAGTGCCAATATGGGAAA
hsa-675|hg17.fr1	TGGCCGATTTTGGCACTAGCACATTTTTGCTTGTGTCTCTCCGCTCTGAGCAATCATGTGCAGTGCCAATATGGGAAA	TCGCCCATTTTGGCACTAGCACATTTTTGCTTCTGTATGTATACTTTGAGCAATTATGTGTAGTGCCAATATAGGAGA
hsa-675|hg17.danRer1	TGGCCGATTTTGGCACTAGCACATTTTTGCTTGTGTCTCTCCGCTCTGAGCAATCATGTGCAGTGCCAATATGGGAAA	TTGCCTGTTTTGGCACTAGCACATTTTTGCTTTTTTATATATACCTTGAGCAATTATGTGTAGTGCCAATATGGGACA
hsa-809|hg17.panTro1	GGCACCCACCCGTAGAACCGACCTTGCGGGGCCTTCGCCGCACACAAGCTCGTGTCTGTGGGTCCGTGTC	GGCACCCACCCGTAGAACCGACCTTGCGGGGCCTTCGCCGCACACAAGCTCGTGTCTGTGGGTCCGTGTC
hsa-809|hg17.mm5	GGCACCCACCCGTAGAACCGACCTTGCGGGGCCTTCGCCGCACACAAGCTCGTGTCTGTGGGTCCGTGTC	GGCACCCACCCGTAGAACCGACCTTGCGGGGCCTTCGCCGCACACAAGCTCGTGTCTGTGGGTCCGTGTC
hsa-809|hg17.rn3	GGCACCCACCCGTAGAACCGACCTTGCGGGGCCTTCGCCGCACACAAGCTCGTGTCTGTGGGTCCGTGTC	GGCACCCACCCGTAGAACCGACCTTGCGGGGCCTTCGCCGCACACAAGCTCGTGTCTGTGGGTCCGTGTC
hsa-809|hg17.canFam1	GGCACCCACCCGTAGAACCGACCTTGCGGGGCCTTCGCCGCACACAAGCTCGTGTCTGTGGGTCCGTGTC	GGCACCCACCCGTAGAACCGACCTTGCGGGGCCTTCGCCGCACACAAGCTCGAGTCTGTGGGTCTGTGTC
hsa-809|hg17.danRer1	GGCACCCACCCGTAGAACCGACCTTGCGGGGCCTTCGCCGCACACAAGCTCGTGTCTGTGGGTCCGTGTC	GGCCCTCCACCGT--------------GGGGCCTCTGACCCCAGCAAGCT---ACCAGAGGGTCCAGCTC
hsa-187|hg17.panTro1	ggctggtctgaaggtagtgagttatctcaattgattgtgcatggtcagttacagatcaaaatccttgttccactcttccccccacccttctcattactgcacttagtct	ggctggtctgaaggtagtgagttatctcaattgattgttcatggtcagttacagatcaaaatccttgttccactcttccccccacccttctcattactgcatttagtct
hsa-142|hg17.panTro1	GGTAggtctgaaggtagcaagttatctcgatcgttcacagacagttatagatcagatgaagtccttgtttcactctttccttctttcccactattgcacttgactagtcttt	ggcaggtctgaaggtagcaagttatctcgatcgttcacagacagttatagatcagatgaactccttgtttcactctttccttctttcccactattgcacttgactagtcttt
hsa-114|hg17.panTro1	ccgaccagacttccgtcactcaatagagttaactaacaagtatcaatgtctaacttgaacaacaaggtgagaagggacggaagagagatgacgtgaactgatcaga	ccgaccagacttccgtcactcaatagagttaactaacaagtatcaatgtctaacttgaacaacaaggtgagaagggacggaagagagatgacgtgaactgatcaga
hsa-69|hg17.panTro1	ccgaccaggtctacctcactcaatagagttaactaacaagtgttcgtcaatgactaccttgacgaccaagacaagaaaagggtgaagagtgatgacgtaaacagatca	ccgaccaggtctacctcactcaatagagttaactaacaagtgttcgtcaatgactaccttgacgaccaagacaagaaaagggtgaagagtgatgacgtaaacagatca
hsa-69|hg17.canFam1	ccgaccaggtctacctcactcaatagagttaactaacaagtgttcgtcaatgactaccttgacgaccaagacaagaaaagggtgaagagtgatgacgtaaacagatca	----------------------------------aataagtg------aat---------------------------------------------------------
hsa-89|hg17.panTro1	ggctggtctgaaggtagcaggttatctcaattgattgttcacagtcagttatagagcaaactgcttgctctactctttcaccccttctcactactgcacttgactagt	ggctggtctgaaggtagcaggttatctcaattgattgttcacagtcagttatagagcaaactgcttgctctactctttcaccccttctcactactgcacttgactagt
hsa-91|hg17.panTro1	ggtagtgagttatcccaattgatggttcactgtcagttaccgatcaaattccttgttctatactctttactcccctttcactactgcacttaactggtctt	ggtagtgagttatcccaattgatggttcactgtcagttaccgatcaaactccttgttctatactctttactcccctttcactactgcacttaactggtctt
hsa-546|hg17.panTro1	ccgaccaggcttccatcactcaatagagttaactaacaagtgtcagtcaatgtctagcttgaggaacaagatgagaaaggggggaagagtgatgacgtgaactgatcagaaaT	ccgaccaggcttccatcactcaatagagttaactaacaagtgtcagtcaatgtctagcttgaggaacaagatgagaaaggggggaagagtgatgacgtgaactgatcagaaaT
hsa-175|hg17.panTro1	ccgaccaggcttccatcactcaatagagttaactaacaagtgtcagtcaatgtctagcttgaggaacaagatgagaaaggggggaagagtgatgacgtgaactgatcagaaa	ccgaccaggcttccatcactcaatagagttaactaacaagtgtcagtcaatgtctagcttgaggaacaagatgagaaaggggggaagagtgatgacgtgaactgatcagaaa
hsa-35|hg17.panTro1	ggctgatctgaaggtagtgaattatctcaattgacttcacagtcagttacagatcgaactccttgttctactcttttcccccttctcactactgcccttg	ggctgatctgaaggtagtgaattatctcaattgacttcacagtcagttacagatcgaactccttgttctactcttttcccccttctcactactgcccttg
hsa-52|hg17.panTro1	ccgaccagtttcacgtt--gccagaaatgttgattaactagtgttggtcaatgtct-aaaaaaacaaggaagaggtgaggttgacgaagtgaactgatc	ccgaccagtttcacgttgcgcc--aaatgtcgattaactagtggtggtcaatgtctaaaaaaaacaaggaagaggtgaggttgacgaag-----tgatc
hsa-52|hg17.canFam1	ccgaccagtttcacgttgccagaaatgttgattaactagtgttggtcaatgtctaaaaaaacaaggaagaggtgaggttgacgaagtgaactgatc	GGT---------------------------------------------------------------------------------------------
hsa-127|hg17.panTro1	tttATTCCaactaatgttggtaatgtctaataaaacaaggaagaggtgagggtgaccaagtgaactgatcACa	tttATTCCaactaatgttggtaatgtctaataaaacaaggaagaggtgagggtgaccaagtgaactgatcACa
hsa-81|hg17.panTro1	ggctggtcaaagtgcaacggtgttaaccactaattgatcacaaccagttacaga-tttttttgttccttctccactccaactgcttcatttgactagcctAT	ggctggtcaaagtgcaacgcggtttacagctaattgatcaccaccagttacagattttttttgttccttctccactccaactgcttc-----actagcctag
hsa-81|hg17.canFam1	ggctggtcaaagtgcaacggtgttaaccactaattgatcacaaccagttacagatttttttgttccttctccactccaactgcttcatttgactagcctAT	---------------------------------------------AGGTAGGAA-----------------------------------------------
hsa-52|hg17.panTro1	ggctggtcaaagtgcaa--cggtctttacaactaattgatcacaaccagttacaga-tttttttgttccttctccactccaactgcttcacttgactag	ggctggtcaaagtgcaacgcgg--tttacagctaattgatcaccaccagttacagattttttttgttccttctccactccaactgcttcactagcctag
hsa-52|hg17.rn3	ggctggtcaaagtgcaacggtctttacaactaattgatcacaaccagttacagatttttttgttccttctccactccaactgcttcacttgactag	-------------------------------------------ATAGTAATA--------------------------------------------
hsa-52|hg17.canFam1	ggctggtcaaagtgcaacggtctttacaactaattgatcacaaccagttacagatttttttgttccttctccactccaactgcttcacttgactag	-----------------------------------------AGGTAGGAA----------------------------------------------
hsa-92|hg17.panTro1	cctaccagtttcacgttgcgccaaatgtcgattaactagtggtggtcaatgtctaaaaaaaacaaggaagaggtgaggttgacgaagtgaagtgatcgga	ccgaccagtttcacgttgcgccaaatgtcgattaactagtggtggtcaatgtctaaaaaaaacaaggaagaggtgaggttgac-----gaagtgatcgga
hsa-84|hg17.panTro1	ggtcagtgtctaaagaaacaaggaagaggtgagggtgacgtagtgaattgatcggaa	ggtcagtgtctaaagaaacaaggaagaggtgagggtgacgtagtgaattgatcggaa
hsa-85|hg17.panTro1	gaccaggctcacgtcaccacaaatattgtttaactaatgttggtcagtgtctaaagaaagaaagaaaa	gaccaggctcacgtcaccacaaatattgtttaactaatgttggtcagtgtctaaagaaaggagaaaaa
hsa-173|hg17.panTro1	ggctggtccgagtgcagtggtgtttacaactaattgatcacaaccagttacagatttctttgttccttctccactcccactgcttcacttgactagccttt	ggctggtccgagtgcagtggtgtttacaactaattgatcacaaccagttacagatttctttgttccttctccactcccactgcttcacttgactagccttt
hsa-49|hg17.panTro1	ccgaccagactcataccacaaatattgataaactagtgtttgttaatgtctaaagaaacaaagaagaggtagagtgacgaagtgaactgatc	ccgaccagactcataccacaaatattgattaactagtgtttgttaatgtctaaagaaacaaagaagaggtagagtgacgaagtgaactgatc
hsa-136|hg17.panTro1	tcacaaatgttgagaactaatgtctaaagaaacaaggaagaggtaggggtgacgaagtgaactgatcagaa	tcacaaattttcagaactaatgtctaaagaaacaaggaagaggtaggggtgacgaagtgaacggatctgaa
hsa-137|hg17.panTro1	gctggtccaggtgcagtggtgtttaaaactaattgatcacaaccagttacagatttctttgttccttctacacgcccactgcttcacttgactagcttt	gctggtccaggtgcagtggtgtttaaaactaattgatcacaaccagttacagatttctttgttccttctacacgcctactgcttcacttgactagcctt
hsa-32|hg17.panTro1	ccgaccacacacacgtcacgacaaacggtgattaactagtgttagtcaatgtccaaagaaacaaggtagaggtga	ccgaccacacacacgtcacgacaaacggtgattaactagtgttagtcaatgtccaaagaaacaaggtagaggtga
hsa-178|hg17.panTro1	cgaccaggttcgcgccatcacaaatgttgattaattagtgttagtcaatgtccaaagaaaccagtaagaggtgagggtgacgaagtgaactgatcgaa	cgaccaggttcacgccatcacaaatgttgattaattagtgttagtcaatgtccaaagaaaccagtaagaggtgagggtgacgaagtgaactgatcgaa
hsa-30|hg17.panTro1	accaggttcacgtcatcacaaatgttgatttaactagtgttcgtcaatgtctaaaggaacaaggaagaggcgaaggtgacaacgtaaactgatctgaa	accaggttcacgtcatcacaaatgttgatttaactagtgttcgtcaatgtctaaaggaacaaggaagaggtgaaggtgacaacgtaaactgatctgaa
hsa-145|hg17.panTro1	gctggcccgatggtgttgagttatcggaacttattaacattagtgtcactaaaattggtatatagacccccactgctaaatttGGC	gctggtccgatggtgttgcgttatcggaacttattaacattagtgtcactaaaattggtatatagacccccactgctaaatttGGC
hsa-65|hg17.panTro1	ccgaccagactaataatacctaatagtcttgaataattgtaatgacggtgatttcaaccatatgttgggggtgccgatttaaaatcaccCaa	ccgaccagactaataatgcctaatagtcttgaataattgtaatgacggtgatttcaaccatatgttgggggtgccgatttaaaatgaccgaa
hsa-65|hg17.rn3	ccgaccagactaataatacctaatagtcttgaataattgtaatgacggtgatttcaaccatatgttgggggtgccgatttaaaatcaccCaa	------TATGTTTCTTATACATT---------------------------------------------------------------------
hsa-132|hg17.panTro1	agttggtccgagtgttgtgggttattgttaagttgatttaacatt-gtctccccccacaaccgcgcttgactagcttgctgtttt	agttggtccgagtgttgtgggttattgttaagttgatttaacatttgtctccccccacaaccgcgcttgactagcttgctgtttt
hsa-937|hg17.panTro1	CATTGTTCTGATCATCTGAAGATCAGCTATTAGAAGAGAAAGATCAGTTAAGTCCTTTGGACCTGATCAGCTTGATACAAGAACTACTGATTTCAACTTCTTTGGCTTAATTCTCTCGGAAACGATGAAATATACAAGTTATATCTTGGCTTTTCAGCTCTGCATCGTT	CATTGTTCTGATCATCTGAAGATCAGCTATTAGAAGAGAAAGATCAGTTAAGTCCTTTGGACCTGATCAGCTTGATACAAGAACTACTGATTTCAACTTCTTTGGCTTAGTTCTCTCGGAAACGATGAAATATACAAGTTATATCTTGGCTTTTCAGCTCTGCATCGTT
hsa-937|hg17.mm5	CATTGTTCTGATCATCTGAAGATCAGCTATTAGAAGAGAAAGATCAGTTAAGTCCTTTGGACCTGATCAGCTTGATACAAGAACTACTGATTTCAACTTCTTTGGCTTAATTCTCTCGGAAACGATGAAATATACAAGTTATATCTTGGCTTTTCAGCTCTGCATCGTT	TATAGCTGCCATCGGCTGAC---------CTAGAGAAGACACATCAGCTGA-TCCTTTGGACCCTCTGA-CTTGAGACAGAAGTTCTGGGCTTCTCCTCCTGCGGCCTAGCTCT----GAGACAATGAACGCTACACACTGCATCTTGGCTTTGCAGCTCTTCCTCAT-
hsa-937|hg17.rn3	CATTGTTCTGATCATCTGAAGATCAGCTATTAGAAGAGAAAGATCAGTTAAGTCCTTTGGACCTGATCAGCTTGATACAAGAACTACTGATTTCAACTTCTTTGGCTTAATTCTCTCGGAAACGATGAAATATACAAGTTATATCTTGGCTTTTCAGCTCTGCATCGTT	TATAGCTGCCATCGGCTGAT---------CTAGAGAAGACACATCAGCTGA-TTCTTCGGACTCTCTGA-CTTAATACAGGAGTTCTGGGCTTTCCCTGCCTTGGCCTAGCTCT----GAGACAATGAGTGCTACACGCCGCGTCTTGGTTTTGCAGCTCTGCCTCAT-
hsa-937|hg17.canFam1	CATTGTTCTGATCATCTGAAGATCAGCTATTAGAAGAGAAAGATCAGTTAAGTCCTTTGGACCTGATCAGCTTGATACAAGAACTACTGATTTCAACTTCTTTGGCTTAATTCTCTCGGAAACGATGAAATATACAAGTTATATCTTGGCTTTTCAGCTCTGCATCGTT	CATTTTTCTGATTGTCTACAGGTTGGCTATTAGAAAAGAAAGATCAGCTGAGTCCTTTGGACCTGATCAACTTCATCCAGGAGCTACTGACTTCAACTACTTCGGCCTAACTCTCT--GAAACGATGAATTATACAAGCTATATCTTAGCTTTTCAGCTTTGCGTGATT
hsa-948|hg17.panTro1	TGTATCGGAGACAGTGATCTCCATATG	TGTATCGGAGACAGTGATCTCCATATG
hsa-948|hg17.mm5	TGTATCGGAGACAGTGATCTCCATATG	TATATCGGAGACAGTGATCTCCATATG
hsa-948|hg17.rn3	TGTATCGGAGACAGTGATCTCCATATG	TATATCGGAGACAGTGACCTCCATATG
hsa-948|hg17.canFam1	TGTATCGGAGACAGTGATCTCCATATG	TATATCGGAGACAGTGATCTCCATATG
hsa-948|hg17.galGal2	TGTATCGGAGACAGTGATCTCCATATG	TATATCGGAGGCAGTGACCTCCATATG
hsa-948|hg17.fr1	TGTATCGGAGACAGTGATCTCCATATG	TTTATCGAGAGCAGTGACTCTCATATT
hsa-948|hg17.danRer1	TGTATCGGAGACAGTGATCTCCATATG	TATATCGAGGGCAGTGATCCTCATATT
hsa-869|hg17.panTro1	ccatcgcaccggctcgccagattccgcgacctaaatccgaggtcagagaagcctccgcacccaagcttagggtggcgacggt	ccatcgcaccggctcgccagattccgcgacctaaatccgaggtcagagaagcctccgcacccaagcttagggtggcgacggt
hsa-870|hg17.panTro1	ccatcgcaccggctcgccagattccgcgacctaattccgaggtcagagaagcccccgcacccaagcttagggtggcgacggt	ccatcgcaccggctcgccagattccgcgacctaattccgaggtcagagaagcccccgcacccaagcttagggtggcgacggt
hsa-870|hg17.panTro1	ggtagcgtggccgagcggtctaaggcgctggattaaggctccagtctcttcgggggcgtgggttcgaatcccaccgctgcca	ggtagcgtggccgagcggtctaaggcgctggattaaggctccagtctcttcgggggcgtgggttcgaatcccaccgctgcca
hsa-870|hg17.panTro1	ggtagcgtggccgagcggtctaaggcgctggattaaggctccagtctcttcgggggcgtgggttcgaatcccaccgctgcca	ggtagcgtggccgagcggtctaaggcgctggattaaggctccagtctcttcgggggcgtgggttcgaatcccaccgctgcca
hsa-867|hg17.panTro1	gcccggatagctcagtcggtagagcatcagacttttaatctgagggtccagggttcaagtccctgttcgggcg	gcccggatagctcagtcggtagagcatcagacttttaatctgagggtccagggttcaagtccctgttcgggcg
hsa-867|hg17.panTro1	cgggcctatcgagtcagccatctcgtagtctgaaaattagactcccaggtcccaagttcagggacaagcccgc	cgggcctatcgagtcagccatctcgtagtctgaaaattagactcccaggtcccaagttcagggacaagcccgc
hsa-868|hg17.panTro1	gcccggctagctcagtcggtagagcatgagactcttaatctcagggtcgtgggttcgagccccacgttgggcg	gcccggctagctcagtcggtagagcatgagactcttaatctcagggtcgtgggttcgagccccacgttgggcg
hsa-868|hg17.panTro1	cgggccgatcgagtcagccatctcgtactctgagaattagagtcccagcacccaagctcggggtgcaacccgc	cgggccgatcgagtcagccatctcgtactctgggaattagagtcccagcacccaagctcggggtgcaacccgc
hsa-868|hg17.panTro1	gcccggctagctcagtcggtagagcatgagactcttaatctcagggtcgtgggttcgagccccacgttgggcg	gcccggctagctcagtcggtagagcatgagactcttaatctcagggtcgtgggttcgagccccacgttgggcg
hsa-868|hg17.panTro1	gcccggctagctcagtcggtagagcatgagactcttaatctcagggtcgtgggttcgagccccacgttgggcg	gcccggctagctcagtcggtagagcatgagactcttaatctcagggtcgtgggttcgagccccacgttgggcg
hsa-303|hg17.panTro1	TTAAAAGGCATCCCTTACGCCTTTGAAAAGTGTAGAGTATCACGAAGTGTCTGTGTTCATTTTCTGACCGTAAACTGAAATACTGGTGAACAAACGTGGGGTGCGAGCGGGTGAGCGGGGCGGCCGGCCGGTGCCCGCTGCATCCAGAGGGGGCGCTGCAGGCCTCCCTTCGGCTGCGCACGGCCCGGGCCCTCCGCGGCTCTGCAACTCTGCACCCCGAAAGGTTCGGTGCTGGACCGCGGGGCATCCAACCCG	TTAAAAGGCATCCCTTACGCCTTTGAAAAGTGTAGAGTATCACGAAGTGTCTGTGTTCATTTTCTGACCGTAAACTGAAATACTGGTGAACAAACGTGGGGTGCGAGCGGGTGAGCGGGGCGGCTGGCCGGTGCCCGCTGCATCCAGAGGGGGCGCCGCAGGCCTCCCTTCGGTTGCGCACGGCCCGAGCCCTCCGCGGCTCTGCAACTCTGCACCCCGAAAGGTTCGGCGCTGGACCGCGGGGCATCCAACCTG
hsa-303|hg17.mm5	TTAAAAGGCATCCCTTACGCCTTTGAAAAGTGTAGAGTATCACGAAGTGTCTGTGTTCATTTTCTGACCGTAAACTGAAATACTGGTGAACAAACGTGGGGTGCGAGCGGGTGAGCGGGGCGGCCGGCCGGTGCCCGCTGCATCCAGAGGGGGCGCTGCAGGCCTCCCTTCGGCTGCGCACGGCCCGGGCCCTCCGCGGCTCTGCAACTCTGCACCCCGA--------------AAGGTTCGGT------GCTGGA---------------CCGCGGGGCATCCAACCCG	TTAAAAGTCATCTTTCACACCTTCGCAAAGTGCGGAGCATCGTGA--TGCCTGTGTGAGGTTTGGAACCGTTCCCTGAAATTCTAGCAGCCTA------GGCACGGGCAAGCTAGGGATGCTGCGAAC----GCAGGCTG-GCCCAGCGGGGGCGCTGCAGGCCTCTCTTCGG---AGCCTGGTTTGCTGCAGCTTTGGCTTTGCAATGTCCAAGCCCAACCGTGCAGTCGATCAAGATTGGGCCAGAGAACTGCAATGGGTCAGTCGAACCCTTGGGGGATCTAACCTG
hsa-303|hg17.canFam1	TTAAAAGGCATCCCTTACGCCTTTGAAAAG-----TGTAGAGTATCACGAAGTGTCTGTGTTCATTTTCTGACCGTAAACTGAAATACTGGTGAACAAACGTGGGGTGCGAGCGGGTGAGCGGGGCGGCCGGC-CGGTGCCCGCTGCATCCAGAGGGGGCGCTGCAGGCCTCCCTT--CGGCTGCGCACG---GCCCGGGCCC--TCCGCGGCTCTGCAACTCTGCACCCCGAAAGGTTCGGTGCTGGACCGCGGGGCATCCAACCCG	TTAAAAGGCATATATGACGCCTTTGAAAAGAAAAGTGTAGGGAATCATAG--CGTCTACGTTCATTTTCTGGCTATAAACTTAAACTCTGACGAACGCGCGCGCGGGATG--CGAGGGAGCCAGGCAGCCCAAGCAGTGCCGGCTCCCTCCAGCCGGGGCGCTGCAGGCCTCTCCTTCCACTCATGCCCGCCAGCCCGGGGCCATTCCACAGCCCGAACGCAGCCGAGCCCAC----------CCAAGGCCACCCGGCACCTAACACA
hsa-871|hg17.panTro1	tcgtctcaccgcgtcgccttcgcacgacccgggtattgggtctccagctacctagctttggtaggagacgat	tcgtctcaccgcgtcgccttcgcacgacccgggtattgggtctccagctacctagctttggtaggagacgat
hsa-871|hg17.panTro1	tcgtctcaccgcgtcgccttcgcacgacccgggtattgggtctccagctacctagctttggtaggagacgat	tcgtctcaccgcgtcgccttcgcacgacccgggtattgggtctccagctacctagctttggtaggagacgat
hsa-871|hg17.panTro1	tcgtctcaccgcgtcgccttcgcacgacccgggtattgggtctccagctacctagctttggtaggagacgat	tcgtctcaccgcgtcgccttcgcacgacccgggtattgggtctccagctacctagctttggtaggagacgat
hsa-871|hg17.panTro1	tcgtctcaccgcgtcgccttcgcacgacccgggtattgggtctccagctacctagctttggtaggagacgat	tcgtctcaccgcgtcgccttcgcacgacccgggtattgggtctccagctacctagctttggtaggagacgat
hsa-871|hg17.panTro1	tcgtctcaccgcgtcgccttcgcacgacccgggtattgggtctccagctacctagctttggtaggagacgat	tcgtctcaccgcgtcgccttcgcacgacccgggtattgggtctccagctacctagctttggtaggagacgat
hsa-871|hg17.panTro1	agcagagtggcgcagcggaagcgtgctgggcccataacccagaggtcgatggatcgaaaccatcctctgcta	agcagagtggcgcagcggaagcgtgctgggcccataacccagaggtcgatggatcgaaaccatcctctgcta
hsa-532|hg17.panTro1	ATCCTGCAGTTTTCTGAAACGTAGACCCTGTGGCTTAGCCCAGTTAATCTCGTAAACTGGGTCATCACCCTGGGTTGCACAGCAAGCAGGAGCCTGGCAGCGAAGGCTGGATAAACACTGGCATCAACAGGAAAAAGCACTAGAAAGAAACTGGTTTTTTTCAAGCCCTGAGAACAATCAGATTCCCTCAGGTATTGCTTTCAAATCTGTTACCATCATCAGGTAACTTTACAAAACAGGGCAATTAAAGAGCTA	ATCCTGCAGTTTTCTGAAACGTAGACCCTGTGGCTTAGCCCAGTTAATCTCGTAAACTGGGTCATTGCCCTGGGTTGCACAGCAAGCAGGAGCCTGGCAGTGAAGGCTGGATAAACACTGGCATCAATAGGAAAAAGCACTAGAAAGAAACTGGTTTTTTTCAAGCCCTGAGAACAATCAGATTCCCTCAGGTATTGCTTTCAAATCTGTTACCATCATCGGGTAACTTTACAAAACAGGGCAATTAAAGAGCTA
hsa-532|hg17.mm5	ATCCTGCAGTTTTCTGAAACGTAGACCCTGTGGCTTAGCCCAGTTAATCTCGTAAACTGGGTCATCACCCTGGGTTGCACAGCAAGCAGGAGCCTGGCAGCGAAGGCTGGATAAACACTG----GCATCAACAGGAAAAAGCACTAGAAAGAAACTGGTTTTTTTCAAGCCCTGAGAACAATCAGATTCCCTCAGGTATTGCTTTCAAATCTGTTACCATCATCAGGTAACTTTACAAAACAGGGCAATTAAAGAGCTA	GTTCTGTA------TGGAGTGGGGACACTGCGGCTTAACCTAATTAATCTTCTAAACTAGGTCATGGCCCTGAGCTGCACAGTGAGCAGGAGCCTGGCAGTGAAGACTTGGTAAACACAAATACACATTAATGAGAAAAGGTACTAGAGAGAATGTGGTTTGAGGCATGTCCTGCGAATGAGCCGACTC--------------------------------------------------------------AGGAGCTA
hsa-532|hg17.rn3	ATCCTGCAGTTTTCTGAAACGTAGACCCTGTGGCTTAGCCCAGTTAATCTCGTAAACTGGGTCATCACCCTGGGTTGCACAGCAAGCAGGAGCCTGGCAGCGAAGGCTGGATAAACACTG----GCATCAACAGGAAAAAGCACTAGAAAGAAACTGGTTTTTTTCAAGCCCTGAGAACAATCAGATTCCCTCAGGTATTGCTTTCAAAT-CTGTTACCATCATCAGGTAACTTTACAAAACAGGGCAATTAAAGAGCTA	AGTCTGTA------TAGAGTAGGGACACTGTAGCTTAACCTAATTAATCTTCTAAACTAGGTCGTCGCCCTGAGCTGCACAGTGAGCGGAGGCCTGGCAGAGAAGGCCTGGTAAACACTAATGTGCATTAATGAGAAAAGGCACCAGAGAGAATGTGGTTTGAGGCATGCCCTGCGAATGATCCCATTTCCTCC-------CTTCTGGGTCCTGTTGGTATCATTAGGTAACTTTGAGAA-------AACCTTGGAGCTA
hsa-532|hg17.canFam1	ATCCTGCAGTTTTCTGAAACGTAGACCCTGTGGCTTAGCCCAGTTAATCTCGTAAACTGGGTCATCACCCTGGGTTGCACAGCAAGCAGGAGCCTGGCAGCGAAGGCTGGATAAACACTGGCATCAACAGGAAAAAGCACTAGAAAGAAACTGGTTTTTTTCAAGCCCTGAGAACAATCAGATTCCCTCA--GGTATTGCTTTCAAATCTGTTACCATCATCAGGTAACTTTACAAAACAGGGCAATTAAAGAGCTA	GTCTTAAAGTTTTCTGAGACTCAGATCCTGTGGCTTAGCCCAATTAATCTCTTAAACTGGGTCATTGCCCTAGGTTGCACAGCAAGTATAAGCTTGGAAGCCAAGGCCCTATAAACCCTGGTATCAATGAGAAAAAGCCCTGGAAAGAATCTGGTTTCTTTCAAGT-CTGAGAACAATCAGATGCCTTTCTGGGCATTGCTTAAAAATCTGTTACCATCATTAGGTAACTTTTCAAAGCAGAGCAAATAAAGAACTG
hsa-874|hg17.panTro1	ggctcgttggtctaggggtatgattctcgcttagggtgcgagaggtcccgggttcaaatcccggacgagccc	ggctcgttgggctaggggtatgattctcgcttagggtgcgagaggtcccgggttcaaatcccggacgagccc
hsa-874|hg17.panTro1	ccgagcaaccagatccccatactaagagcgaatcccacgctctccagggcccaagtttagggcctgctcggg	ccgagcaaccagatccccatactaagagcgaatcccacgctctccagggcccaagtttagcgcctgctcggg
hsa-874|hg17.panTro1	ccgagcaaccagatccccatactaagagcgaatcccacgctctccagggcccaagtttagggcctgctcggg	ccgagcaaccagatccccatactaagagcgaatcccacgctctccagggcccaagtttagggcctgctcggg
hsa-874|hg17.panTro1	ccgagcaaccagatccccatactaagagcgaatcccacgctctccagggcccaagtttagggcctgctcggg	ccgagcaaccagatccccatactaagagcgaatcccacgctctccagggcccaagtttagtgcctgctcggg
hsa-875|hg17.panTro1	ccgagcaaccagatccccatactaagagcgaaacccacgctctccagggcccaagtttagggcctgctcggg	ccgagcaaccagatccccatactaagagcgaaacccacgctctccagggcccaagtttagggcctgctcggg
hsa-875|hg17.panTro1	ggctcgttggtctaggggtatgattctcgctttgggtgcgagaggtcccgggttcaaatcccggacgagccc	ggctcgttggtctaggggtatgattctcgctttgggtgagagaggtcccgggttcaaatcccggacgagccc
hsa-875|hg17.panTro1	ccgagcaaccagatccccatactaagagcgaaacccacgctctccagggcccaagtttagggcctgctcggg	ccgagcaaccagatccccatactaagagcgaaacccacgctctccagggcccaagtttagggcctgctcggg
hsa-875|hg17.panTro1	ggctcgttggtctaggggtatgattctcgctttgggtgcgagaggtcccgggttcaaatcccg-gacgagccc	ggctcgttggtctaggggtatgattctcgctttgggtgcgagaggtcccgggttcaaatcccgcgacgagccc
hsa-875|hg17.panTro1	ggctcgttggtctaggggtatgattctcgctttgggtgcgagaggtcccgggttcaaatcccggacgagccc	ggctcgttggtctaggggtatgattctcgctttgggtgcgagaggtcccgggttcaaatcccggacgagccc
hsa-338|hg17.panTro1	CACAAGCCTATGATGGTTAGTTATCCCTGTCTGAAAATCTGGACTGAGGGAAATAATCTATTCTGAGGCTTAAG	CACAGGCCTATGATGGTTAGTTATCCCTGTCTGAAAATCTGGACTGAGGGAAATAATCTATTCTGAGGCTTAAG
hsa-338|hg17.mm5	CACAAGCCTATGATGG-TTAGTTATCCCTGTCTGAAAATCTGGACTGAGGG-AAATAATCTATTCTGAGGCTTAAG	CATAAGCCTATGATGGATTGGTTATCCCTGTCTGAAGATTTCAGCTGAGGGAAAATACTCTATTCTGAGGCTTAGG
hsa-338|hg17.rn3	CACAAGCCTATGATGG-TTAGTTATCCCTGTCTGAAAATCTGGACTGAGGGAAATAATCTATTCTGAGGCTTAAG	CTTAAGCCTATGATGGATTAGTTATCCCTGTCTG---------------------------TTCTGAGGCTTAGG
hsa-338|hg17.canFam1	CACAAGCCTATGATGG-TTAGTTATCCCTGTCTGAAAATCTGGACTGAGGG-AAATAATCTATTCTGAGGCTTAAG	CACAAGCCTATGATGGTTTAGTTATCCCTGTCTGAAAATCTCGACTGAAGGGAAACCGTGTATTCTGAGGCTTCAG
hsa-961|hg17.panTro1	CTGCTTTGAGGACAAAGAGAATAAAGACTTCATGTTC	CTGCTTTGAGGACAAAGAGAATAAAGACTTCATGTTC
hsa-961|hg17.mm5	CTGCTTTGAGGACAAAGAGAATAAAGACTTCATGTTC	CTGCTTTAAGGAAAAATCGAATAAAGATTTCATGTTT
hsa-961|hg17.rn3	CTGCTTTGAGGACAAAGAGAATAAAGACTTCATGTTC	CTGCTTTGAGGAAAAACAGAATAAAGACTGCATGTTT
hsa-961|hg17.canFam1	CTGCTTTGAGGACAAAGAGAATAAAGACTTCATGTTC	CTGCTTTGAGAACAAACAGAATAAAGACTTCATGTTC
hsa-964|hg17.panTro1	CTGCTTTGAGGACAAAGAGAATAAAGACTTCATGTT	CTGCTTTGAGGACAAAGAGAATAAAGACTTCATGTT
hsa-964|hg17.mm5	CTGCTTTGAGGACAAAGAGAATAAAGACTTCATGTT	CTGCTTTAAGGAAAAATCGAATAAAGATTTCATGTT
hsa-964|hg17.rn3	CTGCTTTGAGGACAAAGAGAATAAAGACTTCATGTT	CTGCTTTGAGGAAAAACAGAATAAAGACTGCATGTT
hsa-964|hg17.canFam1	CTGCTTTGAGGACAAAGAGAATAAAGACTTCATGTT	CTGCTTTGAGAACAAACAGAATAAAGACTTCATGTT
hsa-542|hg17.panTro1	taatcaacttgttgg-taatcattacgattcctactggtggcacaatttcactacACAATCTGC-TTCTCATTGGACAATTGTGCTAGAAGCATTATCTCATgttggtaattggattagtaaaggtcttgattattaaagtaatctc-aacgtcttactggttacagattaagacaatgaggatgtaatattaactgtaagaagacatttcttctcggaaggaagtagttgacttcgataaacccataagagtttccg	taatcaacttgttggctaatcattacgattcctactggtggcacaatttcactactgttagacgaaagagATTGGACAATTGTGCTAGAAGCATTATCTCATgttggtaattggattagtaaaggtcttgattattaaagtaatctcgaacgtcttactggttacagattaagacaatgaggatgtaatattaactgtaagaagacatttcttctcggaaggaagtagttgacttcgataaacccataagagtttccg
hsa-542|hg17.canFam1	taatcaacttgttggtaatcattacgattcctactggtggcacaatttcactacACAATCTGC--TTCTCATTGGACAATTGTGCTAGAAGCATTATCTCATgttggtaattggattagtaaaggtcttgattattaaagtaatctcaacgtcttactggttacagattaagacaatgaggatgtaatattaactgtaagaagacattt-cttctcggaaggaagtagttgacttcgataaacccataagagtttccg	ATTGGTTGAAAAATGATTAGTAATGCTAATGTTGACCACAGGATTAGGGAGAGGACAGTGTGATCCTCTCATTGGATGTTTAGGATAGGACCATAATCCCATgtgggtaattggactaacaagggtcttgatcagtaaagtaatcccaacatcttactatttaaagattaagacagtaaattcgtaacattaactgtaagaagtcattttcatctcgaaaagaaatagtcgattttgataaaacattaagaggttctg
hsa-13|hg17.panTro1	CTTAATGATGACT-GTTTTTTTTGATTGCTTGAAGCAATGTGAAAAACACATTTCACCGGCTCTGAAAGCT	CTTAATGATGACTGGTTTTTTTTGATTGCTTGAAGCAATGTGAAAAACACATTTCACCGGCTCTGAAAGCT
hsa-13|hg17.mm5	CTTAATGATGACTGTTTTTTTTGATTGCTTGAAGCAATGTGAAAAACACATTTCACCGGCTCTGAAAGCT	CTTAATGATGATTG-TCTGTTTGATTGCTTGATGCAATGTGAAAACCACATTTCACCGGCTCTGAGAGTT
hsa-13|hg17.rn3	CTTAATGATGACTGTTTTTTTTGATTGCTTGAAGCAATGTGAAAAACACATTTCACCGGCTCTGAAAGCT	CTTAATGATGATTG-TCTATTTGATTGCTTGATGCAATGTGAAAACCACATTTCACCGGCTCTGAGAGTT
hsa-13|hg17.canFam1	CTTAATGATGACTGTTTTTTTTGATTGCTTGAAGCAATGTGAAAAACACATTTCACCGGCTCTGAAAGCT	CTTAATGATGATTG-TCTTTTTGATTGCTTGAAGCAATGTGAAAAACACATTTCACCGGCTCTGAAAGCT
hsa-13|hg17.galGal2	CTTAATGATGACTGTTTTTTTTGATTGCTTG----AAGCAATGTGAAAAACACATTTCACCGGCTCTGAAAGCT	CTTGATGATGATTGTCTCCTATGATTGCTTGCTGAAAGCAAAGTGATCAAATCATTTCACCGGCACTGAAAGCG
hsa-468|hg17.panTro1	ccggcccgcgccaccgagtgcggacattagggtcgtgaaaccctccggctccgcccgcctagtgctccagtcctctagctctggtagggccgatt-tttgccactttggggcagagatga	ccgacccacgtcaccgagtacggacattaaggtcgtgaaaccctccggcttcgaccgcctagtgttccagtcctcaagatctgttcggaccggttgtct--cactttggtacaaagatga
hsa-468|hg17.panTro1	ccggcccgcgccaccgagtgcggacattagggtcgtgaaaccctccggctccgcccgcctagtg--ctccagtcctctagctctggtagggccgattttgccactttggggcagagatga	ccggtctacgtcaccgagtacggacattagggtcgtaaaactctccgactccgtcctcctagtgaactcgggtcctcaaactctggtcggaccg-ttgtaccgctttgcgacagagatg-
hsa-468|hg17.panTro1	ggccgggcgcggtggctcacgcctgtaatcccagcactttgggaggccgaggcgggcggatcac--gaggtcaggagatcgagaccatcccggctaaaacggtgaaaccccgtctctact	ggccaggcgcggtggctcacgcccgtaatcccagcaccttgggaagccaaggtgggcggattgcctgaggtcaggagttcgagaccagtctggccaacatggtgaaaccccgtctctact
hsa-972|hg17.panTro1	TGGCGTCTTCATGAGGGAGGGGCCCAAAGCCCTTGTGGGCGGACCTCCCCTGAGCCTGTCTGAGGGGCCA	TGGTGTCTTCATGAGGGAGGGGCCCAAAGCCCTTGTGGGCGGACCTCCCCTGAGCCTGTCTGAGGGGCCA
hsa-972|hg17.mm5	TGGCGTCTTCATGAGGGAGGGGCCCAAAGCCCTTGTGGGCGGACCTCCCCTGAGCCTGTCTGAGGGGCCA	TGGTGTCTCTATGAAGGAGGGGCCCGAAGCCCTTGTGGGCGGGCCTCCCCTGAGCCCGTCTGTGGTGCCA
hsa-972|hg17.rn3	TGGCGTCTTCATGAGGGAGGGGCCCAAAGCCCTTGTGGGCGGACCTCCCCTGAGCCTGTCTGAGGGGCCA	TGGTGTCTCCATGAAGGAGGGGCCCGAAGCCCTTGTGGGCGGGCCTCCCCTGAGCCCGTCTGTGGTGCCA
hsa-972|hg17.canFam1	TGGCGTCTTCATGAGGGAGGGGCCCAAAGCCCTTGTGGGCGGACCTCCCCTGAGCCTGTCTGAGGGGCCA	TGGCATCTCCATGAAGGAGGGGCCCGAAGCCCTCATGGGCGGACCTCCCCTGAGCCTGTCTGAAGGGCCG
hsa-972|hg17.galGal2	TGGCGTCTTCATGAGGGAGGGGCCCA-AAGCCCTTGT----GGGCGGACCTCCCCTGAGCCTGTCT----GAGGGGCCA	TGACATCTCCATGAAGGCCTGGCCTGAAAGCCCCCACCATGGGGTGGGCTCGGCCCGATCCCGCCCAGGGGCGGGGCAG
hsa-978|hg17.panTro1	GCCAGATGATGACGACCTGGGTGGAAACCTACCCTGTGGGCACCCATGTCCGAGCCCCCTGGC	GCCAGATGATGACGACCTGGGTGGAAACCTACCCTGTGGGCACCCATGTCCGAGCCCCCTGGC
hsa-978|hg17.mm5	GCCAGATGATGACGACCTGGGTGGAAACCTACCCTGTGGGC-ACCCATGTCCGAGCCCCCTGGC	GTCAGATGATGATGGCCTGGGCAGAAACC--CCATGTGGGCCGCCCAGGTTTGAACCCC-TGGC
hsa-978|hg17.rn3	GCCAGATGATGACGACCTGGGTGGAAACCTACCCTGTGGGC-ACCCATGTCCGAGCCCCCTGGC	GTCAGATGATGACGGCCTGTGCAGAAACCC-CCACGTGGGCTGCCCAGGTTTGAACCCC-TGGC
hsa-978|hg17.canFam1	GCCAGATGATGACGACCTGGGTGGAAACCTACCCTGTGGGC-ACCCATGTCCGAGCCCCCTGGC	GCCAGAAGATGACGACGTGTGCAGAAACCC-CCCTGTGGGCTGCCCGCGTCCGAGCCCCCTGGC
hsa-971|hg17.panTro1	GACGCTTCATGATAGGAAGGACTGAAAAGTCTTGTGGACACCTGGTCTTTCCCTGATGTTCTCGTGGC	GACGCTTCATGATAGGAAGGACTGAAAAGTCTTGTGGACACCTGGTCTTTCCCTGATGTTCTTGTGGC
hsa-971|hg17.mm5	GACGCTTCATGATAGGAAGGACTGAAAAGTCTTGTGGACACCTGGTCTTTCCCTGATGTTCTCGTGGC	GCCGCTTCATGACAGGAAGGACTGAAATGTCT--TAGACCTGTGGTCTTTCCTCGATGTTCCTGCGGC
hsa-971|hg17.rn3	GACGCTTCATGATAGGAAGGACTGAAAAGTCTTGTGGACACCTGGTCTTTCCCTGATGTTCTCGTGGC	GCCGCTTCATGACAGGAAGGACTGAAATGTCTCAAAGACCTGTGGTCTTTCTTCGATGTTCCTGCGGC
hsa-971|hg17.canFam1	GACGCTTCATGATAGGAAGGACTGAAAAGTCTTGTGGACACCTGGTCTTTCCCTGATGTTCTCGTGGC	GACGCTTCATGATGGGAAGAACTGAAATGTCTCGTGGACGCCTGGTCTTTCCCTGATGTCCCTGCGAC
hsa-973|hg17.panTro1	CCGGCACTCATGACGGCCTGCCTGCAAACCTGCTGGTGGGGCAGACCCGAAAATCCAGCGTG	CCAGCACCCATGACGGCCTGCCTGCAAACCTGCTGGTGGGGCAGACCCGAAAATCCAGCGTG
hsa-973|hg17.mm5	CCGGCACTCATGACGGCCTGCCTGCAAA----CCTGCTGGTGGGGCAGACCCGAAAATCCAGCGTG	CCGGCACTCATGAAGGTCTGCCTGAAAACCAGCCTGCTGGTGGGGCAGTCCTGAGGACCTGGCGTG
hsa-973|hg17.rn3	CCGGCACTCATGACGGCCTGCCTGCAAA----CCTGCTGGTGGGGCAGACCCGAAAATCCAGCGTG	CCGGCACTCATGACGGTCTGCCTGAAAACCAGCCCGCTGGTGGGGCAGTCCCGAGGACCTGGCGTG
hsa-973|hg17.canFam1	CCGGCACTCATGACGGCCTGCCTGCAAA----CCTGCTGGTGGGGCAGACCCGAAAATCCAGCGTG	CCGGCACCCATGACAGTCTGTCTAAAAACCAGCCCGCTGGTGGGGCAGACCCGAGAACCCGGCGTG
hsa-973|hg17.galGal2	CCGGCACTCATGACGGCCTGCCTGCAAA----CCTGCTGGTGGGGCAGACCCGAAAATCCAGCGTG	CCAGCAC-CATGACGGCCTGCCTTGAAGCCAGCTTGCTGGTGAGGCAGACCCGAAGATTCGGCGTG
hsa-973|hg17.danRer1	CCGGCACTCATGACGGCCTGCCTGCAAACCTGCTGGTGGGG------CAGACCCGA-AAATCCAGCGTG	CATGGACTGATGAAGGTTTGTTTGGAAACCCCTTGTTGAGGAAAGAACAGACCTGATGTGTTTGGCGTG
hsa-974|hg17.panTro1	CTCTGTTAATGACGTCTCTCCCTCTAAACCCCATTAAGGACTGGGAGAGGCAGAGCAAGCCTCAGAG	CTCTGTTAATGACGTCTCTCCCTCTAAACCCCATTAAGGACTGGGAGAGGCAGAGCAAGCCTCAGAG
hsa-974|hg17.mm5	CTCTGTTAATGACGTCTCTCCCTCTAAACCCCATTAAGGACTGGGAGAGGCAGAGCAAGCCTCAGAG	CTCTGATAATGATGTCTCTCCCTCTAACTCCCAGTAAGGACTGGGAGAGGCTGAACAAACCTCAGAG
hsa-974|hg17.rn3	CTCTGTTAATGACGTCTCTCCCTCTAAACCCCATTAAGGACTGGGAGAGGCAGAGCAAGCCTCAGAG	CTCTGATAATGATGTTTCTCCCTCTAACTCCTAATAAGGACTGGGAGAGGCTGATCAAACCTCAGAG
hsa-974|hg17.canFam1	CTCTGTTAATGACGTCTCTCCCTCTAAACCCCATTAAGGACTGGGAGAGGCAGAGCAAGCCTCAGAG	CTCTGTTAATGACGTTTCTCCCTCTAAACCCCTTTTAGGACTGGGAGAGGCAGAGTAAGCCCCAGAG
hsa-967|hg17.panTro1	TTTGCGTTAATGAAGACTACACAGAAAACCTTTCTAGGGATTTGTGTGGATCAGATACATACTTGGCAAA	TTTGCGTTAATGAAGACTACACAGAAAACCTTTCTAAGGATTTGTGTGGATCAGATACATACTTGGCAAA
hsa-967|hg17.mm5	TTTGCGTTAATGAAGACTACACAGAAAACCTTT-CTAGGGATTTGTGTGGATCAGATACATACTTGGCAAA	TTTGCATTAATGAGGATTACACAGAAAACCTTTGTTAAGGACTTGTGTAGATCTGATAA----TTGGCAAA
hsa-967|hg17.rn3	TTTGCGTTAATGAAGACTACACAGAAAACCTTT-CTAGGGATTTGTGTGGATCAGATACATACTTGGCAAA	TTTGCATTAATGAGGATTACACAGAAAACCTTTGTTAAGGGTTTGTGTCGATCTGATAA----TTGGCAAA
hsa-967|hg17.canFam1	TTTGCGTTAATGAAGACTACACAGAAAACCTTTCTAGGGATTTGTGTGGATCAGATACATACTTGGCAAA	TTTGCATTAATGAAGACTACACAGAAAACCTTCAGGAGGATTTGTGTGGATCTGATAT----TTAGCAAA
hsa-967|hg17.galGal2	TTTGCGTTAATGAAGACTACACAGAAAACCTTTCTAGGGATTTGTGTGGATCAGATACATACTTGGCAAA	CACACTTTAGTGAAGACTGCATAGAAAACCTCT---GAGGTATGTGCTAGTCAGATGT----CAGGTGTG
hsa-965|hg17.panTro1	TATTTGTTTATGATGGCCACAGCCTAAAGTACACACGGCTGTGACTTGATTCAAAAGA	TATTTGTTTATGATGGCCACAGCCTAAAGTACACACGGCTGTGACTTGATTCAAAAGA
hsa-965|hg17.mm5	TATTTGTTTATGATGGCCACAGCCTAAAGTACACACGGCTGTGACTTGATTCAAAAGA	TATTTGTGTATGATGGTCACAGTGTAAAGTTCCCACAGCTGTGACTTGATTTTTA--A
hsa-965|hg17.rn3	TATTTGTTTATGATGGCCACAGCCTAAAGTACACACGGCTGTGACTTGATTCAAAAGA	TATTTGTTTATGATGGTCACAGTGTAAAGTTCACACAGCTGTGACTTGATTTTTA--A
hsa-965|hg17.canFam1	TATTTGTTTATGATGGCCACAGCCTAAAGTACACACGGCTGTGACTTGATTCAAAAGA	TGTTTGTCTATGACGGCCACAGCCTAAAGCACACACAGCTGTGACTTGATTTGAAAGA
hsa-965|hg17.galGal2	TATTTGTTTATGATGGCCACAGCCTAAAGTACACACGGCTGTGACTTGATTCAAAAGA	TATTTGTC-ATGACAGTCACAGCATAAAGCACAGACGGCTGTGACCTGATTTTAG--A
hsa-969|hg17.panTro1	GCCCCATGATGGCTGAATCCGAAATCCTCGATGGGTCCAGCTTGATGTCTTTGCAG	GCCCCATGATGGCTGAATCCGAAATCCTCGATGGGTCCAGCTTGATGTCTTTGCAG
hsa-969|hg17.mm5	GCCCCATGATGGCTGAATCCGAAATCCTCGATGGGTCCAGCTTGATGTCTTTGCAG	GCCGCATGATGGCTGGGTCTGAAATCGCAAATGGATCCAGCCTGATGTCCTCGCAG
hsa-969|hg17.rn3	GCCCCATGATGGCTGAATCCGAAATCCTCGATGGGTCCAGCTTGATGTCTTTGCAG	GCCGCATGATGGCTGGGTCTGAAATCCCAAAAGGATCCAGCCTGATGTCCTCGCAG
hsa-969|hg17.canFam1	GCCCCATGATGGCTGAATCCGAAATCCTCGATGGGTCCAGCTTGATGTCTTTGCAG	GCCCCATGATGGCTGGATCTGAAATCCTAGATGGGTCCAGCTTGATGTCTTTGCAG
hsa-518|hg17.panTro1	cacgcaggattcagactagaatatagctgttaagtgctgtgttgtcattctccctgcttaaaataaagtttttttcttaactatacctgtctgctatctgctgtagcagccagggatgcttggtttcatacatgt	cacgcaggattcagactagaatatagctgttaagtgctgtgttgtcattccccctgcttaaaataaagtttttttcttaactatacctgtctgctatctgctgtagcagccagggatgcttggtttcatacatgt
hsa-408|hg17.panTro1	GGATCGATGATGAGAATAATTGTCTGAGGATGCTGAGGGACTCATTCCAGATGTCAATCTGAGGTCC	GGATCGATGATGAGAATAATTGTCTGAGGATGCTGAGGGACTCATTCCAGATGTCAATCTGAGGTCC
hsa-408|hg17.canFam1	GGATCGATGATGAGAATAATTGTCTGAGGATGCTGAGGGACTCATTCCAGATGTCAATCTGAGGTCC	GGATCAATGATGAGCACAATTGTCTGAGGATGCTGAGGGACTCATTCCAGATGTCAATCTGAGGTCC
hsa-256|hg17.panTro1	GGGTCAATGATGAGATGTTACCTTGAAGAGAAATGATGACGTAAAAATTAAGTTCAGTTGGATTACGCTGAGGCCC	GGGTCAATGATGAGATGTTACCTTGAAGAGAAATGATGACGTAAAAATTAAGTTCAGTTGGATTACGCTGAGGCCC
hsa-256|hg17.mm5	GGGTCAATGATGA------GATGTTACCTTGAAGAGAAATGATGACGTAAAAATTAAGTTCAGTTGGATTACGCTGAGGCCC	GGGTCAATGATGACAACCCAATGTCA---TGAAGAAAGGTGATGACATAAAATTCATGCTCAATAGGATTACGCTGAGGCCC
hsa-256|hg17.rn3	GGGTCAATGATGA------GATGTTACCTTGAAGAGAAATGATGACGTAAAAATTAAGTTCAGTTGGATTACGCTGAGGCCC	GGGTCAATGATGACAACATTAAGTCA---AGAACAGA-ATGATGACATAAAAATCATGCTCAATAGGATTACGCTGAGGCCC
hsa-256|hg17.canFam1	GGGTCAATGATGAGATGTTACCTTGAAGAGAAATGATGACGTAAAAATTAAGTTCAGTTGGATTACGCTGAGGCCC	GAATGAATGTTGA--TGTCC---TGAGGGGGTGTGATAACATAAAAATCATGTTCATAAGGATTACATTGGGGCCC
hsa-253|hg17.panTro1	GGGTCAATGATGAGAACCGTATATTGTCCTGAAGAGCGGTGATGACTTAAAAATAATGCTCAATAGGATTACGCTGAGGCCC	GGGTCAATGATGACAACCGTATATTGTCCTGAAGAGCGGTGATGACTTAAAAATAATGCTCAATAGGATTACGCTGAGGCCC
hsa-253|hg17.mm5	GGGTCAATGATGAGAACCGTATATTGTCCTGAAGAGCGGTGATGACTTAAAAATAATGCTCAATAGGATTACGCTGAGGCCC	GGGTCAATAATGGCAATC---CAATGTCATGAAGAAAGGTGATGACATAAAATTCATGCTCAATAGGATTACTCTGAGGCCC
hsa-253|hg17.rn3	GGGTCAATGATGAGAACCGTATATTGTCCTGAAGAGCGGTGATGACTTAAAAATAATGCTCAATAGGATTACGCTGAGGCCC	CAGTTAATGATGACAACA---GAAAGTCAAGAACAG-GATGATGACACAAAAATGTTGCTCAATAGGATTACGCTCAGGCTC
hsa-253|hg17.canFam1	GGGTCAATGATGAGAACCGTATATTGTCCTGAAGAGCGGTGATGACTTAAAAATAATGCTCAATAGGATTACGCTGAGGCCC	GTGTCAATGATGAGAACT-CATATTGTCTCGAAGAGAGATGATGACATAAAAATCATGCTCAATAGGCTTACACTGACACCC
hsa-230|hg17.panTro1	GGGTCAATGATGAGAACCTTATATTGTCCTGAAGAGAGGTGATGACTTAAAAATCATGCTCAATAGGATTACGCTGAGGCCC	GGGTCAATGATGAGAACCTTATATTGTCCTGAAGAGAGGTGATGACTTAAAAATCATGCTCAATAGGATTACGCTGAGGCCC
hsa-230|hg17.mm5	GGGTCAATGATGAGAACCTTATATTGTCCTGAAGAGAGGTGATGACTTAAAAATCATGCTCAATAGGATTACGCTGAGGCCC	GGGTCAATGATGACAACC---CAATGTCATGAAGAAAGGTGATGACATAAAATTCATGCTCAATAGGATTACGCTGAGGCCC
hsa-230|hg17.rn3	GGGTCAATGATGAGAACCTTATATTGTCCTGAAGAGAGGTGATGACTTAAAAATCATGCTCAATAGGATTACGCTGAGGCCC	GGGTCAATGATGACAACA---AAAAGTCAAGAACAG-GATGATGACATAAAAATCATGCTCAATAGGATTACCCTGAGGCCC
hsa-230|hg17.canFam1	GGGTCAATGATGAGAACCTTATATTGTCCTGAAGAGAGGTGATGACTTAAAAATCATGCTCAATAGGATTACGCTGAGGCCC	GTGTCAATGATGAGAACT-CATATTGTCTCGAAGAGAGATGATGACATAAAAATCATGCTCAATAGGCTTACACTGACACCC
hsa-266|hg17.panTro1	ATGATGAGAACCTTATATTGTCCTGAAGAGAGGTGATGACTTAAAAATCATGCTCAATAGGATTACGCTGAGGCCC	ATGATGAGAACCTTATATTGTCCTGAAGAGAGGTGATGACTTAAAAATCATGCTCAATAGGATTACGCTGAGGCCC
hsa-266|hg17.mm5	ATGATGAGAACCTTATATTGTCCTGAAGAGAGGTGATGACTTAAAAATCATGCTCAATAGGATTACGCTGAGGCCC	ATGATGACAACC---CAATGTCATGAAGAAAGGTGATGACATAAAATTCATGCTCAATAGGATTACGCTGAGGCCC
hsa-266|hg17.rn3	ATGATGAGAACCTTATATTGTCCTGAAGAGAGGTGATGACTTAAAAATCATGCTCAATAGGATTACGCTGAGGCCC	ATGATGACAACA---AAAAGTCAAGAACAG-GATGATGACATAAAAATCATGCTCAATAGGATTACCCTGAGGCCC
hsa-266|hg17.canFam1	ATGATGAGAACCTTATATTGTCCTGAAGAGAGGTGATGACTTAAAAATCATGCTCAATAGGATTACGCTGAGGCCC	ATGATGAGAACT-CATATTGTCTCGAAGAGAGATGATGACATAAAAATCATGCTCAATAGGCTTACACTGACACCC
hsa-248|hg17.panTro1	TGATGAGAACCTTGTATTCTTCTGAAGAGAGGTGATGACTTAAAAACCATGCTCAATAGGATTACACTTAGGCC	TGATGAGAACCTTGTATTCTTCTGAAGAGAGGTGATGACTTAAAAACCATGCTCAATAGGATTACACTTAGGCC
hsa-248|hg17.mm5	TGATGAGAACCTTGTATTCTTCTGAAGAGAGGTGATGACTTAAAAACCATGCTCAATAGGATTACACTTAGGCC	TGATGACAACC---CAATGTCATGAAGAGGGGTGATGAAATAAAATTCATGCTCAATAGGATTATGCTGAGGCC
hsa-248|hg17.rn3	TGATGAGAACCTTGTATTCTTCTGAAGAGAGGTGATGACTTAAAAACCATGCTCAATAGGATTACACTTAGGCC	TGATGACAACA---AAAAGTCATGAAGAAAGATGATGACATAACAATCATGCTCAGTAGGATTACGCTGAGGCC
hsa-248|hg17.canFam1	TGATGAGAACCTTGTATTCTTCTGAAGAGAGGTGATGACTTAAAAACCATGCTCAATAGGATTACACTTAGGCC	TGATGAGAATT-CATATTGTCTCAAAGAGAGATGATGACATAAAAATCATGCTCAATAGTATTATGCTGAGGTC
hsa-248|hg17.danRer1	TGATGAGAACCT------TGTATTCTTCTGAAGAGAGGTGATGACTTAAAAACCATGCTCAATAGGATTACACTTAGGCC	-----------TGCCCCCTGTCCCTCCACCTAGGGGCCCTCTGAC------------CACAGCAAG-TTACCCAGGGGTC
hsa-247|hg17.panTro1	ATGATGAGAACCTTATATTGTCCTGAAAAGAGGTGATGACTTAACAATCATGCTCAATAGGATTACATTGAAGCCC	ATGATGAGAACCTTATATTGTCCTGAAAAGAGGTGATGACTTAAAAATCATGCTCAATAGGATTACATTGAAGCCC
hsa-247|hg17.mm5	ATGATGAGAACCTTATATTGTCCTGAAAAGAGGTGATGACTTAACAATCATGCTCAATAGGATTACATTGAAGCCC	ATAATGGCAATC---CAATGTCATGAAGAAAGGTGATGACATAAAATTCATGCTCAATAGGATTACTCTGAGGCCC
hsa-247|hg17.rn3	ATGATGAGAACCTTATATTGTCCTGAAAAGAGGTGATGACTTAACAATCATGCTCAATAGGATTACATTGAAGCCC	ATGATGACAACA---GAAAGTCAAGAACAGA-ATGATGACATAAAAATCATGCTCAATAGGATTACGCTGAGGCCC
hsa-243|hg17.panTro1	GGGTCAATGATGAGAACCCTATATTGTGTTGAAGAGAGGTGATGACTTAAAATTACCATGCTCAATGATTACGCTGAGGCCC	GGGTCAATGATGAGAACCCTATATTGTGTTGAAGAGAGGTGATGACTTAAAATTACCATGCTCAATGATTACGCTGAGGCCC
hsa-243|hg17.mm5	GGGTCAATGATGAGAACCCTATATTGTGTTGAAGAGAGGTGATGACTTAAAATTACCATGCTCAAT--GATTACGCTGAGGCCC	GGGTCAATAATGGCAATCCAATGTCA---TGAAGAAAGGTGATGACATAAAATT--CATGCTCAATAGGATTACTCTGAGGCCC
hsa-234|hg17.panTro1	GGGTCGATGATGAGAACCTTATATGTTCTGAAGAGAGGTGATGACTTAAAAATCATGCTCAATAGGATTACGCTGAGGCCC	GGGTCGATGATGAGAAACTTATATTGTCTGAAGAGAGGTGATGACTTAAAAATCATGCTCAATAGGATTACGCTGAGGCCC
hsa-234|hg17.mm5	GGGTCGATGATGAGAACCTTATATGTTCTGAAGAGAGGTGATGACTTAAAAATCATGCTCAATAGGATTACGCTGAGGCCC	GGGTCAATAATGGCAATCCAATGT--CATGAAGAAAGGTGATGACATAAAATTCATGCTCAATAGGATTACTCTGAGGCCC
hsa-234|hg17.rn3	GGGTCGATGATGAGAACCTTATATGTTCTGAAGAGAGGTGATGACTTAAAAATCATGCTCAATAGGATTACGCTGAGGCCC	GGGTCAATGATGACAACAGAAAGT--CAAGAACAG-GATGATGACATAAAAATCATGCTCAATAGGATTACGCTGAGTCCC
hsa-264|hg17.panTro1	GGGTCAATGATGAGAACCTTATATTGTCCTGAAGAGAGGTGATGACTTAAAAATCATGCTTAGTAGGATTACGCTGAGGCC	GGGTCAATGATGAGAACCTTATATTGTCCTGAAGAGAGGTGATGACTTAAAAATCATGCTTAGTAGGATTACGCTGAGGCC
hsa-264|hg17.mm5	GGGTCAATGATGAGAACCTTATATTGTCCTGAAGAGAGGTGATGACTTAAAAATCATGCTTAGTAGGATTACGCTGAGGCC	GGGTCAATAATGGCAATC---CAATGTCATGAAGAAAGGTGATGACATAAAATTCATGCTCAATAGGATTACTCTGAGGCC
hsa-264|hg17.rn3	GGGTCAATGATGAGAACCTTATATTGTCCTGAAGAGAGGTGATGACTTAAAAATCATGCTTAGTAGGATTACGCTGAGGCC	TGGACAATGATGACAACA---AAAAGTCATGAAGAAAGATGATGACATAACAATCATGCTCAGTAGGATTACGCTGAGGCC
hsa-263|hg17.panTro1	GGGTCGATGATGAGAAGCTTCTGTTTTCTTGAAGAGAGGTGATGACTTAAAAATCATGCTCAATAGGATTATGCTGAGGCCC	GGGTCGATGATGAGAAGCTTCTGTTTTCTTGAAGAGAGGTGATGACTTAAAAATCATACTCAATAGGATTATGCTGAGGCCC
hsa-263|hg17.mm5	GGGTCGATGATGAGAAGCTTCTGTTTTCTTGAAGAGAGGTGATGACTTAAAAATCATGCTCAATAGGATTATGCTGAGGCCC	GGGTCAATAATGGCAA---TCCAATGTCATGAAGAAAGGTGATGACATAAAATTCATGCTCAATAGGATTACTCTGAGGCCC
hsa-263|hg17.rn3	GGGTCGATGATGAGAAGCTTCTGTTTTCTTGAAGAGAGGTGATGACTTAAAAATCATGCTCAATAGGATTATGCTGAGGCCC	GCATCAATGATGAAAA----CTAAAATTATGAAGAGAGATGATGGCATAAAAATCATGCTCAATTGGATTATGCCAAATCCC
hsa-263|hg17.canFam1	GGGTCGATGATGAGAAGCTTCTGTTTTCTTGAAGAGAGGTGATGACTTAAAAATCATGCTCAATAGGATTATGCTGAGGCCC	GTGTCAATGATGAGAA-CTCATATTGTCTCGAAGAGAGATGATGACATAAAAATCATGCTCAATAGGCTTACACTGACACCC
hsa-262|hg17.panTro1	ATGATGAGAACCTTATATTATCCTGAAGAGAGGTGATGACTTAAAAATCATGCTCAATAGGATTACGCTGAGGCCC	ATGATGAGAACCTTATATTATCCTGAAGAGAGGTGATGACTTAAAAATCATGCTCAATAGGATTACGCTGAGGCCC
hsa-262|hg17.mm5	ATGATGAGAACCTTATATTATCCTGAAGAGAGGTGATGACTTAAAAATCATGCTCAATAGGATTACGCTGAGGCCC	ATAATGGCAATCCAATGTCA---TGAAGAAAGGTGATGACATAAAATTCATGCTCAATAGGATTACTCTGAGGCCC
hsa-262|hg17.rn3	ATGATGAGAACCTTATATTATCCTGAAGAGAGGTGATGACTTAAAAATCATGCTCAATAGGATTACGCTGAGGCCC	ATGATAGCATCAAAAGGTCG---TAAAGGGAGATGATGACATAAAAATCATGCTCAATAGTATTACGCTGAGGCCC
hsa-262|hg17.canFam1	ATGATGAGAACCTTATATTATCCTGAAGAGAGGTGATGACTTAAAAATCATGCTCAATAGGATTACGCTGAGGCCC	AAGATGAGAAC-TCATATTATCTTGTAGAGAAATGATGGCCTAAAAATCATGTTTAATAACTTTACACTGAAGTAC
hsa-257|hg17.panTro1	GGATCGATGATGACTTAAAAAAATGGAAACCTTGGAAATCTGAACAAAATGAGTGACCAAGACACTTCTGTGAGCTGAGGTCC	GGATCGATGATGACTTAAAAAAATGGAAACCTTGGAAATCTGAACAAAATGAGTGACCAAGACACTTCTGTGAGCTGAGGTCC
hsa-257|hg17.rn3	GGATCGATGATGACTTAAAAAAATGGAAACCTTGGAAATCTGAACAAAATGAGTGA----CCAAGA-CACTTCTGTGA-----GCTGAGGTCC	GGATCGATGATGATTTCCAATAAAACATTCCTTGGAAAGCTGAACAAAATGAGTGAATACTCAATACCACCACTATCATCGTGACTGAGGTCC
hsa-257|hg17.canFam1	GGATCGATGATGACTTAAAAAAATGGAAACCTTGGAAATCTGAACAAAATGAGTGACCAAGACACTTCTGTGAGCTGAGGTCC	CGATCAATG-TGGTTTCAAA-AATGGGTCTTATCGAAATCTGAACAAAATGAATGACAAAGTCATTTCTGTAAGCTAAGGTCC
hsa-261|hg17.panTro1	GGATCGATGATGACTTTTATACATGCATTCCTTGGAAAGCTGAACAAAATGAGTGAAAACTCTATACCGTCATCTTCGTTGAACTGAGGTCC	GGATCGATGATGACTTTTATACATGCATTCCTTGGAAAGCTGAACAAAATGAGTGAAAACTCTATACCGTCATCTTCGTTGAACTGAGGTCC
hsa-261|hg17.mm5	GGATCGATGATGACTTTTATACATGCATTCCTTGG-AAAGCTGAACAAAATGAGTGAAAACTCTATACCGTCATCTTCGTTG-AACTGAGGTCC	GGATCTATGATGATTCCCAGTCAAACATTCCTTGGAAAAGCTGAACAAAATGAGTGAAAACTCTGTACCGCCACTCTCATCGAAACTGAGGTCC
hsa-261|hg17.rn3	GGATCGATGATGACTTTTATACATGCATTCCTTGGAAAGCTGAACAAAATGAGTGAAAACTCTATACCGTCATCTTCGTTG-AACTGAGGTCC	GGATCGATGATGATTTCCAATAAAACATTCCTTGGAAAGCTGAACAAAATGAGTGAAAACTCAATACCGCCACTCTCATCGTGACTGAGGTCC
hsa-261|hg17.canFam1	GGATCGATGATGACTTTT-ATACATGCATTCCTTGG-AAAGCTGAACAAAATGAGTGAAAACTCTATACCGTCATCTTCGTTG-AACTGAGGTCC	GGATCGATGATGACTCCCTCAATCTGCATTCCTTGGAAAAGCTGAACAAAATGAGTGAGAACTCCCTGCCGTCGTTCTCATCGCAACTGAGGTCC
hsa-258|hg17.panTro1	GATCGATGATGACTTCCATATATACATTCCTTGGAAAGCTGAACAAAATGAGTGAAAACTCTATACTGTCATCCTCGTCGAACTGAGGTCC	GATCGATGATGACTTCCATATATACATTCCTTGGAAAGCTGAACAAAATGAGTGAAAACTCTATACCGTCATCCTCGTCGAACTGAGGTCC
hsa-258|hg17.mm5	GATCGATGATGACTTCCATATATACATTCCTTGG-AAAGCTGAACAAAATGAGTGAAAACTCTATACTGTCATCCTCGTC-GAACTGAGGTCC	GATCTATGATGATTCCCAGTCAAACATTCCTTGGAAAAGCTGAACAAAATGAGTGAAAACTCTGTACCGCCACTCTCATCGGAACTGAGGTCC
hsa-258|hg17.rn3	GATCGATGATGACTTCCATATATACATTCCTTGGAAAGCTGAACAAAATGAGTGAAAACTCTATACTGTCATCCTCGTC-GAACTGAGGTCC	GATCGATGATGATTTCCAATAAAACATTCCTTGGAAAGCTGAACAAAATGAGTGAAAACTCAATACCGCCACTATCATCGTGACTGAGGTCC
hsa-258|hg17.canFam1	GATCGATGATGACTTCC-ATATATACATTCCTTGG-AAAGCTGAACAAAATGAGTGAAAACTCTATACTGTCATCCTCGTC-GAACTGAGGTCC	GATCGATGATGACTCCCTCAATCTGCATTCCTTGGAAAAGCTGAACAAAATGAGTGAGAACTCCCTGCCGTCGTTCTCATCGCAACTGAGGTCC
hsa-408|hg17.panTro1	GGATCGATGATGAGAATAATTGTCTGAGGATGCTGAGGGACTCATTCCAGATGTCAATCTGAGGTCC	GGATCGATGATGAGAATAATTGTCTGAGGATGCTGAGGGACTCATTCCAGATGTCAATCTGAGGTCC
hsa-408|hg17.mm5	GGATCGATGATGAGAATAATTGTCTGAGGATGCTGAGGGACTCATTCCAGATGTCAATCTGAGGTCC	GTATGGATGATTACAACA---GTTTGATAATGCTAAGTGACTCATG-CAAATAGAAATTTGAGTTCC
hsa-408|hg17.canFam1	GGATCGATGATGAGAATAATTGTCTGAGGATGCTGAGGGACTCATTCCAGATGTCAATCTGAGGTCC	GGATCAATGATGATCACAATTGTCTGAGGATGCTGAGGGACTCATTCCAGATGTCAATCTGAGGTCC
hsa-406|hg17.panTro1	GGTTCATGATGACACAGGACCTTGTCTGAACATAATGATTTCAAAATTTGAGCTTAAAAATGACACTCTGAAATC	GGTTCATGATGACACAGGACCTTGTCTGATCATAATGATTTCAAAATTTGAGCTTAAAAATGACACTCTGAAATC
hsa-406|hg17.mm5	GGTTCATGATGACACAGGACCTTGTCTGAACATAATGATTTCAAAATTTGAGCTTAAAAATGACACTCTGAAATC	GATTTATGATGATATAGGACCTTGTCTGAATATAATGATTTCAAAAATTGAGCTT-ACAGTGA----CTGAAATC
hsa-406|hg17.rn3	GGTTCATGATGACACAGGACCTTGTCTGAACATAATGATTTCAAAATTTGAGCTTAAAAATGACACTCTGAAATC	GATTTATGATGACATGGGACCTTGTCTGAACACAATGATTTCAAAAATTGAGCTT-AGAGTGA--CTCTGAAATC
hsa-406|hg17.canFam1	GGTTCATGATGACACAGGACCTTGTCTGAACATAATGATTTCAAAATTTGAGCTTAAAAATGACACTCTGAAATC	GGTTCATGATGACATAGGACCTTGTCTGAACATAATGA-TTCAAAATTTGAGCTT--AAATGACACTCTGAAATC
hsa-71|hg17.panTro1	gctgggtgtggtggctcatgcctgtagtcccagctacttggaaggttgaggtgaggagatcgctcaatcccaggagtttggcattcattggtgacctcccagaagcaggggaccaccaggttgcctaaggagaggtgaaccggtccaggtcagaaacagagcaggtcaaaactcccgtgctgatcagcagtgggattacacctgtgaatagctactgcactccagcctgagcaacatag	gctgggtgtggtggctcatgcctgtagtcccagctacttggaaggttgaggtgaggagatcgctcgatcccaggagtttggcattcattggtgacctcccagaagcaggggaccaccaggttgcctaaggagaggtgaaccggtccaggtcagaaacggagcaggtcaaaactcccgtgctgatcagcagtgggattacacctgtgaatagc------actccagcctgagcaacatag
hsa-70|hg17.panTro1	gccgggcgcggtggctggtgtctgtagttccagctacttgggaggccgaggcaggaggattgcttgagcccgggagctctgggctgcagttcgctctgccgattgggtgtctccactaagtttggcatcaatatggtgacctcctgggtgcaggggaccatcaggttgcctaaggagggtgaaccagcccaggctggcaacggagcaagtcaaaactcctgtgctgatcagtagtgggattatgcttgtgaatag	gccaggcgcggtggctggtgtctgtagttccagctactcgggaggccgaggcaggaggattgcttgagcccgggagctctgggctgcagtgcgctctgccgattgggtgtctccagtaagtttggcatcaatatggtgacctcctgggtgcaggggaccatcaggttgcctaaggagggtgaaccagcccaggctggcaacggagcaagtcaaaactcctgtgctgatcagtagtgggattatgcttgtgaatag
hsa-27|hg17.panTro1	cccgtaccaccgtgtacggacatcagggtcgatgagccacccgaatccgtactcctagcgaactcgggtcctcaagactcgacatcactcgatactggtagtctacagacgtaattcaagtcgtagttataccactggagggccctcacccctggtggtccaacggattccttcccacttgtccgggtccagactttgccttgtccagttttgagggtacgattagtcatcaccctggcacggacacttatcggt	cccgtaccaccgtatacggacatcagggtcgatgagccacccgaatccgcactcctagcgaactcgggtcctcaagactcgacatcacgcgatactggtagcctacagacgtaattcaagtcgtagttctaccactggagggccctcacccctggtggtccaacggattccttcccacttgtccgggtccagactttgccttgtccagttttgagggtacgattagtcatcaccctggcacggacacttatcggt
hsa-83|hg17.panTro1	cggaccacaccacctcacacggacataagggtcgatgaaccctccgactccaccctcctagggaactcgggtcctcaagacccgacatcacacgatacggtcagtccacagacgtgatttaaatcgtaggtgaaggaccctcaccccctggtggtccaacgaattcctccccaattggtcgagtccagtctctgactcgtccagttttgagggtacgactactcatcaccgtagtgcggacacttgtcggtgacg	cggaccacaccccctcacacgaccataagggtcgatgaaccctccgactccgccctcctaggaaactcgggtcctcaagacccgacatcacgcgatacggttagtccacagacgtgattcaagtcgtagttgaaggaccctcaccccctggtggtccaacgaattcctccccaattggtcaagtccagcctctgactcgtccagttttgagggtacgactactcatcaccgtagtgcggacacttgtcggtgacg
hsa-61|hg17.panTro1	ccaccacgtatgggtcagggtcgatgaaccctccgactccgttctgctgacgaactcgggtcctcaggacccgacatcacgtgatacggtcagaccacaggtgtaattcagaccgtagtcataccactggaactagagggtcctcgttccctggtggtccaacggattcctcctcacttgatcgggtccaacctttgtctcgtccagtcatgagaccacgacgagtcatcgtcctagtgtggacacttatcggtg	ccaccacgtatgggtcagggtcgatgaaccctccgactccgttctgctgacgaactcgggtcctcaggacccgacatcacgtgatacggtcagaccacaggtgtaattcagaccgtagtcataccactggaactagagggtcctcgttccctggtggtccaacggattcctcctcacttgatcgggtccaacctttgtctcgtccagtcatgagaccacgacgagtcatcgtcctagtgtggacacttatcggtg
hsa-73|hg17.panTro1	cggcccgcgtcaccgaccacagacatcaaggtcgatgagccctccggctccgtcctcctaacgaacttgggccctcgagacccgtcgtcccgcgagacggctaacccacagaggtgattcaaaccgtagttataccactggaggacccacgtcccttggtagtccaacggattcctcccacttggtcgggtccgaccgttgcctcgttcagttttgaggacacgactagtcatcaccctaatacgaacacttatc	cggcccccgtcaccgaccacagacatcaaggtcgatgagccctccggctctgtcctcctaacgaacttgggccctcgagacccgacgtcccgtgagacggctaactcacagaggtgattcaaaccgtagttataccactggaggacccacgtcccttggtagtccaacggattcctcccacttggtcgggtccgaccgttgcctcgttcagttttgaggacacgactagtcatcaccctaatacgaacacttatc
hsa-101|hg17.panTro1	gtgggaggattgcttgagcccaggagttctgggctgtcatgcactgtgaccatgaggtgtccacactaagttccacatcaatacagtgacctcctgggagtgagggaccaacaggttgtctaaggaggagtgaagcagcccaggtcagaaatggagcatgtcaaaactttcatgctgatcagtagaggaattgtacctgtgaatagccacactgcagcctgggcaacatagcaagagagtctct	gtgggaggattgcttgagcccaggagttctgggctgtcatgcactgtgaccatgaggtgtccacactaagttccacatcaatacagtgacctcctgggagtgagggaccaacaggttgtctaaggaggagtgaagcagcccaggtcagaaatggagcaggtcaaaactttcatgctgatcagtagaggaactgtacctgtgaatagccacactgcagcctgggcaacatagcaagacagtctc-
hsa-116|hg17.panTro1	cggaccacggtaccacgcacggacatcaaggtcgatgagtcgtccca-----ctgcgacctcctagtgaactcgggtcctcaggacccgacaacacacgatacgattaacccaaggacgtgattaaagtcgtagttataccactggagggtcatcgccccttggtgctccaacggattcatccccacttggacgggtccaacttttacctcgtccagttttgaggatacgactagtcacgaccctagcacggacatttgt	cggaccacggtaccacacacggacatcaaggtcgatgagtcgtcccatcccactacgacctcctagtgaactcgggtcctcaggacccgacagtacacgatacgactaacccaaggacgtgattaaagtcgtagttataccactggagggtcatcgccccttggtgctccaacggattcatccccacttggacgggtccaacttttaactcgtccagttttgaggatacgactagtcacgaccctagcacggacatttat
hsa-149|hg17.panTro1	ggacgtgaggaccgatgatccctctgactccaccctcctagtgaacccggatccttaatctccgacatcacgtgatacgaccagtccccagccgtgattcaagtggtaataccactggagggatcttgtcccctggtggtccaacggacttctccccacttgaccaggtcaaacctttacttcgtccagtttcgacgatacgactattcatctccccactgtggacacttatcggtgacgtgaggtcggacccgt	ggacgtgaggaccgatgatccctctgactccaccctcctagtgaacccggatccttaatctccgacatcacgtgatacgaccagtccccaaccgtgattcaagtggtaataccactggagggatcttgtcccctggtggtccaacggacttctccccacttgaccaggtcaaacctttacttcgtccagtttcgacgatacgactattcatctcgccaccgtggacacttatcggtgacgtgaggtcggacccgt
hsa-157|hg17.panTro1	ctgagagctgggtactggcccagtttggagacggaactggtctaaactcctgtgctgattcattggtgccatagtggctgtgaatactgaattgccactgccccccagcctgggtaacatagcaagatgccatctct	ctcggagctgggtactggcccagtttggagacggaactggtctaaactcctgtgctgattcattggtgccatagtggctgtgaatactgaattgccactgccccccagcctgggtaacacagcaagatgccatctct
hsa-160|hg17.panTro1	GGGAGCTGGgctgggagcagttgtacttgcctgtagtcccagatactcgggaggctgaggtggaagggtcccttgagcccaggagttctgtgccacccagaatgatggatctgcactaagtttggcatcaatatggcaccctcccaggagcggggaaccaccaggttgcctaaggaagggtgaactggcccaggtcagagatggagccgatcagaactctcatgcagatcagtagtgggaccatgcctgtgaata	GGGAGCCGGgctgggagcagttgtacttgcctgtagtcccagatactcgggaggctgaggtggaagggtcccttgagcccaggagttctgtgccacccagaatgacggatctgcactaagtttggcatcaatatggcaccctcccaggagcggggaaccaccaggctgcctaaggaagggtgaactggcccaggtcagagatggagcagatcagaactctcatgcagatcagtagtgggaccgtgcctgtgaata
hsa-141|hg17.panTro1	cggcccgaaccggcgcgcgcagacaccggggccggtgagccttccgactccgccctcgtcgcgaactcgggccctcgagacgcgacatatacgcgatccaggcagcgcgccacggagactcaagacgtagacacaccactggagagccctcgcccctggtggtccaaggggtccctcccccttggccgggtcgagcctttggctcgtcccgttttggggtcacgactagcaatcaccctagcgcggacacttatc	cggcccgaaccggcgcgcgcagacaccggggccggtgagccttccgactccgccctcgtcgcgaactcgggccctcgagacgcgacatatacgcgatccaggcagcgcgccacggagactcaagacgtagacacaccactggagagccctcgcccctggtgctccaaggggtccctcccccttggccgggtcgagcctttggctcgtcccgttttggggtcacgactagcaatcaccctagcgcggacacttatc
hsa-141|hg17.canFam1	cggcccgaaccggcgcgcgcagacaccggggccggtgagccttccgactccgccctcgtcgcgaactcgggccctcgagacgcgacatatacgcgatccaggcagcgcgccacggagactcaagacgtagacacaccactggagagccctcgcccctggtggtccaaggggtccctcccccttggccgggtcgagcctttggctcgtcccgttttggggtcacgactagcaatcaccctagcgcggacacttatc	-------------------------------GGCCACCTGGAGA----------------------AATCCAGGGTCTT--------------GCTgcccgagagcccg---------------------------------agggcccgagggcccgagggcccgagag-------cccTCACCGGCC----------------------------------------GTT-----------------------
hsa-131|hg17.panTro1	gaggatcacttgagcccaggagtgctgggctgtagtgggctgtgttgatcaggtgtctgcaccaagttgagcatcagtatggtgaacttccaggaactagagaccacgaggttgcctaaggaggggtgaatcgacccaggttggaaatggaccaggttaaaactcctgtgctgatcactgctagtgggattatgcctgtgaatagccactaccctccagtttgggcaacaacatgaccccatcttt	gaggatcacttgagcccaggagtgctgggctgtagtggactgtgttgatcaggtgtctgcaccaagttgagcatcagtatggtgaacttccaggaactagagaccacgaggttgcctaaggaggggtgaatcgacccaggttggaaatggaccaggttaaaactcctgtgctgatcactgctagtgggattatgcctgtgaatagccactaccctccagtttgggcaacaaaatgaccccatcttt
hsa-152|hg17.panTro1	ggagaaccacttgagcccaggagttctgggctatagtgctctatgatgaggtgtctgcactaagtttggcatcaatgtggtgacctccccagagtggggactgccaggttgcctaaggaggggtgaactgacccaggttggaaacagagcagattaaaaattcctgggctaatcagtagtggaatttcacctgttaacagccacggccctccagcctggacaatacagcaagataccatctct	ggagaaccacttgagctcaggagttctgggctatagtgctctatgatgaggtgtctgtactaagtttggcatcaatgtggtgacctccccagagtggggactgccaggttgcctaaggaggggtgaactgacccaggttggaaacagagcagatgaaaaattcctgagctaatcagtagtggaatttcacctgttaacagccacggccctccagcctggacaatacagcaagataccatctct
hsa-129|hg17.panTro1	aacggatacctccctactgggccgagtccaacctttacctcgtccagttttgagggtacgactagtcaccaccctaacgtggacacttatctacgacgtgaggtcggacccgttgtatcgttgcgaggtagaaa	aacggatacctccccactgggccgagtccaacatttacctcgtccagttttgagggtacgactagtcaccaccctaaagtggacacttatgtacgacgcgaggtcggacccgttgtatcgttgcgaggtagaaa
hsa-82|hg17.panTro1	atactcgtctggcagggaagataaaatgatcatgaaggtggctttcccagggtgagatttatttattgcactctgggtgtgcagacccctgcaatttccccgaaagtgggaaacttggctgcataatttgtgTT	atacttgtctggcagggaagataaaatgatcatgaaggtggttttcccagggtgagatttatttattgcactctgggtgtgcagacccctgcaatttccccaaaagtgggaaacttggctgcataatttgtgTT
hsa-439|hg17.panTro1	tatgaatggaccgtcccctctatggtactagtgcttccaccaaaagggtcccgctccgaataggtaacgtgaggcctacacgactggggacgctaaaggggtttacaccctttgagctgacgtattaaacaccatcaccccctgacgcaagcgcgaaaggggac	tatgaatggaccgtctcctctatggtactagtgcttccaccaaaagggtcccactccgaataggtaacgtgaggcctacacgactggggacgctaaaggggtttacaccctttgagctgacgtattaaacaccatcaccccctgacgcaagcgcgaaaggggac
hsa-439|hg17.panTro1	atacttacctggcaggggagataccatgatcacgaaggtggttttcccagggcgaggcttatccattgcactccggatgtgctgacccctgcgatttccccaaatgtgggaaactcgactgcataatttgtggtagtgggggactgcgttcgcgctttcccctg	atacttacctggcagaggagataccatgatcacgaaggtggttttcccagggtgaggcttatccattgcactccggatgtgctgacccctgcgatttccccaaatgtgggaaactcgactgcataatttgtggtagtgggggactgcgttcgcgctttcccctg
hsa-439|hg17.panTro1	atactt-acctggcagggg-aga-taccatgatcac-gaaggtggttttcccagggcgaggcttatccattgcactccggatgtgctgacccctgcgatttccccaaatgtgggaaactcgactgcataatttgtggtagtgggggactgcgttcgcgctttcccctg	atactttacctggcagggggagactaccatgatcaccgaaggtggttttcccagggcgaggcttatccattgcactccggatgtgctgacccctgcgatttccccaaatgtgggaaactcgactgcataatttgtggtagtgggggactgcgttcgcgctttcccctg
hsa-439|hg17.panTro1	atacttacctggcaggggagataccatgatcacgaaggtggttttcccagggcgaggcttatccattgcactccggatgtgctgacccctgcgatttccccaaatgtgggaaactcgactgcataatttgtgg-tagtgggggactgcgttcgcgctttcccctg	atacttacctggcaggggagataccatgatcacgaaggtggttttcccagggcgaggcttatccattgcactccggatgtgctgacccctgcgatttccccaaatgtgggaaactcgactgcataatttgtgggtagtgggggactgcgttcgcgctttcccctg
hsa-439|hg17.panTro1	tatgaatggaccgtcccctctatggtactagtgcttccaccaaaagggtcccgctccgaataggtaacgtgaggcctacacgactggggacgctaaaggggtttacaccctttgagctgacgtattaaacacc-atcaccccctgacgcaagcgcgaaaggggac	tatgaatggaccgtcccctctatggtactagtgcttccaccaaaagggtcccgctccgaataggtaacgtgaggcctacacgactggggacgctaaaggggtttacaccctttgagctgacgtattaaacacccatcaccccctgacgcaagcgcgaaaggggac
hsa-439|hg17.panTro1	tatgaa-tggaccgtcccc-tct-atggtactagtg-cttccaccaaaagggtcccgctccgaataggtaacgtgaggcctacacgactggggacgctaaaggggtttacaccctttgagctgacgtattaaacaccatcaccccctgacgcaagcgcgaaaggggac	tatgaaatggaccgtccccctctgatggtactagtggcttccaccaaaagggtcccgctccgaataggtaacgtgaggcctacacgactggggacgctaaaggggtttacaccctttgagctgacgtattaaacaccatcaccccctgacgcaagcgcgaaaggggac
hsa-439|hg17.panTro1	tatgaatggaccgtcccctctatggtactagtgcttccaccaaaagggtcccgctccgaataggtaacgtgaggcctacacgactggggacgctaa-aggggtttacaccctttgagctgacgtattaaacaccatcaccccctgacgcaagcgcgaaaggggac	tatgaagggagagtcctctgtatgatacgaatgttttcaccaaaa-agtcccactcctaatagtcaacatgagacctacacggctagggacgtcaacaagggtttacgctcttagaaccgacgtatt-aacaccatcacgccctgacgcaagcgcaaaagcggac
hsa-425|hg17.panTro1	AGCTTAATGATGACT-GTTTTTTTTGATTGCTTGAAGCAATGTGAAAAACACATTTCACCGGCTCTGAAAGCT	AGCTTAATGATGACTGGTTTTTTTTGATTGCTTGAAGCAATGTGAAAAACACATTTCACCGGCTCTGAAAGCT
hsa-425|hg17.mm5	AGCTTAATGATGACTGTTTTTTTTGATTGCTTGAAGCAATGTGAAAAACACATTTCACCGGCTCTGAAAGCT	AACTTAATGATGATTG-TCTGTTTGATTGCTTGATGCAATGTGAAAACCACATTTCACCGGCTCTGAGAGTT
hsa-425|hg17.rn3	AGCTTAATGATGACTGTTTTTTTTGATTGCTTGAAGCAATGTGAAAAACACATTTCACCGGCTCTGAAAGCT	AACTTAATGATGATTG-TCTATTTGATTGCTTGATGCAATGTGAAAACCACATTTCACCGGCTCTGAGAGTT
hsa-425|hg17.canFam1	AGCTTAATGATGACTGTTTTTTTTGATTGCTTGAAGCAATGTGAAAAACACATTTCACCGGCTCTGAAAGCT	AGCTTAATGATGATTG-TCTTTTTGATTGCTTGAAGCAATGTGAAAAACACATTTCACCGGCTCTGAAAGCT
hsa-425|hg17.galGal2	AGCTTAATGATGACTGTTTTTTTTGATTGCTTG----AAGCAATGTGAAAAACACATTTCACCGGCTCTGAAAGCT	AGCTTGATGATGATTGTCTCCTATGATTGCTTGCTGAAAGCAAAGTGATCAAATCATTTCACCGGCACTGAAAGCG
hsa-75|hg17.panTro1	taggaaaacatcaaacattcccactactaaccccaaagtacgaatatacactctgtacggagggagtttggaaca------atacagtcgtgtaatgggtagacta	taggaaaacatcaaacattcacactactaaccccaaagtacgagtacacactctgcacggagggagttt---acacgacccatacagtcgtgtaatgggtagacta
hsa-36|hg17.panTro1	cttttgtagttcctaagtgtgatgattgggtgttcacaggcatgtgtgagatggcctccctcaaaccttgttatgacattggcata	CGtttgtagttcctaagtgtgatgattgggtgttcacaggcatgtgtgagatggcctctctcaaaccttgttatgacattggcata
hsa-28|hg17.panTro1	taggaaaacatatcaagtattcgcactactaaccccaaagtggagtacacattctacacggagggagtttggaatgatgttccagtcatgtaatggacagact	taggaaaacatatcaagtattcgcactactaaccccaaagtggagtacacattctacacggagggagtttggaatgatgttccagtcatgcaatggacagact
hsa-29|hg17.panTro1	atccatttgtggttcataagcgtgatgattgagctttcacacacatgtgagacgtgcctcacccaatccttgttatgatgtcagcatattacccatctga	atccatttgtggttcataagcgtgatgattgagctttcacacacatgtgagacgtgcctcgcccaatcctt-----------------------------
hsa-68|hg17.panTro1	gagcttagaaccatgttacaaccctgtaatgggtagact	gagcttagaaccatgttacaaccctgtaatgggtagact
hsa-122|hg17.panTro1	aaaacaaaaaacaaaaaaaaactctacctcagaacgagacaacgggtccgacctcacgtcaccgtactagagtcgagtgacgttggggtggaaaacccaagtt-cactaag	aaaacaaaaaacaaaaaaaaactctacctcagaacgagacaacgggtccgacctcacgtcaccgtactagagtcgagtgacgttggggtggaaaacccaagttacactaag
hsa-66|hg17.panTro1	atcctcttgtagttcatgagcgtgatgattgagtattcatgtgcatgtgtgagatgtgccactctctgaaccttgttacaaccttggcacattacctgtctgacc	atcctcttgtagttcatgagcgtgatgattgagtattcatgtgcatgtgtgagatgtgccactctctgaaccttgttacaaccttggcacattacctgtctgacc
hsa-44|hg17.panTro1	taggaaaacatcaaacattcacactactaacccaaaaaagtgcgagtacacactctatacggaaggaatttcaaacaatgtagtagtcgtgtaatgggtagact	taggaaaacatcaaacattcacactactaacccaaaaaagtgtgagtacacactctatacggaaggaatttcaaacaatgtggtagtcgtgtaatgggtagact
hsa-34|hg17.panTro1	taggaaaacaccaagttctcgcactactaacccaaaagtgcgagtacacactcttcacggagggagcttagaacaatactgaggtacaaccgtttaatacagact	taggaaaacaccaagttctcgcactactaacccaaaagtccgattacacactcttcacggagggagcttagaacaatactgagctacaaccgtttaatacagact
hsa-168|hg17.panTro1	taagaaagcatcaagcattcgacctaataactcataagtgtgtgcacacactctacacggtgggaacttggaacaatgttgcacccgtgtaataagtgaact	taagaaagcatcaagtattcgacctaataactcataagtgtgtgcacacactctacacggtgggaacttggaacaatgttgtacccgtgtaatgagtgaact
hsa-40|hg17.panTro1	tacgaaaacatcaagcattcgtactactaacccaaaagaacgagaacatactctacacggaggcagtatggaac	tacgaaaacatcaagcattcgtactactaacccaaaagaacgagaacatactctacacggagggagtatggaac
hsa-40|hg17.mm5	tacgaaaacatcaagcattcgtactactaacccaaaagaacgagaacatactctacacggaggcagtatggaac	---------------GTAAACATCAC--------TTTCTT----------------------------------
hsa-7|hg17.panTro1	TGCAATGATGTCGTAATTTGCGTCTTACTCTGTTCTCAGCGACAGTTGCCTGCTGTCAGTAAGCTGGTACAGAAGGTTGACGAAAATTCTTACTGAGCAA	TGCAATGATGTCGTAATTTGCGTCTTACTCTGTTCTCAGCGACAGTTGCCTGCTGTCAGTAAGCTGGTACAGAAGGTTGACGAAAATTCTTACTGAGCAA
hsa-7|hg17.mm5	TGCAATGATGTCGTAATTTGCGTCTTACTCTGTTCTCAGCGACAGTTGCCTGCTGTCAGTAAGCTGGTACAGAAGGTTGACGAAAATTCTTACTGAGCAA	TGCAGTGATGTCGTAATTTGCGTCTTACTCTGTTCACAGCGACAGTTGCCTGCTGTCAGTATGCTGGTTCAGAAGGTTGACGAACATTGTTACTGAGCAA
hsa-7|hg17.rn3	TGCAATGATGTCGTAATTTGCGTCTTACTCTGTTCTCAGCGACAGTTGCCTGCTGTCAGTAAGCTGGTACAGAAGGTTGACGAAAATTCTTACTGAGCAA	TGCAGTGATGTCGTAATTTGCGTCTTACTCTGTTCACAGCGACAGTTGCCTGCTGTCAGTAAGCTGGTTCAGAAGGTTGACGAATGTTGTTGCTGAGCAA
hsa-7|hg17.canFam1	TGCAATGATGTCGTAATTTGCGTCTTACTCTGTTCTCAGCGACAGTTGCCTGCTGTCAGTAAGCTGGTACAGAAGGTTGACGAAAATTCTTACTGAGCAA	TGCAATGATGTCGTAATTTGCGTCTTACTCTGTTCTCAGCGACAGTTGCCTGCTGTCAGTAAGCTGGTTCAGAAGGGTGACGAAAATTCTTACTGAGCAA
hsa-7|hg17.galGal2	TGCAATGATGTCGTAATTTGCGTCTTACTCTGTTCTCAGCGACAGTTGCCTGCTGTCAGTAAGCTGGTACAGAAGGTTGACGAAAA-TTCTTACTGAGCAA	TGCCATGATGTCGTAATTTGCGTCTTACTCTGTGCTCAGTGACAGTTGCCTGCTGTCAGTGAACTGGTACAGATGGTTGACGAACAGTTAATGCTGAGCAA
hsa-7|hg17.fr1	TGCAATGATGTCGTAATTTGCGTCTTACTCTGTTCTCAGCGACAGTTGCCTGCTGTCAGTAAGCTGGTACAGAAGGTTGACGAAAATTCTTA-CTGAGCAA	TGCACTGATGGTGTAATTTGCGTCTGACTCTGTGACCAGTGACAGTTGCCTGCTGTCAATATGCTGGCGCATATGGCTGACGAGCAACAGTGTCTGAGCAG
hsa-7|hg17.danRer1	TGCAATGATGTCGTAATTTGCGTCTTACTCTGTTCTCAGCGACAGTTGCCTGCTGTCAGTAAGCTGGTACAGAAGGTTGACGAAAATTCTTACTGAGCAA	TGCTGTGATGGTGTAATTTGCGTCCTACTCTACGCACAGCGACAGTTGCCTGCTGTC-TTATGCTGGTGTGGAAGGTTGACGATCATTGAGTCTGAGCAG
hsa-583|hg17.panTro1	TGCAATGATGTCGTAATTTGCGTCTTACTCTGTTCTCAGCGACAGTTGCCTGCTGTCAGTAAGCTGGTACAGAAGGTTGACGAAAATTCTTACTGAGCA	TGCAATGATGTCGTAATTTGCGTCTTACTCTGTTCTCAGCGACAGTTGCCTGCTGTCAGTAAGCTGGTACAGAAGGTTGACGAAAATTCTTACTGAGCA
hsa-583|hg17.mm5	TGCAATGATGTCGTAATTTGCGTCTTACTCTGTTCTCAGCGACAGTTGCCTGCTGTCAGTAAGCTGGTACAGAAGGTTGACGAAAATTCTTACTGAGCA	TGCAGTGATGTCGTAATTTGCGTCTTACTCTGTTCACAGCGACAGTTGCCTGCTGTCAGTATGCTGGTTCAGAAGGTTGACGAACATTGTTACTGAGCA
hsa-583|hg17.rn3	TGCAATGATGTCGTAATTTGCGTCTTACTCTGTTCTCAGCGACAGTTGCCTGCTGTCAGTAAGCTGGTACAGAAGGTTGACGAAAATTCTTACTGAGCA	TGCAGTGATGTCGTAATTTGCGTCTTACTCTGTTCACAGCGACAGTTGCCTGCTGTCAGTAAGCTGGTTCAGAAGGTTGACGAATGTTGTTGCTGAGCA
hsa-583|hg17.canFam1	TGCAATGATGTCGTAATTTGCGTCTTACTCTGTTCTCAGCGACAGTTGCCTGCTGTCAGTAAGCTGGTACAGAAGGTTGACGAAAATTCTTACTGAGCA	TGCAATGATGTCGTAATTTGCGTCTTACTCTGTTCTCAGCGACAGTTGCCTGCTGTCAGTAAGCTGGTTCAGAAGGGTGACGAAAATTCTTACTGAGCA
hsa-583|hg17.galGal2	TGCAATGATGTCGTAATTTGCGTCTTACTCTGTTCTCAGCGACAGTTGCCTGCTGTCAGTAAGCTGGTACAGAAGGTTGACGAAAA-TTCTTACTGAGCA	TGCCATGATGTCGTAATTTGCGTCTTACTCTGTGCTCAGTGACAGTTGCCTGCTGTCAGTGAACTGGTACAGATGGTTGACGAACAGTTAATGCTGAGCA
hsa-583|hg17.fr1	TGCAATGATGTCGTAATTTGCGTCTTACTCTGTTCTCAGCGACAGTTGCCTGCTGTCAGTAAGCTGGTACAGAAGGTTGACGAAAATTCTTA-CTGAGCA	TGCACTGATGGTGTAATTTGCGTCTGACTCTGTGACCAGTGACAGTTGCCTGCTGTCAATATGCTGGCGCATATGGCTGACGAGCAACAGTGTCTGAGCA
hsa-583|hg17.danRer1	TGCAATGATGTCGTAATTTGCGTCTTACTCTGTTCTCAGCGACAGTTGCCTGCTGTCAGTAAGCTGGTACAGAAGGTTGACGAAAATTCTTACTGAGCA	TGCTGTGATGGTGTAATTTGCGTCCTACTCTACGCACAGCGACAGTTGCCTGCTGTC-TTATGCTGGTGTGGAAGGTTGACGATCATTGAGTCTGAGCA
hsa-6|hg17.panTro1	CAGTAGTGATGAAATTCCACTTCATTGGTCCGTGTTTCTGAACCACATGATTTTCTCGGATGTTCTGATG	CAGTAGTGATGAAATTCCACTTCATTGGTCCGTGTTTCTGAACCACATGATTTTCTCGGATGTTCTGATG
hsa-6|hg17.mm5	CAGTAG-TGATGAAATTCCACTTCATTGGTCCGTGTTTCTGAACCACATGATTTTC-TCGGATGTTCTGATG	CAGTAAATGATGAGATTCCA-----TTGGTCCGTGTTTCTGAACTACATGATTTTCCTTGGCTATTCTGATA
hsa-6|hg17.rn3	CAGTAG-TGATGAAATTCCACTTCATTGGTCCGTGTTTCTGAACCACATGATTTTCTCGGATGTTCTGATG	CAGTAAATGATGAGATTTC----CATTGGTCCGTGTTTCTGAACTCCATGATTTTTGTGGCTATTCTGATA
hsa-6|hg17.canFam1	CAGTAGTGATGAAATTCCACTTCATTGGTCCGTGTTTCTGAACCACATGATTTTCTCGGATGTTCTGATG	CAGCAGTGATGAAATTCCACTCCATTGGTCCGTGTTTCTGAACTACATGATTTTCCTGGATGTTCTGAGG
hsa-6|hg17.galGal2	CAGTAGTGATGAAATTCCACTTCATTGGTCCGTGTTTCTGAACCACATGATTTTCTCGGATGTTCTGATG	CTGAAATGATGAGATTCCACTTCAATGGTCCGTGTTTCTGAACCATATGATAACAGTGGAAGTTCTGATG
hsa-6|hg17.fr1	CAGTAGTGATGAAATTCCACTTCATTGGTCCGTGTTTCTGAACCACATGATTTTCTCGGATGTTCTGATG	T-----TTGTAAGATTCCA----AGTGGCTCATGATCTT----------ATTTTTAAATGGGTTATGAAA
hsa-6|hg17.danRer1	CAGTAGTGATGAAATTCCACTTCATTGGTCCGTGTTTCTGAACCACATGATTTTCTCGGATGTTCTGATG	CTCCAGTGATGATATTCCACTTCA--GGTCCGTGTTTCTGA--CAACTGATTATGCTGGAAGTTCTGAGA
hsa-9|hg17.panTro1	TTGTTATGATGAGATTCCACTTAAGGTCCGTGTTTCTGAAACAAATGATTTTGTGGAAGTTCTGATT	TTGTTATGATGAGATTCCACTTAAGGTCCGTGTTTCTGAAACACATGATTTTGTGGAAGTTCTGATT
hsa-9|hg17.mm5	TTGTTATGATGAGATTCCACTTAA-GGTCCGTGTTTCTGAAACA-AATGATTTTGTGGAAGTTCTGATT	G-GTTATGATGAAATTCCACTTCATGGTCCGTGTTTCTGAAATAACATGATATTGTGGAAGTTCTGAGT
hsa-9|hg17.rn3	TTGTTATGATGAGATTCCACTTAA-GGTCCGTGTTTCTGAAACA-AATGATTTTGTGGAAGTTCTGATT	TGGTTATGATGAAATTCCACTTCATGGTCCGTGTTTCTGAAATAACATGATTTTGTGGAAGTTCTGATT
hsa-9|hg17.canFam1	TTGTTATGATGAGATTCCACTTAA-GGTCCGTGTTTCTGAAACAAATGATTTTGTGGAAGTTCTGATT	TTAATGTGATGAAATTCCACTTCATGGTCCGTGTTTCTGAAACACATGATTTTGTGGAACTTCTGATT
hsa-9|hg17.galGal2	TTGTTATGATGAGATTCCACTTAA--GGTCCGTGTTTCTGAAACAAATGATTTTGTGGAAGTTCTGATT	-----ATGATGAGATTCCACTTCATTGGTCCGTGTTTCTGAAACACATGATTTTGTGGAAGTTCTGACT
hsa-9|hg17.danRer1	TTGTTATGATGAGATTCCACTTAAGGTCCGTGTTTCTGAAACAAATGATTTT-GTGGAAGTTCTGATT	-----ATGATGAT-CTCCACTTCTGGTCCGTGTTTATGAGTCCTATGATTTTAGTGGAAGTTCTGA--
hsa-548|hg17.panTro1	acttacctggcaggggagataccatgatcacgaaggtggttttcccagggcgaggcttatccattgcactccggatgtgctgacccctgcgatttccccaaatgtgggaaactcgactgcataatttgtggtagtgggggactgcgttcgcgctttcccctg	acttacctggcagaggagataccatgatcacgaaggtggttttcccagggtgaggcttatccattgcactccggatgtgctgacccctgcgatttccccaaatgtgggaaactcgactgcataatttgtggtagtgggggactgcgttcgcgctttcccctg
hsa-548|hg17.panTro1	acttacctggcaggggagataccatgatcacgaaggtggttttcccagggcgaggcttatccattgcactccggatgtgctgacccctgcgatttccccaaatgtgggaaactcgactgcataatttgtgg-tagtgggggactgcgttcgcgctttcccctg	acttacctggcaggggagataccatgatcacgaaggtggttttcccagggcgaggcttatccattgcactccggatgtgctgacccctgcgatttccccaaatgtgggaaactcgactgcataatttgtgggtagtgggggactgcgttcgcgctttcccctg
hsa-45|hg17.panTro1	agaaagtaaatcgtatt-taagaggtccaagtcggtacaacagtgttTatgtaatttacctataaatcccgtctatccaccttctcctcgaacaagacaggtgagggacgtaactggatcgtaacgtcacgGa	agaaagtaaatcgtattgtaacaggtccaagtcggtacaacagtgttTatttaatttacctataaatcccgtctatccaccttctcctcgaacaagacaggtgagggacgtaactggatcgtaacatcacgGa
hsa-45|hg17.mm5	agaaagtaaatcgtatt-taagaggtccaagtcggtacaacagtgttTatgtaatttacctataaatcccgtctatccaccttctcctcgaacaagac--aggtgagggacgtaactggatcgtaacgtcacgGa	-----CACTTA-CACAATGTTCTGCAGGTCCATTTGTGT----------ACAATAGATGGAC--TTATGGTAACTTACTGGGCTAGGAGCTTGTTTCAGTTTTACTTCACTCATTGACCTGTTACTGTACTTTAT
hsa-629|hg17.panTro1	TGGATATGATGACTGATTACCTGAGAAATAATTGATGAAATCTCAAGAAAATTCCTCTAGATAGTCAAGTTCTGATCCAG	TGGATATGATGACTGATTACCTGAGAAATAATTGATGAAATCTCAAGAAAATTCCTCTAGATAGTCAAGTTCTGATCCAG
hsa-629|hg17.mm5	TGGATATGATGACTGATTACCTGAGAAATAATTGATGAAATCTCAAGAAAATTCCTCTAGATAGTCAAGTTCTGATCCAG	TGGATATGATGACTGATTACCTGAGAAATAATTGATGAAATCTCAAGAAAATTCCTCTAGATAGTCAAGTTCTGATCCAG
hsa-629|hg17.rn3	TGGATATGATGACTGATTACCTGAGAAATAATTGATGAAATCTCAAGAAAATTCCTCTAGATAGTCAAGTTCTGATCCAG	TGGATATGATGACTGATTACCTGAGAAATAACTGATGAAATCTCAAGAAAATTCCTCTAGATAGTCAAGTTCTGATCCAG
hsa-629|hg17.canFam1	TGGATATGATGACTGATTACCTGAGAAA-TAATTGATGAAATCTCAAGAAAATTCCTCTAGATAGTCAAGTTCTGATCCAG	TGGATATGATGACTGATTATCTGAGAAAATAATTGATGAAATC--AAGAAAATTCCTCTAGATAGTCAAGTTCTGATCCAG
hsa-629|hg17.galGal2	TGGATATGATGACTGATTACCTGAGAAATAATTGATGAAATCTCAAGAAAATTCCTCTAGATAGTCAAGTTCTGATCCAG	TGGATATGATGACTGATTATCTGAAATG---CTGATGAAACCACTTCTAAAGTCCTCTAGATAGTCAAGTGCTGATCCAG
hsa-631|hg17.panTro1	TGCAGATGATGTAAAAGAATATTTGCTATCTGAGAGATGGTGATGACATTTTA	TGCAGATGATGTAAAAGAATATTTGCTATCTGAGAGATGGTGATGACATTTTA
hsa-631|hg17.mm5	TGCAGATGATGTAAAAGAATATTTGCTATCTGAGAGATGGTGATGACATTTTA	TGCAGATGATGTGACAGAATATTTGCTATCAGATGAGTGGTGATGACA-CTAG
hsa-631|hg17.rn3	TGCAGATGATGTAAAAGAATATTTGCTATCTGAGAGATGGTGATGACATTTTA	TGCAGATGATGTGAAAGAATATTTGCTATCAGAAAGATGGTGATGACATCTTG
hsa-631|hg17.canFam1	TGCAGATGATGTAAAAGAATATTTGCTATCTGAGAGATGGTGATGACATTTTA	TGCAGGTGATGTGAAGGAATATTTGCTATCCGAGAGTTGGTGATGACGCTTGA
hsa-631|hg17.galGal2	TGCAGATGATGTAAAAGAATATTTGCTATCTGAGAGATGGTGATGACATTTTA	TGCAGATGATGTGAAAAAATACTTGCTATCTGAATGGTAGTGCTGACATACAT
hsa-631|hg17.fr1	TGCAGATGATGTAAAAGAATATTTGCTATCTGAGAGATGGTGATGACATTTTA	TGCATATGATGTAAACGAATATTTGCTATCTTAATGACGATGATGACA--ATA
hsa-631|hg17.danRer1	TGCAGATGATGTAAAAGAATATTTGCTATCTGAGAGATGGTGATGACATTTTA	TGCAGATGATGT-AATGAATATTTGCTATCTTAACAGCAATGCAGACA--ATC
hsa-176|hg17.panTro1	ttctgaaatgaaagtccccagtaaagatatcaaacaagtcttcaaagagacttacacatctcgt	ttctgaaatgaaagtccccagtaaagatatcaaacaagtcttcaaagagac----acatctcgt
hsa-176|hg17.mm5	ttctgaaatgaaagtccccagtaaagatatcaaacaagtcttcaaagagacttacacatctcgt	----------TTTGAGGG-------------------------TTTTCCTG-------------
hsa-176|hg17.rn3	ttctgaaatgaaagtccccagtaaagatatcaaacaagtcttcaaagagacttacacatctcgt	----------TTTAAGAG--------------------------TTTCCTG-------------
hsa-176|hg17.canFam1	ttctgaaatgaaagtccccagtaaagatatcaaacaagtcttcaaagagacttacacatctcgt	----------TTTAAGAG-----------------------TCTTTTTCTG-------------
hsa-151|hg17.panTro1	acacttccatgcaccatttctatagtttcttaccagagaagtttctctgaacatgtggagcaccggaaaccacgaggaggcggctcagcattcactcctgagcatgaagctggctcttggtggtgcttctctgcaattgccttttgctgctgatgatcactcttctcttcctttgggagagtgaaagggaaaggaagccatctgaagggt	acacttccatgcaccatttctatagtttcttaccagagaagtttctctgaacatgtggagcaccagaaaccatgaggaaacagctcagcattcactcctgagcatgaagctggctcttggtggtgcttctctgcaattgccttttgccactgacgatcactcttctcttcctttgggagagtgaaagggaaaggaagccatctgaagggt
hsa-587|hg17.panTro1	GTCAGTGATGAGCAACATTCACCATCTTTCGTTTGAGTCTCACGGCCATGAGATCAACCCCATGCACCGCTCTGAGA	GTCAGTGATGAGCAACATTCACCATCTTTCGTTTGAGTCTCACGGCCATGAGATCAACCCCATGCACCGCTCTGAGA
hsa-587|hg17.mm5	GTCAGTGATGAGCAACATTCACCATCTTTCGTTTGAGTCTCACGGCCATGAGATCAACCCCATGCACCGCTCTGAGA	GTCCATGATGAGCAACACTCACCATCTTTCGTTTGAGTCTCACGACTGTGAGATCAA-CCCATGCACCGCTCTGAGA
hsa-587|hg17.rn3	GTCAGTGATGAGCAACATTCACCATCTTTCGTTTGAGTCTCACGGCCATGAGATCAACCCCATGCACCGCTCTGAGA	GTCTGTGATGAGCAATAATCACCATCTTTCGTTTGAGTCTCACGACTGTGAGATCAA-CCCATGCACCGCTCTGAGA
hsa-587|hg17.canFam1	GTCAGTGATGAGCAACATTCACCATCTTTCGTTTGAGTCTCACGGCCATGAGATCAACCCCATGCACCGCTCTGAGA	GTCAGTGATGAGCAACAATCACCATCTTTCGTTTGAGTCTCACGACCATGAGATCAACCCCATGCACCGCTCTGAGA
hsa-587|hg17.fr1	GTCAGTGATGAGCAACATTCACCATCTTTCGTTTGAGTCTCACGGCCATGAGATCAACCCCATGCACCGC--TCTGAGA	GTCTGTCAGTGATGATATGTTTGTTTTTTTGCTTGAGTTTAGCGACCATGAGAAAACTCACATGCACTACCATCTGAGA
hsa-4|hg17.panTro1	CGTCCATGATGTTCCGCAACTACCTACATTGTTTGATCCTCATGAAAGCAGCACTGGCTGAGACGC	CGTCTGTGATGTTCCGCAACTACCTACATTGTTTGATCCTCATGAAAGCAGCACTGGCTGAGACGC
hsa-4|hg17.mm5	CGTCCATGATGTTCCGCAACTACCTACATTGTTTGATCCTCATGAAAGCAGCACTGGCTGAGACGC	CGTCTGTGATGTTCTGCTATTACCTACATTGTTTGAGCCTCATGAAAACCCCACTGGCTGAGACGC
hsa-4|hg17.rn3	CGTCCATGATGTTCCGCAACTACCTACATTGTTTGATCCTCATGAAAGCAGCACTGGCTGAGACGC	CGTCTGTGATGTTCTG---TTACCTACATTGTTTGAGCCTCATGAAAACTGCACTGGCTGAGACGC
hsa-4|hg17.canFam1	CGTCCATGATGTTCCGCAAC--TACCTACATTGTTTGATCCTCATGAAAGCAGCACTGGCTGAGACGC	CGTCCATGATGTTGCACAGTTGTACCTACATTGTTTGATCCTCATGAGAACAGCATTGGCTGAGACG-
hsa-4|hg17.fr1	CGTCCATGATGTTCCGCAACTACCTACATTGTTTGATCCTCATGAAAGCAGCACTGGCTGAGACGC	GATCTATAGTTTT----GACTGTCTTCGCT------------TGTATGTGGTGTTTGCTG------
hsa-4|hg17.danRer1	CGTCCATGATGTTCCGCAACTACCTACATTGTTTGATCCTCA--TGAAA----GCAGCACTGGCTGAGACGC	-GTCAATGATGCC----ACTTTTCTGCCTTGTTTGAGTGTCGACTGAGAATACACAAAATTAACTGAGACAT
hsa-589|hg17.panTro1	GTCCATGATGTTCCGCAACTACCTACATTGTTTGATCCTCATGAAAGCAGCACTGGCTGAGA	GTCTGTGATGTTCCGCAACTACCTACATTGTTTGATCCTCATGAAAGCAGCACTGGCTGAGA
hsa-589|hg17.mm5	GTCCATGATGTTCCGCAACTACCTACATTGTTTGATCCTCATGAAAGCAGCACTGGCTGAGA	GTCTGTGATGTTCTGCTATTACCTACATTGTTTGAGCCTCATGAAAACCCCACTGGCTGAGA
hsa-589|hg17.rn3	GTCCATGATGTTCCGCAACTACCTACATTGTTTGATCCTCATGAAAGCAGCACTGGCTGAGA	GTCTGTGATGTTCTG---TTACCTACATTGTTTGAGCCTCATGAAAACTGCACTGGCTGAGA
hsa-589|hg17.canFam1	GTCCATGATGTTCCGCAAC--TACCTACATTGTTTGATCCTCATGAAAGCAGCACTGGCTGAGA	GTCCATGATGTTGCACAGTTGTACCTACATTGTTTGATCCTCATGAGAACAGCATTGGCTGAGA
hsa-589|hg17.fr1	GTCCATGATGTTCCGCAACTACCTACATTGTTTGATCCTCATGAAAGCAGCACTGGCTGAGA	ATCTATAGTTTT----GACTGTCTTCGCT------------TGTATGTGGTGTTTGCTG---
hsa-589|hg17.danRer1	GTCCATGATGTTCCGCAACTACCTACATTGTTTGATCCTCA--TGAAA----GCAGCACTGGCTGAGA	GTCAATGATGCC----ACTTTTCTGCCTTGTTTGAGTGTCGACTGAGAATACACAAAATTAACTGAGA
hsa-615|hg17.panTro1	TTCTCGTGATGAAAACTCTGTCCAGTTCTGCTACTGAAGGGAGAGAGATGAGAGCCTTTTAGGCTGAGGAA	TTCTCGTGATGAAAACTCTGTCCAGTTCTGCTACTGAAGGGAGAGAGATGAGAGCCTTTTAGGCTGAGGAA
hsa-615|hg17.mm5	TTCTCGTGATGAAAACTCTGTCCAGTTCTGCTACTGAAGGGAGAGAGATGAGAGCCTTTTAGGCTGAGGAA	TTCTTGTGATGAAAATACTGTCCAGTTCTGCTACTGAAGGAAT-GAGATGA-ACACTTTAGTGCTGAAGAA
hsa-615|hg17.rn3	TTCTCGTGATGAAAACTCTGTCCAGTTCTGCTACTGAAGGGAGAGAGATGAGAGCCTTTTAGGCTGAGGAA	TTCTTGTGATGAAAATACTGTCCAGTTCTGCTACTGAAGGAAT-GAGATGA-ATACTTTAGTGCTGAAGAA
hsa-615|hg17.canFam1	TTCTCGTGATGAAAACTCTGTCCAGTTCTGCTACTGAAGGGAGAGAGATGAGAGCCTTTTAGGCTGAGGAA	TTCTTATGATGAAAA--CTGTCCAGTTCTGCTACTGAAAGGAAAGAGATGAAAGCCTTTAGTGCTGAGGAA
hsa-615|hg17.galGal2	TTCTCGTGATGAAAACTCTGTCCAGTTCTGCTACTGAAGGGAGAGAGATGAGAGCCTTTTAGGCTGAGGAA	TTCTAATGATGATACTTCTGTCCAGTTCTGCTACTGAAGGGAGAGCGATGA-CACTTGTGATGCTGAGGAA
hsa-615|hg17.fr1	TTCTCG----------TGATGAAAACTCTGTCCA----------------------GTTCTGCTACTGAAGGGAGAGAGATGAGAGCC------------------------------TTTTAGGCTGAGGAA	TTTTTGAAGCAGTGTCTAAGGATACAACTGTCAAACTACTGTAACTGAATGAAATTGGTTTGCAACACAAAGGCATGTGGTGAGGGCCAATGTGTGTATGACCTAACAAGTGTTTTTTCATAAAGTTGAGGCA
hsa-615|hg17.danRer1	TTCTCGTGATGAAAACTCTGTCCAGTTCTGCTACTGAAGGGAGAGAGATGAGAGCCTTTTAGGCTGAGGAA	TTTCTGTGACGATAACTTTGTCCAGTTCTGCTACTGAAATATAAGTGATGC-AGTTTAAGACTCTGAGGAA
hsa-99|hg17.panTro1	agctttgtgcagtggcagtaaggtagccaatgaggtttatttgaggcgcaattattgctaattgaaaCAGATTCgtagtgcacagagagtgggatttgtagttaactacatctagatttttaaatccccac	agctttgtgcagtggcagtaaggtagccaatgaggtttatttgaggcgcaattattgctaattgaaaCAGATTCgtagtgcacagagagtgggatttgtagttaactacatctagatttttaaatccccac
hsa-99|hg17.canFam1	agctttgtgcagtggcagtaaggtagccaatgaggtttatttgaggcgcaattattgctaattgaaaCAGATTCgtagtgcacagagagtgggatttgtagttaactacatctagatttttaaatccccac	---------------------------------------------------------------------------cagtgccaagaaattggcatttggagttagctgtatctaaa--tttaaatc----c
hsa-493|hg17.panTro1	tcgaaacgcgtcaccgtcatagcatcggttactccagataggctccgcgctaataacgattaacttttgaaaagggttatggggcggcactgctgaacgttatatcagccgtgaccgttaaaaactgtcagagatgcctctgac	tcgaaacgcgtcaccgtcatagcatcggttactccagataggctccgcgctaataacgattaacttttgaaaagggttatggggcggcactgctgaacgttatatcagccgcgaccgttaaaaactgtcagagacgcctctgac
hsa-494|hg17.panTro1	tcgaaacgcgtcaccgtcatagcatcggttactccaaataggctccgcgctaataacgattaacttttgaaaagggttatggggcggtactgctgaactttatatcagccgtaaccgttaaaaactgtcagagatgcctctgac	tcgaaacgcgtcaccgtcatagcatcggttactccaaataggctccgcgctaataacgattaacttttgaaaagggttatggggcggtactgctgaactttatatcagccgtaaccgttaaaaactgtcagagatgcctctgac
hsa-317|hg17.panTro1	GTGCATATGATGGAAAAGTTTTAATCTCCTGACACTTGTGATGTCTTCAAAGGAACCACTGATGCAC	GTGCATATGATGGAAAAGTTTTAATCTCCTGACACTTGTGATGTCTTCAAAGGAACCACTGATGCAC
hsa-317|hg17.mm5	GTGCATATGATGGAAAAGTTTT--AATCTCCTGACACTTGTGATGTCTTCAAAGGAACCACTGATGCAC	GTGCATATGATGGAAAAAATCTGAAGTCTCCTGAGACCTGTGATGTCTTCAAAGGAACCACTGATGCAC
hsa-317|hg17.rn3	GTGCATATGATGGAAAAGTTTT--AATCTCCTGACACTTGTGATGTCTTCAAAGGAACCACTGATGCAC	GTGCATATGATGGAAAAAATTTGAAGTCTCCTGAGACCTGTGATGTCTTCAAAGGAACCACTGATGCAC
hsa-317|hg17.canFam1	GTGCATATGATGGAAAAGTTTTAATCTCCTGACACTTGTGATGTCTTCAAAGGAACCACTGATGCAC	GTGCATATGATGGAAAAATCTTAATCTCCTGAGACTTGTGATGTCTTCAAAGGAACCACTGATGCAC
hsa-326|hg17.panTro1	CACAGATGATGAACTTATTGACGGGCGGACAGAAACTGTGTGCTGATTGTCACGTTCTGATT	CACAGATGATGAACTTATTGACGGGCGGACAGAAACTGTGTGCTGATTGTCACGTTCTGATT
hsa-326|hg17.mm5	CACAGATGATGAACTTATTGACGGGCGGACAGAAACTGTGTGCTGATTGTCACGTTCTGATT	CACAAATGATGAACCTTTTGACGGGCGGACAGAAACTCTGTGCTGAATGTCAAGTTCTGATT
hsa-326|hg17.rn3	CACAGATGATGAACTTATTGACGGGCGGACAGAAACTGTGTGCTGATTGTCACGTTCTGATT	CACAAATGATGAATCCTTTGACGGGCGGGCAGAATCTCTGTGCTGATTGTCATGTTCTGATC
hsa-326|hg17.canFam1	CACAGATGATGAACTTATTGACGGGCGGACAGAAACTGTGTGCTGATTGTCACGTTCTGATT	CACAGATGATGAACTTTCTGACGGGCGGACAGATCCTCTGTGCTGATTGTCACGTTCTGATT
hsa-218|hg17.panTro1	CTGGATGATGATAAGCAAATGCTGACTGAACATGAAGGTCTTAATTAGCTCTAACTGACTAA	CTGGATGATGATAAGCAAATGCTGACTGAACATGAAGGTCTTAATTAGCTCTAACTGACTAA
hsa-218|hg17.mm5	CTGGATGATGATAAGCAAATGCTGACTGAACATGAAGGTCTTAATTAGCTCTAACTGACTAA	CTGCATGATGACGAACAAATACTGACT--ACCTGAAGATCTTA-TTAGCTCTATCTGATGGT
hsa-218|hg17.rn3	CTGGATGATGATAAGCAAATGCTGACTGAACATGAAGGTCTTAATTAGCTCTAACTGACTAA	CTACATGATGACAAACAAATGCTGACT-AATGTGAAGATCTTAATTAGCTCTATCTGATGTT
hsa-218|hg17.canFam1	CTGGATGATGATAAGCAAATGCTGACTGAACATGAAGGTCTTAATTAGCTCTAACTGACTAA	CTGTATGATGATAAGCAAATACTGACTGAACATGAAGGTCTTAATTAGCTCTACCTGACATC
hsa-595|hg17.panTro1	CCTGGATGATGATAAGCAAATGCTGACTGAACATGAAGGTCTTAATTAGCTCTAACTGACT	CCTGGATGATGATAAGCAAATGCTGACTGAACATGAAGGTCTTAATTAGCTCTAACTGACT
hsa-595|hg17.mm5	CCTGGATGATGATAAGCAAATGCTGACTGAACATGAAGGTCTTAATTAGCTCTAACTGACT	CCTGCATGATGACGAACAAATACTGACT--ACCTGAAGATCTTA-TTAGCTCTATCTGATG
hsa-595|hg17.rn3	CCTGGATGATGATAAGCAAATGCTGACTGAACATGAAGGTCTTAATTAGCTCTAACTGACT	CCTACATGATGACAAACAAATGCTGACT-AATGTGAAGATCTTAATTAGCTCTATCTGATG
hsa-595|hg17.canFam1	CCTGGATGATGATAAGCAAATGCTGACTGAACATGAAGGTCTTAATTAGCTCTAACTGACT	CCTGTATGATGATAAGCAAATACTGACTGAACATGAAGGTCTTAATTAGCTCTACCTGACA
hsa-596|hg17.panTro1	GGTCAATGATGTGTTGGCATGTATTATCTGAATCTATTGCTGATGTGTAATAACACTTTAGCTCTAGAATTACTCTGAGACCTT	GGTCAATGATGTGTTGGCATGTATTATCTGAATCTATTGCTGATGTGTAATAACACTTTAGCTCTAGAATTACTCTGAGACCTT
hsa-596|hg17.mm5	GGTCAATGATGTGTTGGCATGTATTATCTGAATCTATTGCTGATGTGTAATAACACTTTAGCTCTAGAATTACTCTGAGACCTT	GGTCAATGATGTGTTGGCATGTATTATCTGAAT---TCGCTGATGTGTCATAACACTTTAGCTCTAGAATTACGCTGAGACCTT
hsa-596|hg17.rn3	GGTCAATGATGTGTTGGCATGTATTATCTGAATCTATTGCTGATGTGTAATAACACTTTAGCTCTAGAATTACTCTGAGACCTT	GGTCAATGATGTGTTGGCATGTATTATCTGAAT---TTGCTGATGTGTCCTAACATTTGAGCTCTAGAATTACGCTGAGACCTT
hsa-596|hg17.canFam1	GGTCAATGATGTGTTGGCATGTATTATCTGAATCTATTGCTGATGTGTAATAACACTTTAGCTCTAGAATTACTCTGAGACCTT	GGTCAGTGATGTGTTGGCATGTATTACCTGACTAAATGGCTGATGTGTGATAACAC--AAGCTCTAGAATTACGCTGAGACCTT
hsa-596|hg17.galGal2	GGTCAATGAT--GTGTTGGCATGTATTATCTGAATCTATTGCTGATGTGTAA----TAACACTTTAGCTCTAGAATTACTCTGAGACCTT	GGTCTGTGATGAGTTTTGGCATGTATTATCTGA-------GCATAAGTGTGAAGATTATCAGTTTAGCTCTAGAATTACTCTGAGACCTT
hsa-223|hg17.panTro1	TAATGATTCTGCCAAATGAAATATAATGATATCACTGTAAAACCGTTCCATTTTGATTCTGAGGT	TAGTGATTCTGCCAAATGAAATATAATGATATCACTGTAAAACCGTTCCATTTTGATTCTGAGGT
hsa-223|hg17.mm5	TAATGATTCTGCCAAATGAAATATAATGATATCACTGTAAAACCGTTCCATTTTGATTCTGAGGT	TGATGATTCTGCCAAATGATACAAAGTGATATCACCTTTAAACCGTTCCATTTTATTTCTGAGGT
hsa-223|hg17.rn3	TAATGATTCTGCCAAATGAAATATAATGATATCACTGTAA-AACCGTTCCATTTTGATTCTGAGGT	TGATGATTCTGCCAAATGATACAAAGTGATATCACCTTTACAACCGTTCCATTTTATTTCTGAGGT
hsa-223|hg17.canFam1	TAATGATTCTGCCAAATGAAATATAATGATATCAC-TGTAAAACCGTTCCATTTTGATTCTGAGGT	TAGTGATTCTGCCAAATGAAATAGAATGATATCACTCATAAAACCGTTCCATTTTGATTCTGAGGT
hsa-599|hg17.panTro1	AACCAATGATGTAATGATTCTGCCAAATGAAATATAATGATATCACTGTAAAACCGTTCCATTTTGATTCTGAGGTT	AACCAATGATGTAGTGATTCTGCCAAATGAAATATAATGATATCACTGTAAAACCGTTCCATTTTGATTCTGAGGTT
hsa-599|hg17.mm5	AACCAATGATGTAATGATTCTGCCAAATGAAATATAATGATATCACTGTAAAACCGTTCCATTTTGATTCTGAGGTT	AACCAGTGATGTGATGATTCTGCCAAATGATACAAAGTGATATCACCTTTAAACCGTTCCATTTTATTTCTGAGGTT
hsa-599|hg17.rn3	AACCAATGATGTAATGATTCTGCCAAATGAAATATAATGATATCACTGTAA-AACCGTTCCATTTTGATTCTGAGGTT	AACCAGTGATGTGATGATTCTGCCAAATGATACAAAGTGATATCACCTTTACAACCGTTCCATTTTATTTCTGAGGTT
hsa-599|hg17.canFam1	AACCAATGATGTAATGATTCTGCCAAATGAAATATAATGATATCAC-TGTAAAACCGTTCCATTTTGATTCTGAGGTT	AACCAGTGATGTAGTGATTCTGCCAAATGAAATAGAATGATATCACTCATAAAACCGTTCCATTTTGATTCTGAGGTT
hsa-601|hg17.panTro1	TGCTCTGATGAAATCACTAATAGGAAGTGCCGTCAGAAGCGATAACTGACGAAGACTACTCCTGTCTGATT	TGCTCTGATGAAATCACTAATAGGAAGTGCCGTCAGAAGCGATAACTGACGAAGACTACTCCTGTCTGATT
hsa-601|hg17.mm5	TGCTCTGATGAAATCACTAA-TAGGAAGTGCCGTCAGAAGCGATAACTGACGAAGACTACTCCTGTCTGATT	TGCTGTGATGAGATGACTAAGTAGGAAGTGCCGTCAGAGTCGATAACTGACGATAACTGCTCCTGGCTGACT
hsa-601|hg17.rn3	TGCTCTGATGAAATCACTAATAGGAAGTGCCGTCAGAAGCGATAACTGACGAAGACTACT-CCTGTCTGATT	TGCTGTGATGAGGACACCAGTAGGAAGTGCCGTCAGAGTCGATAACTGACGATAACTTCTCCCCGACTGACT
hsa-601|hg17.canFam1	TGCTCTGATGAAATCACTAATAGGAAGTGCCGTCAGAAGCGATAACTGACGAAGACTACTCCTGTCTGATT	TGCTCTGATGAAATCACTTATAGGAAGTGCCGTCAGAAGCGATAACTGACGATAACCTTTCCTGGCTGACT
hsa-484|hg17.panTro1	acccaattttttgaggccttgctttggcaaggcta	acccaattttttgaggccttgctttggcaaggcta
hsa-1|hg17.panTro1	TAATCAATGATGAAACCTATCCCGAAGCTGATA	TAATCAATGATGAAACCTATCCCGAAGCTGATA
hsa-1|hg17.mm5	TAATCAATGATGAAACCTATCCCGAAGCTGATA	TGAACAGTGATGAACTATATCCCGAAGATGATG
hsa-1|hg17.rn3	TAATCAATGATGAAACCTATCCCGAAGCTGATA	TGAACAGTGATGAACTGTATCCCAAAGATGATG
hsa-1|hg17.canFam1	TAATCAATGATGAAACCTATCCCGAAGCTGATA	TAATCAATGATGAAACCTATCCCGAAGCTGACC
hsa-602|hg17.panTro1	GTTGCATGATGAATAAAATCAAATCACCATCTTTCGGCTGAGTTCGTGATGGATTTGCTTTTTTCTGATT	GTTGCATGATGAATAAAATCAAATCACCATCTTTCGGCTGAGTTCGTGATGGATTTGCTTTTTTCTGATT
hsa-602|hg17.mm5	GTTGCATGATGAATAAAATCAAATCACCATCTTTCGGCTGAGTTCGTGATGGATTTGCTTTTTTCTGATT	GGTACATGATGAATAAAATCAAATCACCTTCTTTCGGCTGAGCTCCTGATGGATTTGC-TTTTTCTGATA
hsa-602|hg17.rn3	GTTGCATGATGAATAAAATCAAATCACCATCTTTCGGCTGAGTTCGTGATGGATTTGCTTTTTTCTGATT	GGTACATGATGAATAAAATCGAATCACCATCTTTCGGCTGAGCTCCTGATGGATTTGCTTTTTTCTGAT-
hsa-602|hg17.canFam1	GTTGCATGATGAATAAAATCAAATCACCATCTTTCGGCTGAGTTCGTGATGGATTTGCTTTTTTCTGATT	GTTATATGATGAATAAAATCAAATCACCATCTTTCGGCTGAGCTCCTGATGGATTTGC-TTTTTCTGATA
hsa-602|hg17.galGal2	GTTGCATGATGAATAAAAT-CAAATCACCATCTTTCGGCTGA-GTTCGTGATGGATTTGCTTTTTTCTGATT	GTTACATGATGAATAAAACAAAAATCACCATCTTTCGGCTGACAGCTGTGAT-GATTTGTTTCTTTCTGAGT
hsa-602|hg17.danRer1	GTTGCATGATGAATAAAATCAAATCACCATCTTTCGGCTGAGTTCGTGATGGATTTGCTTT-TTTCTGATT	GTCATGTGATGATT-----TATCTCACCATCTTTCGACTGATGCCGTGATGGATCTCTTTTATTCCTGAAT
hsa-39|hg17.panTro1	CTACAAAGATAGCAACACTTTTCATCAACAGCAGTTCACCTAGAGAGAGTCGACACTTTTTGTCTGAGTGA	CTACAAAGATAGCAACACTTTTCATCAACAGCAGTTCGCCTAGAGAGAGTCGACACTTTTTGTCTGAGTGA
hsa-39|hg17.mm5	CTACAAAGATAGCAACACTTTTCATCAACAGCAGTTCACCTAGAGAGAGTCGACACTTTTTGTCTGAGTGA	-------------AGCAATCTTCCCAAGCAACATTCCAAAAAAAAAAA---------------------AA
hsa-39|hg17.rn3	CTACAAAGATAGCAACACTTTTCATCAACAGCAGTTCACCTAGAGAGAGTCGACACTTTTTGTCTGAGTGA	CAATCA-------CACAATTTTTCT-----------------------------ATTTCTT----------
hsa-39|hg17.canFam1	CTACAAAGATAGCAACACTTTTCATCAACAGCAGTTCACCTAGAGAGAGTCGACACTTTTTGTCTGAGTGA	TTATACCCAAGTCAACAGT-TAAAAAAACGACCATCCAATTTGtaaaa------------------aatta
hsa-607|hg17.panTro1	CCACAATGATGGCAATATTTTTCGTCAACAGCAGTTCACCTAGTGAGTGTTGAGACTCTGGGTCTGAGTGA	CCACAATGATGGCAATATTTTTCGTCAACAGCAGTTCACCTAGTGAGTGTTGAGACTCTGGGTCTGAGTGA
hsa-607|hg17.mm5	CCACAATGATGGCAATATTTTTCGTCAACAGCAGTTCACCTAGTGAGTGTTGAGACTCTGGGTCTGAGTGA	CTACAATGATGGTAATATTTTTCGTCAACAG-AGTTCACCTAGTGAGTGTTGACACCTTGGGTCTGAGTGA
hsa-607|hg17.rn3	CCACAATGATGGCAATATTTTTCGTCAACAGCAGTTCACCTAGTGAGTGTTGAGACTCTGGGTCTGAGTGA	CTACAATGATGGTAATATTTTTCGTCAACAG-AGTTCACCTAGTGAGTGTTGACACTTTGGGTCTGAGTGA
hsa-607|hg17.canFam1	CCACAATGATGGCAATATTTTTCGTCAACAGCAGTTCACCTAGTGAGTGTTGAGACTCTGGGTCTGAGTGA	CTACAATGATGGCAGTATTTTTCGTCAACAGCAGTTCACTTAGTGAGTGTTGAGACTTTGGGTCTGAGTGA
hsa-607|hg17.galGal2	CCACAATGATGGCAATATTTTTCGTCAACAGCAGTTCACCTAGTGAGTGTTGAGACTCTGGGTCTGAGTGA	CCGCTGTGATGGGAAGATTTTTTGTCAACAGCATTTCACGGTGTGAATTTTAAGTTAGGTGGGCTGAGGGG
hsa-607|hg17.fr1	CCACAATGATGGCAATATTTTTCGTCAACAGCAGTTCACCT----AGTGAGTGTTGAGACTCTGGGTCTGAGTGA	TTGCAGTGATGCTCATATTTTTCGTCAACAG-TATTCACCCCTCGGGTTGGTGTTGAAGGCTAATTTCTGAGCAA
hsa-607|hg17.danRer1	CCACAATGATGGCAATATTTTTCGTCAACAGCAGTTCACCT-AGTGAGTGTTGAGACTCTGGGTCTGAGTGA	TTGCTATGATGCTTTAATTTTTCGTCAACAGTAACCCACCTCAGTGGTTGTTGAGATGATATTCCTGAGCAT
hsa-608|hg17.panTro1	TGGAGGTGATGAACTGTCTGAGCCTGACCTTGTAGAATGGAGGCAAAAAAACTGATTTAATGAGCCTGATCC	TGGAGGTGATGAACTGTCTGAGCCTGACCTTGTAGAATGGAGGCAAAAAAACTGATTTAATGAGCCTGATCC
hsa-608|hg17.mm5	TGGAGGTGATGAACTGTCTGAGCCTGACCTTGTAGAATGGAGGCAAAAAAACTGATTTAATGAGCCTGATCC	TGGAAAGGATGAACGAACTTGGCCTGACCTTCAGAAATGGAGGCAATACAACTGATTTAATGAGCCTGATCC
hsa-608|hg17.rn3	TGGAGGTGATGAACTGTCTGAGCCTGACCTTGTAGAATGGAGGCAAAAAAACTGATTTAATGAGCCTGATCC	TGGAGATGATGAACTGACTCAGCCTGACCTTCAGAAATGGAGGTGATAAAACTGATTTAATGAGCCTGATCC
hsa-608|hg17.canFam1	TGGAGGTGATGAACTGTCTGAGCCTGACCTTGTAGAATGGAGGCAAAAAAACTGATTTAATGAGCCTGATCC	TGGAGGTGATGAACAGGCTTAGCCTGACTTTGTAGAGTGGAGGCAA-AAAACTGATTTAATGAGCCTGATCC
hsa-608|hg17.galGal2	TGGAGGTGATGAACTGTCTGAGCCTGACCTTGTAGAATGGAGGCAAAAAAACTGATTTAATGAGCCTGATCC	CGGATGTGATGTGAAGCGCCCACCTGACCCCCCG---TGGAGGCAA-AAAGCTGATTTAATGAGGCTGATCC
hsa-608|hg17.fr1	TGGAGGTGATGAACTGTCTGAGCCTGACCTTGTAGAATGGAGGCAAAAAAACTGATTTAATGAGCCTGATCC	TGTAGATGATG-ACAGGCTTTCCCTGATGTC----ACTGAGGGCA--ATAACTGATTTAATGAGCCTGATGC
hsa-608|hg17.danRer1	TGGAGGTGATGAACTGTCTGAGCCTGACCTTGTAGAATGGAGGCAAAAAAACTGATTTAATGAGCCTGATCC	TGTGAGTGATG-ACTCTTTCCTCCTGACTCCTACG--TGGAGGCG--AAAACTGATTTAATGAGCCTGACAC
hsa-177|hg17.panTro1	cacgaacgaaaccgtcgtgtatatgattttaacctttctatgtctcttctaatcgtaccggggacgcattcctactgtacgtttaagcacttcgtaaggtataaaaa	cacgaacgaaaccgtcgtgtatatggttttaacctttctatgtctcttctaatcgtaccggggacgcattcctactgtacgtttaagcacttcgtaaggtataaaaa
hsa-42|hg17.panTro1	gtgttcgctttgacggcacatatactaaaattggaatgatacagagaagattagcatggcccccgtgcaaggatgacatgtaaattcatgaagtgtcccatattctt	gtgttcgctttgacggcacatatactaaaattggaatgatacagagaagattagcatggcccctgtgcaaggatgacatgtaaattcatgaagtgtcccatattctt
hsa-42|hg17.mm5	gtgttcgctttgacggcacatatactaaaattggaatgatacagagaagattagcatggcccccgtgcaaggatgacatgtaaattcatgaagtgtcccatattctt	--------------------------------AGTGTGATACAGTG----------------CTGTG---GCATGATATTTA--------CTGTGTCATATGACCAT
hsa-42|hg17.rn3	gtgttcgctttgacggcacatatactaaaattggaatgatacagagaagattagcatggcccccgtgcaaggatgacatgtaaattcatgaagtgtcccatattctt	GTGGT------------------------------ACAATGCTGTG------------------------GCATGACCTTTA-------------------------
hsa-183|hg17.panTro1	caagaacgcagccgtcgtgtatatgattttaaccttgctatgtctcttctaatcgt	caagaacgaagccgtcgtgtatatgattttaaccttgctatgtctcttctaatcgt
hsa-123|hg17.panTro1	GAgtttgcttcagcagcaagtgtactaaaattaaaacaatatagagaagattagcatgatccctgcacaagtgtgacacacaaatttgcgaagcattctattttttt	GAgtttgcttcagcagcaagtgtactaaaattaaaacaatatagagaagattagcatgatccctgcacaagtatgacacacaaatttgcgaagcattcta-tttttt
hsa-123|hg17.canFam1	GAgtttgcttcagcagcaagtgtactaaaattaaaacaatatagagaagattagcatgatccctgcacaagtgtgacacacaaatttgcgaagcattctattttttt	gtgcttgttttggcagcacatgcaccaaatttggaatgata-agagaaga-aagcatggcttctgcacaagtaaggcatacaagtttgtaaagggttcca--tattt
hsa-38|hg17.panTro1	cacgagcgaagccgtcgtgtacatgattttaatcttgctatgtctcttctaatcgtaccggggacgcgttcctactgtgcgtttaagcacttcgtaaggtataaaaa	cacgagcgaagccgtcgtgtacatgattttaaccttgctatgtctcttctgatcgtaccggggacgcgttcctactgtgcgtttaagcacttcgtaaggtataaaaa
hsa-31|hg17.panTro1	cacgaacggaaccatcgcgtatatgatttcgaccttactatgtctcttcaaatcgtaccggggacttgttcctactgtaagtttaagcacttcgtaaggtaaaaaa	cacgaacggaaccatcgcgtatatgatttcgaccttactatgtctcttcaaatcgtaccggggacttgttcctactgtaagtttaagcacttcgtaaggtaaaaaa
hsa-181|hg17.panTro1	acgaacggagtcatcgtgtgtatgaattcaaccttgttatctctctaaccgtgccggagacactttcttactgtacgtttaaacacttcgtaaggtataaaaa	acgaacggagtcatcgtgtgtatgaattcaaccttgttatctctctaaccgtgccggagacactttcttactgtacgtttaaacacttcgtaaggtataaaaa
hsa-98|hg17.panTro1	gtgttcacataggcagcacacatagaacactggaatgatacagtgaagatgagcatggcccctgcacaaggatgacacacaaatccatgaagcattccata	gtgttcacataggcagcacacatagaaaactggaatgatacaatgaagatgagcatggcccctgcacaaggatgacacacaaatccatgaagcattccata
hsa-100|hg17.panTro1	tgattggttttgcagcagatatactaaaattggaatgatacagagaagaccagcatagctcctgcacacacagggtgatacacaaatttgtgaa	tgattggttttgcagcatatatactaaaattggaatgatacagagaagactagcatagctcctgcacacacagggtgatacacaaatttgtgaa
hsa-79|hg17.panTro1	tgcttgcttcagtagcacgtatactacagttggaacaatagggagattggcatggcctctgtgcaagaacgacatgcaagtttctgaatcattccatattttt	tgcttgcttcagtagcacatatactacagttggaacaatagggagattggcatggcctctgtgcaagaacgacatgcaagtttctgaatcattccatattttt
hsa-124|hg17.panTro1	gtgcttgcttcggcagcacatatactaaaattggaacggtacagagaaaagtagcaaggcccctgggcaaagatgacatgcaaattcctgaagcattccacattt	gtgcttgcttcggcagcacatatactaaaattggaacggtacagagaaaagtagcaaggcccctgggcaaagatgacatgcaaattcctgaagcattccagattt
hsa-140|hg17.panTro1	tgcttgcttcggtagcacatatactaaagttggaacaatagagagattggcatggcctctttgcaagaatgtcatgcaaatttgtgaagcattccatatattt	tgcttgcttcggtagcacatatactaaagttggaacaatagagagattggcatggcctctgtgcaagaatgtcatgcaaatttgtgaagcattccatatattt
hsa-121|hg17.panTro1	gtccttgctttggctgaacctaacactaaaattggaacaataccaagaagattgcacaacatggccctgtgcaaggatgatatgtaaggtcatgaagcat	gtccttgctttggctgaacctaacactaaaattggaacaataccaagaagattgcacaacatggccctgtgcaaggatgatatgtaaggtcatgaagcat
hsa-172|hg17.panTro1	cacgagtgaagccgtcgtgtatatgttttccaccgtactgtacctcttctattcgtaccagggacactttcctactgtttgtttaagtacttcgtaaggtataaaa	cacgagtgaagccgtcgtgtatatgtttttcaccgtactgtacctcttctattcgtaccagggacactttcctactgtttgtttaagtacttcgtaaggtataaaa
hsa-128|hg17.panTro1	tgcttgcttcggtagcacatatactaaagttggaacaatagagagattggcatggcctctgtgcaagaatgacatgcaaatttgtgaagcattccatattttt	tgcttgcttcggtagcacatatactaaagttggaacaatagagagataggcatggcctctgtgcaagaatgacatgcaaatttgtgaagcattccatattttt
hsa-163|hg17.panTro1	cacgagtgaaaccttcgtgtatatgagtttaaccttgatatgtcacttgtaatcgtaccggggacgtgttcct-actgtacgtttaaacactacgtaaggtataagaa	cacgagtgaagccttcgtgtatatgagtttaaccttgatatgtcacttctaatcgtaccggggacgtgttccttactgtacgtttaaacactacgtaaggtataagaa
hsa-171|hg17.panTro1	acgaacgaggtcatcgtgtgtatgaattcaaccttgttatctctctaaccgtaccggagagactttcttactgtacgtttaaacacttcgtaaggtataaaaa	acgaacgaggtcattgtgtgtatgaattcaaccttgttatctctctaaccgtaccggagagactttcttactgtacgtttaaacacttcgtaaggtataaaaa
hsa-170|hg17.panTro1	cacgtgcgaaaccatcgtgcatatgattttaacctttctatgtctcttctaatcgtaccggagacgtgtttctactgcacgtttaaacacaacgcaaggtataa	cacgtgcgaaaccatcgtgcatatgattttaacctttctatgtctcttctaatcgtaccggggacgtgtttctactgcacgtttaaacacaacgcaaggtataa
hsa-165|hg17.panTro1	gtgctcacttcggcagcacatatactaaaattggcatgacatggagaagatgagcatggtacctgggaaagtatgacacacaaattcattaagcatttcatattttt	gtgctcacttcggcagcacatatactaaaattggcatgacatagagaagatgagcatggtacctgggaaagtatgacacacaaattcattaagcatttcatattttt
hsa-113|hg17.panTro1	gtgtttgcttcagcaacatgtatactaaaattggaatgatatagagaagataagcatggcccctgcacaaggatgacacacaaattcatgaagcgtcccatatttt	gtgtttgcttcagcaacatgtatactaaaattggaatgatatagagaagataagcatggcccctgcacaaggatgacacacaaattcatgaagcgtcccatatttt
hsa-169|hg17.panTro1	tacttgctttggcagcacatacactaaaattaaaatgatacagagaagattatctgacccttgtgccaggattacacacaaattcgtgaattattccatattttt	tacttgctttggcagcacatacactaaaattaaaatgatacagagaagattatctgaccctcctgcaaggattacacacaaattcgtgaattattccatattttt
hsa-180|hg17.panTro1	gtgcatgcttcggtagcacatatactaaaattggaaagatacagagaagattagcatggcccctgcacaaagatgacatgcaaatttgtgttgcgttccatatt	gtgcatgcttcggtagcacatatactaaaatcggaaagatacagagaagattagcatggcccctgcacaaagatgacatgcaaatttgtgttgcgttccatatt
hsa-41|hg17.panTro1	cacaagtaaagacgttgtgtggacggtcttaaccttgtcattctcttctattcgtaccgaggacgtgctctactgttcggtttgacacttcgtaaggtacaaaaa	cacaagtaaagacgttgtgtggacggtcttaaccttgtcattctcttctattcgtaccgaggacgtcctctactgttcggtttgacacttcgtaaggtacgaaaa
hsa-74|hg17.panTro1	tgcttgctccagtaacacacatacttaagttggaacaatagagagattggcatggcctctctgaaagaatgacatgcaaatttgtgaagcattccatattttt	tgcttgctccagtaacacacatacttaagttggaacaatagagagattggcatggcctctctgaaagaatgacatgcaaatttgtgaagcattccatattttt
hsa-57|hg17.panTro1	cacgaggagaaccgtcgtgtatacgtttttatcctttctatgtctcttctaatcgtaccgggaatacgttcctactgtgtgtgtaaatacttcgtaaaatataaaaa	cacgaggagaaccgtcgtgtatacgtttttatcctttctatgtctcttctaatcgtaccgggaatacgttcctactgtgtgtgtaaatacttcgtaaaatataaaaa
hsa-57|hg17.mm5	cacgaggagaac-cgtcgtgt-----atacgtttttatcctttctatgtctcttctaatcgtaccgggaatacgttcctactgtgtgtgtaaatacttcgtaaaatataaaaa	GTGTGCCTGTTGTGCAGTGTGCCTTCTAGTCTAAAAGTGGAACTCTGCAGGAAAGATGGGCA-------------AGGGTGATA---ACATTCATAA--CGTCCTGTCTTTTA
hsa-57|hg17.canFam1	cacgaggagaaccgtcgtgtatacgtttttatcctttctatgtctcttctaatc----gtaccgggaatacgttcctactgtgtgtgtaaatacttcgtaaaatataaaaa	Aacaagtaaagtcatcgtgtatacgattttaaccttgtaaagtctcttctattttaatgtaccgggaa-acgttcctactgtacgtttaaacacttcgtaaggtataaaga
hsa-80|hg17.panTro1	gtgctcgcttcggcagcacatatagtaaaattggaactatacagaaaagattagcatggcccctgcacaaggatgacacacagatttgtgaagcattgcatattttt	gtgctcacttcggcagcacatatagtaaaattggaacgatacagaaaagattagcatggcccctgcacaaggatgacacacaaatttgtgaagcattccatattttt
hsa-146|hg17.panTro1	gtactctgtgtggccgcacatacactacaattggaacaatacggagaagatgagcacagcttctgtgcaaggatgacacacagattcgtggtgttcAAAA	gtactctgtgtggccgcacatacactacaattggaacaatatggagaagatgagcacagcttctgtgcaaggatgacacacagattcgtggtgttcAAAA
hsa-174|hg17.panTro1	agaataaataaataattggaacgatacagagaagattagcatggctcctgggcaacgatgacacaaatttgggaagtgtttcatgtttt	aaaataaataaataattggaatgatacagagaagattaccatggctcctgggcaacgatgacacaaattcgggaagtgtttcatgtttt
hsa-104|hg17.panTro1	gcgcttgctttggcagcacatatgctaacactggaccaatacagggaagatcagcaaggcccctgcacaagaatgacacataaatgcataaagattccatattttt	gcgcttgctttggcagcacatatgctaacactggaccaatacagggaagatcagcaaggcccctgcacaagaatgacacatacattcataaagattccatattttt
hsa-59|hg17.panTro1	gtgttggctttggcagcactttctaaaatcagaatgatgccaacaagattaaaatggttcttgaatatagattacacaaaattttgtgaagcatttcatgttttt	gtgttggctttggcagcactttctaaaattagaatgacacagacaagattaacacgtctcctgcatatagattacacaaaattttgtgaagcatttcata-tttt
hsa-186|hg17.panTro1	cacaaccgaaaccgtcgtgaaagattttaatcttactgtgtctgttctaattgtgcagaggacgtatatctaatgtgttttaaaacacttcgcaaagtataaaa	cacaaccgaaaccgtcgtgaaagattttaatcttactgtgtctgttctaattgtgcagaggacgtatatctaatgtgttttaaaacacttcgtaaagtataaaa
hsa-134|hg17.panTro1	gtgttggctttggcagcactttctaaaattagaatgacacagacaagattaacacgtctcctgcatatagattacacaaaattttgtgaagcgtttcatacttt	gtgttggctttggcagcactttctaaaattagaatgacacagacaagattaacacgtctcctgcatatagattacacaaaattttgtgaagcatttcatatttt
hsa-95|hg17.panTro1	gtgcttgcttcagcagcacatatactaaaattggaataatacagagaagataggcatggcccttgcctaagaatggcatgcaaattcatgaagcactccatattttt	gtgcttgcttcagcagcacatatactaaaattggaataatacagagaagataggcatggcccttgcctaagaatggcatgcaaattcatgaagcactccatattttt
hsa-87|hg17.panTro1	cacgaacgaaactgtcgtgtatgtgattttttaaccttactatgtctcttctaatcgtaccggggacacgttcctactgtacgtttaagtacttcgtaaggta	cacgaacgaaactgtcgtgtatatgattttttaaccttactatgtctcttctaatcgtaccggggacacgttcctactgtacgtttaagtacttcgtaaggta
hsa-133|hg17.panTro1	gtactggctttggcagcacatatactaaaattagaatgaagcagagattagcactgctcctgcacaaagatgacatgcaaattgatgaagttttccatactttt	gtactggctttggcagcacatatactaaaattagaatgaagcagagattagcactgctcctgcacaaagatgacatgcaaattgatgaagttttctatactttt
hsa-133|hg17.canFam1	gtactggctttggcagcacatatactaaaattagaa---tgaagcagagattagcactgctcctgcacaaagatgacatgcaaattgatgaagttttccatactttt	gtggtcactttggca-cacatatactaagattagaacattacagagaagattggcatggcacctgctcaatgatggcatgaaaattcataaagactttcttattttt
hsa-138|hg17.panTro1	cacaaacgaagtcgtcgggtatatgactttaaccttggtatatctcttctaatcgtaccgggaacctgttcctactgtacgtttgaacacttcacaaggtataa	cacaaacgaagtcgtcgggtatatgactttaaccttggtatatctcttctaatcgtaccgggaacctgttcctactgtacgtttgaacacttcacaaggtataa
hsa-58|hg17.panTro1	tgctctctttggcagcacgtgtactaataatataggaaggatacataaaagattagcacagcccttgtgcaaggttgacatgcatatctgtgaagtgtctcatatt	tgctctctttggcagcacatgtactaataatataggaaggatacataaaagattagcacagcccttgtgcaaggttgacatgcatatctgtgaagtgtctcatatt
hsa-56|hg17.panTro1	gtgcttgcttcagcagcatatatactaaaattggaacaatacagaaaagattagcatggcccctgcccaaggatgactcacaaattcatgaagtgttctagtaatttt	gtgcttgcttcagcagcatatatactaaaattggaacaatacagaaaagattagcatggcccctgcccaaggatgactcacaaattcatgaagtgttctagtaatttt
hsa-181|hg17.panTro1	acgaacggagtcatcgtgtgtatgaattcaaccttgttatctctctaaccgtgccggagacactttcttactgtacgtttaaacacttcgtaaggtataaaaa	acgaacggagtcatcgtgtgtatgaattcaaccttgttatctctctaaccgtgccggagacactttcttactgtacgtttaaacacttcgtaaggtataaaaa
hsa-181|hg17.panTro1	tgcttgcctcagtagcacacatacttaagttggaacaatagagagattggcacggcctctgtgaaagaatgacatgcaaatttgtgaagcattccatattttt	tgcttgcctcagtagcacacatacttaagttggaacaatagagagattggcacggcctctgtgaaagaatgacatgcaaatttgtgaagcattccatattttt
hsa-181|hg17.panTro1	acgaacggagtcatcgtgtgtatgaattcaaccttgttatctctctaaccgtgccggagacactttcttactgtacgtttaaacacttcgtaaggtataaaaa	acgaacggagtcatcgtgtgtatgaattcaaccttgttatctctctaaccgtgccggagacactttcttactgtacgtttaaacacttcgtaaggtataaaaa
hsa-297|hg17.panTro1	tttcaacttggttatgtctctgctaatcgtaccgggaacgtggtcctactgtacgtttaaatacttcgtaaggtataaaa	tttcaacttggttatgtctctgctaatcgtaccgggaacgtggtcctgctgtacgtttaaatacttcgtaaggtataaaa
hsa-297|hg17.canFam1	tttcaacttggttatgtctctgctaatcgtaccgggaacgtggtcctactgtacgtttaaatacttcgtaaggtataaaa	---------------------------------------------GGTGTC-------TTactcttc-------------
hsa-181|hg17.panTro1	tgcttgcctcagtagcacacatacttaagttggaacaatagagagattggcacggcctctgtgaaagaatgacatgcaaatttgtgaagcattccatattttt	tgcttgcctcagtagcacacatacttaagttggaacaatagagagattggcacggcctctgtgaaagaatgacatgcaaatttgtgaagcattccatattttt
hsa-179|hg17.panTro1	acgaacggagtcatcgtgtgtatgaattcaaccttgttatctctctaaccgtaccggagacactttcttactgtacgtttaaacacttcgtaaggtataaaaa	acgaacggagtcatcgtgtgtatgaattcaaccttgttatctctctaaccgtgccggagacactttcttactgtacgtttaaacacttcgtaaggtataaaaa
hsa-179|hg17.panTro1	acgaacggagtcatcgtgtgtatgaattcaaccttgttatctctctaaccgtaccggagacactttcttactgtacgtttaaacacttcgtaaggtataaaaa	acgaacggagtcatcgtgtgtatgaattcaaccttgttatctctctaaccgtgccggagacactttcttactgtacgtttaaacacttcgtaaggtataaaaa
hsa-181|hg17.panTro1	acgaacggagtcatcgtgtgtatgaattcaaccttgttatctctctaaccgtgccggagacactttcttactgtacgtttaaacacttcgtaaggtataaaaa	acgaacggagtcatcgtgtgtatgaattcaaccttgttatctctctaaccgtgccggagacactttcttactgtacgtttaaacacttcgtaaggtataaaaa
hsa-181|hg17.panTro1	acgaacggagtcatcgtgtgtatgaattcaaccttgttatctctctaaccgtgccggagacactttcttactgtacgtttaaacacttcgtaaggtataaaaa	acgaacgaggtcattgtgtgtatgaattcaaccttgttatctctctaaccgtaccggagagactttcttactgtacgtttaaacacttcgtaaggtataaaaa
hsa-573|hg17.panTro1	cacgaacgaaaccatcgtgtacatgattttaaccttgttatgtctcttctaatcgtgtcaggggcgcgttcctactgtgcgtttaagcacttcgcaaggtataaaaaT	cacgaacgaaaccatcgtgtacatgattttaaccttgttatgtctcttctaatcgtgccaggggcgtgttcctactgtgcgtttaagcacttcgcaaggtataaaaaT
hsa-452|hg17.panTro1	gacgcgttcctactgtgcgtttaagcacttcgcaaggtataaaaa	gacgcgttcctactgtgcgtttaagtacttcgcaaggtataaaaa
hsa-452|hg17.panTro1	ctgcgcaaggatgacacgcaaattcgtgaagcgttccatattttt	ctgcgcaaggatgacacgcaaattcgtgaagtgttccatattttt
hsa-452|hg17.rn3	gtgctcgcttcggcagcacatatactaaaattggaacgatacagagaagattagcatggcccctgcgcaaggatgacacgcaaattcgtgaagcgttccatatttt	gtgctcgcttcggcagcacatatactaaaattggaacgatacagagaagattagcatggcccctgcgcaaggatgacacgcaaattcgtgaagcgttccatatttt
hsa-452|hg17.panTro1	ctgcgcaaggatgacacgcaaattcgtgaagcgttccatattttt	ctgcgcaaggatgacacgcaaattcgtgaagcgttccatattttt
hsa-452|hg17.panTro1	ctgcgcaaggatgacacgcaaattcgtgaagcgttccatattttt	ctgcgcaaggatgacacgcaaattcgtgaagcgttccata-----
hsa-452|hg17.panTro1	gacgcgttcctactgtgcgtttaagcacttcgcaaggtataaaaa	gacgcgttcctactgtgcgtttaagcacttcgcaaggtataaaaa
hsa-489|hg17.panTro1	cacgagcgaagccgtcgtgtatatgattttaaccttgctatgtctcttctaatcgtaccggggacgcgttcctactgtgcgtttaagcacttcgcaaggtataaaa	cacgagcgaagccgtcgtgtatatgattttaaccttgctatgtctcttctaatcgtaccggggacgcgttcctactgtgcgtttaagcacttcgcaaggtataaaa
hsa-489|hg17.panTro1	cacgagcgaagccgtcgtgtatatgattttaac-cttgctatgtctcttctaatcgtaccggggacgcgttcctactgtgcgtttaagcacttcgcaaggtataaaa	cacgagcgaagccgtcgtgtatatgattttaacacttgctatgtctcttctaatcgtaccggcgacgcgttcctactgtgcgtttaagcacttcgcaaggtataaaa
hsa-452|hg17.panTro1	ctgcgcaaggatgacacgcaaattcgtgaagcgttccatattttt	cttcgcaaggatgacacgcaaattcatgaagcgttccacattttt
hsa-612|hg17.panTro1	AGTCTGTGATGAATTGCTTTGACTTCTGACACCTCGTATGAAAACTGCACGTGCAGTCTGATTATTTAGCAAGACTGAGGCTT	AGTCTGTCCTTAATTGCTTTGACTTCTGACACCTCGTATGAAAACTGCACGTGCAGTCTGATTATTTAGCAAGACTGAGGCTT
hsa-612|hg17.mm5	AGTCTGTGATGAATTGCTTTGACTTCTGACACCTCGTATGAAAACTGCACGTGCAGTCTGATTATTTAGCAAGACTGAGGCTT	AGCCCGTGATGAATTA-----ATTTCTGACACCTCGTATGAAAACTGCATGCGTAGTCTGATTACATTATAAGACTGAGGCTT
hsa-612|hg17.rn3	AGTCTGTGATGAATTGCTTTGACTTCTGACACCTCGTATGAAAACTGCAC----GTGCAGTCTGATTATTTAGCAAGACTGAGGCTT	AGCCTGTGATGAATTC----AATTTCTGACACCTCGTATGAAAACTGCATACATGTGCAGTCTGATTACACTATAAAACTGAGGCT-
hsa-612|hg17.canFam1	AGTCTGTGATGAATTGCTTT-GACTTCTGACACCTCGTATGAAAACTGCACGTGCAGTCTGATTATTTAGCAAGACTGAGGCTT	AGCCTGTGATGAGTCGCTTTTTACTTCTGACACCTCGTATGAAAACTGCACGTGCAGTCTGATTATTTTGCAAAACTGAGGCTT
hsa-540|hg17.panTro1	TCTCAGTGATGTAATTCCAATAGATCCTTCTGACCCTCCACTGTGGACTCAATAGCAGGGAGATGAAGAGGACAGTGACTGAGAGA	TCTCAGTGATGTAATTCCAATAGATCCTTCTGACCCTCCACTGTGGACTCAATAGCAGGGAGATGAAGAGGACAGTGACTGAGAGA
hsa-540|hg17.mm5	TCTCAGTGATGTAATTCCAATAGATCCTTCTGACCCTCCACTGTGGACTCAATAGCAGGGAGATGAAGAGGACAGTGACTGAGAGA	TCTCAGTGATGTGTTTCCAATAGATCCTTCTGACCCTCCACTGTGGACTCAA-AGCAGGGAGATGAAGAGGACAGTGACTGAGAGA
hsa-540|hg17.rn3	TCTCAGTGATGTAATTCCAATAGATCCTTCTGACCCTCCACTGTGGACTCAATAGCAGGGAGATGAAGAGGACAGTGACTGAGAGA	TCTCAGTGATGTGGTTCCAATAGATCCTTCTGACCCTCCACTGTGGACTCAA-AGCAGGGAGATGAAGAGGACAGCGACTGAGAGA
hsa-540|hg17.canFam1	TCTCAGTGATGTAATTCCAATAGATCCTTCTGACCCTCCACTGTGGACTCAATAGCAGGGAGATGAAGAGGACAGTGACTGAGAGA	TCTCCGTGATGTAATTCCAATAGATCCTTCTGACCCCC--CCGTGGACTCAA-TGCAGGGGGATGAAGAGGAAAGTGACTGAGAGA
hsa-540|hg17.panTro1	TCTCAGTGATGTAATTCCAATAGATCCTTCTGACCCTCCACTGTGGACTCAATAGCAGGGAGATGAAGAGGACAGTGACTGAGAGA	TCTCAGTGATGTAATTCCAATAGATCCTTCTGACCCTCCACTGTGGACTCAATAGCAGGGAGATGAAGAGGACAGTGACTGAGAGA
hsa-540|hg17.mm5	TCTCAGTGATGTAATTCCAATAGATCCTTCTGACCCTCCACTGTGGACTCAATAGCAGGGAGATGAAGAGGACAGTGACTGAGAGA	TCTCAGTGATGTGTTTCCAATAGATCCTTCTGACCCTCCACTGTGGACTCAA-AGCAGGGAGATGAAGAGGACAGTGACTGAGAGA
hsa-540|hg17.rn3	TCTCAGTGATGTAATTCCAATAGATCCTTCTGACCCTCCACTGTGGACTCAATAGCAGGGAGATGAAGAGGACAGTGACTGAGAGA	TCTCAGTGATGTGGTTCCAATAGATCCTTCTGACCCTCCACTGTGGACTCAA-AGCAGGGAGATGAAGAGGACAGTGACTGAGAGA
hsa-540|hg17.canFam1	TCTCAGTGATGTAATTCCAATAGATCCTTCTGACCCTCCACTGTGGACTCAATAGCAGGGAGATGAAGAGGACAGTGACTGAGAGA	TCTCAG--------------GAAACTGTTCTGATCCTCCACTGTGGACTCAG-TGCAGGGGGACAGAGAACCCGGGGGCTGC----
hsa-540|hg17.galGal2	TCTCAGTGATGTAATTCCAATAGATCCTTCTGACCCTCCACTGTGGACTCAA-----TAGCAGGGAGATGAAGAGGACAGTGACTGAGAGA	TCTTTGTAATGTG---TCAGTAGATCTTGCTTACCCTTCACTGTGTACTCAGTCAAATAGAAGGGA-AGGAAAAAACCTGTGGCTGAGAAA
hsa-483|hg17.panTro1	CCGCAGCCAATTAAGCCGACTGAGTTCCTTTCCTCATGGGGACCCAGTGTGCGATGGCTGCACACAGCAGCTTCCTTGGTAGTGTACGCAGCCTGTTGGTTGTATGGGTTGCTCTAAGGGACCTTGGAGACAGGC	CCGCAGCCAATTAAGCCGACTGAGTTCCTTTCCTCATGGGGACCCAGTGTGCAATGGCTGCACACAGCAGCTTCCTTGGTAGTGTACGCAGCCTGTTGGTTGTATGGGTTGCTCTAAGGGACCTTGGAGACAGGC
hsa-483|hg17.mm5	CCGCAGCCAATTAAGCCGACTGAGT-TCCTTTCCTCATGGGGAC-CCAGTGTGCGATGGCTGCACACAGCAGCTTCCTTGGTAGTGTACGCAGCCTGTTGGTTGTATGGGTTGCTCTAAGGGACCTTGGAGACAGGC	-TGCAGCTAATTAAGCCGACCAAGTCCCCTTTTCCCATGGGGACTTTGGTGTGCAATGGTTGCAAACAGCAGCCTCCTTGGTAGTGTATGTAGCCTATTATCTATATGGGCTGCCTCAAGGGACCTTGGAGACAA--
hsa-483|hg17.rn3	CCGCAGCCAATTAAGCCGACTGAGTTCCTTTCCTCATGGGGAC-CCAGTGTGCGATGGCTGCACACAGCAGCTTCCTTGGTAGTGTACGCAGCCTGTTGGTTGTATGGGTTGCTCTAAGGGACCTTGGAGACAGGC	-TGCAGCTAATTAAGCCGATCAAGTCCCTTTCCCCATGGGGACTTTGGTGTGCAATGGTTGCAAACAGCAGCCTCCTTGGTAGTGTATGTAGCCTATTGTCTATATGGGTTACCTCAAGGGACCTTGGAAACAG--
hsa-483|hg17.canFam1	CCGCAGCCAATTAAGCCGACTGAGTTCCTTTCCTCATGGGGACCCAGTGTGCGATGGCTGCACACAGCAGCTTCCTTGGTAGTGTACGCAGCCTGTTGGTTGTATGGGTTGCTCTAAGGGACCTTGGAGACAGGC	CTGCAGCCAATTAAGCCGACTGTG-CTCTTTCTCCATGGGGGCCCAGTGTGCCATGGCTGCAAACAGTAGCCTCCTTGGTAGTGTATGCAGCCTGTTGATTGTATGGGTTGCCCTAAGGGACCTTGGAGACAGCC
hsa-483|hg17.danRer1	CCGCAGCCAATTAAGCCGACTGAGTTCCTTTCCTCATGGGGAC----CCAGTGTGCGATGGCTGCACACAGCAGCTTCCTTGGTAGTGTACGCAGCCTG--TTGGTTGTATGGGTTGCTCTAAGGGACCTTGGAGACAGGC	CTGCAGCTTATTAAGCCGACTGGACAGGTT-----GTGTGTACTTGTGTGGTGTGCAAAGGCTGCAGACAGTAAA-TCTTTGGTTGTGTATG-AGCCTAGCTGGGTAGTGCTGGGCCCTTTAAGGGACCATTGAAACATGC
hsa-626|hg17.panTro1	CTCCTGCATCCGAAAGTGATCATAGGCTGCCTGTGCCTAGGTCATTGATAGTGCAGGGAGAGGAACGCTGAAAGAGGTTGTCCCCGTGTTTGGAGGGTCCACCCTATCCCATCCGAACCCTGAAGCTTTCACACAACT	CTTCTGCATCCGAAAGTGATC-TAGGCTGCCTGTGCCTAGGTCATTGATAGTGCAGGGAGAGGAACGCTGAAAGAGGTTGTCCCCGTGTTTGGAGGGTCCACCCTATCCCATCCAAACCCTGAAGCTTTCACAC-ACT
hsa-626|hg17.mm5	CTCCTGCATCCGAAAGTGATCATAGGCTGCCTGTGCCTAGGTCATTGATAGTGCAGGGAGAGGAACGCTGAAAGAGGTTGTCCCCGTGTTTGGAGGGTCCACCCT-ATCCCATCCGAACCCTGAAGCTTTCACACAACT	CCCCTGTATTCGAAAGTGATTGTGGGCTGCCTGTGCCCTGGTCATTGATACTGCAGGGAGAGGA---TTTGGAAAGCCTTTCCCCGTGTTTGGAGGATCCACACTCGTCCTTGCCAAACCCTGGTGCTTTCCCACATTG
hsa-626|hg17.rn3	CTCCTGCATCCGAAAGTGATCATAGGCTGCCTGTGCCTAGGTCATTGATAGTGCAGGGAGAGGAACGCTGAAAGAGGTTGTCCCCGTGTTTGGAG---GGTCCACCCTATCCCATCCGAACCCTGAAGCTTTCACACAACT	CCCCTGCATCCGAAAGTGATC-TTGGCTGCCTGTGCCCTGGTCATTGGTAGTGCAGGGAAATCA-TGCCGAAAGA---------CGTGTTCTGAGTTCGGTCTATCCTGACCCCTCCAAATCCTAGAGCTTTCCTAC-ACT
hsa-626|hg17.canFam1	CTCCTGCATCCGAAAGTGATCATAGGCTGCCTGTGCCTAGGTCATTGATAGTGCAGGGAGAGGAA-CGCTGAAAGAGGTTGTCCCCGTGTTTGGAGGGTCCACCCTATCCCATCCGAACCCTGAAGCTTTCACACAACT	CACCTGCATTCAAGAGCGATCATGGGCTGTCTGTGCTCTGGTCATTGATAATGCAGGGAGAGGAATTGTTGAAAGCAGCT--TCCCGTGTTTGGAGGGTCCACACTGTCCCTTTCAAATGCTGGTGCTTTCACAC-AGT
hsa-19|hg17.panTro1	CTGCGAATATTCTCGCTGTTCTGATTTTGTAATAGTCAGGACAGGCTAAACATTCGCTATATTAAGACCATGCATGTGTCCCCAAACCTAGTTCTTTCCCTAGGTCTGGTTTTATAAATGCTGGTGATAAAC	CTGCGAATATTCTCGCTGTTCTGATTTTGTAATAGTCAGGACAGGCTAAACATTCGCTATATTAAGACCATGCATGTGTCCCCAAACCTAGTTCTTTCCCTAGGTCTGGTTTTATAAATGCTGGTGATAAAC
hsa-19|hg17.mm5	CTGCGAATATTCTCGCTGTTCTGATTTTGTAATAGTCAGGACAGGCTAAACATTCGCTATATTAAGACCATGCATGTGTCCCCAAACCTAGTTCTTTCCCTAGGTCTGGTTTTATAAATGCTGGTGATAAAC	CTGCGAATATTCTCGCTGTTCTGATTCTGTGATAATCAGGACAGGCTAGACATTCGCTATAGTAAGACCATGCATGTGTCCCCAGACCTAGTTCTTTACTTCAGTCTGGTTATCTAAATGCTGGTGACAGAC
hsa-19|hg17.rn3	CTGCGAATATTCTCGCTGTTCTGATTTTGTAATAGTCAGGACAGGCTAAACATTCGCTATATTAAGACCATGCATGTGTCCCCAAACCTAGTTCTTTCCCTAGGTCTGGTTTTATAAATGCTGGTGATAAAC	-TGCGAATATTCTCGCTGTTCTGATTTTGTGATAATCAGGACAGGCTAAACATTCGCTATAGTACGACCATGCATGTGTCCCCAGACCTAGTTCTTTACCTGGGTCTGGTTTTCTCAATGCTGGTGACAAGC
hsa-19|hg17.canFam1	CTGCGAATATTCTCGCTGTTCTGATTTTGTAATAGTCAGGACAGGCTAAACATTCGCTATATTAAGACCATGCATGTGTCCCCAAACCTAGTTCTTTCCCTAGGTCTGGTTTTATAAATGCTGGTGATAAAC	CCGCGAATATTCTCGCTGTTCTGATTTTGTAATAATCAGGGCAGGCTAAACATTCGCTATATTAAGACCATGCATGTGTCCCCAGACTTAGTTCTTTCCCTGGGTCTGGTTTTATCAATGCAGGTGATAAAC
hsa-19|hg17.galGal2	CTGCGAATATTCTCGCTGTTCTGATTTTGTAATAGTCAGGACAGGCTAAACATTCGCTATATTAAGACCATGCAT-GTGTCCCC--AAACCTAGTTCTTTCCCTAGGTCTGGTTTTATAAATGCTGGTGATAAAC	ATGCGAATATTCTCGCTGCCCTGATATTCCGGTGATCAGGGGAGGCTAGACATTCGCTATATTAAAACTATGCATTGTGTCCTCCAGGACTGGACTGCTGCTCTAGTACTGGCTTTGAAAATGCTAGTGACATAC
hsa-636|hg17.panTro1	AATAAGTGATGAAAAAAGTTTCGGTCCCAGATGATGGCCAGTGATAACAACATTTTTCTGATGTT	AATAAGTGATGAAAAAAGTTTCGGTCCCAGATGATGGCCAGTGATAACAACATTTTTCTGATGTT
hsa-636|hg17.mm5	AATAAGTGATGAAAAAA-GTTTCGGTCCCAGATGATGGCCAGTGATAACA--ACATTTTTCTGATGTT	AACATGTGATGAGAAACTGTTTCGGTCCCAGTTGATGGCCACTGATAACATTACATTTTTCTGATGTT
hsa-636|hg17.rn3	AATAAGTGATGAAAAAA-GTTTCGGTCCCAGATGATGGCCAGTGATAACA----ACATTTTTCTGATGTT	AATGTGTGATGAGAAAATGTTTCGGTCCCAGTTGATGACCACTGATAATAACTCACATTTTTCTGATGTT
hsa-636|hg17.canFam1	AATAAGTGATGAAAAAA-GTTTCGGTCCCAGATGATGGCCAGTGATAACA----ACATTTTTCTGATGTT	AATAGATGATGACAAAATGTTTCGGTCCCAGATGACAACCACTGATAAAACTTAACATTTTTCTGATGTT
hsa-584|hg17.panTro1	AATGAATGATGACAAAATGTTTCAGTCCCAAATGATACATACTGATT---------ATACCATTATATTTATCCTGACATT	AATGAATGATGACAAAATGTTTCAGTCCCAAATGATACATACTGATTATACCGTTAATACCGTTATATTTATCCTGACATT
hsa-584|hg17.mm5	AATGAATGATGACAAAATGTTTCAGTCCCAAATGATACATACTGATTATACCATTATATTTATC-CTGACATT	AATGAGTGATGACAAGATGTTTCGGTCCCAAATGAAGCCTACTGATT--ACCGTAACATTTATTGCTGACATT
hsa-584|hg17.rn3	AATGAATGATGACAAAATGTTTCAGTCCCAAATGATACATACTGATTATACCA-TTATATTTATC-CTGACATT	AATGAGTGATGACAGGATGTTTCGGTCCCATATGAATCCTACTGATTTCACCGATAACATTTCTTGCTGACATT
hsa-584|hg17.canFam1	AATGAATGATGACAAAATGTTTCAGTCCCAAATGATACATACTGATTATACCATTATATTTATC-CTGACATT	AATGAGTGATGACAAAATGTTTCGGTCCCAAATGATACATATTGATTATACCGCTACATTTACTTCTGACATT
hsa-635|hg17.panTro1	GAATAAGTGATGAAAAAAGTTTCGGTCCCAGATGATGGCCAGTGATAACAACATTTTTCTGATGTT	GAATAAGTGATGAAAAAAGTTTCGGTCCCAGATGATGGCCAGTGATAACAACATTTTTCTGATGTT
hsa-635|hg17.mm5	GAATAAGTGATGAAAAAA-GTTTCGGTCCCAGATGATGGCCAGTGATAACA--ACATTTTTCTGATGTT	GAACATGTGATGAGAAACTGTTTCGGTCCCAGTTGATGGCCACTGATAACATTACATTTTTCTGATGTT
hsa-635|hg17.rn3	GAATAAGTGATGAAAAAA-GTTTCGGTCCCAGATGATGGCCAGTGATAACA----ACATTTTTCTGATGTT	GAATGTGTGATGAGAAAATGTTTCGGTCCCAGTTGATGACCACTGATAATAACTCACATTTTTCTGATGTT
hsa-635|hg17.canFam1	GAATAAGTGATGAAAAAA-GTTTCGGTCCCAGATGATGGCCAGTGATAACA----ACATTTTTCTGATGTT	GAATAGATGATGACAAAATGTTTCGGTCCCAGATGACAACCACTGATAAAACTTAACATTTTTCTGATGTT
hsa-216|hg17.panTro1	TGCCACAATGATGACAGTTTATTTGCTACTCTTGAGTGCTAGAATGATGAGGATCTTAACCACCATTATCTTAACTGAGGC	TGCCACAATGATGACAGTTTATTTGCTACTCTTGAGTGCTAGAATGATGAGGATCTTAACCACCATTATCTTAACTGAGGC
hsa-216|hg17.mm5	TGCCACAATGATGACAGTTTATTTGCTACTCTTGAGTGCTAGAATGATGA-GGATCTTAACCACCATTATCTTAACTGAGGC	TGCCACAATGATGACATCATATTTGCTACTCTTGACAGCTGGGGTGACGATAGCTTTAAACCACCATGATTATAACTGAGGC
hsa-216|hg17.rn3	TGCCACAATGATGACAGTTTATTTGCTACTCTTGAGTGCTAGAATGATGA-GGATCTTAACCACCATTA-TCTTAACTGAGGC	TGCCACAATGATGACA--TCATTTGCTACTCTTGACAGTTGGGGTGACGATAGCTATAGACCACCATTAATCATAACTGAGGC
hsa-216|hg17.canFam1	TGCCACAATGATGACAGTTTATTTGCTACTCTTGAGTGCTAGAATGATGAGGATCTTAACCACCATTATCTTAACTGAGGC	TGCTGCAATGATGACATTTTATTTGCTACTCTTGACTGTGAGAATGACGAGAATTATTACCACCGTTAAACTAACTGAGGC
hsa-216|hg17.galGal2	TGCCACAATGATGACAGTTTA-TTTGCTACTCTTGAGTGCTAGAATGATGAGGATCTTAACCACCATTA-TCTTAACTGAGGC	TGCCACAATGATGACTGTATAGTTTGCTACTCTTGACCAAGAAAATGATGAGAGCTCAAACCACCATAATTTCTATCTGAGGC
hsa-217|hg17.panTro1	CAGATACTATGATGGTTGCATAGTTCAGCAGATTTAATCATGAAGAGATGTACTATCTGTC	CAGATACTATGATGGTTGCATAGTTCAGCAGATTTAATCATGAAGAGATGTACTATCTGTC
hsa-217|hg17.mm5	CAGATACTATGATGGTTGCATAGTTCAGCAGATT-----------------------TAATCATGAAGAGATGTACTATCTGTC	CAGGG--CATTGTTTCTGCGTATCTGAGGAGGCTGGTTTTTGATATGTGGGAGCTAGTGGTCGTTAACGCATTTACCCCCTATT
hsa-217|hg17.canFam1	CAGATAC-TATGATGGTTGCATAGTTCAGCAGATTTAATCATGAAGAGATGTACTATCTGTC	CAGATACTTATGATGGTTGCATAGTTCAGCAGATTGGATCATGAAGAGAGACACCATTTGTC
hsa-217|hg17.galGal2	CAGATACTATGATGGTTGCATAGTTCAGCAGATTTAATCATGAAGAGATGTACTAT-----------CTGTC	CAGATACAGTGATGATAACATAGTTCAGCAGATTATCTCGTGATGAACTATGTTCTGTCTTTCGCTCCTATC
hsa-322|hg17.panTro1	TGCAGAATACATGATGATCTCAATCCAACTTGAACTCTCTCACTGATTACTTGATGACAATAAAATATCTGATATTCTGCA	TGCAGAATACATGATGATCTCAATCCAACTTGAACTCTCTCACTGATTACTTGATGACAATAAAATATCTGATATTCTGCA
hsa-322|hg17.mm5	TGCAGAATACATGATGATCTCAATCCAACTTGAACTCTCTCACTGATTACTTGATGACAATAAAATATCTGATATTCTGCA	TCCAGAATACATGATGATCTCA-CACAACTTGAACTCTCTCACTGATTACTTGATGATAGTAAAAGATCTGATGTTCTGTG
hsa-322|hg17.rn3	TGCAGAATACATGATGATCTCAATCCAACTTGAACTCTCTCACTGATTACTTGATGACAATAAAATATCTGATATTCTGCA	TACAGAATACATGATGATCTCACTCCAACTTGAACTCTCTCACTGATTACTTGATGAAAGTAAAAGATCTGATGTTCTGTA
hsa-322|hg17.canFam1	TGCAGAATACATGATGATCTCAATCCAACTTGAACTCTCTCACTGATTACTTGATGACAATAAAATATCTGATATTCTGCA	TCCAGAATACATGATGATCTCATTGCAACTTGAACTCTCTCACTGATCATTTGATGATTTTAAAAGATCTGATATTCTGTG
hsa-224|hg17.panTro1	TACATGATGATCTCAATCCAACTTGAACTCTCTCACTGATTAC	TACATGATGATCTCAATCCAACTTGAACTCTCTCACTGATTAC
hsa-224|hg17.mm5	TACATGATGATCTCAATCCAACTTGAACTCTCTCACTGATTAC	TACATGATGATCTCA-CACAACTTGAACTCTCTCACTGATTAC
hsa-224|hg17.rn3	TACATGATGATCTCAATCCAACTTGAACTCTCTCACTGATTAC	TACATGATGATCTCACTCCAACTTGAACTCTCTCACTGATTAC
hsa-224|hg17.canFam1	TACATGATGATCTCAATCCAACTTGAACTCTCTCACTGATTAC	TACATGATGATCTCATTGCAACTTGAACTCTCTCACTGATCAT
hsa-324|hg17.panTro1	GCTGTTCGTTGATGAGGCTCAGAGTGAGCGCTGGGTACAGCGCCCGAATCGGACAGTGTAGAACCATTCTCTACTGCCTTCCTTCTGAGAACAGC	GCTGTTCGTTGATGAGGCTCAGAGTGAGCGCTGGGTACAGCGCCCGAATCGGACAGTGTAGAACCATTCTCTACTGCCTTCCTTCTGAGAACAGC
hsa-324|hg17.mm5	GCTGTTCGTTGATGAGGCTCAGAGTGAGCGCTGGGTACAGCGCCCGAATCGGACAGTGTAGAACCATTCTCTACTGCCTTCCTTCTGAGAACAGC	G--------------------GAACGTACACTGGACACAGCACC-AAGTGATGCGGTGGCAGCGTTTCCTTGCCTGCCTGCCTTCTGGGAACAGC
hsa-324|hg17.rn3	GCTGTTCGTTGATGAGGCTCAGAGTGAGCGCTGGGTACAGCGCCCGAATCGGACAGTGTAGAACCATTCTCTACTGCCTTCCTTCTGAGAACAGC	-------------CAAGCCCATGGAATGTGCTGGG-------CC------------TGTAGAAGCATTCCCT-CTGCCTGCCTTCTGAGAACAGT
hsa-324|hg17.canFam1	GCTGTTCGTTGATGAGGCTC-AGAGTGAGCGCTGGGTACAGCGCCCGAATCGGACAGTGTAGAACCATTCTCTACTGCCTTCCTTCTGAGAACAGC	GAGCTTTGGTGATGAGGCTCTGGAATAAGCACTGG-CACGTGGCTGGAGTAAGATTGTGCAGGAATTTGTCTCCTTGCCTGCCTTCTGAGAACAGC
hsa-324|hg17.galGal2	GCTGTTCGTTGATGAGGCTC-AGAGTGAGCGCTGGGTACAGCGCCCGAATCGGACAGTGTAGAACCATTCTCTACTGCCTTCCTTCTGAGAACAGC	GCAGTTCGGTGATGAAACCATGGAATAAGCGCTGGGCACAGCGCCTGAC---ATCCGTGAGGAGTCGTTCCATGCTGCCTTCCTTCTGAGAACAAC
hsa-324|hg17.fr1	GCTGTTCGTTGATGAGGCTC-AGAGTGAGCGCTGGGTACAGCGCCCGAATCGGACAGTGTAGAACCATTCTCTACTGCCTTCCTTCTGAGAACAGC	G----TCTGTGATGAGACCACGGATCTGGCGCCAGGCGTGGCGCCCGACACACA---TGAGGATACCTTCCATGCTGCCTTCCTTCTGAGACCGAC
hsa-324|hg17.danRer1	GCTGTTCGTTGATGAGGCTC--AGAGTGA--GCGCTGGGTACAGCGCCCGAATCGGACAGTGTAGAACCATTCTCTACTGCCTTCCTTCTGAGAACAGC	TGCATGTAATGATGAAAAACATGGATTAACCGCGTCAGGCATGGCGCCCGAAACGCA---TGAGGAAATTTCCCATGCTGCCTTCCTTCTGACAGCACA
hsa-325|hg17.panTro1	GCTGTTCAGTGATGAGGCCTGGAATGTGCGCTGGGCACAGCGCCCGAGACAGACTGCGGAACCGTTCCTTGTTGCCTTCCTTCTGAGAACAGC	GCTGTTCAGTGATGAGGCCTGGAATGTGCGCTGGGCACAGCGCCCGAGACAGACTGCGGAACCGTTCCTTGTTGCCTTCCTTCTGAGAACAGC
hsa-325|hg17.mm5	GCTGTTCAGTGATGAGGC-CTGGAATGTGCGCTGGGCACAGCGCCCGAGACAGACTGCGGAACCGTTCCTTGTTGCCTTCCTTCTGAGAACAGC	GCTGTTCTGTGATGAGGCTCTGGAATGTGCGCTGGGCACAGCGCCCGAGAGAGACTGAGGAATTATTCCCTGTTGCCTTCCTTCTGAGAACAGC
hsa-325|hg17.rn3	GCTGTTCAGTGATGAGGC-CTGGAATGTGCGCTGGGCACAGCGCCCGAGACAGACTGCGGAACCGTTCCTTGTTGCCTTCCTTCTGAGAACAGC	GCTGTTCTGTGATGAGACTCTGGAATGTGCGCTGGGCACAGCGCCCGAGTGAGACTGAGGAACCATTCCCTGTTGCCTTCCTTCTGAGAACAGC
hsa-325|hg17.canFam1	GCTGTTCAGTGATGAGGC-CTGGAATGTGCGCTGGGCACAGCGCCCGAGACAGACTGCGGAACCGTTCCTTGTTGCCTTCCTTCTGAGAACAGC	GCTGTTCGGTGATGAGGCTCTGGAATGAGCGCTGGGCGCAGCGCCCGAGTCAGACTGCGGAAACATTCCTTGCTGCCTTCCTTCTGAGAACAGC
hsa-325|hg17.galGal2	GCTGTTCAGTGATGAGGCCTGGAATGTGCGCTGGGCACAGCGCCCGAGACAGACTGCGGAACCGTTCCTTGTTGCCTTCCTTCTGAGAACAGC	GCTGTT------------CTGAAGGGTGTTCAG----------TTTAGATAGCTTGAAGGACAGTT----GGTCCTTCCTCTACTAGAA----
hsa-327|hg17.panTro1	GCCATATGATGTTTTCTTTTCGAAAGGTGAGCGCTTTGCGCAGTGATGACCCTCATCTATCACCCTTGACTGATGGCT	GCCATATGATGTTTTCTTTTCGAAAGGTGAGCGCTTTGCGCAGTGATGACCCTCATCTATCACCCTTGACTGATGGCT
hsa-327|hg17.mm5	GCCATATGATGTTTTCTTTTCGAAAGGTGAGCGCTTTGCGCAGTGATGACCCTCATCTATCACCCTTGACTGATGGCT	GCCACATGATGTTTGCATTTGGGAAG-TGAGCGCTCTGCGCAGTGCTGACCCTTATCTATCACCCTTGACTGATGGCT
hsa-327|hg17.rn3	GCCATATGATGTTTTCTTTTCGAAAGGTGAGCGCTTTGCGCA--GTGATGACCCTCATCTATCACCCTTGACTGATGGCT	GCCACATGATGTTTGCAATTGGGAAG-TGAGCGCTCTGCGCGCGGTGCTGACCCTTATCTATCACCCTTGACTGATGGCT
hsa-327|hg17.canFam1	GCCATATGATGTTTTCTTTTCGAAAGGTGAGCGCTTTGCGCAGTGATGACCCTCATCTATCACCCTTGACTGATGGCT	GCCACATGATGTT---ATTTCGAGGAGTGAGCGCTTTGCGCTAGGATGACCTTAATCTATCACCAGTAACTGATGGCT
hsa-410|hg17.panTro1	GGTCAATGATGAATGGTAAAAGGTCTGAGTCCTCAGATCCCCTCCCGGCATCCCAGTTATCCCCAGCTGCCTCTCCTCCATCGCACTTCAGAAGTGCTGCGATGGGCAGAAGGGCAGCTGACACTCCGTGATGTCCCTCATTCTGTGTTCCTCCGTGAGCTCAGGGAAGACACTGGTTGGCATCCAACAGCTTAGTCACAAAGGGATTTGATTGTTGGGAGTGCTGGTATCTGTGGCTATGATCTGCCTTGTTCA	GGTCAATGATGAATGGTAAAAGGTCTGAGTCCTCAGATCCCTTCCCGGCATCCCAGTTATCCCCAGCTGCCTCTCCTCCATCGCACTTCAGAAGTGCTGCGATGGGCAGAAGGGCAGCTGACACTCCGTGATGTCCCTCATTCTGTGTTCCTCCGTGAGCTCAGGGAAGACACTGGTTGGCATCCAACAGCTTAGTCACAAAGGGATTTGATTGTTGGGAGTGCTGATATCTGTGGCTATGATCTGCCTTGTTCA
hsa-410|hg17.mm5	GGTCAATGATGAATGGTAAAAGGTCTGAGTCCTCAGATCCCCTCCCGGCATCCCAGTTATCCCCAGCTG----CCTCTCCTCCATCGCACTTCAGAAGTGCTGCGATGGGCAGA-AGGGCAGCTGACACTCCGTGATGTCCCTCATTCTGTGTTCCTCCGTGAGCTCAGGGAAGACACTGGTTGGCATCCAACAGCTTAGTCACAAAGGGATTTGATTGTTGGGAGTGCTGGTATCTGTGGCTATGATCTGCCTTGTTCA	GGTCAGTGATGAATAGTAAAAGGTCTGACTTCCGAGGTCGCCTCCCAGCAGCCTA--CATCCCCAGCTGCTTACCTCTCTCCCATCATGCTCTAGTAGTGCTATCATGGGCAAACACAGTAGCTGACATGCAGTGATGTCTC-CATTCTGTCTTCCCTGACAAGTCCAGAGAAGGCACTGGTTGGCATCCAACAGCTTGGTCAC-AAGGGATTTGGTTGTTGGGAGTGCTGGCGTCCTTGGCTATGATCTGACAT-TTTA
hsa-410|hg17.rn3	GGTCAATGATGAATGGTAAAAGGTCTGAGTCCTCAGATCCCCTCCCGGCATCCCAGTTATCCCCAGCTG----CCTCTCCTCCATCGCACTTCAGAAGTGCTGCGATGGGCAGA-AGGGCAGCTGACACTCCGTGATGTCCCTCATTCTGTGTTCCTCCGTGAGCTCAGGGAAGACACTGGTTGGCATCCAACAGCTTAGTCACAAAGGGATTTGATTGTTGGGAGTGCTGGTATCTGTGGCTATGATCTGCCTTGTTCA	GGTCAATGATGAATAGTAAAAGGTCTGACTTCCGAGGTCGCCTCCCAGCAGCCTA--CATCCCCAGCTGCTTACCTGTCTCCCATCATGCTCTAGTGGTGCTGTCATGGGCAGAAACAGTAGCTGACATGCAGTGATGTCTC-CTTTCTGTCTTCCCTAAC-AGCCCAGAGAGGACACTGGTTGGCATCCGACAGCTCAGTCAC-AAGGGA-GTAATTGTTGGGAGCGCTGGCGTCCTCGGATATGATCTGACAT-TTTA
hsa-410|hg17.canFam1	GGTCAATGATGAATGGTAAAAGGTCTGAGTCCTCAGATCCCCTCCCGGCATCCCAGTTATCCCCAGCTGCCTCTCCTCCATCGCACTTCAGAAGTGCTGCGATGGGCAGAAGGGCAGCTGACACTCCGTGATGTCCCTCATTCTGTGTTCCTCCGTGAGCTCAGGGAAGACACTGGTTGGCATCCAACAGCTTAGTCACAAAGGGATTTGATTGTTGGGAGTGCTGGTATCTGTGGCTATGATCTGCCTTGTTCA	AGTCAGTGATGAATACTGAAAGGTCTGATTCCCAGGGTCTCCTCCTTGCACCTTTAGCATC----------------CCACTGGGCTCCAGTAGTGCTGTGGTGGGCAGAAGGGCTGCTGGTGCTGGGAGATGCCCC-AGTTCTGTGTTCCT---------------------TGGCTAGCACCCCGCAGCT-AGCCACGAAAAGGTTTGATTGTTGGGAGTGCTGGTATCTGTGGTTATGGTCTGACAT-TTCA
hsa-410|hg17.danRer1	GGTCAATGATGAATGGTAAAAGGTCTGAGTCCTCAGATCCCCTCCCGGCATCCCAGTTATCCCCAGCTG---------CCTCTCCTCCATCGCACTTCAGAAGTGCTGCGATGGGCAGA-AGGGCAGCTGACACTCCGTGATGTCCCTCATTCTGTGT------TCCTCCGTGAGCTCAGGGAAGACACTGGTTGGCA---TCCAACAGCTTAGTCACA---AAGGGATTTGATTGTTGGGAGTGCTGGTATCTGTGGCTATGATCTGCCTTGTTCA	GGTCAATGATGTGATGTAAAAGGTCTGACATCC-AGCTCTCCTTCCAGTCCCTCAGTCTCTCCCAGCAGCCCCTGTTAATAATTTTCCAGCATGCTCTAGTGGTGCATTGCTGGATAGAGGTGGCGGCTGATATTACG-GACGTT---TATGCTGTATAATTAGTCTTTATTGAGATT-TTTAAGACTTTGATCAGCATCGTCCAACAGAAACACCACACACAGGAGGCCCGGACTGAAGGAGAACATTAAACTGGTGC-ATGATCTCAAGTTTTCA
hsa-55|hg17.panTro1	AAAGAACCAGATTCtgatcctgggcaggctccctttcctttacatatcttaatgtgaccatccataaaatgagggaaatgagagtgccatctcataggctcatggcaagttaaatgacttggtgtgtgtGCGTGTG----TGTATACACACACACACACACACatatatacacataatatatatgttatatataca	AAAGAACCAGATTCtgatcctgggcaggctccctttcctttacatctcttaatgtgaccatccataaaatgagggaaatgagagtgccatctcataggctcatggcaagttaaatgacttggtgtgtgtGCGTGTGtatatatatatatatatacacacacacatatatacacataatatatatgttatatataca
hsa-55|hg17.canFam1	AAAGAACCAGATTCtgatcctgggcaggctccctttcctttacatatcttaatgtgaccatccataaaatgagggaaatgagagtgc-catctcataggctcatggcaagttaaatgacttggtgtgtgtGCGTGTGTGTATACACACACACACACACACatatatacacataatatatatgttatatataca	GCAGCTACACCCtgtgatcctaggcaagttgcctttcctctgcatctctcagt-ttactatctataaaatgagcaacatgagagtgcttgtcccatagg----------------------------------------------------------------------------------gttgcattgaga
hsa-156|hg17.panTro1	tatatacatacacacacacacatataatatatacacacatatatacatacatatatacatatatacacatacatatacacataatatatacacatatatatacacacacatatacacacacacaccacacata	tatatacatatacacacatatatac-atatatacacacatatatacatacatatatacatatatacacatacatatatacacaatatatacacatatatatacaaacacatatacacacacacaccacac---
hsa-64|hg17.panTro1	GCATGTTTTACTTTCTGCAGCTTCTTATCTCAATGTCCCATATTGTTGTCATGTACACAAGTCTGCTCAAGGTTCCtgtgtatgtgttggggagtaggtgtgtgcctgtgtttgtgtgtgcatgcctgcatg	GCATGTTTTACTTTCTGCAGCTTCTTATCTCAATGTCCCATATTGTTGTCATGTACACAAGTCTGCTCAAGGTTCCtgtgtatgtgttggggagtaggtgtgtgcctgtgtttgtgtgtgcatgtctgcatg
hsa-64|hg17.mm5	GCATGTTTTACTTTCTGCAGCTTCTTATCTCAATGTCCCATATTGTTGTCATGTACACAAGTCTGCTCAAGGTTCCtgtgtatgtgttggggagtaggtgtgtgcctgtgtttgtgtgtgcatgcctgcatg	--------------------------ATCCCAGTGAGGCACATTGGTCTCAAATTAACAGATATGAT---------TGTGTGTGTGT----------GTGTGTGTGTGTGTGTGTGTGTGTGTGT-------
hsa-64|hg17.canFam1	GCATGTTTTACTTTCTGCAGCTTCTTATCTCAATGTCCCATATTGTTGTCATGTACACAAGTCTGCTCAAGGTTCCt--gtgtatgtgttggggagtaggtgtgtgcctgtgtttgtgtgtgcatgcc--tgcatg	ACGCCTGTCACTCTC-------TCCTGTCTCA-----------------------CCTAGGTGGGCACACTGTCCCTCGGTCCATGAGTCTGGGAACACGtgtgtgtctgtgtctgtgggtccaagtacgtgcctg
hsa-93|hg17.panTro1	gacccgtactacgtacacggacatcaggaccgatgagtcctccgactccaccctctaacgacctcgggtccgcaagacccgacatcatacggcacgattaggacacacatgtgactcaagccgtagttatgccactggaccctcgatccctggcggtccaacggacgccttcccacttcggtaggttggacctttgtcgcgagtcttgaggactcgactaatcatcaccctcacacggacattcatcggtgacgg	gacccgtactacgtacacggacatcaggaccgatgagtcctcccactccaccctctaacgacctcgggtccgtaaaacccgacatcatacgtcacgattaggacagacatgtgactcaagccgtagttatgccactggaccctcgatccctggcggtccaacggacgccttcccacttcggtaggttggacctttgtcgcgagtcttgaggactcgactaatcatcaccctcacacggacattcatcggtgacgg
hsa-88|hg17.panTro1	CCAAAGCTCACAGGCCTGACCTGGCTCTGAAAACTCGGGAGGAAGTGAGTTCCTGATTTATGAGGACAGTTACTTAATCATGCAAATATCTACACAGAGCTATGGGTTTGGAGCTGTGACCGATCCAAAATAgtgtgtgtgtttgtatatgttgtgagcacatgtgaacatgtgtgcatatgtgtatatgtgcatgtgtgttgtgtgcacaatg	CCAAAGCTCACAGGCCTGACCTGGCTCTGAAAACACGGGAGGAAGTGACTTCCTGATTTATGAGGACAGTTACTTAATCATGCAAATATCTACACAGAGCTATGGGTTTGGAGCTGTGACCGATCCAAAATAgtgtgtgtgtttgtatatgttgtgagcacatgtgcacatgtgtgcatatgtgtatatgtgcatgtgtgttgtgtgcacaatg
hsa-22|hg17.panTro1	tgttgttatgtgttggttatgtgttgaatataatgtcctataagcttcagttaggtcaggttatgtgttgcttaaatcttttgtacctttactgatttgtgtgagagagtgtgtgtgtgtgtgtgtgtctgtgtttgcacgcgcacatgtgcgtgcgtgcttgtgcttgttttattacttgctgagaggatactacaaactcaaacaattattgtagatttagaattaccttacttat	tgttgttatgtgttggttatgtgttgaatataatgtcctatacgcttcagttaggtcaggttatgtgttgcttaaatcttttgtatctttactgatttgtgtgagag--------tgtgtgtgtgtgtctgtgtttgcacacgcacatatgcgtgcatgcttgtgcttgtttta---cttactgagaggatactacaaactcaaacaattattgtagatttagaattaccttacttat
hsa-414|hg17.panTro1	TGGGAGGCTGATACACAAATTGGGCTGAAATACTGCTCTACTTGTCACCATGCCTCCCTAGAATAAACTGCCTTTTGATGACCGGGACGAATTGAGTGAAATCGTAACGGACAGATACGGGGCAGACAGAT	TGGGAGGCTGATACACAAATTGGGCTGAATTACTGCTCTACTTGTCACCATGCCTCCCTAGAATAAACTGCCTTTTGATGACCGGGACGAATTGAGTGAAATCGTAACGGACAGATACGGGGCAGACAGAT
hsa-414|hg17.mm5	TGGGAGGCTGATACACAAATTGGGCTGAAATACTGCTCTACTTGTCACCATGCCTCCCTAGAATAAACTGCCTTTTGATGACCGGGACGAATTGAGTGAAATCGTAACGGACAGATACGGGGCAGACAGAT	CGGGAGAGTGATACGCAACTTGGGCAGAAGTACTGCTCCAGTTGTCACTGGACCTCCCCAGAGTAAACTGCCTTTTGATGACCAGGGCGAATTGAGTGAAATCGTCATGGACAGATACGGGGCAGACAATT
hsa-414|hg17.rn3	TGGGAGGCTGATACACAAATTGGGCTGAAATACTGCTCTACTTGTCACCATGCCTCCCTAGAATAAACTGCCTTTTGATGACCGGGACGAATTGAGTGAAATCGTAACGGACAGATACGGGGCAGACAGAT	CGGGAGAGTGATACACAAGTTGGGCAGAAGTGCTGCTCCAATTGTCACTAGACCTCCCCAGAGTAAACTGCCTTTTGATGACCAGGGCGAATTGAGTGAAATCGTCATGGACAGATACGGGGCAGACAGTT
hsa-414|hg17.canFam1	TGGGAGGCTGATACACAAATTGGGCTGAAATACTGCTCTACTTGTCACCATGCCTCCCTAGAATAAACTGCCTTTTGATGACCGGGACGAATTGAGTGAAATCGTAACGGACAGATACGGGGCAGACAGAT	CGGGAGGCTGATACACAAATGGAGCTGAAGTACTGCTCTGATTGTCACCATACCTCCCTAGAATAAACTGCCTTTTGATGACCGGGACGAATTGAGGGAAATCGTAACGGACAGATACGGGGCAGACAGGT
hsa-414|hg17.galGal2	TGGGAGGCTGATACACAAATTGGGCTGAAATACTGCTCTACTTGTCACCATGCCTCCCTAGAATAAA-CTGCCTTTTGATGACCGGGACGAATTGAGTGAAATCGTAACGGACAGATACGGGGCAGACAGAT	TGGGAGGCTGATACACAAATAGGGCTAAAT--CTGCTCTAGTTGTCACATGTTCTCCCTATAGTAAAATTGCCTTCTGATGACCGGGACGAATTGAGGGAAATCGTAACGGACAGATACGGGGCACACAAGT
hsa-414|hg17.danRer1	TGGGAGGCTGATACACAAATTGGGCTGAAATACTGCTCTACTTGTCACCATGCCTCCCTAGAATAAA-CTGCCTTTTGATGACCGGGACGAATTGAGTGAAATCGTAACGGACAGATACGGGGCAGACAGAT	TGGGAAACTGATACAAGGGCAGTGTT-AAGCAGTACTCTACCCTTCACAAGTTTTCCCTATATCAAACCTGCTCTCTGATGACCGGTGCGAGTTGAGAGAAATCGCCACGGACAGATACGGGGCAGACATAC
hsa-415|hg17.panTro1	CAGGCTGTGATGATTGGCGCAGGGGTACGGACCTCAGCTGAGTCATGGGAGCTGAATGTATGTGTTTCTCCTTTGTCCTGCATGTGGCAGGCTGATGGGGAGCACTTACATGAGACTGTTGCCTCAATCTGAGCCTG	CAGGCTGTGATGATTGGCGCAGGGGTACGGACCTCAGCTGAGTCATGGGAGCTGAATGTATGTGTTTCTCCTTTGTCCTGCGTGTGGCAGGCTGATGGGGAGCACTTACATGAGACTGTTGCCTCAATCTGAGCCTG
hsa-415|hg17.mm5	CAGGCTGTGATGATTGGCGCAGGGGTACGGACCTCAGCTGAGTCATGGGAGCTGAATGTATGTGTTTCTCCTTTGTCCTGCATGTGGCAGGCTGATGGGGAGCACTTACATGAGACTGTTGCCTCAATCTGAGCCTG	CAGGCTGTGATGATTGGCGCAGGGGTACGGACCTCAGCTGAGTCATGGGAGCTGAATGTATGTGTTTTGCCTCTGTCCTGCATGTGGCAGGCTGTTGGCATTCACATACATGAGACTGTTGCCTTAATCTGAGCCTG
hsa-415|hg17.rn3	CAGGCTGTGATGATTGGCGCAGGGGTACGGACCTCAGCTGAGTCATGGGAGCTGAATGTATGTGTTTCTCCTTTGTCCTGCATGTGGCAGGCTGATGGGGAGCACTTACATGAGACTGTTGCCTCAATCTGAGCCTG	CAGGCTGTGATGATTGGCGCAGGGGTACGGACCTCAGCTGAGTCATGGGAGCTGAATGTATGTGCTCTGCCTCTGTCTTGCATGTGGTAAGCTGTCGGCATTCACATACATGAGACTGTTGCCTTAATCTGAGCCTG
hsa-415|hg17.canFam1	CAGGCTGTGATGATTGGCGCAGGGGTACGGACCTCAGCTGAGTCATGGGAGCTGAATGTATGTGTTTCTCCTTTGTCCTGCATGTGGCAGGCTGATGGGGAGCACTTACATGAGACTGTTGCCTCAATCTGAGCCTG	CAGGCTGTGATGATTGGCGCAGGGGTACGGACCTCAGCTGAGTCATGGGAGCTGAATGTATGTGTTTCTCCTTTGTCTTGCATGTGGCAGGATGCTGGGGAGCACTTACAGGAGAC--TTGCCTCAATCTGAGCCTG
hsa-416|hg17.panTro1	GCGGTGATGACCCCAACATGCCATCTGAGTGTCGGTGCTGAAATCCAGAGGCTGTTTCTGAGC	GCGGTGATGACCCCAACATGCCATCTGAGTGTCGGTGCTGAAATCCAGAGGCTGTTTCTGAGC
hsa-416|hg17.mm5	GCGGTGATGACCCCAACATGCCATCTGAGTGTCGGTGCTGAAATCCAGAGGCTGTTTCTGAGC	GCAATGATGACCCCAACATGCCATCTGAGTGGCTTTGCTGAAATCCAGAGGCTGTTTCTGAGC
hsa-416|hg17.rn3	GCGGTGATGACCCCAACATGCCATCTGAGTGTCGGTGCTGAAATCCAGAGGCTGTTTCTGAGC	GCAATGATGACCCCAACATGCCATCTGAGTTGCTTTGCTGAAATCCAGAGGCTGTTTCTGAGC
hsa-416|hg17.canFam1	GCGGTGATGACCCCAACATGCCATCTGAGTGTCGGTGCTGAAATCCAGAGGCTGTTTCTGAGC	GCGGTGATGATGCCAACATGCCATCTGAGTACCTGTGCTGAGAACCAGAGGCTGTTTCTGAGC
hsa-417|hg17.panTro1	CCTGGTGATGACAGATGGCATTGTCAGCCAATCCCCAAGTGGGAGTGAGGACATGTCCTGCAATTCTGAAGG	CCTGGTGATGACAGATGGCATTGTCAACCAATCCCCAAGTGGGAGTGAGGACATGTCCTGCAATTCTGAAGG
hsa-417|hg17.mm5	CCTGGTGATGACA-GATGGCATTGTCAGCCAATCCCCAA-GTGGGAGTGAGGACATGTCCTGCAATTCTGAAGG	CCTAGTGATGACAAGACGACATTGTCAACCAATCCCCCACAAGGGAATGAGGACATGTCCTGCAATTCTGAATG
hsa-417|hg17.rn3	CCTGGTGATGACA-GATGGCATTGTCAGCCAATCCCCAAGTGGGAGTGAGGACATGTCCTGCAATTCTGAAGG	CCTAGTGATGACAAGGAGACATTGTCAACCAATCCCCACAAGGGAATGAGGACATGTCCTGCAATTCTGAATG
hsa-417|hg17.canFam1	CCTGGTGATGACAGATGGCATTGTCAGCCAATCCCCAAGTGGGAGTGAGGACATGTCCTGCAATTCTGAAGG	CCCAGTGATGACAGATGACATTGTCAGCCAATCCCTACGTGGGAGTGAGGACATGTCCTGCAATTCTGAAGG
hsa-417|hg17.galGal2	CCTGGTGATGACAGATGGCATTGTCAGCCAATCCCCAAGTGGGAGTGAGGACATGTCCTGCAATTCTGAAGG	CCCAGTGATTACACCTGACACAGTCTGCTGATCCTCTG--GGATCTGAGGACACGTCCTGCAATTATGATGG
hsa-279|hg17.panTro1	TCTGTCACACTCAAGTCACAAAATATTTAACCACTTATTTTTTTATCTCTGGAGGAATAATCCAAAAGATTGTACTGGTAAAGCCAGAACAATTTCCAATTATGCTAATTATTTGTATAATACTTAGTTGGCTTTATCTGTGGTTTGTTGGCTTATTTTCCTGTAGCTTTTCAAGGTTTTTCTATGAGTTCTGTTAAAGAGTCTGAAAATGGAGCGTAGAAGACATGCTTCGATTTCCAGGATGGTTGTGTTTTC	TCTGTCACACTCAAGTCACAAAATATTTAACCACTTATTTTTTTATCTCTGGAGGAATAATCCAAAAGATTGTACTGGTAAAGCCAGAACAATTTCCAGTTATGCTAATTATTTGTATAATACTTAGTTGGCTTTGTCTGTGGTTTGTTGGCTTATTTTCCTGTAGCTTTTCAAGGTTTTTCTATGAGTTCTGTTAAAGAGTCTGAAAATGGAGCGTAGAAGACATGCTTCGATTTCCAGGATGGTTGTGTTTTC
hsa-198|hg17.panTro1	GGCTGGCTTTAGCTCAGCGGTTACTTCGAGTACATTGTAACCACCTCTCTGGGTGGTTCGAGACCCGCGGGTGCTTTCCAGCTCTTTT	GGCTGGCTTTAGCTCAGCGGTTACTTCGAGTACATTGTAACCACCTCTCTGGGTGGTTCGAGACCCGCGGGTGCTTTCCAGCTCTTTT
hsa-198|hg17.mm5	GGCTGGCTTTAGCTCAGCGGTTACTTCG----------AGTACATTG---------------------------------TAACCACCTCTC-----------TGGGTGGTTCGAGACCCGCGGGTGCTTTCCAGCTCTTTT	GGCCAGCTTTAGCTCAGCGGTTACTTCGACAGTGGTTCAGTTCATTACCAGCTATTCGTAGCAGGTTCGAACAACACAACCAACCACTTACCTAACCCGTGAGTGTTTGGTTCGAGACCCGCGGGCGCTCCCTGGCCCTTTT
hsa-198|hg17.rn3	GGCTGGCTTTAGCTCAGCGGTTACTTCG--------------------------------AGTACATTG------------TAACCACCTCTC-----------TGGGTGGTTCGAGACCCGCGGGTGCTTTCCAGCTCTTTT	GGCCAGCTTTAGCTCAGCGGTTACTTCGACGTGCTCCAGTTTGAGCAGGCTATGTAACGTGGTCGGTTCGAGCAACACAACCAGCCGCTTGCCTATCTGGTGAGTGGTTGGTTCGAGACCCGCGGGCGCTCTCTGGCCCTTTT
hsa-198|hg17.canFam1	GGCTGGCTTTAGCTCAGCGGTTACTTCG-----AGTACATTGTAACCACCTCTCTGGGTGGTTCGAGACCC---------------------------------------------------------GCGGGTGCTTTCCAGCTCTTTT	GCTTGTCCCTAGCTGAGCAGTTCCTTCAAGTAAAGCATCTTCTCACCACT----CAAGTGATTCAGAACCTTCCAGACCTTTTGCCACTGTGCTGGTTCTCTTCATTCCCCCACTAATAAGCCTTGGAGAGAGTGTTTTAGAACTCCTCT
hsa-310|hg17.panTro1	ATGCGATGATGAGTGAAGTAGAGCCTGACCTGGTATTGCCATTGCTTCACTGTTGGCTTTGACCAGGGTATGATCTCTTAATCTTCTCTCTGAGCTG	ATGCGATGATGAGTGAAGTAGAGCCTGACCTGGTATTGCCATTGCTTCACTGTTGGCTTTGACCAGGGTATGATCTCTTAATCTTCTCTCTGAGCTG
hsa-310|hg17.mm5	ATGCGATGATGAGTGAAGTAGAGCCTGACCTGGTATTGCCATTGCTTCACTGTTGGCTTTGACCAGGGTATGATCTCTTAATCTTCTCTCTGAGCTG	ATGCAATGATGAGCGAAGTATAGTCTGACCTGGTATTGCCATTGCTTTGGCGCTGGCTCTGACCAGGGTGTGACCCCTTAATCTTCTCTCTGAGCTG
hsa-310|hg17.rn3	ATGCGATGATGAGTGAAGTAGAGCCTGACCTGGTATTGCCATTGCTTCACTGTTGGCTTTGACCAGGGTATGATCTCTTAATCTTCTCTCTGAGCTG	ATGCAATGATGAGTGAAGTACAGTCTGACCTGGTATTGCCATTGCTTTGCTA-TGGCTCTGACCAGGGTGTGACCCCTTAATCTTCTCTCTGAGCTG
hsa-310|hg17.canFam1	ATGCGATGATGAGTGAAGTAGAGCCTGACCTGGTATTGCCATTGCTTCACTGTTGGCTTTGACCAGGGTATGATCTCTTAATCTTCTCTCTGAGCTG	ATGCGATGATGAGTGAAGTATCGTCTGACCTGGTATTGCCATTGCTTCAGTGTTGGCTTTGACCAGGGTATGATTCCATAATCTTCTCTCTGAGCTG
hsa-310|hg17.galGal2	ATGCGATGATGAGTGAAGTAGAGCCTGACCTGGTATTGCCATTGCT-TCACTGTTGGCTTTGACCAGGGTATGATCTCTTAATCTTCTCTCTGAGCTG	AAGCAATGATGAGTGAAGTATTCTCTGAACTGGTATTGCTGAGACTCTTTGTCTTTGCTCTGACCAGGGCATGATCACGTAATCTTCTCTCTGAGCTT
cel-100|elegans.briggsae	GAGAGCCGACTGAAACTGAAGAGAGCAGTCTATTGACAG-TCGGTTACTCGAAATCTTTACTGTCATGGAGGCGCTCTCTTCAGATGATGTCTGGCCC	AATAGCTGAGGAAGACTGAAGGGAGCTTTCTTTTGACAGTTCGATT--TCGAACTC-TTACTGTCATGGAGGCGCTCTCTTCAGGTGAACTCTGGCTC
cel-106|elegans.briggsae	CCGATTCTGACAGTCCACCCGTACATTTGTTTCCGTGCTTGACTTCAAAGCTCAATCACGGCACAATATATGGGTCGCCAGTCATTGTAGTCGGAATTT	CCG-CTCTGACAGTCCACCCGTACATATGTTTCCGTGCTTGACAT-AGAGCTCAATCACGATACAATGAGCGGGTAGCCGGTCATCG-AGTCGGAACAT
cel-107|elegans.briggsae	GTGAGTCGCGCTCTGACTAGGATATGAGACGACGAGAACAT--TGCTTTTTTAAAAGACTTGTACCCGTAATCTTCATAATCCGAGTCAGGGCTAGCTGAC	CTAAGCCGATCCTTGGCTGGGATATGAGCAAACGTGTACACGATACTTATTC------CCTGTACCCGTATTC-TCAT-ATCTGAGCCAAGGATCGTCG-C
cel-10|elegans.briggsae	GGTTTTAACCCAGTTAATTGAGGTTAGCAATAATTTCGACCTTTCGAAA-GATTGTGTTGAATAACAATAATTTTTGGAACAGCTTCTTCGGGGATATCCGATGAAGCAAA	GGTTTTAACCCAGTTAACCAAGGTTAGCATGGATTCCGACCTTTCGAAACGAGAGTGTTGAATAACTTTAATTTTTGGAACCGCTTCTTCGGGGTTATCCGTTGAGGCAAA
cel-110|elegans.briggsae	ATCGACATGCTCGTCTACCCTGTAGATCGAGCTGTGTGTTTGAAACAATCATACACGAGCTAGACTACAAGGTGCACGAACAAACCGAAGATTTATGAA	G-CTCTGAGTTCGTCTACCCTGTAGATCGAGCTGTGTGTTCTGAAGTATCATACACGAGCTAGACTACTAGGTGAACGATGGAATGGAGCAATTTCTAG
cel-114|elegans.briggsae	TTCCATTATCGCTGAACCTCGAGATGGGTTACGGGGCTTAGTCCTTCCTCCGTATGGCAATGACTAGAACCGTTACTCATCTCGAGGTTTCGGTGAT	-----TGATCGGTG--TCTCGAGCCGAGTTAAGGCTAATAGTCCTTCCGGTGTATGGTAATGACTAGAACCTTGACTCTGCTCGA-GTTACTGAGCT
cel-115|elegans.briggsae	TAGTGAGGTGAGTTAGATCTCATATCCTTCCGCAAAATGGAAATGATATGTAATCTAGCTTACAGGTTGTTC	TTATAAGGTGGGTTAGATCCCATATCCTTCCGCTTGATGGAAATGATATGTAATCTAGCTTACAGGTCTCTC
cel-123|elegans.briggsae	agttttattttCGATGAAAACTATCGAAATA-CTATCGACGAATAACACTTATGA---AGAAATGTAATACGTCGTTGGTGTTTCCATAGTTTGAATTGTTTAT	--------AAACGGATGTATCTCTAGGAACAGCCATC-ATGTAAGACATTTCTAACTGAAAGATGTAATACGTGATTGGTGTTCCCAGAGTTT-----------
cel-125|elegans.briggsae	AGGTCCCGTCAGAGCTAGGCAAGATGTTGGCATAGCTGAATG----------ATCGCTATAACAA----------------CTATCAGCTTCGCCACATTCTGCCACGCACTGATGTGAGGACCT	TGGACTCGCCCGAGCTAGGCA-GATGTTGGCATAGCTGAATGCAAATCAGAAATCGAAATTCGAAAAGTTTGAATTTCGCGCGCTCAGCTTCGCCACATCGTGCCATGCGTAGGCTTGAGACCAA
cel-126|elegans.briggsae	CAGTGAG-AGTCCCACACACGACTGGACTTCCATATCGAGCCACAGCTATCAACGAATTTGCTGGCAAGATGTAGGCAGTTCAGTTGTGCGTTTATGGAG	CAGTGAGCGGTCCCTCAAACAACCGAGCTTCCCCGTCAAGCCACAGCTATCTCTGACATTGCTGGCAAGATGTTGGCAGTTCAGTTGTATG---ACGGAG
cel-128|elegans.briggsae	TTCTTGTTGCTTTGAAGAATTGCAGTCGGTTGCAAGCTTAAATACA---AATCCGAATTGTTATTAAAGCTACCAACCGGCTTCAAGTCTGAAAGAGCAG	TTTTTTCTGCGAGACCGAATTGCAGTCGGTTGCAAGCTTCAATACAGACAATGGTTCTTGATATTAAAGCTACCAACCGCCTTCAAATCGTGCATCGCGA
cel-12|elegans.briggsae	GAGGTTGGCCGGAAGAAGACGGTTGGGAGAGACACAAAGGCCTGAAAC-ATGGCCTACACAACTCCCGGGAAGGTCTGAGAGTAGGCCTTTGAT--GAGATCTAGGAGATCTTCCATTATCCTTATAGAGGAGAGGCTGTAGAAGAAGACGTTTCCCCTGCGAGGGTTTGGAAACGGCCTCGGCCAGCAATTCTCGTGTAAATGCTGAGTGCGATCGTCATACCAACACAATTCAGACTAGTCTTCGGCCAACCTT	GAGGTTGGCCGGAAGAAGACGGTTGGGAGAGACACAAAGGCCTTAAACTATGGCCTAAAC-ACTCCCGGGAAGGTCTGAGAGAAGGCTTGAAATAAGAGATCTAGGAGATCTTTCAGTTTCCTTATAGAGAAGAGGCTGTAGAAGAAGA-GTTTCCCCTGTTCGGGTTTGGAAACGGCCTCAGCCAGCAATCC---AATAAGTACTGAGTGCGATCGTCATACCAACACAATTCAGACTAGTCTTCGGCCAACCTT
cel-132|elegans.briggsae	TAGTAGACATTCTCCGATCTTTGGTGATTCAGCTTCAATGATTGGCTACAGGTTTCTTTCATAAAGCTAGGTTACCAAAGCTCGGCG-TCTTGATCTAC	TCTAGAACATTCTCCGATCTTTGGTGATTCAGCTTAAATGATAGAATTCAGACGTC-TTCATAAAGCTAGGTTACCAAAGCTCGGCGTTCCAGTTCGAC
cel-133|elegans.briggsae	ATGGACACTCGTTCGCTCAGCTTTCGACATGATTCTGAACAATCCGCAAGC-CCATGTTGTTGAGATCATTAGTTGAAAGCCGAATGATCAGAGATATC	TTGGACACTCTTTCGCTCAGCTTTCGACATGATTCTAAACAATACGCTGTCGCAATGTTGTTGAGATCATTAGTTGAAAGCCGAACGATTCGAGATATC
cel-134|elegans.briggsae	ATCAGTGCCATCGTGCCCAACAGTCGGTTTTCACCGTGATCTGAGAGCAATC-CAAAAATGCTTTTCTGAGATCATCGTGAAAGCTAGTTGTTGGTCTAC--GGGCTTTTG	TTCTATGCCATCGTGATTAACGGTCGGTTTTCACCTTGATCTGAGAGCAATAACCAGAATGCTTATCTGAGATCATCGTGAAAGCTAGTTGTTACTTCACTCGGCTTTTTG
cel-135|elegans.briggsae	GAAATAGGTTCTTTTAGCAACCGGTTTTCTCTGTGATCTACAGAATGAC---AGCTAATCGTCTGAGATCATCGTGAAAGCCAGTTGTTT-----------TTATGAACTC	AAA--AAGTTCTTCTAGCGACAGGTTTTCGCCGTGATCTGCAGAGTTCCATGAAGAAAACATCTGAGATCATCGTGAAAGCCAGTTGCTTAAGAGGACTCATTGTGAAAAA
cel-136|elegans.briggsae	AGCACCACTCGGAACCACTGAATTTATGTGTGTACTTGACGGCCAACAAGAGCATCGATCTAGCACCATATAAATTCAGTAATTTCGCG--TCGAGAGCT	GGCACCACTCGAAAAAACTGAGTTTATGTGTGTACTTGACGGCGATC-AGAGCAACGATCTAGCACCATATAAATTCAGTGTTTTCGTGGACAGAGAGCC
cel-139|elegans.briggsae	CGTGTCCACGCCGTCTAAGTGAATGCTTTGCCACAGTCTTCGATGTTCTGAAATGAAGCCTGGGCTCAGATTCGCTTAGGCCGGAGT---TTGACACGGCA	CGAGTCAATGCCGTTTAAGTGAATGCTTTGCCACAGTCTTCGATCATGTCACATGAAGCCTGGGCTTAGATTCACTTAGGCCGGCGTTCCTTGACTCAGCC
cel-13|elegans.briggsae	ATCGCTTCTTCGGCTTATTAGCTAAGATCAAAGTGTAGTATCTGTTCTTATCGTATTAACCTACGGTATACACTCGAATGAGTGTAATAGAGGTTATATGATTTTTGGAACCTAGGGAAGACTCGGGGCTTGCTCCGACTTCCCAAGGGTCGTCCTGGCGTTGCACTGCTGCCGGGCTCGGCCCAGT	ATCGCTTCTTCGGCTTATTAGCTAAGATCAAAGTGTAGTATCTGTTCTTATCGTATTAACCTACGGTATACACTCGAATGAGTGTAATAAAGGTTATATGATTTTTGGAACCTAGGAAAGACTCGGGGCTTGCTCCGACTTTCCAAGGGTCGTCCCGGCGTTGCACTGCTGCCGGGCTCGGCCCAGT
cel-140|elegans.briggsae	GGTTGTG-CCATCCGGCCGCCTGATACTTTCGTCTCAACCTCGCTGTCAGATTGGTCGTAGGTGAGCAAAGTTTCAGGTGTGCCGGAACACACCC	GGTTGTGCCCACCCGGCCGCCTGATACTTTCGTCTCAACCTCGCTGTCAGAAT-GTCGTAGGTGAGCAAAGTTTCAGGTGTGCCGGAACACACCC
cel-142|elegans.briggsae	GTCCCACTTGTCATCTGGCATGCACCCTAGTGACTTTAGTGGACATCTAAGTCTTCCAACTAAGGCACGCGGTGAATGCCACGTGGCCATGATGGG	TTTCCAGTCGTCATATGGCGTCCACCTGAGTGACTTTAGTGGACATGTATAGTTTCCAACTAAGGCACGCGGTGAATGCCACGTGGCAATTCTGGG
cel-145|elegans.briggsae	TTGATGTAATGCCGTCACTTGGTCGGCGATTTAATATTATCAGAACATAGGAAATTGTTAGTATTAGTTGTGCGACCAGGAGACGGTATTCGCATATT	A-AATGCCTTACCGATACTTGGTCGACAATTTAATAGTATCTGAT--TAATTGATGGATAGTATTAGTTGTGCGACCAGGAAATGGTATGAGCAT---
cel-146|elegans.briggsae	TAGCACCACAG-GTTGTTCTGACTGTTTCAAAAGCTTGTAGTATCTTAATAAATAAACATATAAGCTCGTGATCAACAGGCAGAACAACTCGGTTTTGTG	TAGCACCTCAATGTTGTTCTGTCTGTTTCCATAGCTTATATTGT-------AAGGTACTTATAAGCTCGTGAACAACAGGCAGGACAACTGGAAGTGGTG
cel-14|elegans.briggsae	ATCGCTTCTTCGGCTTATTAGCTAAGATCAAAGTGTAGTATCTGTTCTTATCGTATTAACCTACGGTATACACTCGAATGAGTGTAATAAAGGTTATATGATTTTTGGAACCTAGGGAAGACTCGGGGCTTGCTCCGACTTCCCAAGAGTCGTCCTGGCGTTGCACTGCTGCCGGGCTCGGCCCAGT	ATCGCTTCTTCGGCTTATTAGCTAAGATCAAAGTGTAGTATCTGTTCTTATCGTATTAACCTACGGTATACACTCGAATGAGTGTAATAAAGGTTATATGATTTTTGGAACCTAGGAAAGACTCGGGGCTTGCTCCGACTTTCCAAGGGTCGTCCTGGCGTTGCACTGCTGCCGGGCTCGGCCCAGT
cel-151|elegans.briggsae	TCGGTGACCGATGTCCAGCGTCTTACCTGTTCAATATTTAGACTGACT-ATCAAAGAGATCTAATACTGTCAGGTAATGACGCTGGATTGTCATGTCAT	AAAGTGACCAATGTCCAGCGTCTTACCTGTTCAATATTTAGACTGACCAAACCCATAGCTCTAATACTGTCAGGTAATGACGCTGGATAGTCTTGTCAT
cel-153|elegans.briggsae	TCTCCATTGACTGTTTGGATGTTCTCGGACGTTCAAAGCTAC--ATCCAACAAATTGGTAGCTTTGTACTCCGATGCCATTCAGATAGTTATGAGCCATG	---------ACTGTTTGGGTGTCCTTGGATGTAAAAAGCTATAAATCTGTTAA---GATTGCTTTGTACTCCGATGCCATCCACATGGTCTGACGACAAG
cel-160|elegans.briggsae	CTCCATATCTCAATCTCTTTGGTTGTACAAAGTGGTATGGCTCATCGAATAAGCACATACTGCTTTTCAGCTAAAGGAATTGA--GATTTTGTAGGCTTTT	CCAAATTTCTCGATTTCTTTGGTTGTACAAAGTGGTATGGCTCTCTT-----GCTCATACCGCTTTACAGCTAAAGGAATCGATTGATTTTGGAAACATTT
cel-161|elegans.briggsae	CTGAATTCAATGTTGGAGAGCTATTTGCAAGGTACCTAATTGTTTGATTATTGATTCTCAATTGGTCCCCTCCAAGTAGCTCTATTGCATTGTTTGC	TTGTATTCAATGTCGAAGAGCTGCTTGCAAGGTACCTAATTGTTTGACTCT--ATTCTCAATTGGTCCCCTCCAAGTAGCTCTATTGCATTGTTTAT
cel-165|elegans.briggsae	ATACTCTTGA-ACGACTAGCAACGCACAAACGTCTTCTGTGCGAC-AACATCTGAATGTTTGTCACAGGACTTTTGAGCGTTGCCAGTCGAAAGAGGtt	GCGCCCTCAATGCTACTAGCAACGCTCAAAAATC-ACTGTACGACAAATGACTATAT-TTTGTCACAGGATTTTTGAGTGTTGCTAGTCGGAGAAGGGC
cel-166|elegans.briggsae	AGGGTCTTCGGACCACGCCTTCAGTTGCCTCGTGATCCGCCAAACACAATAAATGGACGAATCACAGTCAACTGTTGGCATGGT------------------------GCTCGTACCCATTTT	AGGGTCTTCGGACCACGCCTTCAGTTGCCTCGTGATCCGCCGAATCTG--TAATGGACGAATCACAGTCAACTGTTGGCACGGTCCTTGAAGTTCACCATTTTTGAAGGTTTGGATTCCTTTG
cel-167|elegans.briggsae	ACTTTCAATGACCCCTTGTTAAGTAGTGGTGCCGCTCTTATTAGG-TTGAAAAGTAATAAGAGTAGTTCACTACTTATCAAGGTGAAATTTGAAATTT	GTCCCAAATGACATCTCGTTAAGTAGTGGTGCCGCTCTTATTAGAATTATCAAGTAATAAGAGTTGTTCGCTACTTAACGAGAGGAAATTTGGAAAGA
cel-170|elegans.briggsae	ACTATGCATATTGCCGCCTACAGAAGCATAGATTTCCACAAACCATTCGAGGTGTTTGTGCAAATCTTTCGCGACTGTAGGCGGCGAACATGCAGTTTTT	TCTATGCGGGTTGCCGTATACAGAAGCATCGATTTTCACACGCCAT--GATGCGCCTGTGCAAATCTTTTGCAACTGTATACGGCGATTTAGCAGACCAT
cel-173|elegans.briggsae	ATAATATTTCCCGCTGAGTATCAGGAGTACCCAGTGATCGCCTTCACATATTGGGAAGAAGTATGTGATTGCGTCCTGCAGTTCTTCCATGATGTACTCAGG	TTGGTCTT----ATTGAATATAAGAAGTATCCAATGACCTGCTTCACAGATTGGGAAAAAGCAGGTCTTGTCGTGGTTCAAATGTTGCTCAATCCACAAGAG
cel-17|elegans.briggsae	GGGCTCGGTCCGAGTTTCATGGTCTCCAATGTGTGTGTGTGTGTGTTTTCTTTAGGAACCTCGGTTCCAACCTCATCTTGACCTTGAAACTACTTTGACCGCTCC	---------------------------------------------------------------------------------------------------------
cel-180|elegans.briggsae	GGTTTGACTTACCCCCTCCTT-------CCGCTGGCCGCCGTTTTTATTATGAACTTGATGTGGTTTGAGGGAGGAAGGGTGGTATTTGAACC	GG--AGACTTCCTGCCTTCTTGTTCATACGATCGCCCGCCA-TTTTATTATGAACTTGA--TGGTT-----GTGGACTGGTGGTATTTGAACC
cel-182|elegans.briggsae	TAAAAGTTTCAAAACCCCGTGAAGTGTCTGCTGCAATCTAAATTTTTAGATATAGATGCAGTCGACTCTTCATTGGGTTTTCAGGAACCCGTA	----------------------------------------------------------------ATTCTTCA---------------------
cel-183|elegans.briggsae	GGAAGTGGCTTTGAAGCGGCAAGAATTAGAAGCAGTTT-GGTGTCAGACACACT-ACTCACTCACTGCTTCTTGTTTTT-----TCTGCTTTCTTTGCTTTT	GGAAGTGTCTTTGAAGCGGCAAGAATTAGAAGCAGTTTTGGTGTCAGACACACTCACTGACTCACTGcttcttgtttttcttcttcttcttcttctgcttct
cel-186|elegans.briggsae	AATAGAAAACGGGGC-------------CCGCCGGCTCGCCGGGTGGGAAAGCATTC---GACAGCAAGACGTGTTTTTCAATCTGCGACTCGGCGATTCCCATCATCACT	AATAGAAAACTCGCCGGCTCGGCCGTCGCCGCCGGCCCATCGGGT-GGAGAGCATTCGAAGACAGCAGAATGTCTTGTTTCGTCTGCGACTCTGCGATTGCCGCTGTCTAT
cel-189|elegans.briggsae	TGTTGAAGTATTGCAAAAGCAAAGG-ACGGGCACAATTGCCATGTGTTGGTATTATTGCTTCAAGTTATTTGAAGCTGTAATATCAATAAGCATGTCTCGTGTGAAGTCCG	TGTCGAAGATATGCAAAATAAAAAGCATGGGCACAAGTATCATGTGTTGGTATCATTGTTTCAAGTTATTTGTTGCTATGGTATCGATAAGCATGCTACGTGTGAAGTGCG
cel-18|elegans.briggsae	TCACCAATGATGCAATGGTTAAATCAGACGAGTCTATTTTGGCTATCTATTCGAGTTCTTCGAAGAAATTGCCGCT--AAGCGGGGTGAAATTGAGGCATTTGTCTGAGGTGA	TCACCGGTGATGTAATGGTCAAGTCAGACGAGTCTAAATTGGCGATCGGTTCGAGTTCTTCGAAGACATCGCCGCCTAAAGCGGGGTGATAATGAGGCATTTGTCTGAGGTGA
cel-190|elegans.briggsae	CAGAGCCGACTAAGCACCTTGGTGCGGCTGCAGACGGGTATCCGGCTCGACGTTCATACATCACGACTTCTTTCCTTTTACCTTGTTTGTTGCTGCTCCTATTGGTTTTG	CAGAGCCGACTAAGTGCCTTGGTGCGGCTACAGACGGGTATCCGGCTCGATGTTCATACACCGCGAC-TCTTTCCTTTTACCTTGTTTGTTGCTGCTCCTTTTGGTTTTG
cel-191|elegans.briggsae	AATAAT--------GTCAAGAATTGAATGGTTTGTTTTAGCCTGAGCTATGAGTCATCGGAATATGCATAGCTTCTTGCTAAAACATGCCAATCAATCTTAATTGACGAAGTTTTTGA	ACTGATTATGATTAGTCAGCAATCGGATGGTTTGTTTTAGCCTGAGCTATGTGTTATT-GCATATTCATAGCTACTTGCTAAAACATACCAATCGAG-TTGACTGACATTCTTTGTTA
cel-192|elegans.briggsae	TAAAGTTTC-CTTGAGAACAATGTGGTTGAGCAACGCGAACAAATCATCAATGTAAATTTCAGCGGATTCGTTACGACGTGTCTCACCACATCGTTAGTAGGATTTCAGAA	TAAAATTCCTCATCCAACCAATGTGGATGAGCAACGCGAACAAATCCTC--------TTATAAGAGATTTGCCACGCCGCCGCTCACCACACT-------GGCTTTCAGAA
cel-195|elegans.briggsae	AATGCTCCTTGAAATTTCAATCGTTAGAGTAACACACAGTTACACGACCTCATCAATCGTGTCACTGGTCTTTCTCTGACGAATTGAAGTTCTGGAGACAA--------TTTTGGTTG	AAT-CTAGACAAATCTTCATCCGTCAGAGCATATCTCAGTTACACAACTTCCTAAATAGTGTCACTGGTTATCCTCTGTCGAAATGAAGATGTCAAAAGTAGCTGTTTTTTTCAGTTT
cel-197|elegans.briggsae	CCATCAAATGCGTCTAGTATCAAAATCATGT-AAAAACTGTAAAACAGATTTTGTATGAGACGCATTTCGATGA	CCACAGAATGCGTCCAGTATCAAAATCACATCAAAGAGAATACGGTGGATTTTGTATGAGACGCATTCCG-TGG
cel-199|elegans.briggsae	GGGGGTATAGCTCAGGGGTAGAGCGCTCGCTTTGCATGCGAGAAGTCTGGGGTTCGATTCCCCATACCTCCA	GGGGGTATAGCTCAGTGGTAGAGCGCTCCCTTAGCATGGGAGAGGGCTGGGGTTCAATTCCCCATACCTCCA
cel-199|elegans.briggsae	GGGGGTATAGCTCAGGGGTAGAGCGCTCGCTTTGCATGCGAGAAGTCTGGGGTTCGATTCCCCATACCTCCA	GGGGGTATAGCTCAGGGGTAGAGCGCTCGCTTTGCATGCGAGAAGTCTGGGGTTCGATTCCCCATACCTCCA
cel-1|elegans.briggsae	CTGCGGTGACGATCAACTCTTACCTACTATGACAAAAACAATGGTTAGACGTTACTCGTACTGTCTGAGCAG	CTGCTGTGACGAT-AATCCTTACCTACTATGACAAAAACAATGGTTAGACGTTACTCGTACTGTCTGAGCAG
cel-201|elegans.briggsae	GGGGGTATAGCTCAGTGGTAGAGCGCTCCCTTAGCATGGGAGAGGGCTGGGGTTCAATTCCCCATACCTCCA	GGGGGTATAGCTCAGTGGTAGAGCGCTCCCTTAGCATGGGAGAGGGCTGGGGTTCAATTCCCCATACCTCCA
cel-201|elegans.briggsae	GGGGGTATAGCTCAGTGGTAGAGCGCTCCCTTAGCATGGGAGAGGGCTGGGGTTCAATTCCCCATACCTCCA	GGGGGTATAGCTCAGTGGTAGAGCGCTCCCTTAGCATGGGAGAGGGCTGGGGTTCAATTCCCCATACCTCC-
cel-201|elegans.briggsae	GGGGG-TATAGCTCAGTGGTAGAGCGCTCCCTTAGCATGGGAGAGGGCTGGGGTTCAATTCCCCATACCTCCA	GGGGGGTATAGATCAGTGGTAGAGCGCTCCCTTAGCATGGGAGAGGGCTGGGGTTCAATTCCCCATACCTCCA
cel-201|elegans.briggsae	GGGGGTATAGCTCAGTGGTAGAGCGCTCCCTTAGCATGGGAGAGGGCTGGGGTTCAATTCCCCATACCTCCA	GGGGGTATAGCTCAGTGGTAGAGCGCTCCCTTAGCATGGGAGAGGGCTGGGGTTCAATTCCCCATACCTCCA
cel-201|elegans.briggsae	GGGGGTATAGCTCAGTGGTAGAGCGCTCCCTTAGCATGGGAGAGGGCTGGGGTTCAATTCCCCATACCTCCA	GGGG-TATAGCTCAGTGGTAGAGCGCTCCCTTAGCATGGGAGAGGGCTGGGGTTCAATTCCCCATACCTCCA
cel-201|elegans.briggsae	GGGGGTATAGCTCAGTGGTAGAGCGCTCCCTTAGCATGGGAGAGGGCTGGGGTTCAATTCCCCATACCTCCA	GGGGGTATAGCTCAGTGGTAGAGCGCTCCCTTAGCATGGGAGAGGGCTGGGGTTCAATTCCCCATACCTCCA
cel-201|elegans.briggsae	GGGGGTATAGCTCAGTGGTAGAGCGCTCCCTTAGCATGGGAGAGGGCTGGGGTTCAATTCCCCATACCTCCA	GAAAGTTTGACACATTAG--AACCTTATTCTTAACATCGCATGAAGCTAAAATCAGTCTTTCAGTATGTTTA
cel-201|elegans.briggsae	GGGGGTATAGCTCAGTGGTAGAGCGCTCCCTTAGCATGGGAGAGGGCTGGGGTTCAATTCCCCATACCTCCA	GGGGGTATAGCTCAGTGGTAGAGCGCTCCCTTAGCATGGGAGAGGGCTGGGGTTCAATTCCCCATACCTCCA
cel-202|elegans.briggsae	TCCtcggtagtatagtggtgagtatccgcgtctgtcacatgcgagacccgggttcaattcccggccgGGGAG	-------------GGTTGCGGGTTTTTGTATCT-------------------TCTGATTCTC-------TAA
cel-202|elegans.briggsae	TCCtcggtagtatagtggtgagtatccgcgtctgtcacatgcgagacccgggttcaattcccggccgGGGAG	TCTTCGGTAGAATAGTGGTGAGTATCCGCGTCTGTCACATGCGAGACCCGGGTTCAATTCCCGGCCGGGGAG
cel-202|elegans.briggsae	TCCtcggtagtatagtggtgagtatccgcgtctgtcacatgcgagacccgggttcaattcccggccgGGGAG	TCCTCGGTAGTATAGTGGTGAGTATCCGCGTCTGTCACATGCGAGACCCGGGTTCAATTCCCGGCCGGGGAG
cel-202|elegans.briggsae	TCCtcggtagtatagtggtgagtatccgcgtctgtcacatgcgagacccgggttcaattcccggccgGGGAG	TCCACGGTAGTATAGTGGTGAGTCTCCGCGTCTGTCACATGCGAGACCCGGGTTCAATTCTCGGCCGGGGAG
cel-202|elegans.briggsae	TCCagccatcatatcaccactcataggcgcagacagtgtacgctctgggcccaagttaagggccggcGGGAG	TCCTCGGTAGTATAGTGGTGAGTATCCGCGTCTGTCACATGCGAGACCCGGGTTCAATTCCCGGCCGGGGAG
cel-203|elegans.briggsae	TCCGTTGTGGTCTAGTGGTTAGGATTTATGGCTCTCACCCATAAGGCCGGGGTTCGATTCCCCGCAACGGAA	TCCGTTGTGGTCTAGTGGTTAGAATTTTTGGCTCTCACCCATAAGGCCGGGGTTCGATTCCCCGCATCAGAA
cel-203|elegans.briggsae	TCCGTTGTGGTCTAGTGGTTAGGATTTATGGCTCTCACCCATAAGGCCGGGGTTCGATTCCCCGCAACGGAA	TCCGTTGTGGTCTAGTGGTTAGGATTTATGGCTCTCACCCATAAGGCCGGGGTTCGATTCCCCGCAACGGAA
cel-203|elegans.briggsae	TCCGTTGTGGTCTAGTGGTTAGGATTTATGGCTCTCACCCATAAGGCCGGGGTTCGATTCCCCGCAACGGAA	aggGTTGTGGTCTAGTGGTTAGGATTTATGGCTCTCACCCATAAGGCCGGGGTTCGATTCCCCGCAACGGAA
cel-203|elegans.briggsae	TCCGTTGTGGTCTAGTGGTTAGGATTTATGGCTCTCACCCATAAGGCCGGGGTTCGATTCCCCGCAACGGAA	TCCGTTGTGGTCTAGTGGTTAGGATTTATGGCTCTCACCCATAAGGCCGGGGTTCGATTCCCCGCAACGGAA
cel-203|elegans.briggsae	TCCGTTGTGGTCTAGTGGTTAGGATTTATGGCTCTCACCCATAAGGCCGGGGTTCGATTCCCCGCAACGGAA	------------TAGAAATTAGAAT---------------------------------------CATCTGAA
cel-203|elegans.briggsae	TCCGTTGTGGTCTAGTGGTTAGGATTTATGGCTCTCACCCATAAGGCCGGGGTTCGATTCCCCGCAACGGAA	TCCGTTGTGGTCTAGTGGTTAGGATTTATGGCTCTCACCCATAAGGCCGGGGTTCGATTCCCCGCAACGGAA
cel-203|elegans.briggsae	TCCGTTGTGGTCTAGTGGTTAGGATTTATGGCTCTCACCCATAAGGCCGGGGTTCGATTCCCCGCAACGGtt	TCCGTTGTGGTCTAGTGGTTAGGATTTATGGCTCTCACCCATAAGGCCGGGGTTCGATTCCCCGCAACGGAA
cel-203|elegans.briggsae	TCCGTTGTGGTCTAGTGGTTAGGATTTATGGCTCTCACCCATAAGGCCGGGGTTCGATTCCCCGCAACGGAA	TCCGTTGTGGTCTAGTGGTCAGGATTTATGGCTCTCACCCATAAGGCCGGGGTTCGATTCCCCGCAACGGAA
cel-203|elegans.briggsae	TCCGTTGTGGTCTAGTGGTTAGGATTTATGGCTCTCACCCATAAGGCCGGGGTTCGATTCCCCGCAACGGAA	TCCGTTGTGGTCTAGTGGTTAGGATTTATGGCTCTCACCCATAAGGCCGGGGTTCGATTCCCCGCAACGGAA
cel-203|elegans.briggsae	TCCGTTGTGGTCTAGTGGTTAGGATTTATGGCTCTCACCCATAAGGCCGGGGTTCGATTCCCCGCAACGGAA	TCCGTTGTGGTCTAGTGGTCAGGATTTATGGCTCTCACCCATAAGGCCGGGGTTCGATTCCCCGCAACGGAA
cel-203|elegans.briggsae	TCCGTTGTGGTCTAGTGGTTAGGATTTATGGCTCTCACCCATAAGGCCGGGGTTCGATTCCCCGCAACGGAA	TCCGTTGTGGTCTAGTGGTTAGGATTTATGGCTCTCACCCATAAGGCCGGGGTTCGATTCCCCGCAACGGAA
cel-204|elegans.briggsae	TCCCATGTGGTCTAGTGGTTAGGATTCGTGGTTTTCACCCACGCGGCCCGGGTTCGATTCCCGGCATGGGAA	TCTCATGTGGTCTAGTGGTTAGGATTCGTGGTTTTCACCCACGCGGCCCGGGTTCGATTCCCGGCATGGGAA
cel-204|elegans.briggsae	TCCCATGTGGTCTAGTGGTTAGGATTCGTGGTTTTCACCCACGCGGCCCGGGTTCGATTCCCGGCATGGGAA	tcccATGTGGTCTAGTGGTTAGGATTCGTGGTTTTCACCCACGCGGCCCGGGTTCGATTCCCGGCATGGGAA
cel-204|elegans.briggsae	TCCCATGTGGTCTAGTGGTTAGGATTCGTGGTTTTCACCCACGCGGCCCGGGTTCGATTCCCGGCATGGGAA	CTCGTTGTGGTCTAGTGGTTAGGATTTATGGCTCTCACTTATAAGGCCGGGGTTCGATTCCCCTCAACGGAA
cel-204|elegans.briggsae	TCCCATGTGGTCTAGTGGTTAGGATTCGTGGTTTTCACCCACGCGGCCCGGGTTCGATTCCCGGCATGGGAA	TCCGTTGTGGTCTAGTGGTTAGGATTTATGGCTCTCACCCATAAGGCCGGGGTTCGATTCCCCGCAACGGAA
cel-204|elegans.briggsae	TCCCATGTGGTCTAGTGGTTAGGATTCGTGGTTTTCACCCACGCGGCCCGGGTTCGATTCCCGGCATGGGAA	TCCCATGTGGTCTAGTGGTTAGGATTCGTGGTTTTCACCCACGCGGCCCGGGTTCGATTCCCGGCATGGGAA
cel-204|elegans.briggsae	TCCCATGTGGTCTAGTGGTTAGGATTCGTGGTTTTCACCCACGCGGCCCGGGTTCGATTCCCGGCATGGGAA	TCCGTTGTGGTCTAGTGGTTAGGATTTATGGCTCTCACCCATAAGGCCGGGGTTCGATTCCCCGCAACGGAA
cel-204|elegans.briggsae	TCCCATGTGGTCTAGTGGTTAGGATTCGTGGTTTTCACCCACGCGGCCCGGGTTCGATTCCCGGCATGGGAA	TCCCATGTGGTCTAGTGGTTAGGATTCGTGGTTTTCACCCACGCGGCCCGGGTTCGATTCCCGGCATGGGAA
cel-205|elegans.briggsae	gcatcggtggttcagtggtagaatgctcgcctgccacgcgggcggcccgggttcgattcccggtcgatgca	GCATCGGTGGTTCATTGG---ATTG------TACCATACGGGCTGCCCAAGATCAATTTGCGGTCAAAGCA
cel-205|elegans.briggsae	gcatcggtggttcagtggtagaatgctcgcctgccacgcgggcggcccgggttcgattcccggtcgatgca	GCATCGGTGGTTCAGTGGTAGAATGCTCGCCTGCCACGCGGGCGGCCCGGGTTCGATTCCCGGTCGATGCA
cel-205|elegans.briggsae	cgtagccaccaagtcaccatcttacgagcggacggtgcgcccgccgggcccaagctaagggccagctacgt	GCATCGGTGGTTCAGTGGTAGAATGCTCGCCTGCCACGCGGGCGGCCCGGGTTCGATTCCCGGTCGATGCA
cel-206|elegans.briggsae	GCGTTCGTGGTGTAATGGTCAGCATGGATGCCTTCCAAGCATTCGACGGGGGTTCGATTCCCCCCGAACGCA	GCGTTCGTGGTGTAATGGTCAGCATGGATGCCTTCCAAGCATTCGACGGGGGTTCGATTCCCCCCGAACGCA
cel-206|elegans.briggsae	GCGTTCGTGGTGTAATGGTCAGCATGGATGCCTTCCAAGCATTCGACGGGGGTTCGATTCCCCCCGAACGCA	GCGTTCGTGGTGTAATGGTCAGCATGGATGCCTTCCAAGCATTCGACGGGGGTTCGATT-CCCCCGAACGCA
cel-206|elegans.briggsae	GCGTTCGTGGTGTAATGGTCAGCATGGATGCCTTCCAAGCATTCGACGGGGGTTCGATTCCCCCCGAACGCA	GCGTTCGTGGTGTAATGGTCAGCATGGATGCCTTCCAAGCATTCGACGGGGGTTCGATTCCCCCCGAACGCA
cel-206|elegans.briggsae	GCGTTCGTGGTGTAATGGTCAGCATGGATGCCTTCCAAGCATTCGACGGGGGTTCGATTCCCCCCGAACGCA	GCGTTCGTGGTGTAATGGTCAGCATGGATGCCTTCCAAGCATTCGACGGGGGTTCGGTTCCCCCCGAACGCA
cel-206|elegans.briggsae	GCGTTCGTGGTGTAATGGTCAGCATGGATGCCTTCCAAGCATTCGACGGGGGTTCGATTCCCCCCGAACGCA	GCGTTCGTGGTGTAATGGTCAGCATGGATGCCTTCCAAGCATTCGACGGGGGTTCGATTCCCCCCGAATGCA
cel-206|elegans.briggsae	GCGTTCGTGGTGTAATGGTCAGCATGGATGCCTTCCAAGCATTCGACGGGGGTTCGATTCCCCCCGAACGCA	GCGTTCGTGGTGTAATGGTCAGCATGGATGCCTTCCAAGCATTGGACGGGGGTTCGATTCCCCCTGAGCGCA
cel-206|elegans.briggsae	GCGTTCGTGGTGTAATGGTCAGCATGGATGCCTTCCAAGCATTCGACGGGGGTTCGATTCCCCCCGAACGCA	GCGTTCGTGGTGTAATGGTCAGCATGGATGCCTTCCAAGCATTCGACGGGGGTTCGATTCCCCCCGAACGC-
cel-206|elegans.briggsae	GCGTTCGTGGTGTAATGGTCAGCATGGATGCCTTCCAAGCATTCGACGGGGGTTCGATTCCCCCCGAACGCA	GCGTTCGTGGTGTAATGGTCAGCATGGATGCCTTCCAAGCATTCGACGGGGGTTCGATTCCCCCCGAACGCA
cel-206|elegans.briggsae	GCGTTCGTGGTGTAATGGTCAGCATGGATGCCTTCCAAGCATTCGACGGGGGTTCGATTCCCCCCGAACGCA	GCGTTCGTGGTGTAATGGTCAGCATGGATGCCTTCCAAGCATTGGACGGGGGTTCGATTCCCCCTGAGCGCA
cel-206|elegans.briggsae	GCGTTCGTGGTGTAATGGTCAGCATGGATGCCTTCCAAGCATTCGACGGGGGTTCGATTCCCCCCCGAACGCA	GCGTTCGTGGTGTAATGGTCAGCATGGATGCCTTCCAAGCATTCGACGGGGGTTCGATT-CCCCCCGAACGCA
cel-206|elegans.briggsae	GCGTTCGTGGTGTAATGGTCAGCATGGATGCCTTCCAAGCATTCGACGGGGGTTCGATTCCCCCCGAACGCA	GCGTTCGTGGTGTAATGGTCAGCATGGATGCCTTCCAAGCATTCGACGGGGGTTCGATTCCCCCCGAACGCA
cel-209|elegans.briggsae	GCCCGGTTAGCTCAGTCGGTAGAGCACCAGACTCTTAATCTGGTTGTCGCGGGTTCGAGCCCCGCATTGGGCT	GCCCGGTTAGCTCAGTCGGTAGAGCACCAGACTCTTAATCTGGTTGTCGCGGGTTCGAGCCCCGCATTGGGCT
cel-209|elegans.briggsae	GCCCGGTTAGCTCAGTCGGTAGAGCACCAGACTCTTAATCTGGTTGTCGCGGGTTCGAGCCCCGCATTGGGCT	--------------------AGAACA-----------------------------------------------
cel-209|elegans.briggsae	GCCCGGTTAGCTCAGTCGGTAGAGCACCAGACTCTTAATCTGGTTGTCGCGGGTTCGAGCCCCGCATTGGGCT	GCCCGGTTAGCTCAGTCGGTAAAGCACCAGACTCTTAATCCGGTTGTCGCGGGTTCGAGTCCCGCATTGA---
cel-209|elegans.briggsae	GCCCGGTTAGCTCAGTCGGTAGAGCACCAGACTCTTAATCTGGTTGTCGCGGGTTCGAGCCCCGCATTGGGCT	-CCCGGTTAGCTCAGTCGGTAGAGCACCAGACTCTTAATCTGGTTGTCGCGGGTTCGAGCCCCGCATTGGGCT
cel-209|elegans.briggsae	GCCCGGTTAGCTCAGTCGGTAGAGCACCAGACTC---------------------------------------------------------------------------------------------------------------------------------------------------------------------------------------------------------------------------------------------------------------------------------TTAATCTGGTTGTCGCGGGTTCGAGCCCCGCATTGGGCT	GCCCGGTTAGCTCAGTCGCTAGAGCACCAGACTCTTAAAGGTGGGGGGACATGAAAAAAATAATGTTCTCGAAATTCCGTTCAAAGATGCCCCTCAAGGAGTTGAACTTGTGAGGGCGTTGATTGAGGGTGCGGCGCCGCTACCGACTGAGCCACGCGGGCAAAGAGAAAGCCGCTGCCCGATTGCATACATAAATGCGAGAACGACAGCTGTACGCAGAGTGACATTAAGCGTTGTACACTGTCACGGTAGAATGCATACTCTAGCTACAAAAAAAACTACGAAAAATCTCCTGTCCCCCCCACCTTTAATCTGGTTGTCGCGGGTTCGAGCCTTGAATTGGGCT
cel-209|elegans.briggsae	GCCCGGTTAGCTCAGTCGGTAGAGCACCAGACTCTTAATCTGGTTGTCGCGGGTTCGAGCCCCGCATTGGGCT	GCCCGGTTAGCTCAGTCGGTAGAGCACCAGACTCTTAATCTGGTTGTCGCGGGTTCGAGCCCCGCATTGGGCT
cel-209|elegans.briggsae	GCCCGGTTAGCTCAGTCGGTAGAGCACCAGACTCTTAATCTGGTTGTCGCGGGTTCGAGCCCCGCATTGGGCT	GCCTGGTTAGCTCAGTCGGTAGAGCACCAGACTCTTAATCTGGTTGTCGCTGGTTCGAGCCCCGCATTGGGCT
cel-209|elegans.briggsae	GCCCGGTTAGCTCAGTCGGTAGAGCACCAGACTCTTAATCTGGTTGTCGCGGGTTCGAGCCCCGCATTGGGCT	GCCCGGTTAGCTCAGTCGGTAGAGCACCAGACTCTTAATCTGGTTGTCGCGGGTTCGAGCCCCGCATTGGGCT
cel-20|elegans.briggsae	TTCCCTGAGACCTCAAGTGTGAGTGTACTATTGATGCTTCACACCTGGGCTCTCCGGGTAC	TTCCCTGAGACCTCAAGTGTGAGCGTTCTGAACATGCTTCACGCCTGGGCTCTCCGGGTAC
cel-210|elegans.briggsae	GCCCGGTTAGCTCAGTCTACCGACTGCACCAGACTCTTAATCTGGTTGTCGTGGGTTCGAGTCCCGCATTGGGCT	--------AGTTCA------------------------AAGTTGGTGATCTTGGGGAGGGGGTGCTATCTA---T
cel-211|elegans.briggsae	GGAGAGATGGCCGAGCGGTCTAAGGCGCTGGTTTAAGGCACCAGTCCCTTCGGGGGCGTGGGTTCGAATCCCACTCTCTTCA	GGAGAGATGGCCGAGCGGTCTAAGGCGCTGGTTTAAGGCACCAGTCCCTTCGGGGGCGTGGGTTCGAATCCCACTCTCTTCA
cel-211|elegans.briggsae	GGAGAGATGGCCGAGCGGTCTAAGGCGCTGGTTTAAGGCACCAGTCCCTTCGGGGGCGTGGGTTCGAATCCCACTCTCTTCA	GGAGAGATGGCCGAGCGGTCCAAGGCGCTGGTTTAAGGCACCAGTCCCTTCGGGGGCGTGGGTTCGAATCCCACTCTCTTCA
cel-211|elegans.briggsae	GGAGAGATGGCCGAGCGGTCTAAGGCGCTGGTTTAAGGCACCAGTCCCTTCGGGGGCGTGGGTTCGAATCCCACTCTCTTCA	GGAGAGATGGCCGAGCGGTCTAAGGCGCTGGTTTAAGGCACCAGTCCCTTCGGGGGCGTGGGTTCGAATCCCACTCTCTTCA
cel-211|elegans.briggsae	GGAGAGATGGCCGAGCGGTCTAAGGCGCTGGTTTAAGGCACCAGTCCCTTCGGGGGCGTGGGTTCGAATCCCACTCTCTTCA	GGAGAGATGGCCGAGCGGTCCAAGGCGCTGGTTTAAGGCACCAGTCCCTTCGGGGGCGTGGGTTCGAATCCCACTCTCTTCA
cel-211|elegans.briggsae	GGAGAGATGGCCGAGCG--------------------GTCTAAGGCGCTGGTTTAAGGCACCAGTCCCTTCGGGGGC-----------------------------------GTGGGTTCGAATCCCACTCTCTTCA	-----AAAGGCTGAGAGTGGCTATCTCTTCAAATTTTATTAAAGGCGCAAGAGCGGAATAGCGTTTCTTATATGAGCTTTTTAAATATTATTTCACTATCATAAAAAAAATTGAGAATTCGAGTTTCGTGACATTCA
cel-212|elegans.briggsae	GCCGTTCTGGCCGAGTGGTCTAAGGCGCTGCGTTCAGGTCGCAGTCCTCTCCGGAGGGCGCAGGTTCGAATCCTGCGGACGGCA	GCCGTTCTGGCCGAGTGGTCTAAGGCGCTGCGTTCAGGTCGCAGTCCTCTCCGGAGGGCGCAGGTTCGAATCCTGCGGACGGCA
cel-212|elegans.briggsae	GCCGTTCTGGCCGAGTGGTCTAAGGCGCTGCGTTCAGGTCGCAGTCCTCTCCGGAGGGCGCAGGTTCGAATCCTGCGGACGGCA	GCTGTTCTGGCCGAGTGGTCTAAGGCGCTGCGTTCAGGTCGCAGTCCTCTCAGGAGGGCGCAGGTTCAAATCCTGCGGACAGCA
cel-212|elegans.briggsae	GCCGTTCTGGCCGAGTGGTCTAAGGCGCTGCGTTCAGGTCGCAGTCCTCTCCGGAGGGCGCAGGTTCGAATCCTGCGGACGGCA	GCCGTTCTGGCCGAGTGGTCTAAGGCGCTGCGTTCAGGTCGCAGTCCTCTCCGGAGGGCGCAGGTTCGAATCCTGCGGACGGCA
cel-214|elegans.briggsae	AGCACGATGGCCGAGTGGTTAAGGCGTTGGACTTAAGTTCCAATGGTGGATAACACCTCGTGGGTTCGAACCCCACTCGTGCTA	AGCACGATGGCCGAGTGGTTAAGGCGTTGGACTTAAGTTCCAATGGTGGATAACACCGCGTGGGTTCGAACCCCACTCGTGCTA
cel-214|elegans.briggsae	AGCACGATGGCCGAGTGGTTAAGGCGTTGGACTTAAGTTCCAATGGTGGATAACACCTCGTGGGTTCGAACCCCACTCGTGCTA	AGCACGATGGCCGAGTGGTTAAGGCGTTGGACTTAAGTTCCAATGGTGGGTAACACCGCGTGGGTTCGAACCCCACTCGTGCTA
cel-216|elegans.briggsae	GGTGAGATGGCCGAGTGGTCTAAGGCGCTGGTTTTAGGCACCAGTCCCTCCGGGGGCGTGGGTTCGAATCCCACTCTCATCA	GGTGAGATGGCCGAGTGGTCTAAGGCGCTGGTTTTAGGCACCAGTCCCTCCGGGGGCGTGGGTTCGAATCCCACTCTCATCA
cel-216|elegans.briggsae	GGTGAGATGGCCGAGTGGTCTAAGGCGCTGGTTTTAGGCACCAGTCCCTCCGGGGGCGTGGGTTCGAATCCCACTCTCATCA	GGTGAGATGGCCGAGTGGTCTAAGGCGCTGGTTTTAGGCACCAGTCCCTCCGGGGGCGTGGGTTCGAACCCCACTCTCATCA
cel-217|elegans.briggsae	GCTTCCGTGGCGCAATAGGCAGCGCGTTCGGCTGTTAACCGAAAGGTTGGTGGTTCGAGCCCACCCGGGAGCG	GCTTCCGTGGCGCAATAGGCAGCGCGTTCGGCTGTTAACCGAAAGGTTGGTGGTTCGAGCCCACCCGGGAGCG
cel-217|elegans.briggsae	GCTTCCGTGGCGCAATAGGCAGCGCGTTCGGCTGTTAACCGAAAGGTTGGTGGTTCGAGCCCACCCGGGAGCG	-------------------------------------------------GTGGTTTGAACTCCCCC-------
cel-217|elegans.briggsae	GCTTCCGTGGCGCAATAGGCAGCGCGTTCGGCTGTTAACCGAAAGGTTGGTGGTTCGAGCCCACCCGGGAGCG	GCTTCCGTGGCGCACTAGGCAGCGCGTTCGGATGTTAACCGAAAGGTTGGTGGTTCGAGCCTACCCGCGAGCG
cel-217|elegans.briggsae	GCTTCCGTGGCGCAATAGGCAGCGCGTTCGGCTGTTAACCGAAAGGTTGGTGGTTCGAGCCCACCCGGGAGCG	GCTTCCGTGGCGCAATAGGCAGCGCGTTCGGCTGTTAACCGAAAGGTTGGTGGTTCGAGCCCACCCGGGAGCG
cel-218|elegans.briggsae	GGCCGAATGGTCTAGTGGTATGATTCTCGCTTTGGGTGCGAGAGGTCCCGGGTTCAATCCCCGGTTCGGCCC	GGCCGAATGGTCTAGTGGTATGATTCTCGCTTTGGGTGCGAGAGGTCCCGGGTTCAATCCCCGGTTCGGCCC
cel-218|elegans.briggsae	GGCCGAATGGTCTAGTGGTATGATTCTCGCTTTGGGTGCGAGAGGTCCCGGGTTCAATCCCCGGTTCGGCCC	AGTCACGTGGTCTTGTGGTAAGATTCTTGGCTTTGACGCGAGAGGTCCCGGGTTCAAT-CCCGCTGTGGC--
cel-218|elegans.briggsae	GGCCGAATGGTCTAGTGGTATGATTCTCGCTTTGGGTGCGAGAGGTCCCGGGTTCAATCCCCGGTTCGGCCC	AGCATCGTAGTGTAGAGGTAAAACGCCAGCTTTTGGTGCGAGAGGTCGCAGGTTCAATCCCCGCTTTGGCTT
cel-218|elegans.briggsae	GGCCGAATGGTCTAGTGGTATGATTCTCGCTTTGGGTGCGAGAGGTCCCGGGTTCAATCCCCGGTTCGGCCC	GGCCGAATGGTCTAGTGGTATGATTCTCGCTTTGGGTGCGAGAGGTCCCGGGTTCAATCCCCGGTTGGGCCC
cel-218|elegans.briggsae	GGCCGAATGGTCTA-----------------------------------------------------------------GTGGTATGATTCTCGCTTTGGGTGCGAGAGGTCCCGGGTTCAATCCCCGGTTCGGCCC	GGCCGAATGGTCTAGTGGTATGATTCTCGCTTTGGGTGCGAGAGGTCCCGGGTTCAATCCCCGGTTCNNNNNNNNNNNNGTGGTATGATTCTCGCTTTGGGTGCGAGAGGTCCCGGGTTCAATCCCCGGTTCGGCCC
cel-218|elegans.briggsae	GGCCGAATGGTCTAGTGGTATGATTCTCGCTTTGGGTGCGAGAGGTCCCGGGTTCAATCCCCGGTTCGGCCC	GGCCGAATGGTCTAGTGGTATGATTCTCGCTTTGGGTGCGAGAGGTCCCGGGTTCAATCCCCGGTTCGGCCC
cel-218|elegans.briggsae	GGCCGAATGGTCTAGTGGTATGATTCTCGCTTTGGGTGCGAGAGGTCCCGGGTTCAATCCCCGGTTCGGCCC	GGCCAAATAGTCTAGTGGTATGATTCTTGCTTTGGGTGCGAGAGGTCCCGGGTTCAATCCCCGGTTTGGCAC
cel-218|elegans.briggsae	GGCCGAATGGTCT-AGTGGTATGATTCTCGCTTTGGGTGCGAGAGG-TCCCGGGTTCAATCCCCGGTTCGGCCC	GGCCGAATGGTCTGAGTGGTATGATTCTCGCTTTGGGTGCGAGAGGATTTCG---------CCTGTTTCAGCCG
cel-219|elegans.briggsae	CCAACGGCCCTCTTTAGGGCCACAAA	CCAACGGCCCTCTTTAGGGCCACAAA
cel-219|elegans.briggsae	CCAACGGCCCTCTTTAGGGCCACAAA	CCAACGGCCCTCTTTAGGGCCACAAT
cel-219|elegans.briggsae	CCAACGGCCCTCTTTAGGGCCACAAA	CCAACGGCCCTCTTTAGGGCCACAAA
cel-220|elegans.briggsae	GAGGCAGCTTTGTGACGACCTTTGGCTAAACTCCATCGTGAGCGCCTCTGGTCTGATGCGCCTC	AGGGCAGCTTTGTGACGACTCTGGGCTAAACTCCATCGTGAGCGCCTTTGGTCTGATGCGCTCT
cel-24|elegans.briggsae	TGTCCGTTGATGACAACATACATACACCATTACGATCTCTGAAGACTTCGTGCTGATCATGTATCCATGCAACACCAACTGAGGACA	TGTCCTGTGATGACAACATACATACACCATTACGATCTCTGAAGACTTCGTGCTGATCATGTATCCATGCAACACCAACTGAGGGCA
cel-25|elegans.briggsae	GGTTTTAACCCAGTTACTCAAGGTACGCTGGAGTTCTGACCTTTCGAAAGAGAGTGTCAAACAACTT-TAATTTTTGGAAAAGCTTCGCTGGGGTTATCCGGCGAAGCAAA	GGTTTTAACCCAGTTACTCAAGGTACGCTGGAGTTCCGACCTTTCGCAAGAAAGTGTTGAACAAATCATAATTTTTGG-AACGCTCTGCTGGGGTTATCCGGCAGGGCAAA
cel-26|elegans.briggsae	ATTTCTAGATGATGGAAGAGCAGTGAAAGATCTTTGAAGAGCCGAATGTTCAGAATCAACAGATACCAATGAAGCATCTGTATCTCCTGACGAGAAAT	ATTTCTGGAAGATGGAAGAGCAGTGAACGATCTTTGAAGAGCTGAATGCTCAGAGTCAACAGAAACCAGAGCAGCATCAGTGTCTCCAGATGAGAAAT
cel-27|elegans.briggsae	GGTTTTAACCCAGTTACTCAAGGTACGCTGGAGTTCTGACCTTTCGAAAGAGAGTGTCAAACAACTT-TAACTTTTGGAACCGCTCTGCTGGGGTTATCCGGTAGAGCAAA	GGTTTTAACCCAGTTACTCAAGGTACGCTGGAGTTCCGACCTTTCGCAAGAAAGTGTTGAACAAATCATAATTTTTGGAA-CGCTCTGCTGGGGTTATCCGGCAGGGCAAA
cel-28|elegans.briggsae	GGTTTTAACCCAGTTACTCAAGGTACGCTGGAGTTCTGACCTTTCGAAAGAGAGTGTCAAACAACTT-TAATTTTTGGAACTGCTCTACTGGGGTTATCCGGTAGAGCAAA	GGTTTTAACCCAGTTACTCAAGGTACGCTGGAGTTCCGACCTTTCGCAAGAAAGTGTTGAACAAATCATAATTTTTGGAAC-GCTCTGCTGGGGTTATCCGGCAGGGCAAA
cel-31|elegans.briggsae	GTCGACGAGACGCCGAGTCTCCC-TTACTGCAAAAATGAGAGGGGAGCGAGGTG---GTCTACGTCTCTGTGGCACCTAACACTATTTCG---------GGGACGCGTCGCCAAGCGGTGGTGGTGCCAGCCTCACGGAAAGGCTTGCGGGGCGCCGCGCTCGTGTCCCTCCGTGCTCTGCTGCGTGTGCC----TTCCGCTTCTCGTCTGTCCTCTCTCTCAGTGCGCGGGG--GGACCGCGGC-----AAAAAAGAATAACGACGAAGCGACCGAAT	GATGAAGAGACGCAGTGTTTCCCAGTACTGCAA---------GGGACCGAGGCGTTTGACTGCGTCTCTGCGTAGCGCCATTCTCTCTCGTCGCGGCGATGGACGCGTCGCCAAGCGGTGGTGGTGCCAGCCTCACGGAAAGGCTTGCGGGGCGCCGCGCTCGTGTCCCTTCGTGCTCC-CTGCGTGTGCCTGCTTTCCGCTTC---TCTGTCCTCTCTCCCAGTGCGCGGTGAAGGACCGCGGCAGCAAAAAAAAGAATAACGACGAAGCGGCCGAAT
cel-32|elegans.briggsae	CTGACATAAAAATTCAAAAAATCACACCTATAAAATTGCAACACGGAATCGGAAAAC---CGAAATTGATAATGGA------ACTTTTGGAGAAAATAAAAGAAAAAATATTTAAATTCACAAATGGAAAATGAACCAACCAGTTTAATGAGCAAAACCACACAACATCCAAAAAGAATTGAAATATCTCCTCTTGCATGTGCCTTATGATGAGCATCTAATCTTTCATTTGCAATTGTTATCGAAAAAGCATACAACTGAAAA	CTGTCAACGGAGCCCAAAAAATCACACCTATAAAAT---------GACCCTGTAAGTGTGCCGAGTTGATAACGGAGTCATGATTTTTGAA-----------------------AATTTAGAGA---------AACATACCAATTTGATGAAAAGAACGACACAACATCCGAATAAAATGGAAATGTCTCCTCTGGCATGTGCTTTGTGATGAGCATCAAGACGTTCGTTAGCGATGGTTGTGGAGAAGGCGTACAACTGAAA-
cel-33|elegans.briggsae	TGGGAATGATGACCTTCTG-TGTAGGAATCTCAATGAGTGACTGTGACATAAAAATGCAGTAAATTCACTGACCCCA	TGGGAATGATGACTTTCTGTTGTAGGAATCTCAATGAGCGACTGTGATATAAAAATGCAGTAATCTCACTGACCCCA
cel-34|elegans.briggsae	GGTTTTAACCA-GTTAACTAAGGTTAACATTAATTTCGACCATTCGAAAGATTGTGTTGAATAACAATAATTTTTGGAACAGTTTCTTCGGGGATATCCGATGAAGCAAA	GGTTTTTACCCTGATAACCAAGGTAAATATTG--TTCGACCTGTCGAGAGATTGTGTTGAAAAACAATAATTTTTGTAACAGCTTCTTCGGGG-TATCCGTCGAGGCGAA
cel-35|elegans.briggsae	AGCTTTGCGCTGGGGCGATAACGTGACCAATGAGGCTTTGCCGAGGTGCGTTTATTGCTGGTTGAAAACTTTTCCCAATTGCCCGCGATGTCCCCTGAAACATGGGTGGCATACGCAATTTTTGAACGCCTCTAGGAGGCAGAA	AGCTTTGCGCTGGGGCGATAACGTGACCAATGAGGCTTTGCCGAGGTGCGTTTATTGCTGGTTGAAAACTTTTCCCAATTGCCCGCGATGTCCCCTGAAACATGGGTGACATACGCAATTTTTGAACGCCTCTAGGAGGCAGCA
cel-35|elegans.briggsae	AGCTTTGCGCTGGGGCGATAACGTGACCAATGAGGCTTTGCCGAGGTGCGTTTATTGCTGGTTGAAAACTTTTCCCAATTGCCCGCGATGTCCCCTGAAACATGGGTGGCATACGCAATTTTTGAACGCCTCTAGGAGGCAGAA	AGCTTTGCGCTGGGGCGATAACGTGACCAATGAGGCTTTGCCGAGGTGCGTTTATTGCTGGTTGAAAACTTTTCCCAATTGCCCGCGATGTCCCCTGAAACATGGGTGACATACGCAATTTTTGAACGCCTCTAGGAGGCAGAA
cel-36|elegans.briggsae	GTTCTTCCGAGAACATATACTAAAATTGGAACAATACAGAGAAGATTAGCATGGCCCCTGCGCAAGGATGACACGCAAATTCGTGAAGCGTTCCAAATTTTT	GTTCTTCCGAGAACATATACTAAAATTGGAACAATACAGAGAAGATTAGCATGGCCCCTGCGCAAGGATGACACGCGAATTCGTGAAGCGTTCCAAATTTTT
cel-36|elegans.briggsae	GTTCTTCCGAGAACATATACTAAAATTGGAACAATACAGAGAAGATTAGCATGGCCCCTGCGCAAGGATGACACGCAAATTCGTGAAGCGTTCCAAATTTTT	GTTCTTCCGAGAACATATACTAAAATTGGAACAATA-AGAGAAGATTAGCATGGCCCCTGCGCAAGGATGACACGCAAATTCGTGAAGCGTTCCAAATTTTT
cel-36|elegans.briggsae	GTTCTTCCGAGAACATATACTAAAATTGGAACAATACAGAGAAGATTAGCATGGCCCCTGCGCAAGGATGACACGCAAATTCGTGAAGCGTTCCAAATTTTT	GTTCTTCCGAGAACATATACTAAAATTGGAACAATACAGAGAAGATTAGCATGGCCCCTGCGCAAGGATGACACGCAAATTCGTGAAGCGTTCCAAATTTTT
cel-36|elegans.briggsae	GTTCTTCCGAGAACATATACTAAAATTGGAACAATACAGAGAAGATTAGCATGGCCCCTGCGCAAGGATGACACGCAAATTCGTGAAGCGTTCCAAATTTTT	GTTCTTCCGAGAACATATACTAAAATTGGAACAATACAGAGAAGATTAGCATGGCCCCTGCGCAAGGATGACACGCGAATTCGTGAAGCGTTCCAAATTTTT
cel-36|elegans.briggsae	GTTCTTCCGAGAACATATACTAAAATTGGAACAATACAGAGAAGATTAGCATGGCCCCTGCGCAAGGATGACACGCAAATTCGTGAAGCGTTCCAAATTTTT	GTTCTTCCGAGAACATATACTAAAATTGGAACAATA-AGAGAAGATTAGCATGGCCCCTGCGCAAGGATGACACGCAAATTCGTGAAGCGTTCCAAATTTTT
cel-36|elegans.briggsae	GTTCTTCCGAGAACATATACTAAAATTGGAACAATACAGAGAAGATTAGCATGGCCCCTGCGCAAGGATGACACGCAAATTCGTGAAGCGTTCCAAATTTTT	GTTCTTCCGAGAACATATACTAAAATTGGAACAATACAGAGAAGATTAGCATGGCCCCTGCGCAAGGATGACACGCAAATTCGTGAAGCGTTCCAAATTTTT
cel-36|elegans.briggsae	GTTCTTCCGAGAACATATACTAAAATTGGAACAATACAGAGAAGATTAGCATGGCCCCTGCGCAAGGATGACACGCAAATTCGTGAAGCGTTCCAAATTTTT	GTTCTTCCGAGAACATATACTAAAATTGGAACAATA-AGAGAAGATTAGCATGGCCCCTGCGCAAGGATGACACGCAAATTCGTGAAGCGTTCCAAATTTTT
cel-36|elegans.briggsae	GTTCTTCCGAGAACATATACTAAAATTGGAACAATACAGAGAAGATTAGCATGGCCCCTGCGCAAGGATGACACGCAAATTCGTGAAGCGTTCCAAATTTTT	GTTCTTCCGAGAACATATACTAAAATTGGAACAATACAGAGAAGATTAGCATGGCCCCTGCGCAAGGATGACACGCAAATTCGTGAAGCGTTCCAAATTTTT
cel-37|elegans.briggsae	ACAACAACCGAACCCAACGGCCCTCTTTAGGGCCACACATG-ACAAA	ATCCCAACCGAACCCAACGGCCCTCTTTAGGGCCACAAATATATAGA
cel-37|elegans.briggsae	ACAACATCCAAGGAATCACGAAGCCAGCCATTCGCCGTCTAGCAAGAAGAGGAGGAGTCAAACGTATCTCTGGATTGATCTACGAAGAAACTCGTGGAGTTCTCAAGGTGTTCCTTGAGAACGTTATCCGAGACGCCGTCACTTACTGCGAGCACGCCAAGAGGAAGACCGTCACAGCCATGGACGTTGTCTATGCTCTGAAGAGACAAGGAAGAACCCTGTACGGATTCGGAGGATAATTTCAATTGTCCTCCCGCTTCCATGCAACAACCACCGAACCCAACGGCCCTCTTTAGGGCCACAAA	ATAACATCCAAGGTATCACCAAGCCAGCCATCCGCCGTCTCGCCAGAAGAGGAGGTGTCAAGCGTATATCCGGACTCATCTACGAGGAAACCCGTGGAGTTCTCAAGGTGTTCCTTGAGAACGTGATCCGTGATGCCGTCACCTACTGCGAGCACGCCAAGAGAAAGACTGTCACCGCCATGGACGTCGTCTACGCCTTGAAGCGCCAAGGAAGAACCCTCTACGGATTCGGAGGATAATTTT-ATTATCTTCTCGTTTCCC--CAACAATTACCGAACCCAACGGCCCTCTTTAGGGCCACATA
cel-37|elegans.briggsae	ACAACAAACGCTCAACGATCTCATCCCGCGAAATTCAAACCGCTGTCCGTTTGATTCTCCCAGGAGAACTTGCCAAGCACGCCGTGTCTGAGGGAACCAAGGCCGTCACCAAGTACACTTCCAGCAAGTAAGCCATTAGGCTGAAAACTACCCC-ACCGAACCCAACGGCCCTCTTTAGGGCCACAAA	ACAACAAGAGATCGACCATCTCATCCCGCGAAATTCAAACCGCTGTTCGTTTGATCCTTCCAGGAGAGCTCGCCAAGCACGCCGTGTCTGAGGGAACCAAGGCTGTTACCAAGTACACCTCCAGCAAGTAAGCTATCCAGCTGAAAGCAATCCCAACCGAACCCAACGGCCCTCTTTAGGGCCACAAA
cel-37|elegans.briggsae	ACAACAAGAAGACCCGTATCGCCCCAAGACATCTTCAACTCGCTGTCCGCAACGACGAGGAGCTCAACAAGCTTTTGGCCGGAGTGACCATCGCCCAAGGAGGAGTTCTTCCAAACATCCAAGCCGTTCTTCTCCCAAAGAAGACTGGAGGAGATAAGGAGTAAGAACTTTCTTCTTTAAACAAACCC----ACCGAACCCAACGGCCCTCTTTAGGGCCACAAA	ACAACAAGAAGACCAGAATTGCCCCAAGACATCTTCAACTTGCCGTCCGTAACGACGAGGAATTAAACAAGCTGTTGGCTGGAGTCACCATCGCCCAAGGAGGAGTTCTTCCAAACATCCAAGCTGTTCTTCTCCCAAAGAAGACTGGAGGAGACAAGGAATAAGAACGGACTCTTTGATCC---CCCATATACCGAACCCAACGGCCCTCTTTAGGGCCACAAA
cel-37|elegans.briggsae	ACAACAAGAAGACCCGTATCGCCCCAAGACATCTTCAACTCGCTGTCCGCAACGACGAGGAGCTCAACAAGCTTTTGGCCGGAGTGACCATCGCCCAAGGAGGAGTTCTTCCAAACATCCAAGCCGTTCTTCTCCCAAAGAAGACTGGAGGAGATAAGGAGTAAGAACTTTCTTCTTTAAACAAACCCACCGAACCCAACGGCCCTCTTTAGGGCCACAAA	ACAACAAGAAGACCAGAATTGCCCCAAGACATCTTCAACTTGCCGTCCGTAACGACGAAGAATTGAACAAGCTATTGGCTGGAGTCACCATCGCCCAAGGAGGAGTTCTTCCAAACATCCAAGCTGTTCTTCTCCCAAAGAAGACTGGAGGAGACAAGGAATAAGAACTGACTCTTTGATCCACATCTACCGAACCCAACGGCCCTCTTTAGGGCCACAAA
cel-37|elegans.briggsae	ACAACAAGAAGACCAGAATTGCCCCAAGACATCTCCAACTTGCCGTCCGTAACGACGAGGAGTTGAACAAACTGTTGGCTGGAGTGACCATCGCCCAAGGAGGAGTTCTTCCAAATATCCAAGCTGTTCTTCTTCCAAAGAAGACTGGAGGAGACAAGGAATAGA---TGCCTTCTTAAAACAT-TTTACCGAACCCAACGGCCCTCTTTAGGGCCACAAA	ACAACAAGAAGACCAGAATTGCCCCAAGACATCTTCAACTTGCCGTCCGTAACGACGAGGAATTGAACAAGCTGTTGGCTGGAGTCACCATCGCCCAAGGAGGAGTTCTTCCAAACATCCAAGCTGTTCTTCTCCCAAAGAAGACTGGAGGAGACAAGGAATAAGAACTGACTCTTTGATCCACATCTACCGAACCCAACGGCCCTCTTTAGGGCCACAAA
cel-37|elegans.briggsae	ACAACAAGAAGACCAGAATTGCCCCAAGACATCTCCAACTTGCCGTCCGTAACGACGAGGAGTTGAACAAACTGTTGGCTGGAGTGACCATCGCCCAAGGAGGAGTTCTTCCAAATATCCAAGCTGTTCTTCTTCCAAAGAAGACTGGAGGAGACAAGGAATAGA---TGCCTTCTTAAAACAT-TTTACCGAACCCAACGGCCCTCTTTAGGGCCACAAA	ACAACAAGAAGACCAGAATTGCCCCAAGACATCTTCAACTTGCCGTCCGTAACGACGAAGAATTGAACAAGCTATTGGCTGGAGTCACCATCGCCCAAGGAGGAGTTCTTCCAAACATCCAAGCTGTTCTTCTCCCAAAGAAGACTGGAGGAGACAAGGAATAAGAACTGACTCTTTGATCCACATCTACCGAACCCAACGGCCCTCTTTAGGGCCACAAA
cel-38|elegans.briggsae	ACCGAACCCAACGGCCCTCTTTAGGGCCACAAAT	ACCGAACCCAACGGCCCTCTTTAGGGCCACAAAT
cel-38|elegans.briggsae	ACCGAACCCAACGGCCCTCTTTAGGGCCACAAAT	ACCGAACCCAACGGCCCTCTTTAGGGCCACAAAC
cel-38|elegans.briggsae	ACCGAACCCAACGGCCCTCTTTAGGGCCACAAAT	ACCGAACCCAACGGCCCTCTTTAGGGCCACAAAT
cel-38|elegans.briggsae	ACCGAACCCAACGGCCCTCTTTAGGGCCACAAAT	ACCGAACCCAACGGCCCTCTTTAGGGCCACAAAA
cel-38|elegans.briggsae	ACCGAACCCAACGGCCCTCTTTAGGGCCACAAAT	ACCGAACCCAACGGCCCTCTTTAGGGCCACAAAT
cel-38|elegans.briggsae	ACCGAACCCAACGGCCCTCTTTAGGGCCACAAAT	ACCGAACCCAACGGCCCTCTTTAGGGCCACAATT
cel-38|elegans.briggsae	ACCGAACCCAACGGCCCTCTTTAGGGCCACAAAT	ACCGAACCCAACGGCCCTCTTTAGGGCCACAAAC
cel-38|elegans.briggsae	ACCGAACCCAACGGCCCTCTTTAGGGCCACAAAT	ACCGAACCCAACGGCCCTCTTTAGGGCCACAAAT
cel-38|elegans.briggsae	ACCGAACCCAACGGCCCTCTTTAGGGCCACAAAT	ACCGAACCCAACGGCCCTCTTTAGGGCCACATAT
cel-38|elegans.briggsae	ACCGAACCCAACGGCCCTCTTTAGGGCCACAAAT	ACCGAACCCAACGGCCCTCTTTAGGGCCACAAAT
cel-38|elegans.briggsae	ACCGAACCCAACGGCCCTCTTTAGGGCCACAAAT	ACCGAACCCAACGGCCCTCTTTAGGGCCACAAAA
cel-38|elegans.briggsae	ACCGAACCCAACGGCCCTCTTTAGGGCCACAAAT	ACCGAACCCAACGGCCCTCTTTAGGGCCACAAAC
cel-38|elegans.briggsae	ACCGAACCCAACGGCCCTCTTTAGGGCCACAAAT	ACCGAACCCAACGGCCCTCTTTAGGGCCACAATT
cel-38|elegans.briggsae	ACCGAACCCAACGGCCCTCTTTAGGGCCACAAAT	ACCGAACCCAACGGCCCTCTTTAGGGCCACAAAT
cel-38|elegans.briggsae	ACCGAACCCAACGGCCCTCTTTAGGGCCACAAAT	ACCGAACCCAACGGCCCTCTTTAGGGCCACAAAC
cel-38|elegans.briggsae	ACCGAACCCAACGGCCCTCTTTAGGGCCACAAAT	ACCGAACCCAACGGCCCTCTTTAGGGCCACAATT
cel-38|elegans.briggsae	ACCGAACCCAACGGCCCTCTTTAGGGCCACAAAT	ACCGAACCCAACGGCCCTCTTTAGGGCCACAAAT
cel-38|elegans.briggsae	ACCGAACCCAACGGCCCTCTTTAGGGCCACAAAT	ACCGAACCCAACGGCCCTCTTTAGGGCCACAACT
cel-38|elegans.briggsae	ACCGAACCCAACGGCCCTCTTTAGGGCCACAAAT	ACCGAACCCAACGGCCCTCTTTAGGGCCACAAAT
cel-3|elegans.briggsae	AAAAAGTCAATGATGTTTTTTCAAGACGGGACCGACTGGTGAATGATGCATAAATGAAATGCTGAGACTTTTT	AATAAGTCTATGATGTTTTTTCAAGACGGGACCGACTTGTGAATGATGCATAACAGAATTGCTGAGACTTTTT
cel-41|elegans.briggsae	AAACTTACCTGGCTGGGGGTTATTTCGCGATCACAAAGGCGGAATCCCCATGGTTAGGCCTACCCATTGCACTTTTGGTGCGGGCTGACCTGTGTGGCAGTCTCGAGTTGAGATTCGCCAACAGCTTAATTTTTGCGTATCGGGGCTGCGTGCGCGCGGCCCTGAA	AAACTTACCTGGCTGGGGGC-ATTCCGCGATCATGAAGGCGGCATCTCCATGGCGAGGCCTATCCATTGCACTTTTGG-ATGGGCTGACCTGTGTGGCAGTCTCGAGTTGAGATTCGCCAACAGCTCAATTTTTGCGTAACGGGGCTGCGTTCGCGCGGCCCTGGA
cel-42|elegans.briggsae	ATCGCTTCTTCGGCTTATTAGCTAAGATCAAAGTGTAGTATCTGTTCTTATCGTATTAACCTACGGTATACACTCGAATGAGTGTAATAAAGGTTATATGATTTTTGGAACCTAGGGAAGACTCGGGGCTTGCTCCGACTTCCCAAGGGTCGTCCTGGCGTTGCACTGCTGCCGGGCTCGGCCCAGT	ATCGCTTCTTCGGCTTATTAGCTAAGATCAAAGTGTAGTATCTGTTCTTATCGTATTAACCTACGGTATACACTCGAATGAGTGTAATAAAGGTTATATGATTTTTGGAACCTAGGAAAGACTCGGGGCTTGCTCCGACTTTCCAAGGGTCGTCCTGGCGTTGCACTGCTGCCGGGCTCGGCCCAGT
cel-42|elegans.briggsae	ATCGCTTCTTCGGCTTATTAGCTAAGATCAAAGTGTAGTATCTGTTCTTATCGTATTAACCTACGGTATACACTCGAATGAGTGTAATAAAGGTTATATGATTTTTGGAACCTAGGGAAGACTCGGGGCTTGCTCCGACTTCCCAAGGGTCGTCCTGGCGTTGCACTGCTGCCGGGCTCGGCCCAGT	ATCGCTTCTTCGGCTTATTAGCTAAGATCAAAGTGTAGTATCTGTTCTTATCGTATTAACCTACGGTATACACTCGAATGAGTGTAATAAAGGTTATATGATTTTTGGAACCTAGGAAAGACTCGGGGCTTGCTCCGACTTTCCAAGGGTCGTCCTGGCGTTGCACTGCTGCCGGGCTCGGCCTAGT
cel-42|elegans.briggsae	ATCGCTTCTTCGGCTTATTAGCTAAGATCAAAGTGTAGTATCTGTTCTTATCGTATTAACCTACGGTATACACTCGAATGAGTGTAATAAAGGTTATATGATTTTTGGAACCTAGGGAAGACTCGGGGCTTGCTCCGACTTCCCAAGGGTCGTCCTGGCGTTGCACTGCTGCCGGGCTCGGCCCAGT	ATCGCTTCTTCGGCTTATTAGCTAAGATCAAAGTGTAGTATCTGTTCTTATCGTATTAACCTACGGTATACACTCGAATGAGTGTAATAAAGGTTATATGATTTTTGGAACCTAGGAAAGACTCGGGGCTTGCTCCGACTTTCCAAGGGTCGTCCTGGCGTTGCACTGCTGCCGGGCTCGGCCCAGT
cel-42|elegans.briggsae	ATCGCTTCTTCGGCTTATTAGCTAAGATCAAAGTGTAGTATCTGTTCTTATCGTATTAACCTACGGTATACACTCGAATGAGTGTAATAAAGGTTATATGATTTTTGGAACCTAGGGAAGACTCGGGGCTTGCTCCGACTTCCCAAGGGTCGTCCTGGCGTTGCACTGCTGCCGGGCTCGGCCCAGT	ATCGCTTCTTCGGCTTATTAGCTAAGATCAAAGTGTAGTATCTGTTCTTATCGTATTAACCTACGGTATACACTCGAATGAGTGTAATTAAGGTTATATGATTTTTGGAACCTAGGAAAGACTCGGGGCTTGCTCCGACTTTCCAAGGGTCGTCCCGGCGTTGCACTGCTGCCGGGCTCGGCCCAGT
cel-42|elegans.briggsae	ATCGCTTCTTCGGCTTATTAGCTAAGATCAAAGTGTAGTATCTGTTCTTATCGTATTAACCTACGGTATACACTCGAATGAGTGTAATAAAGGTTATATGATTTTTGGAACCTAGGGAAGACTCGGGGCTTGCTCCGACTTCCCAAGGGTCGTCCTGGCGTTGCACTGCTGCCGGGCTCGGCCCAGT	ATCGCTTCTTCGGCTTATTAGCTAAGATCAAAGTGTAGTATCTGTTCTTATCGTATTAACCTACGGTATACACTCGAATGAGTGTAATAAAGGTTATATGATTTTTGGAACCTAGGAAAGACTCGGGGCTTGCTCCGACTTTCCAAGGGTCGTCCTGGCGTTGCACTGCTGCCGGGCTCGGCCCAGT
cel-42|elegans.briggsae	ATCGCTTCTTCGGCTTATTAGCTAAGATCAAAGTGTAGTATCTGTTCTTATCGTATTAACCTACGGTATACACTCGAATGAGTGTAATAAAGGTTATATGATTTTTGGAACCTAGGGAAGACTCGGGGCTTGCTCCGACTTCCCAAGGGTCGTCCTGGCGTTGCACTGCTGCCGGGCTCGGCCCAGT	ATCGCTTCTTCGGCTTATTAGCTAAGATCAAAGTGTAGTATCTGTTCTTATCGTATTAACCTACGGTATACACTCGAATGAGTGTAATTAAGGTTATATGATTTTTGGAACCTAGGAAAGACTCGGGGCTTGCTCCGACTTTCCAAGGGTCGTCCCGGCGTTGCACTGCTGCCGGGCTCGGCCCAGT
cel-49|elegans.briggsae	ATCGCTTCTTCGGCTTATTAGCTAAGATCAAAGTGTAGTATCTGTTCTTATCGTATTAACCTACGGTATACACTCGAATGAGTGTAATAAAGGTTATATGATTTTTGGATCCTAGGAAAGACTCGGGGCTTGCTCCGACTTTCCGCGGGTCGTACTGGCGTTGCACTGCTGCCGGGCTCGGCCCAGT	ATCGCTTCTTCGGCTTATTAGCTAAGATCAAAGTGTAGTATCTGTTCTTATCGTATTAACCTACGGTATACACTCGAATGAGTGTAATAAAGGTTATATGATTTTTGGAACCTAGGAAAGACTCGGGGCTTGCTCCGACTTTCCAAGGGTCGTCCCGGCGTTGCACTGCTGCCGGGCTCGGCCCAGT
cel-4|elegans.briggsae	GAGGAGTTGATGAGAACTCTAATCCATTCTCTGAGCGAGAAGGATGGCCGAAGCGGGTTCGCATTTGAGGCATTAAGGTAGACGACAGAGTTCTTCTGGAAACTACTGCCTCGCGCTGACGTC	GAGGAGTTGATGAGAACTCTAATCCATTCTCTGAGCGAGAAGGATGGCCAAAGCGGGTTCGCATTGAAGGC-TTAAGGTAGACGAAAGAGTTCTTCTGACGACTACTGCCTTGCGCTGAAGCC
cel-50|elegans.briggsae	ATCGCTTCTTCGGCTTATTAGCTAAGATCAAAGTGTAGTATCTGTTCTTATCGTATTAACCTACGGTATACACTCGAATGAGTGTAATAAAGGTTATATGATTTTTGGAACCCAGGGAAGACTCGGGGCTTGCTCCGACTTCCCAAGGGTCGTCCTGGCGTTGCACTGCTGCCGGGCTCGGCCCAGT	ATCGCTTCTTCGGCTTATTAGCTAAGATCAAAGTGTAGTATCTGTTCTTATCGTATTAACCTACGGTATACACTCGAATGAGTGTAATAAAGGTTATATGATTTTTGGAACCTAGGAAAGACTCGGGGCTTGCTCCGACTTTCCAAGGGTCGTCCTGGCGTTGCACTGCTGCCGGGCTCGGCCCAGT
cel-51|elegans.briggsae	ATCGCTTCTTCGGCTTATTAGCTAAGATCAAAGTGTAGTATCTGTTCTTATCGTATTAACCTACGGTATACACTCGAATGAGTGTAATAAAGGTTATATGATTTTTGGAAACTAGGGAAGACTCGGGGCTTGCTCCGTCTTTCCAAGGGTCGTCCCGGCGTTGCACTGCTGCCGGGCTCGGCCCAGT	ATCGCTTCTTCGGCTTATTAGCTAAGATCAAAGTGTAGTATCTGTTCTTATCGTATTAACCTACGGTATACACTCGAATGAGTGTAATAAAGGTTATATGATTTTTGGAACCTAGGAAAGACTCGGGGCTTGCTCCGACTTTCCAAGGGTCGTCCTGGCGTTGCACTGCTGCCGGGCTCGGCCCAGT
cel-55|elegans.briggsae	AACTCTGGTTCCTCTGCATTTAACCGTGAAAATCTTTCGCCTTTTACTAAAGATTTCCGTGCAAAGGAGCATTTACTGAGTATTACATACAATTTTTGGAGACTCCTTGAGAAAGCGGGTCA	AACTCTGGTTCCTCTGCATTTGACCGTGAAAATCTTTCGCCTTTTACTAAAGATTTCCGTGCAAAGGAGCGAATTCTGAGTATTATTACCAATTTTTGGAGTCCCCTCGCAAGAGCGGGACA
cel-5|elegans.briggsae	CGGCTGTGATGATTTCCTA-TTGCCGTTTACCCGTCTGAGGAAAACCGTGCTTGATACAACTTGGAAA---AGGCTGAGCCG	CGGCTGTGATGATTTCCTACTTGCCGTTTACCCGTCTGAGGAAAACCGTGCTTGACG-ATTTTGGAAAATTAGGCTGAGCCA
cel-62|elegans.briggsae	AACTCTGGTTCCTCTGCATTTAACCGTGAAAATCTTTCGCCTTTTACTAAAGATTTCCGTGCAAAGGAGCATACATTGAGTATTATATACAATTTTTGGAGTCCCCTCGAAAGAGCGGGACA	AACTCTGGTTCCTCTGCATTTGACCGTGAAAATCTTTCGCCTTTTACTAAAGATTTCCGTGCAAAGGAGCAAACTTTGAGTATTATTACCAATTTTTGGAGTCCCCTCGAAAGAGCGGGACA
cel-63|elegans.briggsae	TCCGGTGAGGTAGTAGGTTGTATAGTTTGGAATATTACCACCGGTGAACTATGCAATTTTCTACCTTACCGGA	TACGGTGAGGTAGTAGGTTGTATAGTTTAGAATATTACTCTCGGTGAACTATGCAAGTTTCTACCTCACCGAA
cel-64|elegans.briggsae	AGCTTTGCGCTGGGGCGATAACGTGACCAATGAGGCTTTGCCGAGGTGCGTTTATTGCTGGTTGAAAACTTTTCCCAATTGCCCGCGATGTCCCCTGAAACATGGGTGGCATACGCAATTTTTGAACGCCTCCAGGAGGCAGAA	AGCTTTGCGCTGGGGCGATAACGTGACCAATGAGGCTTTGCCGAGGTGCGTTTATTGCTGGTTGAAAACTTTTCCCAATTGCCCGCGATGTCCCCTGAAACATGGGTGACATACGCAATTTTTGAACGCCTCTAGGAGGCAGCA
cel-66|elegans.briggsae	AGCTTTGCGCTGGGGCGATAACGTGACCAATGAGGCTTTGCCGAGGTGCGTTTATTGCTGGTTGAAAACTTTTCCCAATTGCCCGCGATGTCCCCTGAAACATGGGTGGCATACGCAATTTTTGAAAGCCTCTAGGAGGCAGAA	AGCTTTGCGCTGGGGCGATAACGTGACCAATGAGGCTTTGCCGAGGTGCGTTTATTGCTGGTTGAAAACTTTTCCCAATTGCCCGCGATGTCCCCTGAAACATGGGTGACATACGCAATTTTTGAACGCCTCTAGGAGGCAGCA
cel-67|elegans.briggsae	TGGCAGTGATGATCACAAATCCGTGTTTCTGACAAGCGATTGACGATAGAAAACCGGCTGAGCCA	TGGCAGTGATGATCACAAATCCGTGTTTCTGACAAGCGTTTGACGATAGAAAACCGGCTGAGCCA
cel-71|elegans.briggsae	AAACTTACCTGGCTGGGGGTTATTTCGTGATCATGAAGACGGAATCCCCATGGTGAGGCCTACCCATTGCACTTTTGGGCGGGCTGACCCGTGTGGCAGTCTCGAGTTGAGATTCGCCAACAGCTTAATTTTTGCGTATCGGGGCTGCGTGCGCGCGGCCCTGAA	AAACTTACCTGGCTGGGGGTT-TTCCGCGATCATGAAGGCGGAATCCCCATGGCGAGGCCTGTCCATTGCACTTTTG-------------------------------GAGATTCGCCAACAGCTCAGTTTTTGCGTAACGCGACTGCGTGCGCGCGGTCCTGGA
cel-81|elegans.briggsae	ATGGGC---------AACGAATACTACTACTTGTTCAAGAGTAACTTCATTTTTCAAAATTTCAAACGTCAAATAATTTCAGTTGTTCTGATTGGAAACCCAGGCGTCGGAAAGTCGAATCTTCTGTCTCGTTTCACACGAAATGAATTCAACTTGAAATCAAAACCGACAATCGGAGTAGAATTCGCAACGAAAATCATCTCGGTGAGTCAA------ACTCACAAATTCATTGAATAGTTTATT--TTATAGGTAGAAGGCAAGGCAGTG	ATGGGCTCTCGTGACGACGAATACGACTACTTGTTCAA------------------------------------------AGTTGTTCTGATCGGAGATTCAGGGGTTGGAAAATCTAATCTTCTCTCGCGCTTCACCAGAAATGAGTTTAATTTGGAATCCAAGTCAACGATCGGAGTCGAATTCGCCACGAGAAGCATCTCGGTATGTTGAGTTGTTACTCGC---TTTATAAAAAATGTTCTTATTTTTAGGTGGAGGGCAAGACAGTT
cel-83|elegans.briggsae	TACACTGTGGATCCGGTGAGGTAGTAGGTTGTATAGTTTGGAATATTACCACCGGTGAACTATGCAATTTTCTACCTTACCGGAGACAGAACTCTTCGA	TACACTG-GGGTACGGTGAGGTAGTAGGTTGTATAGTTTAGAATATTACTCTCGGTGAACTATGCAAGTTTCTACCTCACCGAATACCAGGTTCTC---
cel-84|elegans.briggsae	ATGCTTCCGGCCTGTTCCCTGAGACCTCAAGTGTGAGTGTACTATTGATGCTTCACACCTGGGCTCTCCGGGTACCAGGACGGTTTGAGCAGAT	ATGCTTTCGGCCTGTTCCCTGAGACCTCAAGTGTGAGCGTTCTGAACATGCTTCACGCCTGGGCTCTCCGGGTACCAGGACGGTCTGAGCAGAC
cel-86|elegans.briggsae	TAAACAGTATACAGAAAGCC-ATCAAAGCGGTGGTTGATGTGTTGCA--------------------AATTATGACTTTCATATCACAGCCAGCTTTGATGTGCTGCCTGTTGCACTGT	TA-------CAGAGAAAGCCCGTCAAAGTGGTGTGTGTTATGCCGCATAAGTGAACTTCTTTTCGGAAGTTTTGG--TTCATATCACAGCCAGCTTTGATGTGCTGTC--TTGTATAGA
cel-88|elegans.briggsae	TCTCGGATCAGATCGAGCCATTGCTGGTTTCTTCCACAGTGGTACTTTCCATTAGAACTATCACCGGGTGGAAACTAGCAGTGGCTCGATCTTTTCC	TCATTGAATA--------------CGGTTTCGTTGTCAG------------------CCATTTCCGG------------------TTGATGTTCCAT
cel-89|elegans.briggsae	CACCGCTGTCGGGGAACCGCGCCAATTTTCGCTTCAGTGCTAGACCATCCAAAGTGTCTATCACCGGGTGAAAATTCGCATGGGTCCCCGACGCGGA	AATCCTTATC-----------CTCACTTTCCCCTC------------TCCAAA--------------------------------------------
cel-8|elegans.briggsae	GGTTTTAACCCAGTTACTCAAGGTACGCTGGAGTTCTGACCTTTCGAAAGAAAGTGTCAAAC---GACTTTAATTTTTGGAACCGCTCTGCTGGGGTCATCCGGTAGAGCAAA	GGTTTTAACCCAGTTACTCAAGGTACGCTGGAGTTCCGACCATTCGAAAGAATGTGTTGAACATTAATCTTAATTTTTGGATCCGCTTCGCTGGGGTTATCCGGCGAGGCAAT
cel-90|elegans.briggsae	TTCTAGAAACCCTTGGACCAGTGTGGGTGTCCGTTGCGGTGCTACATTCTCTAATCTGTATCACCGGGTGAACACTTGCAGTGGTCCTCGTGGTTTCT	---TTGAAACCTTCGGACCATTGTGAATTTTTGCTGCGGTGTTACAA-CTAACATCTGTATCACCGGGTGAAAATTCGCAATGGTCCGATGGGTATTC
cel-92|elegans.briggsae	TATACCGAGAGCCCAGCTGATT-TCGTCTTGGTAATAAGCT-CGTCATTGAGATTATCACCGGGTGTAAATCAGCTTGGCTCT---GGTGTC	GATGCAGGGAGCCCAACTGGTTCTCACTGCAGTGATAAGCTATGTTAC--AGTCTATCACCGGGTGAAAAACGGTTAGGCTCTTTAAGCATC
cel-93|elegans.briggsae	TCCTGTCCGCACCTCAGTGGATGTATGCCATGATGATAAGATA---TCAGAAA---TCCTATCACCGGGTGTACATCAGCTAAGGTGCGGGTACAGGT	CCCTGCCCTCACCCCAGCGGGTTTTCATCGCAGTGATATGACGCATTCAAACCATTTCTTATCACCGGGTGTCAATCAGCTAGGGTGTGGGCGCGGGT
cel-94|elegans.briggsae	GGGTCCCAGAGACCTTGGTGGTTTTTCTCTGCAGTGATAGATACTTCTAACAACTCGCTATCACCGGGTGAAAAATCACCTAGGTCTGGAGCCTCCT	AGGTCCCAAATGCCTTGGTGGTTTTTCGCCGTAGTGATACAACATCGAAGCCATACGATATCACCGGGTGAAAAACTCCCAAGGTCGGGACATTTTT
cel-95|elegans.briggsae	TTCGCGGACCTTTGTGGGTGTTTGCTTTTTCGGTGAAGTTGTCTTCCGTAGCTTCTTCTTCACCGGGTTAACATCTACAGAGGTCCAAAAAGGGG	TTGTCGGACCTTTGTGGGTGTTCGCCTTTTCGGTGAAGTTAC------TGAATGCTTCTTCACCGGGTTAACATCTACAGAGGTCCTAAAGGGTT
cel-96|elegans.briggsae	TATTGGCACTAG------------------------------------------------TCGCCCGTGACATCAAGAAACTAGTGATTATGCCAAACCACAGGGACATATCACAGTTTACTTGCTGTCGCGGGCGG-----------TGCTGAGTT	CATGACCCCTAGAATTTCAAATAAATTAGGTTATTCGAAAACATAAGAAAAGAGGCGATTCTGCCCGTGACATCAAGATGCTTGTGATTATGCGAAAATGTTGGGACATATCACAGTTTACTTGCTGTCGCAGGCGGATTATTGCTATTGCTCATTT
cel-97|elegans.briggsae	GAGAAAATGGCCAATCTGGATGTGCTCGTTGGTCATAGACG--TCA-ACACGAACTGTTCATATGACTAGAGACACATTCAGCTTGGCCTGCTTCTCTA	GAGAGAAGGGCCGATCTGGATGTGCTCGTTAGTCATAGACGAATCACACTTGAAAGGT-CATATGACTAGAGACACATTCAGCTTGGCCTGGATCTCAA
cel-99|elegans.briggsae	CTGAGGTGAAGCTGAAGAGAGCCGTCTATTGACAGTTCAAGACCACGAGTCGTT--GTGTGCTGTCATGGAGTCGCTCTCTTCAGATGATCCGG---TCAAT	-----GTGAAGCTGAAGAGAGCCGTCTATTGACAGTTCGC---------TTGTTTCATGTGCTGTCATGGAGTCGCTCTCTTCAGATGATCTGAATCTAAAT
dme-100|dm2.droVir1	CTCAGTGCTCGCGTCTCTACCTGAACCTTGGCACAAAG	TTTAATGTGATCGTCTCTACCTGTAGCATGGCACAAAG
dme-101|dm2.dp2	GCGCCGTTTAGTTTCCTGGGGCCTCGGGACTTCCTATATAAGCGGAAGATTAATCCAGCCTACCGTACG-ATATCTTCGCTGCGGTATTTTCTGCCGCAGCGGAGGTTGCGGTG-CTGTACACTG	GCACCGATTTG-TTCATGGTGTCTTGGGACTTCCTATATTGGCGGCATAGTAATCCAGCCTTTCGTGCGTATTCCTTCGCTGCAGTCTATCTTGCCGCATCGAGGAGCATGACGACTGGACACT-
dme-102|dm2.dp2	GCACTGCGCTGCTTTT-GCTCATGGCCAGTGCAGAAGTTGAAGAGTCACATTGT	GCACTAGGCTGCTCTTCGAGCATAGCCAGGGCAGAAGTAGAAGAGTCACAAGAG
dme-103|dm2.dp2	TGCATATTATTTTCGTGAAGCTGACAGTT	TGCATATTTTCTTTGCAAAGCCGACATTT
dme-104|dm2.dp2	GTGCCATTCCCCCTGTCCACCTGTGGCCACTGTTCTAGTGGCCACGCCGGGCAATCCGGGGCGTGGCACTTGGCCGGGCGCCCTTCCCTAGAGAGTTGAATTACCTGAGTGGGGGGAGGACGACGACTTGTTGTTGTTGTCCCCCTG----------CAAACCATCTAATTCCTAGTTGGGAAGGTTACATTT	GTGCCACGCCCCC-GCCCAACTGTAGTCACTGTTCTAGTGTCTACGCCGGGTAATGGTGTGTGTGGCACTTGGTCGG-CGCACTCCCCTAGAGAGTTGACTCAGTTGAAGGTGG-------------------------CCCCCCTGGGAGTCACCACTATCCACCTGATTCTTAGTTGGGGAGCAGACACTT
dme-104|dm2.droVir1	GTGCCATTCCCCCTGTCCACCTGTGGCCACTGTTCTAGTGGCCACGCCGGGCAATCCGGG---GCGTGGCACTTGGCCGGGCGCCCTTC-CCTAGAGAGTTGAATTACCTGAGTGGGGGGAGGACGACGACTTGTTGTTGTTGTCCCCCTGCAAACCATCTAATTCCTAGTTGGGAAGGTTACATTT	GTGCCACGCCTCC-GCCCAT-TGTGTCCACTGTTCTAGTGGC-GCGC-GGGCAA--CGGATGTGCGAGGCACTTGGTCG--CGTAATTCGCCTAGAGAGTTGAGTCAGTGGAG--GAGGGAGGTAAAAGTCCTGAAATA--TGTACCGCTG-----------ATTCCTAGTTGGAGAATTGACAata
dme-105|dm2.droVir1	GCTTATCACTCCACAATGTTGAGCCGAG-TTTTCACGGTTACTGCATTACTTTCCGGCTCGCCACATCA	GTTT---ACTCCACATTGCAGAGCCTTGAATGCCTCGGCTTCTACATAACTACCC-GCTCGCCACATT-
dme-106|dm2.dp2	GCTTCACCCAGAGCAGGGCAGTGAAAA--ATGGTCAAGCACAAAT	TCTCTTTCATGGCCAGTGCGGTGGGCGGCAGGGTTAGACACA---
dme-107|dm2.dp2	TAAGCCGGCAGGTGCCTGCAATCCCCACGGGCACCTGTGACTATGATTGGGAACAGCAAAGCTGCTGATGTGTGTATGTTGGGCAGCGCTCTTATCCTGCGCGCTCGACAAAGAATATTCGGTCGACA	TAAGCCGGCAGACGCCCGTATACCCCATAAGCGTCTGTGACTTTGATTGGGAACAGTAAAGGTGCTGATGTGTGTATGTTGGGCAGCGCTCTT-TCCTGCGCACTCGACAAAGAAATTTCAGACTACA
dme-109|dm2.dp2	CAGCGGCCTGCTG-CTTTCAATGAGCTAGTCTCTACCTGTAGCCTGGCACAGAT	CAGCGGCGTGCTGGCTCTCAATGCTCGCGTCTCTACCTGAACTCTGGCACAAAT
dme-10|dm2.dp2	ATCACTCTGGTTTCTCTTCAATTGTCGAATAAATCTTTCGCCTTTTACTAAAGATTTCCGTGGAGAGGAACACTCTAATGAGTCTAAACACAATTTTTTATTGAGGCCTG	GTTACTCTGGCTTCTCTTCAATTGTCGAATAAATCTTTCGCCTTTTACTAAAGATTTCCGTGGAGAGGGGCACTCTAATGAGTCTAAAATGAATTTTTTCGTAGTGCCCG
dme-110|dm2.dp2	CTTTCCACTGCCCTCCAAGTTAACCAGGGGCTCTGGATAAAAAGTTGTGGTTATAGTGAGTTCACTCCATTTTGCGAT-AAACTGCCAGCGGACT---TTCCCGTGCCGCCGGCGGTTAACAACTTCTGGAACAACG	CTTTCCATTGCCCCCAATCATAGCCTGGGGCTTTGGATAAAAAGTTGTGGTTATAGCGA----ACTTTCATTTGCGATTAAACTGCTTGCGGATTCAATATCCGTTCCGCTAGCGGTTAACAACTCTTGGAACATGT
dme-111|dm2.anoGam1	GGCAAAACGAGCCATTTCCGAATGGATTTGGTTC--AGCCAAGTGCAGCGACAGCT	GGCGAAACGGGT-GTTTCCGACCGGTTCCCATTCCTGTGCACGTGTA-CTGCCGCT
dme-111|dm2.dp2	GGCAAAACGAGCCATTTCCGAATGGATTTGGTTCAGCCAAGTGCAGCGACAGCT	GGCACGGC--GTCATTCCTGAATAGAAATGGTGCAGCCGACTGCAGCGATAGCT
dme-111|dm2.droVir1	GGCAAAACGAGCCATTTCCGAATGGATTTGGTTCAGCCAAGTGCAGCGACAGCT	GGC---CTCTGCCATTTGACAATTAA-ATGGCACCGCCTGCTGCAGCGACAGCT
dme-112|dm2.droVir1	GCCGACATTTGGCGTATGAAACGAAGAGACATTA	GCCGACATTTGGCGTATGAACTGAAGAGACATCA
dme-113|dm2.dp2	CTGACTCTTGGATGAA----CTAACCACATCTAAGGGCCACGAGCCCAAGGACAGGA	CTGACTCTTGGATGCAAAATTTAACCAAATCCAAAAGCCACGAGCCCAAGGACAAGA
dme-113|dm2.droVir1	CTGACTCTTGGATGAA------CTAACCACATCTAAGGGCCACGAGCCCAAGGACAGGA	CTGACTCTTGCATGTAAAAGTGTAAGCCTAATGCAAAAGCCACGAGCCCAAGCACATTT
dme-114|dm2.dp2	CAAAAGCAATTTTTGTCACGACGGTCTCTGATGCG-GCATTCCAAAGTCGCTTCAGTAACTTTTACGTGCAATGACAGTCG	CAAAAGCAATTTTTGTCACGACGGTCTCTGATCTGAGCATTCCACAGCCGTTTCAGTAAC-TTTACGTGCAATTACA---A
dme-114|dm2.droVir1	CAAAAGCAATTTTTGTCACGACGGTCTCTGATGCG-GCATTCCAA-AGTCGCTTCAGTAACTTTTACGTGCAATGACAGTCG	CAATAGCAATTTTTGATACGACGGTCTCTGATTTGTGCATTTAGCCAGCAATTTCAGTAACTTTAACGTGCAATTACATTTA
dme-115|dm2.anoGam1	CTGGCCTAAAA---AGCATTCGCGCTGTGGTTTTCAATGCACGGTTTAGGGATG-----CAACGTCGCAGAGCAATCTGCCCCTC------------------------GGGTGGCGGGACTTGATATATTCCAGTAACGGTGCGGAGCCGT-------TCAGGCGATGATAGCGCGGTTAAACCATATCACGTACAGT	CTTGCCTGAATCCTACCGTTCGGGGGCCGGCAATGGTAGTTCAATCCAGGGCTGTTCCTCGATGTCGCAGATTAAATTGCCCCTTCGGAAAAGTCCTTCTTTTTCGTAAGTGTGGCGATGAACGGTATATTCCTTAACCTTCGTCGTACCTTCGTCCCGTTGGGCGATGATCACGGAGATAAACCATACTGTTCACATT
dme-115|dm2.dp2	CTGGCCTAAAAAGCATTCGCGCTGTGGTTTTCAATGCACGGTTTAGGGATGCAACGTCGCAGAGCAATCTGCCCCTCGGGTGGCGGG-ACTTGATATATTCCAGTAACGGTGCGGAGCCGTTCAGGCGATGATAGCGCGGTTAAACCATATCACGTACAGT	CTGGCCTAAAAAGCATTCACGCTGTGTCTCTCGATGCACAGTTAAGGAATGCAACGTCGCAGATGAACCTGCCCCTCGGGTGGCGGGCGCTTGATATATTCCAGTAACGGTGCGCAGCCGCTCAGGCTATGATCGCTCGGTTAAACCATATCACGTACAGT
dme-115|dm2.droVir1	CTGGCCTAAAAAGCATTCGCGCTGTGGTTTTCAATGCACGGTTTAGGGATGCAACGTCGCAGAGCAATCTGCCCCTCGGGTGGCGGGACTTGATATATTCCAGTAACGGTGCGGAGCCGTTCAGGCGATGATAGCGCGGTTAAACCATATCACGTACAGT	CTGGCCTAAAAAGCATTCGCGCTGTGCCCCTCAATGCACAGTTCATGAATGCAACGTCGCAGATTAAATCGCCCTTCGGGTGGCGATGCTTGATATATTCCAGTAACGGTGCGCAGCCGCTCAGGCGATGAACGCACGGTTAAACCATATCACGCACAGT
dme-116|dm2.dp2	GGCAGAGTAA--GGAATGGTGGGGATTAGCCTTCGGTGCTCGAATCGGTTAT-AAATCCGCGAGATA	-GTAGATTGATTGAACAGGTGGGAATTCGCCTTCGGTGCCCGTAACGGTTGTCAAATCCGTGGGAAA
dme-117|dm2.dp2	CCCGGTCTACTCACCTGTCTCCTG-CTCATCTGGTCCT---GCTATTTGTGGTGGTTCTGGGTGTGTGGGCGGCTGGTGCTCCACCGGCAAAAACAACAA	CCACATCTCAACCCTCGGCGCCTGCCTCACCATAGCCTTTGGCTGCTTCTTGTGGTTCTTTGGCTGTGTGGCGCAGGTGCTACACCACCAACGCCATCAG
dme-118|dm2.dp2	ACTCCGGCTTCTAAAGAGACCCCGTG--TCAAGAAGGATCACTCTACCCAA-GGCCAAGATCTCTCCCACGGCCAAGGGTTAGATG------GGATAGCAGCCAGTGCGCCAGCCACAGG-TCACTGGGCTCGAAATCAATCCTTAAACTCCATCC---CGACACTGGGG	ACCCTGGCCCACTGACAGTTGTCGTTGCCCAAGGA---------TACCAAACGGCCAAGCTCTCTCCCACGGCC-CTGGTTAGAGGACAACTGAACTGCTTGAAGTGCACCAGCCACAGGAGCACAGTG--CAGTTCCAATCCTTAAACACCAACAAAGCAGCAGCGAAA
dme-118|dm2.droVir1	ACTCCGGCTT-----CTAAAGAGACCCCGTGTCAAGAAGGATCACTCTACCCAAGGCCAAGATCTCTCCCACGGCCAAGGGTTAGATGGGATAGCAGCCA----GTGCGCCAGCCACAGGTCACTGGGCTCGAAATCAATCCTTAAACTCCATCCCGACACTGGGG	ACGGCGCCCTGGACGCTAGACAGCCAACGCCGCCAGAGGGTTAG--CTGCCCCAAGCCAAGCGCTCTCCCGCGGC------TTGGGTGCAGCTGCATGCATATTGCGCACCAGCCACAGGTGACAACCCTCG--------CCCAAAGATC--TGGCGGCAC--GGG
dme-11|dm2.anoGam1	ATCGCTTCTCGGCCTTATGGCTAAGATCAAAGTGTAGTATCTGTTCTTATCAGCTTAACATCTGATAGTTCCTCCATTGGAGGACAACAAATGTTAAACTGATTTTTGGAATCAGACGGAGTGCTAGGGGCTTGCTCCACCTCTGTCACGGGTTGGCCCGGTATTGCAGTACCGCCGGGACTTCGGCCCAAC	ATCGCTTCTCGGCCTAAAGGCTAAGATCAAAGTGTAGTATCTGTTCTTATCAGCTTAACATCTGATAGCTCTCCCATTGGGAGACGACAAATGTTAAACTGATTTTTGGAAAGAGGCGGATCGTACGGGGCTTGCTCCACATCCGTCACGGGTTGGCCCGGTATTGCAGTACCGCCGGGA--TCGGCCCAAC
dme-11|dm2.dp2	ATCGCTTCTCGGCCTTATGGCTAAGATCAAAGTGTAGTATCTGTTCTTATCAGCTTAACATCTGATAGTTCCTCCATTGGAGGACAACAAATGTTAAACTGATTTTTGGAATCAGACGGAGTGCTAGGGGCTTGCTCCACCTCTGTCACGGGTTGGCCCGGTATTGCAGTACCGCCGGGACTTCGGCCCAAC	ATCGCTTCTCGGCCTTATGGCTAAGATCAAAGTGTAGTATCTGTTCTTATCAGCTTAACATCTGATAGTTTCTCCATTGGAGAACAACAAATGTTAAACTGATTTTTGGAATCAGACGGAGTGCTAGGGGCTTGCTCCACCTCTGTCGCGGGTTGGCCCGGTATTGCAGTACCGCCGGGATTTCGGCCCAAC
dme-11|dm2.droVir1	ATCGCTTCTCGGCCTTATGGCTAAGATCAAAGTGTAGTATCTGTTCTTATCAGCTTAACATCTGATAGTTCCTCCATTGGAGGACAACAAATGTTAAACTGATTTTTGGAATCAGACGGAGTGCTAGGGGCTTGCTCCACCTCTGTCACGGGTTGGCCCGGTATTGCAGTACCGCCGGGACTTCGGCCCAAC	ATCGCTTCTCGGCCTTATGGCTAAGATCAAAGTGTAGTATCTGTTCTTATCAGCTTAACATCTGATAGTTTCTCCATTGGAGAACAACAAATGTTAAACTGATTTTTGGAATCAGACGGAGTGCTAGGGGCTTGCTCCACCTCTGTCACGGGTTGGCCCGGCATTGCAGTATCGCCGGGACTTCGGCCCAAT
dme-120|dm2.dp2	CAACATTCTCGGAAGCGAGCGCAC-CCAGCGACCTTTTAAGCGCGTCTGCCCT	CAATATTCTCGCAAGCGAGCGCACTCCAGAGACCATTTAAGCGCGTCTGCCCC
dme-120|dm2.droVir1	CAACATTCTCGGAAGCGAGCGCACCCAGCGACCTTTTAAGCGCGTCTGCCCT	CAACATTCTTGGAGCCAAG-------AAAGTGCATTTATACGCCGCGGGCCC
dme-121|dm2.anoGam1	ATTCACCGTTTGCTCCGGAAGGGAAACTACGCAGAG	ATCCACCGACTGCTGCGCAAGGGCAACTACGCGGAG
dme-121|dm2.droVir1	ATTCACCGTTTGCTCCGGAAGGGAAACTACGCAGAG	ATTCACCGCCTCCTTCGTAAGGGCAACTATGCTGAA
dme-123|dm2.dp2	GCGGCTGCACATTGTGGATTGCTCGGGGATTCCCGGATCTCCCTGCGTGCCAGTGCGCTGCGCCCCG	ACAGCTGCACCTCGT--ATGGTCCGAA------TGG-------TACGGACCTGTGCGCTGCGCCCCG
dme-123|dm2.droVir1	GCGGCTGCACATTGTGGATTGCTCGGGGATTCCCGGATCTCCCTGCGTGCCA-------GTGCGCTGCGCCCCG	GCGGCTGCACTTTGGTGACAACC----GAATTGCGGATTTGTCTGCGTGTCGGTGGTCCGTGCGCTGCGCCC--
dme-127|dm2.droVir1	ACGAAAATAGCACCCGGCGGCAGTGGCTTCAGAT	ACGAAAATAGCCCCCGCC-----------CAGAT
dme-128|dm2.dp2	GCGACACCC------AGAGGCAGCCCAATTTTATATGTCTAATT-TAGGTAGCGAGCGCGAA--AGGAACGCA	GCAGCGCTCCTCCGGAGAGGGGGACAATTTTTATATGTCTAATTATAGATAGTGGTCGCGTATTGGAACTTTA
dme-129|dm2.dp2	ACTTGCTCGAGCACTCATTGTTGTCCAGAGCGCCAGTTAAACTTTGTCCTCC------GTCGCAA	---------------------------AAAGGCCAGTTATAACTCTTATTCCAAACGTGTAGCAT
dme-12|dm2.dp2	GTGCCTCAAACTAATGAGTAAGGAAAACCAATCAGCCTTGCTAATCGCTTGGCAGTA-TTGGCTTCTAGGCAGGGGGGCGTGTCCCG-----CGC-CCCTTGAAGCTCAAATTTTTGCAAGGGCACAGGTCGTCCCCTCCTCCTCC-GCGTGG---GTGGCGTTCGGCCGAGCGAACCGGCGCCTACTTTGCGTCCGGCTAGCGA----GGATCTCTGGGTGCCATCCCACGGCTGGGTG------TTGCGATCTGCCC	GTGCCTGAAATTAATGAGTAAGGAAAACCAATCCGCCTTGCTAATCGCTTGGTAGTATTTGGCTTCTAGGCAAAGGGGCGGCCCTCAGAAGCCGCTCCCTTGAGGCCTGAATTTTTGCACGGGCACAGGTCGCCCCCTGCTTTGCCGGCACGGCCCCTCCCATTTGGCGGCAGGAACCGGCACCTACTTTTGTGTCGGGGAGCGCTGCTGGATGGGGGGGGACCA--CCGCTGCCGGTTGGGGTGTTTGCGATCTGCCC
dme-12|dm2.droVir1	GTGCCTCAAACTAATGAGTAAGGAAAACCAATCAGCCTTGCTAATCGCTTGGCAGTATTGGCTTCTAGGCAGGGGGGCGTGTCCCGCGCCCCTTGAAGCTCAAATTTTTGCAAGGGCACAGGTCGTCCCCTCCTCCTCCGCGTGGGTGGCGTTCGGCCGAGCGAACCGGCGCCTACTTTGCGTCCGGCTAGCGAGGATCTCTGGGTGCCATCCCACGGCTGGGTGTTGCGATCTGCCC	GTGCCAAAACATTATGAGTAAGGAAAACCAATAGGCCTTGCTAATCGCTTGGCAGT-TTGGCTTCTAGGCAGAGGGACA-----ACCGTTCCTTGAAGCTC-AATTTTTGCTAGGGCACAGGTCGTCCCCGGCG----CAAATGCGTAGCG---------GCGGACCGGCGCCTACTTTGTGTCCGGTTTGC-------------TGCTGTGGCAT-TTTGGGTGAAGCGATCTGCCC
dme-130|dm2.dp2	AACGCCTTATATAAGAGGAGTCCGGGGAGCCTGTCACAG--GGTCTTCC---CAGGGCGACCATGAACCGAGAAATGA	AACGCCTTATT---GAAGAGCCTTGTGAGCTGGGCTGGGCTGGCCTGCAAAGCAGGGCTCCCCTGG------------
dme-131|dm2.dp2	ATCGGGCACTGGAGTTGCCAATGGTGTGCTGGATCTGATATTGGCAAGTCTCGAAACTTAGACTGTGATTAGATTAGGCTAGATAGATTAAACTTATGAAATTTATGATCTTCCACAGAAAGCAAAAGACGGTGACGAAATAGT	ATCGGGCACTGGCGTAGCCAATGGGGTGCTCGACTTGATACTGGTAAGCGTA------TAGCCCATATCTACAGCTGCCT------TTCGACTTTCTCTAATTT---GTTTCCTGCAGAAATCCCAAGATGGCGATGATGTCAC
dme-131|dm2.droVir1	ATCGGGCACTGGAGTTGCCAATGGTGTGCTGGATCTGATATTGGCAA-GTCTCGAAACTTAGACTGTGATTAGATTAGGCTAGATAGATTAAACTTATGAAATTTATGATCTTCCACAGAAAGCAAAAGACGGTGACGAAATAGT	ATCCGGCACGGGTTTGGCCAACGGCGTAGTTGAATTGATTTTGGTAATATCT----------ATTATTATTTAAATAAGCTGCCCAGTT---ACATAAGAGACTCTTG--------CAGAAATACCAGGATGGTGACGATATTTC
dme-132|dm2.anoGam1	CGCCAAACCGCTGATCGAGAGCTGCGATGTCCAGATTGTCGAAC-AGATCGAGTCCGCTGTCCA	CGCCCAGCCGCTGGTGGAAACGTCCGACG-AGAGTGTGTCGGCCGAGATCCAGGAGACCGTGCA
dme-132|dm2.dp2	CGCCAAACCGCTGATCGAGAGCTGCGATGTCCAGATTGTCGAACAGATCGAGTCCGCTGTCCA	CGCCAAGCCCCTGATCGAGAGCTGTGATGTGCAAATTGTCGAACAGATCGAATCGGCTGTACA
dme-132|dm2.droVir1	CGCCAAACCGCTGATCGAGAGCTGCGATGTCCAGATTGTCGAACAGATCGAGTCCGCTGTCCA	CGCCAAACCGTTAATCGAGAGCTGCGATGTGCAAATTGTCGAACAAATTGAATCGTCCGTGCA
dme-133|dm2.dp2	GTGGCGCTTAGCGGGCGGCTTCTTGAAAGAC	GTGACGCTGAGCGTGCGACATCTTGAAAGTT
dme-135|dm2.anoGam1	cgtcgtcgtcgtcGTGCCCCAGATGCGCATTCAGCGTTTGATCCTGCAGCCCCTGCCTGAGCAGCCCCGTGACACCA	GCAGGAGCATCAGGTCC------------------------------AGCACCAGTCGGAACAGCAG-GTGGCGCAA
dme-135|dm2.dp2	cgtcgtcg---tcgtcGTGCCCCAGATGCGCATTCAGCGTTTGATCCTGCAGCCCCTGCCTGAGCAGCCCCGTGACACCA	tgtcgtcggcctcgtcgtcgCCCAGATGCGCCTGCAGCGCCTGATCCTGCAGCCTCTGCCCGAGCAGCCACGTGATACCA
dme-135|dm2.droVir1	cgtcgtcgtcgtcGTGCCCCAGATGCGCATTCAGCGTTTGATCCTGCAGCCCCTGCCTGAGCAGCCCCGTGACACCA	GCAGGAGGAGCAAGTGCCTCCCATGCAGATACAACGATTGATTCTGCAGCCGCTGCCGGAGCAGCCACGCGACACCA
dme-136|dm2.dp2	GCGCATCTAAGAGGATCGCGATCAGGATCAGAATCCGAATGCGAATGTGGGCTGGCGGAAGGACCAGCGACACT	GCGTATTTGAGA----------------------TCAATTGGGAA-GTGGGCT---AGATGGAGCAGCG--ACT
dme-136|dm2.droVir1	GCGCATCTAAGAGGATCGCGATCAG----GATCAGAATCCGAATGCGAATGTGG-GCTGGCGGAAGGACCAGCGACACT	GCGCATCTAAAACGCTCAAACTCAGACGAAAGTAGCATCTGGAATTACGTGTGGAGTTGGAGCCTCGAGCAGCGA----
dme-137|dm2.dp2	GAGATTGCCGGCGGCAGCTGGGCTGCAGCTGCTGATGTCCGGCACC---TTTTCGATGATCTTCGGACCGCTGATTGGTGAG---CAATAGATATACATAGACCAATATAATTGCAA----TTTCTAATCTTCTAATTGTGTAACCCAACGATCATCCAGGCTTAATCCGGGATCACACCA	TCGCTTGCCCGCCGCCTCGGGTCTCCA---GCTGATCTTCAATACAATGTTCTCCTTTGCCATGGGTCCTCTTTTGGGTAAGTCTCCAGGATCATACATAATGCTCTCTCTCTGCAGAACTTCTCTGATTTGTGCGTCGTTTTACT---------TGCAGGCATTATCACGGAGGCCTTTG
dme-138|dm2.dp2	GTACAACGTCTCCTCCGTTTTGGCCGACCTGCAGCAGAGCTACGAT	GAATGACGTGTCCACAGTCCTAGTGCAGCTGCAGCAGCGATACGAC
dme-138|dm2.droVir1	GTACAACGTCTCCTCCGTTTTGGCCGACCTGCAGCAGAGCTACGAT	CAGAGAAGTTTCTACATCGTTGGAGTTCCTGCAACAACGGTACGAC
dme-13|dm2.anoGam1	TGCAC------ATGATGATAATTTGTCTT-----------CTTGATAGGAAGTGCCAACTGACACATAAATGAAGCTAGTTTAACCCT-------CTGAAAGCA	CCTACGATTCAATGATGATGTTTTCTACGGAAAACAAGAACTAATTAGGAAGAGCCGTCTGAAACGTACCTGAAG------TAGCGCTTCCAGAACTGAAGTTT
dme-13|dm2.dp2	TGCACATGATGATAATTTGTCTTCTTGATAGGAAGTGCCAACTGACACATAAATGAAGCTAGTTTAACCCTCTGAAAGCA	TGCACATGATGATAATTTGTCTTCTTGATAGGAAGTGCCAACTGACACATAAATGAAGCTAGTTTAACCCACTGAAAGCA
dme-13|dm2.droVir1	TGCACATGATGATAATTTGTCTTCTTGATAGGAAGTGCCAACTGACACATAAATGAAGCTAGTTT-----AACC-------CTCTGAAAGCA	TGCACATGATGATAATTTGTCTTCTTGATAGGAAGTGCCAACTGACACATATATGAAGCTATTTTTTTTGAACTGAAAGAGCACTGTCTGCC
dme-148|dm2.dp2	ATTGAAAATTTTTATTCTCTTTGAAATTTGTCTTGGTGGGACCC-TTTGTCTAGGC-ATTGAGTGTTCCCGTT	ATTGAAAATTTTTAATCTCTTTGAAATTTATCTTGGTGGGACCCTTTTGTCAAGGCAATTGAGTGTTCCCGAT
dme-148|dm2.droVir1	ATTGAAAAT-TTTTATTCTCTTTGAAATTTGTCTTGGTGGGACCCTTTGTCTAGGCATTGAGTGTTCCCGTT	ATTGAAAATATTTTTATCTCTTTGAAATTTGTCCTGGTGGGACCCTTTGCTTAGGCATTGAGTGTTCC---G
dme-14|dm2.dp2	CTGCACATGATGATAATTGAAAGTTCTTGATAGGAATTGCCGGCTGACACATATATGAAGCTAATTCTAGTT-TATCTGATTACA	CTGCACATGATGATAATTGAAAGTTCTTGATAGGAATTGCCGGCTGATACATACATGAAGCTAGCTCTGTTTCTAACTGATCGCA
dme-14|dm2.droVir1	CTGCACATGATGATAATTGAAAGTTCTTGATAGGAATTGCCGGCTGACACATATATGAAGCTAATTCTAGTTTATCTGATTACA	CTGCATATGATGATAATTGAAAGTTCTTGATAGGAATTGCCGGCTGATACATACATGAAGCTAGCTTTTGTTT---TAACTGAA
dme-15|dm2.anoGam1	AGCCAATGATGATTAAACCAC-----AAATGCAGGGAG---------------------TGGGCAGCTGGCAACAGTTGGCGCACGCATGACCAGC-AACTAATCTTCTCGCTGACGG	AATTTGCCATGATGAATCCTCTTCCTTCTTGGAGGCAGCATTGAACGATAGCGGCTATCTTGGTCGCTATCACTCATTGGCTGTCGAATGACTGTTGGACTAATCTTCTCTCTGAATG
dme-15|dm2.dp2	AGCCAATGATGATTAAACCACAAATG-CAGGGAGTGGGCAGCTGGCAACAGTTGGCGCACGCATGACCAGCAACTAATCTTCTCGCTGACGG	CCCACATGATG-TTAAACCCAAAGTGAAAGGGAGTGCGCATCTGGCAACAGTTGGCGCACGCATGACCAATAACTAATCTTCTCGCTGATGG
dme-15|dm2.droVir1	AGCCAATGATGATTAAACCACAAATGCA--GGGAGTGGGCAGCTGGCAACAGTTGGCGCACGCATGACCAGCAACTAATCTTCTCGCTGACGG	AGCTGATGA----CAAACCAAATCTTCAATGGGATTGCGCAATTGGCAACAATTGGCGCACGCATGACCATAGACTAATCTTCTCTCTGATGG
dme-161|dm2.anoGam1	TCTATATGATGTTAACAGCTTGTAATGATTATGCATTGTGATTATT--CAAGTTTATTTTGTTTCAAGACGGGACTGAC--TATATTA	---------------------------------TATTGAGATTGTTAGCATGTGCGTGTGGTCGTATGGATCAACTTACGTTCTTTTT
dme-161|dm2.dp2	TCTATATGATGTTAACAGCTTGTAATGATTATGCATTGTGATTATTC-AAGTTTATTTTGTTTCAAGACGGGACTGA----------CTATATTA	TCTAGATGATGTTAACAACTTGTTATGATTA-ATACTATGATTATTCAAAGTTTATTTTGTTTCAAGACGGGACTGATATGTACCCCCCACACCC
dme-161|dm2.droVir1	TCTATATGATGTTAACAGCTTGTAATGATTATGCATTGTGATTATTCAA-GTTTATTTTGTTTCAAGACGGGACTGA---------------CTATATTA	TCTAGATGATGTTAACAACTTATAATGATTATA-ATTATGATTATTCAAAGTTAATTTTGTTTCAAGACGGGACTGATATACATAAGATTACCCATATCA
dme-163|dm2.dp2	AGCGCCGCCGGCGTCAAAGTCGA---CGTCGCTGCCGGCGTTTGAGA-----GACCGAGCG------GCGTGCAAGAAATCGTCGGGCAACGGCTTCAAATGAACGCAAAACGTTGGAAAGCAAACAACCGCAAAAAAGCCATCAGCTAAAAATAAAACTGCAACT-----ATCAAAGTGAA----TCTGTAGAG------AAAG----------------AGTGATAGCTCAGTG----TGCCCAGTGTTTATTTAATTACTTATTTAAATTTGATTTTCAA-----------AATAAGTTGTGA--TTTTGGTTC	AGCGCTGCTGCCGTCGCAGTCGCAGCCGGCGATGCCGCCATCCCAGACCTGAGGCTCAGCGTCAACGGCGTACAAGAAATCGTCGGGCAACGGCTTCACATGGACGCAAAACGTCGAAAAGCAAACAACCGCAAAAAAGCCATCAGCTAAAAATAAAACTGCAACTTTAACACAACAGTGAAACGTTCTCAAGAACAGTGCAAAGTGTATCGGTGTATTTCAGTGATGACTAAATGAAAATGTCAGCTTTTTACTCGTTT---TATTTCAAT--AATTTTCAATCATTTCGATTCATAAGTCTCGGAGCTTTCTTTT
dme-163|dm2.droVir1	AGCGC-------------------CGCCGGCGTCAAAGTCGACGTCGCTGCCGGCGTTTGAGA----GACCGAGCGGCGTGCAAGAAATCGTCGGGCAACGGCTTCAAATGAACGCAAAACGTTGGAAAGCAAACAACCGCAAAAAAGC-----------------CATCAGCTAAAAATAAA---------------------ACTGCA--------------ACTATCAAAGTG----AATCTGTAGAGAAAGAGTGATAGCTCAGTGTGCCCA--------------------GTGTT-TATTTAATTACTTATTTAAATTTGATTTTCAAAATAAGTTGTGATTTTGGTTC	AGCATACGTCCGTGTCCGCGTGCGCGTCGCAGCCACAGTCGCCGGCGTCGTCGTCGGCAGAGGCAGCGACCAAGCGGCGCACAAGAAATCGTCGGGCGACGGCTTCAAATGAACGCAAAACGTTGAAAAGCAAACATCCGCCAAAAAAATAAACGTCCCAAAATTGCGGCAGCTAAAAATAAACTTCAAGTACTTTGTTCATTCACTACACTACGCTTTGGCTGAAAATTAAACTGTTTTAATAAGTAATCAAAAAGTTTTAAGTTTAAATTCATAAATTCGCAAGTTAAAAATGTGTGTTATATGTATGTGCCAAATTGATGTGAACTATCGAATTGTTTAGT-ATTTTG----
dme-166|dm2.dp2	GAATTC--AGTTTTGCACCACAGTTAGCACTGATTTATGGGAGTCGAATAGGGTT-TTAAGTG-GGCTTTAAGCTAAGCTAGCAATTGGAATTAGTTTAAGTAGCCGGC--------GGCAAGTC---AACGACCTGCG---ACAGT-GCAGTTCAAAGTCAAAAAGTCAATTA------------------------------------------------TACGGATACCTAAAAATACA----------------------------ACAGC-GGGTGGAGTGAAAATCTCGTTAAAAGCCAATAACAGACGCCATTAAATGTGCATGAAAATTAAATGAAAACGGCT	GTATTTGAAGCTCTG------ATGCGGCGCTGATTTATGGCAGCTACAAAGGGCTCTTCAATGCATCTTTAAGCTAATCCCGCAGTGGCATTCAGTTGGAGTCAACGACCTTTCGCCAACAAAACTATAACGATTCGCGCACACAATAGCGGTTCAAAGTCAAAAAGTCAATTAGCTTCTGATGAGGAATACAGCCCGAGCCTGGACCCGCACCAGCACCCCTGCGGATGCCTAAAAATACATTGAATTCGGGCAATGGAGTTCCCGTTGGCGGCTGGATGAAGTGGAAATCTCGTTAAAAGTCAATAACAGACGCCATTAAATGTGCATGAAAATTAAATGAAAATGGCT
dme-168|dm2.droVir1	TTTAATAAGTTTCTGGCTGTTGGCTG------ATTGTTGTTGTAGCTCT----GGCTG-GCTTTCTTCCTTTGATGTTTCGATTAAGTTCGGAGTTCGCGTTGCCGAACTGGTTGGTTAGGTCCCCTTTCCGTCCTCTCACC----------CCCTTCTGGGAACCAT-TCCCATCAGAGGGAGCATTTTGGCTTAAGTTTATGGCCATTTCGTTCGTTTCACTGTCTTTGCTTT--TTGGCGC-------------------TGCTCCTCGTTGGCTTCATTTTCTTGAGCATTTCA	TTTAATAAGTTTCTGGTTGTTGTTTGTCCCGAACTGTTGTTGCCTTTCTTCTTGGCTGAGCTGGACTCCTTTGATGTTTCGATTAAGTTCGGAGTTCGCGTTGTCGAACTGGTTGGTCGGGTCTGCCTCCTGACAGCCAACCAGGCAACCCGCCATCCTTAGTACCTCAGCTCCTC----GCAGCCGTTTGGCTTTAGTTTATGGCCATTTCGTTTG---CACTGTCTTTGCAGCAGTTGCCGCACTCGAATTGCCTCTCTGTTGTTGCTCGTTGAGTTGATTTTCTTTAGCATTTCA
dme-16|dm2.dp2	TACTCTGGTTTCTCTTCAATTGTCGAATAAATCTTTCGCCTTTTACTAAAGATTTCCGTGGAGAGGAACACTCTAATGAGTCTAAACACAATTTTTGCTTAGAGCCC--CGATGGCATTTGCCTTTGGGGCCA	CACTCTGGTTTCTCTTCAATTGTCGAATAAATCTTTCGCCTTTTACTAAAGATTTCCGTGGAGAGGGACACTCTAATGAGTCTAAACTAAATTTTTGTTTAGTGCCTGGTGATATCTGTTGCC----GGGCCA
dme-16|dm2.droVir1	TACTCTGGTTTCTCTTCAATTGTCGAATAAATCTTTCGCCTTTTACTAAAGATTTCCGTGGAGAGGAACACTCTAATGAGTCTAAACACAATTTTTGCTTAGAGCCCCGATGGCATTTGCCTTTGGGGCCA	TACTCTGGTTTCTCTTCAGTTGTCGAATAAATCTTTCGCCTTTTACTAAAGATTTCCGTGGAGAGGAACACTCTAATGAGTCTAATGAAATTTTTTGC--AGTG-CCTGGCCGCGTTTG-TTGCCAGGCCA
dme-171|dm2.dp2	AAGTTTTGGCTCCA--AATTAATAGACCTCCATGGACTTCTCAAAGAGTTGCGACAGGTTTTCCTGCGTCTGCGCCCTGGGTGCTAGCTTAGTGATCCTTTCCTGGGGCAGGGTTCCCTCCACCAAGGCGGGTATATCGCTGCTGGAGAATCCCAGCTCTCGGAGGCCATTTTCTATGCCCGCGCGTTGCATAAAACCGCGTACAGTGTCCGCCAAAAGACGACCGGCGTCTGCTTTTTCGACACCTCGCACTTCTG	AAGTAATTAATTGAATAATTAATAAGCCACCATGGAATTCTCAAAGAGTTGGGCCAAGTTCTCCTGGGTCTGTGCCCGAGGTGCTAGTTTAGTGATCCGTTCCTGGGGCAGTGTTCCATCAACCAGATTTGGCACATCGCTGCTAGAGAACCCGAGTTCGCGGAGTCCATTTTCAATACCAGCGCGTTGCATGAAGCCTCGTACAGTGTCCGCCAAGAGGCGACCGGCATCTGAGGCCCTAACGCCGTCTACTTTGG
dme-17|dm2.dp2	TCATCATCGACG-----------------GGTATC------ATCCTTCTCACCGG--ACGGTTGGATCTTCTGGTGTTTGCATGATTTGCATTAATTTGGCAAATGTTGTCGATAC------------------------CGGACGCCGACGATAAGCGCTGACATGACCAGATCCATTTGGTCATTAATTAGCCCA-CAGCTTTCCATTCCTCCGTCTTCCTCCTCTGGGTTTCTGGTGTTCTGCTACTCTGGCCCACAT	tcatcatcggcggcggcggcggtggcggtggcATCATCGGTATCCCCTTCATTGGCAGCCGTTGGATCTTCTGGTGTTTGCATGATTTGCATTAATTTGGCAAATGTTGTCGATACTCCTCTGCCTCCCTCTCTCTCTCTCACTCGCCTCAGATAAGCGCTGACATGACCAGATCCATTTGGTCATTAATTAGCCCACCAGCTTTCCGTTCCCCC----TCCCCC-----------------CCACCACCCAG--CCACAT
dme-17|dm2.droVir1	TCATCATCGACG-----------------------GGTATCATCCTTCTCACCG---------------GACGGTTGG----ATCTTCTGGTGTTTGCATGATTTGCATTAATTTGGCAAATGTTGTCGAT-ACCGGACGCCGACGATAAGCGCTGACATGACCAGATCCA----TTTGGTCATTAATTAGCCCACAGCTTTCCATTCCTCCGTCTTCCTCCTCTGGGTTTCTGGTGTTCTGCTACTCTGGCCCACAT	tcatcatcgtcgacatcatcatcattatccttcatgtcatcatcattgccatcgtcatGAGCAGCAGCCAGCGGTAAGCAGCATCTTCTGCTGGTCGCATGATTTGCATTAATTTGGCAAATGCTGTCGATGAACGAACGCGTCCGATAAGCGCTGACATGGCCAGATCCGATCCGTTGGCCATTAATTAGCCCAC--------------------------------------------------------------
dme-181|dm2.anoGam1	ATCGCTTCTCGGCCTTATGGCTAAGATCAAAGTGTAGTATCTGTTCTTATCAGCTTAACATCTGATAGTTCCTCCATTGGAGGACAACAAATGTTAAACTGATTTTTGGAATCAGACGGAGTGCTAGGGGCTTGCTCCACCTCTGTCACGGGTTGGCCCGGTATTGCAGTACCGCCGGGATTTCGGCCCAACT	ATCGCTTCTCGGCCTAAAGGCTAAGATCAAAGTGTAGTATCTGTTCTTATCAGCTTAACATCTGATAGCTCTCCCATTGGGAGACGACAAATGTTAAACTGATTTTTGGAAAGAGGCGGATCGTACGGGGCTTGCTCCACATCCGTCACGGGTTGGCCCGGTATTGCAGTACCGCCGGGA--TCGGCCCAACT
dme-181|dm2.dp2	ATCGCTTCTCGGCCTTATGGCTAAGATCAAAGTGTAGTATCTGTTCTTATCAGCTTAACATCTGATAGTTCCTCCATTGGAGGACAACAAATGTTAAACTGATTTTTGGAATCAGACGGAGTGCTAGGGGCTTGCTCCACCTCTGTCACGGGTTGGCCCGGTATTGCAGTACCGCCGGGATTTCGGCCCAACT	ATCGCTTCTCGGCCTTATGGCTAAGATCAAAGTGTAGTATCTGTTCTTATCAGCTTAACATCTGATAGTTTCTCCATTGGAGAACAACAAATGTTAAACTGATTTTTGGAATCAGACGGAGTGCTAGGGGCTTGCTCCACCTCTGTCGCGGGTTGGCCCGGTATTGCAGTACCGCCGGGATTTCGGCCCAACT
dme-18|dm2.anoGam1	AGGAAAGCATACTTACCTGGCGTAGAGGTTAACCGTGATCACGAAGGCGGTTCCTCCGGAGTGAGGCTTGGCCATTGCAC--CTCGGCTGAGTTGACCTCTGCGATTATTCCTAATGTGAATAACTCGTGCGTGTAATTTTTGGTAGCCGGGAATGGCGTTCGCGC-CGTCCCGA	CAGAAAGCATACTTACCTGGCACAGGGGTTA-CCGTGATCACGAAGGCGGTTCCCCCAGGGCGAGGCCTGGCCATTGCACACTTGGGCTGGGTTGACCCCTGCGATTATCCCTCATGTGGATAACTCGTGTGCGCAATTTTTGGTAGCCGGGAAGTGCGTCCGCGCACATCCCGA
dme-18|dm2.dp2	AGGAAAGCATACTTACCTGGCGTAGAGGTTAACCGTGATCACGAAGGCG-GTTCCTCCGGAGTGAGGCTTGGCCATTGCACCTCGGCTGAGTTGACCTCTGCGATTATTCCTAATGTGAATAACTCGTGCGTGTAATTTTTGGTAGCCGGGAATGGCGTTCGCGCCGTCCCGA	AGGAAAGCATACTTACCTGGCGTAGAGGTTAACCGTGATCACCAAGGCGTGTTCCTCCGGAGTGAGGCTTGGCCATTGCACTTCGGCTGAGTTGACCTCTGCGATTATTCCTAATGTGAATAACTCGTGCGTGTAATTTTTGGTAGCCGGGAATGGCGTTCGCGCCGTCCCGA
dme-18|dm2.droVir1	AGGAAAGCATACTTACCTGGCGTAGAGGTTAACCGTGATCACGAAGGCGGTTCCTCCGGAGTGAGGCTTGGCCATTGCAC-CTCGGCTGAGTTGACCTCTGCGATTATTCCTAATGTGAATAACTCGTGCGTGTAATTTTTGGTAGCCGGGAATGGCGTTCGCGCCGTCCCGA	AGAAACTCATACTTACCTGGCGTAGAGGTTAACCGTGATCACGAAGGCGGTTCCTCCGGAGTGAGGCTTGGCCATTGCACATTCGGTCGAGTTGACCTCTGCGATTATTCCTAATGTGAATAACTCGTGCGTGTAATTTTTGGTAGCCGGGAATGGCGTTCGCGCCGTCCCGA
dme-193|dm2.dp2	TGCACATGATGATAATTGAAAGTTCTTGATAGGAATTGCCGGCTGACACATATATGAAGCTAATTCTAGTT-TATCTGATTACA	TGCACATGATGATAATTGAAAGTTCTTGATAGGAATTGCCGGCTGATACATACATGAAGCTAGCTCTGTTTCTAACTGATCGCA
dme-193|dm2.droVir1	TGCACATGATGATAATTGAAAGTTCTTGATAGGAATTGCCGGCTGACACATATATGAAGCTAATTCTAGTTTATCTGATTACA	TGCATATGATGATAATTGAAAGTTCTTGATAGGAATTGCCGGCTGATACATACATGAAGCTAGCTTTTGTTT---TAACTGAA
dme-194|dm2.dp2	TTCAGCCTTTGAGAGTTCCATGCTTCCTTGCATTCAATAGT-TATATTCAAGCATATGGAATGTAAAGAAGTATGGAGCGAAATCTGGCGAG	---GGCCTTTGAGAGTTCCATGCTTCCTTGCATTCAATAGTATAACATAAAGCATATGGAATGTAAAGAAGTATGGAGCGAAATCTGGCAAG
dme-194|dm2.droVir1	TTCAGCCTTTGAGAGTTCCATGCTTCCTTGCATTCAATAGTTATATTCAA----GCATATGGAATGTAAAGAAGTATGGAGCGAAATCTGGCGAG	CTTGGCCTTTGAGAGTTCCATGCTTCCTTACATTCAATAGT---ATTCAAATAAGCATATGGAATGTAAAGAAGTATGGAGCGAAATCTGGCGAA
dme-195|dm2.dp2	GCTGGGCTCTCAAAGTGGTTGTGAAATGCATTTCCGCTTTGCGCGGCATATCACAGCCAGCTTTGATGAGCTTAGC	GCTGGGCTCACAAAGTGGTTGTGAAATGCATTTT-GCTTTGCCCG-CATATCACAGCCAGCTTTGATGAGCTCGGC
dme-195|dm2.droVir1	GCTGGGCTCTCAAAGTGGTTGTGAAATGCATTT--CCGCTTTGCGCGGCATATCACAGCCAGCTTTGATGAGCTTAGC	GCTGCGCTCTCAAAGTGGTTGTGAAATGCATTTGAAAGCTTTGCGCG-CATATCACAGCCAGCTTTGATGAGCTTAGC
dme-196|dm2.dp2	ATCTAAGCCTCATCAAGTGGTTGTGATATGGATACCCAACGCATATCACAGCCAGCTTTGATGAGCTAGGAT	ATCTAAGCCTCATCAAGTGGTTGTGATATGGATACCCAACGCATATCACAGCCAGCTTTGATGAGCTAGGAT
dme-196|dm2.droVir1	ATCTAAGCCTCATCAAGTGGTTGTGATATGGATACCCAACGCATATCACAGCCAGCTTTGATGAGCTAGGAT	ATCTAAGCCTCATCAAGTGGTTGTGATATGGATACCCGACGCATATCACAGCCAGCTTTGATGAGCTAGGAT
dme-197|dm2.dp2	CTTCAACTGTCTTCAAAGTGGCAGTGACATGTTGTCAACAATATTCATATCACAGCCAGCTTTGAGGAGCGTTGCGG	CTGCGACGCTCTTTAAAGTGGCGGTGACGTGTTGGTAATAATATTCATATCACAGCCAGCTTTGAGGAGCGTTGCGG
dme-198|dm2.dp2	TTGTGTCATTCTTCAAAGTGGTTGTGAAATGTTTGCCTTTTTATGCCTATTCATATCACAGCCAGCTTTGAGGAGCGACGCGA	TTGTGTCATTCTTCAAAGTGGTTGTGAAATGTTTGCCTTTTTATGCCTATTCATATCACAGCCAGCTTTGAGGAGCGACACGA
dme-198|dm2.droVir1	TTGTGTCATTCTTCAAAGTGGTTGTGAAATGTTTGCCTTTTTATGCCTATTCATATCACAGCCAGCTTTGAGGAGCGACGCGA	TTGTGTCATTCTTCAAAGTGGTTGTGAAATGTTTGCCTTTTTATGCCTACTCATATCACAGCCAGCTTTGAGGAGCGACACGA
dme-199|dm2.dp2	GATCCTGGGATGCATCTTGTGCAGTTATGTTT---CAATC--TCACATCACTGGGCAAAGTGTGTCTCAAGATC	GATCCTGGGATGCATTTTGTGCAGTTATGTCTACGTGATCATCCTCATCACTGGGCAAAGTGTGTCTCAGGATT
dme-19|dm2.dp2	ATATGATGTTAACAGCTTGTAATGATTATGCATTGTGATTATTC-AAGTTTATTTTGTTTCAAGACGGGACTGA----------CTATA	AGATGATGTTAACAACTTGTTATGATTA-ATACTATGATTATTCAAAGTTTATTTTGTTTCAAGACGGGACTGATATGTACCCCCCACA
dme-19|dm2.droVir1	ATATGATGTTAACAGCTTGTAATGATTATGCATTGTGATTATTCAA-GTTTATTTTGTTTCAAGACGGGACTGA---------------CTATA	AGATGATGTTAACAACTTATAATGATTATA-ATTATGATTATTCAAAGTTAATTTTGTTTCAAGACGGGACTGATATACATAAGATTACCCATA
dme-200|dm2.dp2	TTGCAATTAGTTTCTTTGGTCGTCCAGCCTTAGGTGATTTTTCCGGTCATAAAGCTAGACAACCATTGAAGTTCGTTGTGG	TTGCAATTAGTTTCTTTGGTCGTCCAGCCTTAGGTGATTTCTCTGATCATAAAGCTAGACAACCATTGAAGTTCGTTGTGG
dme-201|dm2.dp2	GCTAAAAGGAACGATCGTTGTGATATGAGTTGTTTCC---TAACATATCACAGTGATTTTCCTTTATAACGC	GCTAAAAGGAACGATCGTTGTGATATGCGTTAATTCACCGTTACATATCACAGTGATTTTCCTTTATAGCGC
dme-202|dm2.dp2	TTTAATGTAGAGGGAATAGTTGCTGTGCTGTAAGTTAATATACCATATCTATATCACAGTGGCTGTTCTTTTTGTACCTAAA	TTTGAAGTAGAGAGAATAGTTGCTGTGCTATATGTCCTTCGACTCTAT--ATATCACAGTGGCTGTTCTTTTTGTACCTAAA
dme-204|dm2.dp2	CAAAAAGAAGGGAACGGTTGCTGATGATGTAGTTTGAAACTCTCACAATTTATATCACAGTGGCTGTTCTTTTTTGTTTG	CAAAAAGAAGGGAACGGTTGCTGCTGATGTAGTTCAAGTTTTGCACAATTTATATCACAGTGGCTGTTCTTTTTTGTTTG
dme-205|dm2.dp2	GAGTGCATTCCGTATGGAAGACTAGTGATTTTGTTGTTTGGTCTTTGGTAATAACAATAAATCCCTTGTCTTCTTACGGCGTGCATTT	GAGTGTATTCCGTATGGAAGACTAGTGATTTTGTTGTTTGGTCTCTGCTAATAACAATAAATCCCTTGTCTTCTTACGGCGTGCATCT
dme-207|dm2.dp2	GCTATGTTGTCTTTGGTTATCTAGCTGTATGAGTGATAAATAACGTCATAAAGCTAGCTTACCGAAGTTAATATTAGC	GCTATGTTGTCTTTGGTTATCTAGCTGTATGAGTGATAAATAACGTCATAAAGCTAGCTTACCGAAGTTAATATTAGC
dme-207|dm2.droVir1	GCTATGTTGTCTTTGGTTATCTAGCTGTATGAGTGATAAATAACGTCATAAAGCTAGCTTACCGAAGTTAATATTAGC	GCTATGTTGTCTTTGGTTATCTAGCTGTATGAGTGATAAATAACGTCATAAAGCTAGCTTACCGAAGTTAATATTAGT
dme-208|dm2.dp2	CCACGTCTACCCTGTAGATCCGAATTTGTTTTATACTAGCTTTAAGGACAAATTCGGTTCTAGAGAGGTTTGTGTGG	CCACGTCTACCCTGTAGATCCGAATTTGTTTTACATTAGCTTTAAGGACAAATTCGGTTCTAGAGAGGTTTGTGTGG
dme-208|dm2.droVir1	CCACGTCTACCCTGTAGATCCGAATTTGTTTTATACTAGCTTTAAGGACAAATTCGGTTCTAGAGAGGTTTGTGTGG	CCACGTCCACCCTGTAGATCCGAATTTGTTGTACACTAGTTTTAAGGACAAATTCGGTTCTAGAGAGGTTTCTGTGG
dme-209|dm2.dp2	GCACTTGTCAAGAACTTTCTCTGTGACCCGCGTG-TACTTAAAAGCCGCATCACAGTCTGAGTTCTTGCTGAGTGC	CCTCTTGTCAAGAACTTATTCTGTGACCTGCGTGACATTT---AGCCACATCACAGTCTGAGTTCTTGCTGAGCGT
dme-209|dm2.droVir1	GCACTTGTCAAGAACTTTCTCTGTGACCCGCGTGTACT------TAAAAGCCGCATCACAGTCTGAGTTCTTGCTGAGTGC	GCACTTATCAAGAACTTTTTCTGTGACTTGCGTGAACTCTTATATGCAAACCGCATCACAGTCTGAGTTCTTGCTTAGCGC
dme-210|dm2.dp2	TACGGTTGAGTATTACATCAGGTACTGGTGTGCCTTAAATCCAACAACCAGTACTTATGTCATACTACGCCGTG	TACGGCTGAGTATTACATCAGGTACTGGTGTGCTTTAAATCCAACAACCAGTACTTATGTTATACTACGCCGTG
dme-210|dm2.droVir1	TACGGTTGAGTATTACATCAGGTACTGGTGTGCCTTAAATCCAACAACCAGTACTTATGTCATACTACGCCGTG	TACGGTTGAGTATTACATCAGGTACTGGTGTGCCATTTAACTAACAACCAGTACTTATGTCATACTACGCCGTG
dme-211|dm2.dp2	TACGTAACTCCTCAAAGGGTTGTGAAATGTCGACTATTATCTACTCATATCACAGCCATTTTGATGAGTTTCGTG	TACGTAACCCATCAAACGGTTGTGAAATGTTGCAT-TTATCAAATCATATCACAGCCATTTTGATGAGTTTCGTG
dme-211|dm2.droVir1	TACGTAACTCCTCAAAGGGTTGTGAAATGTCGACTATTATCTACTCATATCACAGCCATTTTGATGAGTTTCGTG	TGCGTAACTCTTCAAGGGGTTGTGAAATGTTG-CCGTTATCAAGTCATATCACAGCCATTTTGATGAGTTTCGTG
dme-212|dm2.dp2	CCATGTCGTTAAAATGTTTGTGAACTTATGTATTCAC-AATCATATCACAGCCATTTTGACGAGTTTGG	CCATGTCGTTAAAATGTTTGTGACCTTATGTACTCTTGAATCATATCACAGCCATTTTGACGAGTTTGG
dme-212|dm2.droVir1	CCATGTCGTTAAAATGTTTGTGAACTTATGTATTCACAATCATATCACAGCCATTTTGACGAGTTTGG	CCATGTCGTTAAAATGCCTGTGACCTTATGTATTTTATATCATATCACAGCCATTTTGACGAGTTTGG
dme-213|dm2.anoGam1	TATTAACGCGTCAAAATGACTGTGAGCTATGTGGATTTGACTTCATATCACAGCCATTTTGACGAGTTTG	CATCTCCGCCCCGAA--------GACCGATGTAG------------------------------------
dme-213|dm2.dp2	TATTAACGCGTCAAAATGACTGTGAGCTATGTGGATTTGACTTCATATCACAGCCATTTTGACGAGTTTG	CATTTACGCGTCAAAATGACTGTGAGCTATGTGTTTTTGATCTCATATCACAGCCATTTTGACGAGTTTG
dme-213|dm2.droVir1	TATTAACGCGTCAAAATGACTGTGAGCTATGTGG----ATTTGAC-TTCATATCACAGCCATTTTGACGAGTTTG	TATTGGCGCGTCAAAATGACTGTGAGCTATGTTGTTGCATTTGCCATTCATATCACAGCCATTTTGACGAGTTTG
dme-214|dm2.dp2	TGTGGGAGCGAGACGGGGACTCACTGTGCTTATTAAATAGTCAGTCTTTTTCTCTCTCCTATA	TGTGGGAGCGAGACGGGGACTCACTGTGCTTTTGAAGTAGTCAGTCTTTTTCTCTCTCCTATA
dme-215|dm2.dp2	TAGATCTCGGCACAGTTAATGGCACTGGAAGAATTCACGGGGTAATTTTTATACAACCCGTGATCTCTTAGTGGCATCTATGGTGCGAGAATAA	CACATCCCGGCACAGTTAATGGCACTGGAAGAATTCACGGGGT-TTTTCAATACAACCCGTGATCTCTTAGTGGCATCTATGGTGCGGGACT--
dme-215|dm2.droVir1	TAGATCTCGGCACAGTTAATGGCACTGGAAGAATTCACGGGGTAATTTTTATACAACCCGTGATCTCTTAGTGGCATCTATGGTGCGAGAATAA	TGCATCTCGGCACAGTTAATGGCACTGGAAGAATTCACGGGGTTTTTATAACAC-GCCCGTGATCTCTTAGTGGCATCTATGGTGCG-GGATAT
dme-217|dm2.dp2	TCCTGTGTTGCAGTTTCGTTTTGTGACCGACACTAACGGGTAATTGTTTGGCCGCCAGGATTACTCGTTTTTGCGATCACAAATTATGAAATTGCAGCAA	TCCCGTGCTGCAGTTTCATTTTGTGACCGACACTAACGGGTAATGGCT-GGCCGC-AGGACTACTCGTTTTTGCGATCACAA-TACTGAAATTGCAGCAA
dme-217|dm2.droVir1	TCCTGATCCGCACATCTAATCCCAATCCGAAACTAGTTTTTGAAACACCTTTAAGTGCATTTTAATTTTAATATTGGTAGTTTTGGTGACGAATCCTG--TGTTGCAGTTTCGTTTTGTGACCGACACTAACGGGTAATTGTTTGGCCGCCAGGA----------TTACTCGTTTTTGCGATCACAAATTATGAAATTGCAGCAA	-----------------GACCGAAATCTAAGAGTTAT-----ATATACATATATAGGCAATGT-GTTTTCCCAGTG--AATCCCAATGTCGCATCCTGTTTGTTGCAGTTTCGGTTTGTGACCGACACTAACGGGTAGTTG---GGGCACCTCGAATACGCTGTTTTACTCGTTTTTGCGATCACAAATTCTGAAATTGCAACGA
dme-218|dm2.dp2	TGTAAAGTCTCCTACCTTGCGCGCTAATCAGTGACCGGGGCTGGTTTTTTATATACAGTCAGGTACCTGAAGTAGCGCGCGTGGTGGCAGACATATAT	TTGAAAGTCTCCTACCATGCGCGCTAATCAGAGACCGGGGCTGGTTTTTTCACTGCAGTCAGGTACCTGAAGTAGCGCGCGTGGTGCTAGACACGAAC
dme-219|dm2.droVir1	AATATGAATTTCCCGTAGGACGGGAAGGTGTCAACGTTTTGCATTTCGAAT-AAACATTGCACTTGTCCCGGCCTATGGGCGGTTTGT-----AATAAACA	ATCACAAACTGCTTGCAGGACGGGAAGGTGTCAACGTTTTGCTTTATGAATCAAACATTGCACTTGTCCCGGCCTATGAGCGGTTTGTGCCACAACAAACG
dme-21|dm2.dp2	CAATAATGaatatttattatttgttaaaaattaaaaatGAAGGAAGTCAAAAGTAGAGTGTAAATCGCTTATTACACTTTATTTACAAACGATATTTTAGTGTATGCAATATTTCCCTTGC	----AATATTAAAAAGAATA-----TTACGAATTTTATCTGGAGATTTATGTGTGGAGGGAAA-----TAATTCAATTCCACATTGAAATAATATCCT-------GCCTAGATTTCTTTGC
dme-220|dm2.dp2	TAATTCGATTTTTAGCTATGATTGTCCAAACGCAATTCTTGTTGATATTCAATATTCAAGGGTTGCGACTGGGCATCGCGGCTCGAAATAAGAATACAAC	TAATTCGATTTTTAGCTATGATTGTCCAAACGCAATTCTTGTTGATATCCAATACTCAAGGGTTGTGACTGGACATCGCGGCTCGAAATAAGAATACAAC
dme-220|dm2.droVir1	TAATTCGATTTTTAGCTATGATTGTCCAAACGCAATTCTTGTTGATATTCAATATTCAAGGGTTGCGACTGGGCATCGCGGCTCGAAATAAGAATACAAC	TAATTCGATTTTTAGCTATGATTGTCCAAACGCAATTCTTGTTGATTTCAAATACTCAAGGGTTGCGACTGGGCATCGCGGCTCGAAATGAGAATCCAAC
dme-221|dm2.dp2	CCTGGTTTTTGCCATCAGCGAGGTATAGAGTTCCTACGTTCAT--TATAAACTCGTAGGAACTTCATACCGTGCTCTTGGAAGACCAAAAAACAACCAAG	CCTGGTTTTTGCCATCAGCGAGGTATAGAGTTCCTACGTTCATATTATAAACTCGTAGGAACTTCATACCGTGCTCTTGGAAGACCAAAAGACAACGA--
dme-221|dm2.droVir1	CCTGGTTTTTGCCATCAGCGAGGTATAGAGTTCCTACGTTCA--TTATAAACTCGTAGGAACTTCATACCGTGCTCTTGGAAGACCAAAAAACAACCAAG	CCTGGTTTTTGCCATCAGCGAGGTATAGAGTTCCTACGTTCAATTTATATACTCGTAGGAACTTCATACCGTGCTCTTGGAAGACCAAAAAACAACGAAG
dme-222|dm2.dp2	TTGAAGGTTTTGGGCTGCGTGTCAGGAGTGCATTTGCACTGAAACTATCTGAAGCATGTAAATGCACTATCTGGTACGACATTCCAGAACGTACAATCTT	TTGAAGGTTTTGGGTTGCGTGTCAGGAGTGCATTTGCACTGAAACATTCTGAAGCTTGTAAATGCACTATCTGGTACGACATTCCAGAACGTACAATCTT
dme-223|dm2.dp2	GTAATGGTACGGTGCGACCGGATGATGGTTCACAACGACCGTGTCATTTAAACGGGTCGGTGGGACTTTCGTCCGTTTGTAACGCCATTTGTCAACGA	GTAATGGTACGGTGCGACCGGACGATGGTTCACAACGACCGTGTCTCTTAAACTGGTCGGAGGGACTTTCGTCCGTTTGTAACGCCATTTGTCAGCGA
dme-224|dm2.dp2	ACCTGCAAC-ACTGTGTGTAGCTGGTTGACATCGGGTCAGATCTGTTTT-TCAAGCATTTGGTCCCCTTCAACCAGCTGTAGCCAGTGGTTGATGACAAC	ATGTACAACGGCTGTATGTAGCTGGTTGACATCGGGTCAGATCTATTTTATCAAGTATTTGGTCCCCTTCAACCAGCTGTA-TCAGTGGTTGATTCCAAC
dme-224|dm2.droVir1	ACCTGCAACACTGTGTGTAGCTGGTTGACATCGGGTCAGATCTGTTTTT-CAAGCATTTGGTCCCCTTCAACCAGCTGTAGCCAGTGGTTGATGACAAC	ATTCACAACGCTGTGTGTAGTTGGTTGACATCGGGTCAGATCTATTTCTGAAAGCATTTGGTCCCCTTCAACCAGCTGTAG-CAGTGGTTGAAGCCAAC
dme-225|dm2.dp2	GGAATTCATACTACTGTTTTTAGTGGGTGGGGGTCCAGTGTTTCACATTGATTTTCTTAGTATTTGTGACTAGATCCACACTCATTAATAACGGTAGTTC	CGCGATCATACTACTGTTTTTAGTGAGTGAGGGTCCAGTGTTTCACATTGATTTTCTTAGTATTTGTGACTAGATCCACACTCATTAATAACGGTAGTTC
dme-225|dm2.droVir1	GGAATTCATACTACTGTTTTTAGTGGGTGGGGGTCCAGTGTTTCACATTGATTTTCTT-AGTATTTGTGACTAGATCCACACTCATTAATAACGGTAGTTC	AATATGCGTACTACTGTTTTTAGTGAGTGAGGGTCCAGTGTTTCACATTCGTTTTTTCAAGTATTTGTGACTAGATCCACACTCATTAACAACGGTAGTTC
dme-226|dm2.dp2	CTCTTCCTCTGGAGATGACACGAAGGTGCATTGTAGTCGCATTGTCTGTCCCAATTG-CTTCAGGCAATACAACTTCAGTGCAAGCTCTGTGCATTTCAC	CACTCCC---GGAGATGACACGCAGGTGCATTGTAGTCGCATTGTCTGTCCATCTTGATTTCAGGCAATACAACTGCAATGCAAGCTCTGTGCATTTCAT
dme-227|dm2.dp2	TGGCTTTTATGTATTTACGTTGCATATGAAATGATATTTATAGTAAACAGATTATTTTATATGCAGGTATATGCAAGTCGAGGTCCTCCACACTG	CGGCTTTTATGTATTTACGTTGCATATGAAATGATATTTATAGTAAACAGATTATTTTATATGCAGGTATGTGCAGCTGAAGAGCCTGTCCATTG
dme-228|dm2.dp2	CGAATAAGTGAATAAAGAGAGCTGTCCGTCGACAGTCCA-GAAACTATTTAATATCACTGTCATGGAATTGCTCTCTTTGTATAATATTCG	CGAATAGGTGAATAAAGAGAGCTGTCCGTCGACAGTCAACGTACCAATTTAATA---CTGTCATGGAATTGCTCTCTTTGTATAATATTCG
dme-229|dm2.droVir1	AGTTTCCTTCTAAATCTAGCCTCTACTAGGCTTTGTCTGTGCATTCGAAAGCCGATCAGACATAGCCTATAAGAGGTTAGGTGTACCAAGGCGAACA	-ATTTCCTTATAAATCTAGCCTCTACTAGGCTTTGTCTGTGCATTCGATATACGGTCAGACATAGCCTATGAGAGGTTAGGTGTACCAAGG-GGACA
dme-230|dm2.dp2	CTCACACGATTCTCAAAGGTAAATATCAGCTGGTAATTCTGGGAGCTAAGCCTAAATATGAAACACTCGGAATTTCAGTTGGTATCGACTTTTTTGAATT	CT--CACGATTCTCAAAGGTAAATATCAGCTGGTAATTCTGGGAGCTAAGCA-AGATATGAAACACTCGGAATTTCAGTTGGTATCGACTTTTTTGAATT
dme-230|dm2.droVir1	CTCACACGATTCTCAAAGGTAAATATCAGCTGGTAATTCTGGGAGCTAAGCCTAAATATGAAACACTCGGAATTTCAGTTGGTATCGACTTTTTTGAATT	CTCACCCGATTCTCAAAGGTAAATATCAGCTGGTAATTCTGGGAGCAATGCCTAAATATGAAACACTCGGAATTTCAGTTGGTATCGACTTTTTTGAATT
dme-231|dm2.dp2	GTTGCAGTTCCTGGAATTAAGTTGACTGTGTAGCCTGTGAGGGCAAGGCTTGAATAATGCTCCTGAAGTCAGCAACTTGATTCCAGCAATTGCGGCCCGA	GTTGCAGTTCCTGGAATTAAGTTGACTGTGTAGCCTGGGAAGGCAAGGCTTGAGCACTGCTTCTGAAGTCAGCAACTTGATTCCAGCAATTGCGGCCCAA
dme-232|dm2.dp2	CGAATTGTGAAATGAAGAGAGCTATCCGTCGACAGTCAAGTTAAGACCGATTGTAATACTGTCATGGAATTGCTCTCTTTGTATAACATTCG	CGAATAGTGAAATAAAGAGAGCTATCCGTCGACAGTCAAGTTAAT-CAGATTGTAATACTGTCATGGAATTGCTCTCTTTGTATAATATTCG
dme-233|dm2.dp2	AATTGGCTATGCGCTTTGGCAGTGTGGTTAGCTGGTTGTGTAGCCAAT-TATTGCCGTTGACAATTCACAGCCACTATCTTCACTGCCGCCGCGACAAGC	AATTGGCTATGCGCTTTGGCAGTGTGGTTAGCTGGTTGTGTAGCCAAAATATTGCCTTTGACCATTCACAGCCACTATCTTCACTGCCGCCGCGACAAGC
dme-234|dm2.dp2	TCATTTGGTACGTTTTTCTCCTGGTATCCACTGTAGGCCTATATGTATTTCCACCATAAGGCACGCGGTGAATGCCAAGAGCGAACGCAGTTCTACAAAT	TCGTTTGGTACGTTTTTCTCCTGGTATCCACTGTAGGCCTATATGTATTTCGACCATAAGGCACGCGGTGAATGCCAAGAGCGGACGAAACTCTACTA--
dme-234|dm2.droVir1	TCATTTGGTACGTTTTTCTCCTGGTATCCACTGTAGGCCTATATGTATTTCCACCATAAGGCACGCGGTGAATGCCAAGAGCGAACGCAGTTCTACAAAT	TCGTTTGGTACGTTTTTCTCCTGGTATCCACTGTAGGCCTCTATGAATTTTGACCATAAGGCACGCGGTGAATGCCAAGAGCGAACGAAACTCTACAATT
dme-235|dm2.dp2	TGAAGC----------------------TGACTTGCCATTGCTTTGGCGCTTTAGCTGTATGATAGATTTAAACTACTTCATAAAGCTAGATTACCAAAGCATTGGCTTCTGCAGGTCA	TACAACAATCTAATCTGTGCTTAAGCCCTGCTCTGCTTCTGCTTTGGCGCTTTAGCTGTATGATAGATTTAAAATACTTCATAAAGCTAGATTACCAAAGCATTGGCT-CTGTGGAAAC
dme-235|dm2.droVir1	TGAAGCTGACTTGCCATTGCTTTGGCGCTTTAGCTGTATGATAGATTTAAACTACTTCATAAAGCTAGATTACCAAAGCATTGGCTTCTGCAGGTCA	GAACGCCGCACTGCCGTTGCTTTGGCGCTTTAGCTGTATGATAGATTTGAA-TACTTCATAAAGCTAGATTACCAAAGCATTGGCT-CTGTGGCCAG
dme-236|dm2.droVir1	AAAACCGAAGTCTTTTTACCATCAGCGAGGTATAGAGTTCCTACGTTCCTATATT----CAGTCGTAGGAACTTAATACCGTGCTCTTGGAGGACTGTCGACC	GATACCGAAGTCTATATACCATCAGCGAGGTATAGAGTTCCTACGTGC--AAATTGCAATAATCGTAGGAACTTAATACCGTGCTCTTGGAGGGCTGTCGACC
dme-238|dm2.dp2	TCGAATCGAAGAACTGAGATCGATTGGTGCATAGATATCAGGAGAACCCACTCAATTT-AACTCTAGCACCATTCGAAATCAGTGCTTTTGATAAGAAAC	TCGAATCGAAGAACTGAGATCGATTGGTGCATAGATATCAAGAGGACTCGCTAATTTTCAACTCTAGCACCATTCGAAATCAGTGCTTTTGATGAGAACC
dme-238|dm2.droVir1	TCGAATCGAAGAACTGAGATCGATTGGTGCATAGATATCA--GGAGAACCCACTCAATTTAACTCTAGCACCATTCGAAATCAGTGCTTTTGATAAGAAAC	TCAAATTGAAGAACTGAGATCGATTGGTGCATAGATATCGCCCAAAAAGTAATTCATTTCAATTCTAGCACCATTCGAAATCAGTGCTTTTTATTCGAACC
dme-239|dm2.dp2	CCATTAACAGAAACCCGTAAATCCGAACTTGTGCTGTTTTATATCTGTTACAAGACCGGCATTATGGGAGTCTGTCAATGCAAACAACTGGTTTTTGGCA	CCATTAACAGAAACCCGTAATTCCGAACTTGTGCTGTTTTATATCTGTTACAAGACCGGCATTATGGGAGTCTGTCAATGCAAACAACTGGTTTTTGGCA
dme-239|dm2.droVir1	CCATTAACAGAAACCCGTAAATCCGAACTTGTGCTGTTTTATATCTGTTACAAGACCGGCATTATGGGAGTCTGTCAATGCAAACAACTGGTTTTTGGCA	CCATTAACAGAAACCCGTAAATCCGAACTTGTGCTGTTTTATATCTGTTACAAGACCGGCATTATGGGAGTCTGTCAATGCAAACAACTGGTTTTTGGCA
dme-23|dm2.anoGam1	AACCTTGTGCAGTGGCAACATCGCAAGCAATGAAGTTCCAACTGAGCTGCGATTATTGCTAGTTGAAAACTAAAACCAATATCTCGCCCAGCGTAAG-GATCTACGATCTTTAAGCTAAGGCAATTTTTTTAGGCCCCAAGTGGGCTGA	AGCTTTGCGCAGTGGCGATATCGTAACCAATGAGGT-ACAACCGAGGTGCGATTATTGCTAGTTGAAAACTAATACCAATACCCCGCCTTGGGGACGTGAAATACCGTCC----GCTATGGCAATTTTTGCAAACCCCGAAAGGGGTAA
dme-23|dm2.dp2	AACCTTGTGCAGTGGCAACATCGCAAGCAATGAAGTTCCAACTGAGCTGCGATTATTGCTAGTTGAAAACTAAAACCAATATCTCGCCCAGCGTAAGGATC--TACGATCTTTAAGC--TAAGGCAATTTTTTT-AGGCCCCAAGTGGGCTGA	AGCCTTGTGCAGTGGCAATACCGCAAGCAATGAAGCTTCAACTGAGCTGCGTTTATTGCTAGTTGAAAACTTTAGCCAATAACTCGCCCTCTGTTCGGTTCCGCACGGTTCTGATACAGTGAGGCAATTTTTTTAAGGTCCCAAAAGGGCCGA
dme-23|dm2.droVir1	AACCTTGTGCAGTGGCAACATCGCAAGCAATGAAGTTCCAACTGAGCTGCGATTATTGCTAGTTGAAAACTAAAACCAATATCTCGCCCAGCGTAAGGATCTACGATCTTTAAGCTAAGGCAATTTTTTTAGGCCCCAAGTGGGCTGA	AACCTTGTGCAGTGGCAATATCGCAAACAATGAGGTCACAACCGAGTTGCGATTATTGCTAGTTGAAAACTTTAACCAATAACTCGCCCTGTGTGAG---CCACGCTC---ACGTTGAGGCAATTTTTTTAGGCTCGAAA-GAGCTGA
dme-240|dm2.dp2	TAAAACGTCACCTGATGTAGGCCGTGCCCAGTGCTTATTTGTTGCATTTTCGAAATACAAATTGCACTAGTCCCGGCCTGCAATGAGTGTCGCAGTCGAC	TAAAACGTCACCTGATGTAGGCCGTGCCCAGTGCTTATTTGTCGTTGTTTGAAAATACAAATTGCACTAGTCCCGGCCTGCAGAGAGTGTCGCACACAAC
dme-240|dm2.droVir1	TAAAACGTCACCTGATGTAGGCCGTGCCCAGTGCTTATTTGTTGCATTTTCGAAATACAAATTGCACTAGTCCCGGCCTGCAATGAGTGTCGCAGTCGAC	TAAAACGTCACCTGATGTAGGTCGTGCCTGGTGCTTATTTGTTGTTATGCGAAAATCCAAATTGCACTAGTCCCGGCCTGCAGTGAGTGTCGCAGCCAAC
dme-241|dm2.dp2	TTAAAATTGAATGGCGAATGTCGGTATGGTCTCTTTTTCAAAGAAAGGTTTCGATTAAGCGAAGTGACTAGACCGAACACTCGTGCTATAATTTTAAAAT	TTAAAATTAAATGGCGATTGTCGGTTTGGTCGCTTTTT---ACCAGGGTTCCGATCAAGCGAAGTGACTAGACCGAACACTCGTGCTATAATTTTAGAAT
dme-242|dm2.droVir1	GGACGCCGGGGATGTATGGGTGTGTAGGGTCTGAAATTTTGCACACATTTACAATAATTGTAAATGTGTTGAAAATCGTTTGCACGACTGTGA	CTTTCGCACACACACAAACGTGCATAATGTTTGAAATTTTGCACACATTTACAATAATTGTAAATGTGTTGAAAATCGTTTGCACAACTGTGA
dme-243|dm2.dp2	AACACATTTCATTCGCGCCTGTATCTTGCTGAACCGCTGCCATTATGGCCAACGAT-CCGGTTGAGCAAAATTTCAGGTGTGTGAGAAATGTGTTTAGCA	GGCATATTTCATTCGCGCCTGTATCTTGCTGAACCGTAGCCATAATGGTCTTTCATCCCGGTTGAGCAAAATTTCAGGTGTGTGAGAAATTTGTTAAGCA
dme-245|dm2.droVir1	CGGCCATGTCGTAATTAGCGGAGCACGGCATCGCCGGCGATAATTAATGACGGTGGTCACGTTGGTTTCATGTCGATTTCATTTCATGACACGGCCG	CAGCCGCGTCGTAATTAGCTGTGCACAACGTTGCTGGCGATAATTAATGACTTTGGTCACGTTGGTTTCATGTCGATTTCATTTCATGACACGGCCG
dme-246|dm2.dp2	GAGTTTACAGTAAAATAAATATTTAAGTGGAGCCTGCGACT-TCAGTCCCTCTGACTGACTGGGGTAAGTCACTTGAGCGTTTGTTGGCACGTAAAAGAC	GAGTTTACAGTGAAATAAATATTTAAGTGGAGCCTGCGACTGGGACTCCAGCTCTCCGACTGGGCTAACTCACTTGAGCGTTTGTTGGCACGTAAAAGAC
dme-246|dm2.droVir1	GAGTTTACAGTAAAATAAATATTTAAGTGGAGCCTGCGACTTCAGTCCCTCTGACTGACTGGGGTAAGTCACTTGAGCGTTTGTTGGCACGTAAAAGAC	GAGTTTACAGTAAAATAAATATTGAAGTGG-GCCT--------------------------GGGGAAGTCACTTGAACGTTTGTTGGCACGTAAAAGAC
dme-247|dm2.dp2	ATTTGACTACGAAACCGGTTTTCGATTTGGTTTGACTGTTTTTCATACAAGTGAGATCATTTTGAAAGCTGATTTTGTCAA	ATTTGACTACGAAACCGGTTTTCGATTTGGTTTGACTGTTTTTTATACAAGTGAGATCATTTTGAAAGCTGATTTTGTCAA
dme-247|dm2.droVir1	ATTTGACTACGAAACCGGTTTTCGATTTGGTTTGACTGTTTTTCATACAAGTGAGATCATTTTGAAAGCTGATTTTGTCAA	ATTTGACTACGAAACCGGTTTTCGATTTGGTTTGACTGTATTTCATACAAGTGAGATCATTTTGAAAGCTGATTTTGTCAA
dme-249|dm2.dp2	CAAATAATGAATTTGGCAAGATGTCGGAATAGCTGAGAGCACAGCGGATCGAACATTTTATCGTCCGAAAAAATGTGATTATTTTTGAAAAGCGGCTATGCCTCATCTAGTCAATTGCATTACTTTG	CAAATAATGAATTTGGCAAGATGTCGGAATAGCTGAGAGCA-------------------------AAAAGAAGATGA-----TTTGAAATGCGGCTATGCCTCATCTAGTCAATTGCATTCATTTG
dme-249|dm2.droVir1	CAAATAATGAATTTGGCAAGATGTCGGAATAGCTGAGAGCACAGCG-----GATCGAACATTT-TATCGTCCGAAAAAATGTGATTATTTTTGA--AAAGCGGCTATGCCTCATCTAGTCAATTGCATTACTTTG	CAAATAATGAATTTGGCAAGATGTCGGAATAGCTGAGAGCACAAAGTCATAAATCCAGAATTTCTATTTT--------GTGT-ATTTTTATTGAGTACAGCGGCTATGCCTCATCTAGTCAATTGCATTCATTTG
dme-24|dm2.dp2	GTGTTGTTTGGAAGGAGAGCAAGTTAGCACTCCCCTAGACAAGGATGGAACACATAAACGGTCGGCTAGGCACAGACAAAAGCCGTCCACAAATTTT	GTGTTGTTTGGAAGGAGAGCAAGTTAGCACTCCCCTAGACAAGGATGGAACACATAAACGAGCGGCT-GGCACAAGAGAAAGCCGTTCACCAGTTTT
dme-24|dm2.droVir1	GTGTTGTTTGGAAGGAGAGCAAGTTAGCACTCCCCTAGACAAGGATGGAACACATAAACGGTCGGCTAGGCACAGACAAAAGCCGTCCACAAATTTT	GTGTTGTTTGGAAGGAGAGCAAGTTAGCACTCCCCTAGACAAGGATGGAACACATAAACGAACGGCGGGGCACAAGACGAAGCCGTTCACACGtttt
dme-250|dm2.dp2	GCAGCATTGAATAATCTCAATTTGTAAATGTGAGCGGTTTAAGCCATTTGACGCACTCACTTTGCAATTGGAGATTGCTCGAGACTGC	GCAGCATTGAATAATCTCAATTTGTAAATGTGAGCGATTTGAGGCATTTGACACACTCACTTTGCAACTGGAGATTGCTCGAAACTGC
dme-250|dm2.droVir1	GCAGCATTGAATAATCTCAATTTGTAAATGTGAGCGG-TTTAAGCCATTTGACGCACTCACTTTGCAATTGGAGATTGCTCGAGACTGC	GCAGCATTGATTAATCTCAATTTGTAAATGTGAGCGATTTTAAAGTATTTGACGCACTCACTTTGCAATTGGAGATTGCTCGAGATTGC
dme-251|dm2.dp2	CATGTCTATTGTACTTCATCAGGTGCTCTGGTGTGTCTCGTAACCCGGCACATGTTGAAGTACACTCAATATG	CATGTCTATTGTACTTCATCAGGTGCTCTGGTGTGTCCTGTAACCCGGCACATGTTGAAGTACACTCAATATG
dme-251|dm2.droVir1	CATGTCTATTGTACTTCATCAGGTGCTCTGGTGTGTCTCGTAACCCGGCACATGTTGAAGTACACTCAATATG	CATGTCTATTGTACTTCATCAGGTGCTCTGGTGTGACTTGTAACCCGGCACATGTTGAAGTACACTCAATATG
dme-252|dm2.anoGam1	ATTTTTGCTGTTTCTTTGGTATTCTAGCTGTAGATTGTTTCACGCACATTGTATATCATCTAAAGCTTTTATACCAAAGCTCCAGCT-TAAAT	---CCGGCTGTATCTTTGGTATTCTAGCTGTAGAATGTT--GTTTTCATTGTAATATCTCTAAAGCTTTAGTACCAGAGGTCCAACTGGGAAT
dme-252|dm2.dp2	ATTTTTGCTGTTTCTTTGGTATTCTAGCTGTAGATTGTTTCACGCACATTGTATATCATCTAAAGCTTTTATACCAAAGCTCCAGCTTAAAT	ATTTTTGCTGTTTCTTTGGTATTCTAGCTGTAGATTGTTTTTTGCACATTGTATATCATCTAAAGCTTTTATACCAAAGCTCCAGCTTAAAT
dme-252|dm2.droVir1	ATTTTTGCTGTTTCTTTGGTATTCTAGCTGTAGATTGTTTCACGCACATTGTATATCATCTAAAGCTTTTATACCAAAGCTCCAGCTTAAAT	ATTTTTGCTGTTTCTTTGGTATTCTAGCTGTAGATTGTTTT---TACAGTTTGTATCATCTAAAGCTTTTATACCAAAGCTCCAGCTTAAAT
dme-253|dm2.dp2	GTCCACTC-GATGGCTCAGGTACTTAGTGACTCTCAATGCTTTTGACATTTTGGGGGTCACTCTGTGCCTGTGCTGCCAGTGGGAC	GCACACTTTGCCGGCTCAGGTACTTAGTGACTCTCAATGCTTTCGACATCTTGAGAGTCTCTCTGTGCCTGCACTGGCGGTGGTGC
dme-253|dm2.droVir1	GTCCACTCGATGGCTCAGGTACTTAGTGACTCTCAAT--------GCTTTTGACATTTTGGGGGTCACTCTGTGCCTGTGCTGCCAGTGGGAC	GCACACCCCGCTGCTCAGGTACTTAGTGACTCTCAATCATCTATTGCTTTGCATACCTTGAGGGTCGCTCTGTGCCTGTGCCGCCTGTGCTGC
dme-254|dm2.anoGam1	TGCATATTATTTGCTCTTTGGTGATTTTAGCTGTATGGTGTTTATGTATATTCCATAGAGCTTTATTACCAAAAACCAAATGGTTTCTGCA	TCTTTACTCTATACCTTTTTGTG---------------------CATGTATTCCACGAGTTTTTATTACT----ACCAGTCGTTGTGTTTC
dme-254|dm2.dp2	TGCATATTATTTGCTCTTTGGTGATTTTAGCTGTATGGTGTTTATGTATATTCCATAGAGCTTTATTACCAAAAACCAAATGGTTTCTGCA	TGCACATTATTTGATCTTTGGTGATTTTAGCTGTATGGTGTATATCAAAGATCCATAGAGCTTTATCACCAAAACCCAAATGGTTTTTGCA
dme-255|dm2.dp2	TCTGGCAAATTGAGGTAGTAGGTTGTATAGTAGTAATTACACATCATACTATACAATGTGCTAGCTTTCTTTGCTTGA	TCTGGCAAATTGAGGTAGTAGGTTGTATAGTAGTACTT-CAGATCGTACTATACAATGTGCTAGCTTTCTTTGCTTGA
dme-255|dm2.droVir1	TCTGGCAAATTGAGGTAGTAGGTTGTATAGTAGTAATTACACATCATACTATACAATGTGCTAGCTTTCTTTGCTTGA	TCTGGCAAATTGAGGTAGTAGGTTGTATAGTAGTATTTATAGAGCATACTATACAGCGTGCTAGCTTTCTTTGCTTGA
dme-256|dm2.droVir1	GACATGTGCAAATGTTTGTATGGCTGATTCCCTGAGACCCTAACTTGTGACTTTTAATACCAGTTTCACAAGTTTTGATCTCCGGTATTGGACGCAAACTTGCTGATGTT	GACATGTGCAAATGTTTGTATGGCTGATTCCCTGAGACCCTAACTTGTGACTTTTAATACCAGTTTCACAAGTTTTGATCTCCGGTATTGGACGCAAACTTGCTGATGTT
dme-257|dm2.dp2	TGTCTTGCTTTGACTCACTCAACCTGGGTGTGATGTTATTTCGATATGGTATCCATCACAACCTCCTTGAGTGAGCGATAGCAGGACA	TGTCTTGCTTTGACTCACTCAACCTGGGTGTGATGTTATTTCGATATGGTATCCATCACAACCTCCTTGAGTGAGCGATAGCAGGATA
dme-258|dm2.dp2	CTCGCAGTATATTTTTGTGTTTTGTTTCGTTTTGCAATCCAAATCACAGGATTATACTGTGAG	CTCGCAGTATATTTTTGTGTTTTGTTGTGTCT-GAAACGCAAATCACAGGATTATACTGTGAG
dme-259|dm2.dp2	TCCGTTGGTAAATTGGCAAGATGTCGGCATAGCTGACGTTGAAAAGCGATTTTGAAGAGCGCTATGCTGCATCTAGTCAGTTGTTCAATGGA	TCTGTTGGTAAATTGGCAAGATGTCGGCATAGCTGAAGTTGAAAAGCGATCTTTGAGAACGCTATGCTGCATCTAGTCAGTTATTCAATGGA
dme-260|dm2.dp2	ATTATACGACAAACCTTGTTCGGTTTTGCCAATTTCCAAGCCAGCACTGGGTAAAGTTTGTCCTATAAT	ATTATACGATAAACTTTGTTCAGTTTTGCCAACTTGCTTGC-AGCACTGGGTGAAGTTTGTCTTATAAT
dme-265|dm2.dp2	TCGTAACTTGTGTGGCTTCGAACTTACCTAGTTGAGGAAAACTCCCATGTCGGATTTTGTTACCTCTGGTATTCGAGCCAATAAGTTCGG	TCGTAACTTGTGTGGCTTCGAATGTACCTAGTTGAGGAAAACTCCGAAAT-GGATTTTGTTACCTCTGGTATTCGAGCCAATAAGTTCGG
dme-265|dm2.droVir1	TCGTAACTTGTGTGGCTTCGAACTTACCTAGTTGAGGAA--AACTCCCATGTCGGATTTTGTTACCTCTGGTATTCGAGCCAATAAGTTCGG	TCGTAACTTGTGTGGCTT-GAATGTACCTGGTTGAGGAACGAATTCAACGTTTGGATTTTGTTGCCTTTGGTATTCGAGCCAATAAGTTCGG
dme-266|dm2.dp2	CACTTATATAATTTTGATTGTTGCTCAGAAAGCCCTCATTGTTTACCAGTTGGCTTTCGAGCAATAATTGAAACCAGATAAGTG	CACTTATCTATTTTTGATTGTTGCTCAGAAAGCCCTTATAATTAACCAGTTGGCTTTCGAGCAATTATCAAAGCCAAATAAGTG
dme-266|dm2.droVir1	CACTTATATAATTTTGATTGTTGCTCAGAAAGCCCTCATTGTTTACCAGTTGGCTTTCGAGCAATAATTGAAACCAGATAAGTG	CGCCTATATCATTTTGATTGTTGCTCAGAAAGCCCT--GCATTCAATACTTGGCTTTCGAGTAATAATCGAAACCAAATAAGCG
dme-267|dm2.dp2	AAATTCTAGTCGATTTGTCTTTTTCCGCTTACTGGCGTTTCAATTCCACAACGACAGGAAAGGGAAAAAGGCGTATTTACTATGAGTTT	AAATTCTAGTCGATTTGTCTTTTTCCGCTTACTGGCGTTTTATTCGATCAACGACAGGAAAGGGAAAAAGGCGTATTTACTATGAGTTT
dme-268|dm2.droVir1	ATGCAACTGCCATTGGGATACACCCTGTGCTCGCTTTGAATGAAATGCAAGCAAGTGAACACAGCTGGTGGTATCCAGTGGCCGTTTGGCAT	GTGCAATTGCCGCTGGGATACACCCTGTGCTCGCTTTGAATT--GTGCAAGCAAGTGAACACAGCTGGTggtatccagtggccg-ttggcag
dme-269|dm2.dp2	TTTATGGGATACACACAGTTCAGTTTTGTCACACTTCAAGCATCACTGGGCTTTGTTTATCTCATGAG	TTTATGGGATGCACCAAGTTCAGTTTTGTCACATTTCGAGCATCACTGGGCTTTGTTTATCTCATAAG
dme-269|dm2.droVir1	TTTATGGGATACACACAGTTCAGTTTTGTCACAC-TTCAAGCATCACTGGGCTTTGTTTATCTCATGAG	TTTATGGGATACACCAAGTTCAGTTTTGTCAGATGTCCAAGCATCACTGGGCTTTGTTTATCTCATAAG
dme-270|dm2.dp2	TCGTATC-TTACTTTCAATGTCATCAAAAAGGGCTGAAGAAAGATATTTCTGCATTTGAATCGTATCACAGCCAGCTTTGATGGGCATTGCAATGAGCAGCGA	TGGTATCCTTACTTTCAGTGTCATCAAAAATGGCTGAAGAAAGATATATTTGCATTTGAAGCGTATCACAGCCAGCTTTGATGGGCATTGCAATGAGCATCGA
dme-270|dm2.droVir1	TCGTATCTTACTTTCAATGTCATCAAAAAGGGCTGAAGAAAGATATTTCTGCATTTGAATCGTATCACAGCCAGCTTTGATGGGCATTGCAATGAGCAGCGA	-CATGTCTTACTTTCAATGTCATCAAAAAGGGCTG-AGAATGATATATCTGCAATTGAATCGTATCACAGCCAGCTTTGATGGGCATTGCAAAGGGCAACG-
dme-271|dm2.anoGam1	TCGTAAACGTATACTGAATGTATCCTGAGTGTATCCTATCCGGTATACCTTCAGTATACGTAACACGA	TCATGAACGTATACTGAATGTATCCTGAGTGCTACTTATCCGGTATACCTTCAGTATACGTAACAAGA
dme-271|dm2.droVir1	TCGTAAACGTATACTGAATGTATCCTGAGTGTATCCTATCCGGTATACCTTCAGTATACGTAACACGA	TCGTATACGTATACTGAATGTATCCTGAGTGTATCCTATCCGGTATACCTTCAGTATACGTAACACGA
dme-272|dm2.anoGam1	GGGGATGTAGCTCAGATGGTAGAGCGCTCGCTTAGCATGTGAGAGGTACGGGGATCGATGCCCCGCATCTCCA	GGGGATGTAGCTCAGATGGTAGAGCGCTCGCTTAGCATGTGAGAGGTACGGGGATCGATACCCCGCATCTCCA
dme-272|dm2.anoGam1	GGGGATGTAGCTCAGATGGTAGAGCGCTCGCTTAGCATGTGAGAGGTACGGGGATCGATGCCCCGCATCTCCA	GGGGATGTAGCTCAG-TGGTAGAGCGTTCGCTTTGCATGTGAAAGGCCCCGGGTTCGATCCCCGGCATCTCCA
dme-272|dm2.anoGam1	GGGGATGTAGCTCAGATGGTAGAGCGCTCGCTTAGCATGTGAGAGGTACGGGGATCGATGCCCCGCATCTCCA	GGGGGTGTAGCTCAGATGGTAGAGCGCTCGCTTAGCATGTGAGAGGTACCGGGATCGATACCCGGCATCTCCA
dme-272|dm2.anoGam1	GGGGATGTAGCTCAGATGGTAGAGCGCTCGCTTAGCATGTGAGAGGTACGGGGATCGATGCCCCGCATCTCCA	GGGGATGTAGCTCAG-TGGTAGAGCGTTCGCTTTGCATGTGAAAGGCCCCGGGTTCGATCCCCGGCATCTCCA
dme-272|dm2.anoGam1	GGGGATGTAGCTCAGATGGTAGAGCGCTCGCTTAGCATGTGAGAGGTACGGGGATCGATGCCCCGCATCTCCA	GGGGGTGTAGCTCAGATGGTAGAGCGCTCGCTTAGCATGTGAGAGGTACCGGGATCGATACCCGGCATCTCCA
dme-272|dm2.anoGam1	GGGGATGTAGCTCAGATGGTAGAGCGCTCGCTTAGCATGTGAGAGGTACGGGGATCGATGCCCCGCATCTCCA	GGGGATGTAGCTCAGATGGTAGAGCGCTCGCTTAGCATGTGAGAGGTACGGGGATCGATACCCCGCATCTCCA
dme-272|dm2.anoGam1	GGGGATGTAGCTCAGATGGTAGAGCGCTCGCTTAGCATGTGAGAGGTACGGGGATCGATGCCCCGCATCTCCA	GGGGATGTAGCTCAG-TGGTAGAGCGCTCGCTTCGCATGTGAGAAGTCCCGGGTTCAATCCCCGGCATCTCCA
dme-272|dm2.droVir1	GGGGATGTAGCTCAGATGGTAGAGCGCTCGCTTAGCATGTGAGAGGTACGGGGATCGATGCCCCGCATCTCCA	GGGGATGTAGCTCAGATGGTAGAGCGCTCGCTTAGCATGTGAGAGGTACGGGGATCGATGCCCCGCATCTCCA
dme-273|dm2.anoGam1	TCCTCGATAGTATAGTGGTTAGTATCCCCGCCTGTCACGCGGGAGACCGGGGTTCAATTCCCCGTCGGGGAG	TCCTCGATAGTATAGTGGTCAGTATCCCCGCCTGTCACGCGGGAGACCGGGGTTCGATTCCCCGTCGGGGAG
dme-273|dm2.anoGam1	TCCTCGATAGTATAGTGGTTAGTATCCCCGCCTGTCACGCGGGAGACCGGGGTTCAATTCCCCGTCGGGGAG	TCCTCGATAGTATAGTGGTCAGTATCCCCGCCTGTCACGCGGGAGACCGGGGTTCGATTCCCCGCCGGGGAG
dme-273|dm2.anoGam1	TCCTCGATAGTATAGTGGTTAGTATCCCCGCCTGTCACGCGGGAGACCGGGGTTCAATTCCCCGTCGGGGAG	TCCTCGATAGTATAGTGGTCAGTATCCCCGCCTGTCACGCGGGAGACCGGGGTTCGATTCCCCGTCGGGGAG
dme-273|dm2.dp2	TCCTCGATAGTATAGTGGTTAGTATCCCCGCCTGTCACGCGGGAGACCGGGGTTCAATTCCCCGTCGGGGAG	TCCTCGATAGTATAGTGGTCAGTATCCCCGCCTGTCACGCGGGAGACCGGGGTTCAATTCCCCGTCGGGGAG
dme-273|dm2.dp2	TCCTCGATAGTATAGTGGTTAGTATCCCCGCCTGTCACGCGGGAGACCGGGGTTCAATTCCCCGTCGGGGAG	------------------------------------------AAGACCGAGGTTCAATT-CCCGTCGAGGAG
dme-273|dm2.dp2	TCCTCGATAGTATAGTGGTTAGTATCCCCGCCTGTCACGCGGGAGACCGGGGTTCAATTCCCCGTCGGGGAG	TCCTCGATAGTATAGTGGTCAGTATCCCCGCCTGTCACGCGGGAGACCGGGGTTCAATTCCCCGTCGGGGAG
dme-273|dm2.dp2	TCCTCGAT---AGTATAGTGGTTAGTATCCCCGCCTGTCACGCGGGAGACCGGGGTTCAATTCCCCGTCGGGGAG	TATTAGATCAGAGTATTCTTAGCTGGTTCCACAACCTTTACGCG-------------------TTCATCGGA---
dme-273|dm2.dp2	TCCTCGATAGTATAGTGGTTAGTATCCCCGCCTGTCACGCGGGAGACCGGGGTTCAATTCCCCGTCGGGGAG	TCCTCGATAGTATAGTGGTTAGTATCCCCGCCTGTCACGCGGGAGACCGGGGTTCAATTCCCCGTCGGGGAG
dme-273|dm2.dp2	TCCTCGATAGTATAGTGGTTAGTATCCCCGCCTGTCACGCGGGAGACCGGGGTTCAATTCCCCGTCGGGGAG	TCCTCGATAGTATAGTGGTCAGTATCCCCGCCTGTCACGCGGGAGACCGGGGTTCAATTCCCCGTCGGGGAG
dme-273|dm2.droVir1	TCCTCGATAGTATAGTGGTTAGTATCCCCGCCTGTCACGCGGGAGACCGGGGTTCAATTCCCCGTCGGGGAG	TCCTCGATAGTATAGTGGTTAGTATCCCCGCCTGTCACGCGGGAGACCGGGGTTCAATTCCCCGTCGGGGAG
dme-273|dm2.droVir1	TCCTCGATAGTATAGTGGTTAGTATCCCCGCCTGTCACGCGGGAGACCGGGGTTCAATTCCCCGTCGGGGAG	TCCTCGGTAGTATAGTGGTTAGTATCCCCGCCTGTCACGCGGGAGACCGGGGTTCAATTCCCCGCCGGGGAG
dme-273|dm2.droVir1	TCCTCGATAGTATAGTGGTTAGTATCCCCGCCTGTCACGCGGGAGACCGGGGTTCAATTCCCCGTCGGGGAG	TCCTCGATAGTATAGTGGTTAGTATCCCCGCCTGTCACGCGGGAGACCGGGGTTCAATTCCCCGTCGGGGAG
dme-275|dm2.anoGam1	TCCCATATTGTCTAGTGGTTAGGATATCCGGCTCTCACCCGGAAGGCCCGGGTTCAATTCCCGGTATGGGAA	TCCCATATTGTCTAGTGGTTAGGATATCCGGCTCTCACCCGGAAGGCCCGGGTTCGATTCCCGGTATGGGAA
dme-275|dm2.anoGam1	TCCCATATTGTCTAGTGGTTAGGATATCCGGCTCTCACCCGGAAGGCCCGGGTTCAATTCCCGGTATGGGAA	TCCCATATGGTCTAGTGGCTAGGATATCTGGCTTTCACCCAGAAGGCCCGGGTTCGATTCCCGGTATGGGAA
dme-275|dm2.anoGam1	TCCCATATTGTCTAGTGGTTAGGATATCCGGCTCTCACCCGGAAGGCCCGGGTTCAATTCCCGGTATGGGAA	TCCCATATTGTCTAGTGGTTAGGATATCCGGCTCTCACCCGGAAGGCCCGGGTTCGATTCCCGGTATGG---
dme-275|dm2.anoGam1	TCCCATATTGTCTAGTGGTTAGGATATCCGGCTCTCACCCGGAAGGCCCGGGTTCAATTCCCGGTATGGGAA	TCCCATATTGTCTAGTGGTTAGGATATCCGGCTCTCACCCGGAAGGCCCGGGTTCGATTCCCGGTATGGGA-
dme-275|dm2.anoGam1	TCCCATATTGTCTAGTGGTTAGGATATCCGGCTCTCACCCGGAAGGCCCGGGTTCAATTCCCGGTATGGGAA	TCCCATATGGTCTAGTGGCTAGGATATCTGGCTTTCACCCAGAAGGCCCGGGTTCGATTCCCGGTATGGGAA
dme-275|dm2.anoGam1	TCCCATATTGTCTAGTGGTTAGGATATCCGGCTCTCACCCGGAAGGCCCGGGTTCAATTCCCGGTATGGGAA	TCCCATATTGTCTAGTGGTTAGGATATCCGGCTCTCACCCGGAAGGCCCGGGTTCGATTCCCGGTATGGGAA
dme-275|dm2.anoGam1	TCCCATATTGTCT----AGTGGTTAGGATATCCGGCTCTCACCCGGAAGGCCCGGGTTCAATTCCCGGTATGGGAA	CTCTAT-TGGTCTACCAAGTGTCTAGTATAACTG------------------------------------------
dme-275|dm2.droVir1	TCCCATATTGTCTAGTGGTTAGGATATCCGGCTCTCACCCGGAAGGCCCGGGTTCAATTCCCGGTATGGGAA	TCCCATATTGTCTAGTGGTTAGGATACCCGGCTCTCACCCGGGAGGCCCGGGTTCAATTCCCGGTATGGGAA
dme-275|dm2.droVir1	TCCCATATTGTCTAGTGGTTAGGATATCCGGCTCTCACCCGGAAGGCCCGGGTTCAATTCCCGGTATGGGAA	TCCCATATTGTCTAGTGGTTAGGATATCCGGCTCTCACCCGGAAGGCCCGGGTTCGATTCCCGGTATGGGAA
dme-275|dm2.droVir1	TCCCATATTGTCTAGTGGTTAGGATATCCGGCTCTCACCCGGAAGGCCCGGGTTCAATTCCCGGTATGGGAA	TCCCATATTGTCTAGTGGTTAGGATACCCGGCTCTCACCCGGGAGGCCCGGGTTCAATTCCCGGTATGGGAA
dme-275|dm2.droVir1	TCCCATATTGTCTAGTGGTTAGGATATCCGGCTCTCACCCGGAAGGCCCGGGTTCAATTCCCGGTATGGGAA	TCCCATATTGTCTAGTGGTTAGGATATCCGGCTCTCACCCGGAAGGCCCGGGTTCAATTCCCGGTATGGGA-
dme-275|dm2.droVir1	TCCCATATTGTCTAGTGGTTAGGATATCCGGCTCTCACCCGGAAGGCCCGGGTTCAATTCCCGGTATGGGAA	TCCCATATTGTCTAGTGGTTAGGATACCCGGCTCTCACCCGGGAGGCCCGGGTTCAATTCCCGGTATGGGAA
dme-275|dm2.droVir1	TCCCATATTGTCTAGTG-----GTTAGGATATCCGGCTCTCACCCGGAAGGCCCGGGTTCA--------------------------ATTCCCGGT---ATGGGAA	TCCCATTATATTTTGCGTACGCATCTCGATATCTTCAACTCGCTTGGCGG--CTGAGTTAATGTTCTCGAGGACGTCAAGAAGAATCGTTTCCGATGGGGTAGGAA
dme-275|dm2.droVir1	TCCCATATTGTCTAGTGGTTAGGATATCCGGCTCTCACCCGGAAGGCCCGGGTTCAATTCCCGGTATGGGAA	TCCCATATGGTCTAGTGGCTAGGATATCTGGCTTTCACCCAGAAGGCCCGGGTTCGATTCCCGGTATGGGAA
dme-275|dm2.droVir1	TCCCATATTGTCTAGTGGTTAGGATATCCGGCTCTCACCCGGAAGGCCCGGGTTCAATTCCCGGTATGGGAA	TCCCATATTGTCTAGTGGTTAGGATATCCGGCTCTCACCCGGAAGGCCCGGGTTCAATTCCCGGTATGGGAA
dme-276|dm2.dp2	TCCCATATGGTCTAGTGGCTAGGATATCTGGCTTTCACCCAGAAGGCCCGGGTTCGATTCCCGGTATGGGAA	-CCCATATGGTCTAT------------------------------GCCCGGGTTCGATTCCCGGTACGGGAA
dme-276|dm2.dp2	TCCCATATGGTCTAGTGGCTAGGATATCTGGCTTTCACCCAGAAGGCCCGGGTTCGATTCCCGGTATGGGAA	TCCCATATTGTCTAGTGGTTAGGATACCCGGCTCTCACCCGGGAGGCCCGGGTTCAATTCCCGGTATGGGAA
dme-276|dm2.dp2	TCCCATATGGTCTAGTGGCTAGGATATCTGGCTTTCACCCAGAAGGCCCGGGTTCGATTCCCGGTATGGGAA	TCCCATATGGTCTAGTGGCTAGGATATCTGGCTTTCACCCAGAAGGCCCGGGTTCGATTCCCGGTATGGGAA
dme-277|dm2.dp2	GCCGAAATAGCTCAGTTGGGAGAGCGTTAGACTGAAGATCTAAAGGTCCCCGGTTCAATCCCGGGTTTCGGCA	GCCGAAATAGCTCAGTTGGGAGAGCGTTAGACTGAAGATCTAAAGGTCCCCGGTTCAATCCCGGGTTTCGGCA
dme-277|dm2.dp2	GCCGAAATAGCTCAGTTGGGAGAGCGTTAGACTGAAGATCTAAAGGTCCCCGGTTCAATCCCGGGTTTCGGCA	GCCGAAATAGCTCAGTTGGGAGAGCGTTAGACTGAAGATCTAAAGGTCCCCGGTTCGATCCCGGGTTTCGGCA
dme-277|dm2.droVir1	GCCGAAATAGCTCAGTTGGGAGAGCGTTAGACTGAAGATCTAAAGGTCCCCGGTTCAATCCCGGGTTTCGGCA	-------------------------------------------------------CAATTTCTG---------
dme-277|dm2.droVir1	GCCGAAATAGCTCAGTTGGGAGAGCGTTAGACTGAAGATCTAAAGGTCCCCGGTTCAATCCCGGGTTTCGGCA	GCCGAAATAGCTCAGTTGGGAGAGCGTTAGACTGAAGATCTAAAGGTCCCCGGTTCAATCCCGGGTTTCGGCA
dme-278|dm2.anoGam1	GCATCGGTGGTTCAGTGGTAGAATGCTCGCCTGCCACGCGGGCGGCCCGGGTTCGATTCCCGGCCGATGCA	GCATCGGTGGTTCAGTGGTAGAATGCTCGCCTGCCACGCGGGCGGCCCGGGTTCGATTCCCGGCCGATGCA
dme-278|dm2.anoGam1	GCATCGGTGGTTCAGTGGTAGAATGCTCGCCTGCCACGCGGGCGGCCCGGGTTCGATTCCCGGCCGATGCA	ATTTTTGAAGTT---TGGTATTTTTTTTCCTTGCAATCCACGGGG--------------------------
dme-278|dm2.dp2	GCATCGGTGGTTCAGTGGTAGAATGCTCGCCTGCCACGCGGGCGGCCCGGGTTCGATTCCCGGCCGATGCA	GCATCGGTGGTTCAGTGGTAGAATGCTCGCCTGCCACGCGGGCGGCCCGGGTTCGATTCCCGGCCGATGCA
dme-278|dm2.dp2	GCATCGGTGGTTCAGTGGTAGAATGCTCGCCTGCCACGCGGGCGGCCCGGGTTCGATTCCCGGCCGATGCA	-------------------ATAATATTAGTCGGACATTCAGTCGGTT------------------------
dme-278|dm2.droVir1	GCATCGGTGGTTCAGTGGTAGAATGCTCGCCTGCCACGCGGGCGGCCCGGGTTCGATTCCCGGCCGATGCA	GCATCGGTGGTTCAGTGGTAGAATGCTCGCCTGCCACGCGGGCGGCCCGGGTTCGATTCCCGGCCGATGCA
dme-278|dm2.droVir1	GCATCGGTGGTTCAGTGGTAGAATGCTCGCCTGCCACGCGGGCGGCCCGGGTTCGATTCCCGGCCGATGCt	GCATCGGTGGTTCAGTGGTAGAATGCTCGCCTGCCACGCGGGCGGCCCGGGTTCGATTCCCGGCCGATGCA
dme-27|dm2.anoGam1	TACTCTGGTTTCTCTTCAATTGTCGAATAAATCTTTCGCCTTTTACTAAAGATTTCCGTGGAGAGGAACACTCTAATGAGTCTAAAATAATCTTTTGTAGT---GCCCGGCGACTTCGGTAGCTGGGCCA	TACTGTGATCGCTCTTCAGTTGTTGAATAAATCTTTCGCCTTTTACTAAAGATTTCCGTGGAGAGACATATTCTAATGAGACTAAACTGATCATTTATCATTTGATCTTGATACTATCGTGCTTATAGTA
dme-27|dm2.droVir1	TACTCTGGTTTCTCTTCAATTGTCGAATAAATCTTTCGCCTTTTACTAAAGATTTCCGTGGAGAGGAACACTCTAATGAGTCTAAAATAATCTTTTGTAGTGCCCGGCGACTTCGGTAGCTGGGCCA	TACTCTGGTTTCTCTTCAGTTGTCGAATAAATCTTTCGCCTTTTACTAAAGATTTCCGTGGAGAGGAACACTCTAATGAGTCTAATGAAATTTTTTGCAGTGCCTGGCCGCGTTTGTTGCCAGGCCA
dme-280|dm2.dp2	GCCGTGATCGTCTAGTGGTTAGGACCCCACGTTGTGGCCGTGGTAACCCAGGTTCGAATCCTGGTCACGGCA	GCCGTGATCGTCTAGTGGTTAGGACCCCACGTTGTGGCCGTGGTAACCCAGGTTCGAATCCTGGTCACGGCA
dme-281|dm2.dp2	GGCCCATTAGCTCAGTTGGTTAGAGCGTCGTGCTAATAACGCGAAGGTCGCGGGTTCGATCCCCTCATGGGCCA	GGCCCATTAGCTCAGTTGGTTAGAGCGTCGTGCTAATAACGCGAAGGTCGCGGGTTCGATCCCCTCATGGGCCA
dme-281|dm2.dp2	GGCCCATTAGCTCAGTTGGTTAGAGCGTCGTGCTAATAACGCGAAGGTCGCGGGTTCGAT-CCCCTCATGGGCCA	GGCCCATTAGCTCAGCTGGTTAGAGCGTCGTGCTAATAACGCGAAGGCCGCGGGTTCGATCCCCCCCATGGGCCA
dme-281|dm2.dp2	GGCCCATTAGCTCAGTTGGTTAGAGCGTCGTGCTAATAACGCGAAGGTCGCGGGTTCGATCCCCTCATGGGCCA	GGCCCATTAGCTCAGCTGGTTAGAGCGTCGTGCTAATAACGCGAAGGCCGCGGGTTCGATCCCCCCATGGGCCA
dme-281|dm2.dp2	GGCCCATTAGCTCAGTTGGTTAGAGCGTCGTGCTAATAACGCGAAGGTCGCGGGTTCGATCCCCTCATGGGCCA	GGCCCATTAGCTCAGTTGGTTAGAGCGTCGTGCTAATAACGCGAAGGTCGCGGGTTCGATCCCCTCATGGGCCA
dme-281|dm2.dp2	GGCCCATTAGCTCAGTTGGTTAGAGCGTCGTGCTAATAACGCGAAGGTCGCGGGTTCGATCCCCTCATGGGCCA	GGCCCATTAGCTCAGCTGGTTAGAGCGTCGTGCTAATAACGCGAAGGTCGCGGGTTCGATCCCCTCATGGGCCA
dme-281|dm2.dp2	GGCCCATTAGCTCAGTTGGTTAGAGCGTCGTGCTAATAACGCGAAGGTCGCGGGTTCGATCCCCTCATGGGCCA	GGCCCATTAGCTCAGTTGGTTAGAGCGTCGTGCTAATAACGCGAAGGTCGCGGGTTCGATCCCCTCATGGGCC-
dme-281|dm2.dp2	GGCCCATTAGCTCAGTTGGTTAGAGCGTCGTGCTAATAACGCGAAGGTCGCGGGTTCGATCCCCTCATGGGCCA	GGCCCATTAGCTCAGTTGGTTAGAGCGTCGTGCTAATAACGCGAAGGTCGCGGGTTCGATCCCCTCATGGGCCA
dme-282|dm2.anoGam1	GCCCGGCTAGCTCAGTCGGTAGAGCATGAGACTCTTAATCTCAGGGTCGTGGGTTCGAGCCCCACGTTGGGCG	--CCTACTGACTCCA--AGTAGCACCTAA-ACTATGGGTATTATGCTTGTAAGTT-GAATTCGTCGTTG----
dme-282|dm2.anoGam1	GCCCGGCTAGCTCAGTCGGTAGAGCATGAGACTCTTAATCTCAGGGTCGTGGGTTCGAGCCCCACGTTGGGCG	GCCCGGCTAGCTCAGTCGGTAGAGCATGAGACTCTTAATCTCAGGGTCGTGGGTTCGAGCCCCACGTTGGGCG
dme-282|dm2.dp2	GCCCGGCTAGCTCAGTCGGTAGAGCATGAGACTCTTAATCTCAGGGTCGTGGGTTCGAGCCCCACGTTGGGCG	GCCCGGCTAGCTCAGTCGGTAGAGCATGAGACTCTTAATCTCAGGGTCGTGGGTTCGAGCCCCACGTTGGGCG
dme-282|dm2.dp2	GCCCGGCTAGCTCAGTCGGTAGAGCATGAGACTCTTAATCTCAGGGTCGTGGGTTCGAGCCCCACGTTGGGCG	TCCTG--TGGCGCAATGGATAACGCGTCTGACTACGGATCAGAAGATTCCAGGTTCGACTCCTG---------
dme-282|dm2.droVir1	GCCCGGCTAGCTCAGTCGGTAGAGCATGAGACTCTTAATCTCAGGGTCGTGGGTTCGAGCCCCACGTTGGGCG	GCCTCGGTGGCGCAGTAGGCAGCGCGTAAGTCTCATAATCTTAAGGTCGTGAGTTCGAGCCTCACCCGGGGCA
dme-282|dm2.droVir1	GCCCGGCTAGCTCAGTCGGT-AGAGCATGAGACTCTTAATCTCAGGGTCGTGGGTTCGAGCCCCACGTTGGGCG	GCCCA-TTAGCTCAGCTGGTTAGAGCGTCGTGCTAATAACGCGAAGGTCGCGGGTTCGATCCCCCCATGGGCCA
dme-283|dm2.anoGam1	GCCCGGATAGCTCAGTCGGTAGAGCATTGGACTTTTAATCCAAGGGTCCAGGGTTCAAGTCCCTGTTCGGGCG	GCCCGGATAGCTCAGTCGGTAGAGCGTTGGACTTTTAATCCAACGGTCTAGGGTTCAAGTCCCTATTCGGGCG
dme-283|dm2.anoGam1	GCCCGGATAGCTCAGTCGGTAGAGCATTGGACTTTTAATCCAAGGGTCCAGGGTTCAAGTCCCTGTTCGGGCG	GCCCGGGTAGCTCAGTCGGTAGAGCGTTGGACTTTTAATCCAACGGTCTAGGGTTCAAGTCCCTATTCGGGCG
dme-283|dm2.anoGam1	GCCCGGATAGCTCAGTCGGTAGAGCATTGGACTTTTAATCCAAGGGTCCAGGGTTCAAGTCCCTGTTCGGGCG	GCCCGGATAGCTCAGTCGGTAGAGCGTTGGACTTTTAATCCAACGGTCTAGGGTTCAAGTCCCTATTCGGGCG
dme-283|dm2.anoGam1	GCCCGGATAGCTCAGTCGGTAGAGCATTGGACTTTTAATCCAAGGGTCCAGGGTTCAAGTCCCTGTTCGGGCG	GACTCCGTGGCGCAA-CGGTAGCGCGTCTGACTCCAGATCAGAAGGTTGCGTGTTCAAATCAC-GTCGGGGTC
dme-283|dm2.anoGam1	GCCCGGATAGCTCAGTCGGTAGAGCATTGGACTTTTAATCCAAGGGTCCAGGGTTCAAGTCCCTGTTCGGGCG	GCCCGGATAGCTCAGTCGGTAGAGCGTTGGACTTTTAATCCAACGGTCAAGGGTTCAAGTCCCTTTTCGGGCG
dme-283|dm2.droVir1	GCCCGGATAGCTCAGTCGGTAGAGCATTGGACTTTTAATCCAAGGGTCCAGGGTTCAAGTCCCTGTTCGGGCG	GCCCGGGTAGCTCAGTCGGTAGAGCATTGGACTTTTAATCCAAGGGTCCAGGGTTCAAGTCCCTGCTCGGGCG
dme-284|dm2.anoGam1	GTCAGGATGGCCGAGCGGTCTAAGGCGCCAGACTCAAGAGCGAAAGTCTCTTAC-----------------------------------CTTTCACAGCAAGGTTCGA------TTGAGCGTTCTGGTCCTCTCTGAGGGCGTGGGTTCGAATCCCACTTCTGACA	GTCAGGATGGCCGAGCGGTCTAAGGCGCCAGACTCAAGAGATAATCTTGCTCACAAAAGCGGCGTATCGTCGATGGGTGTGAGTTCGCGCCTTCACAGGCGGGAGAGAAAGAGAGAGAGCGTTCTGGTCCTCTCTGAGGGCGTGGGTTCGAATCCCACTTCTGACA
dme-284|dm2.anoGam1	GTCAGGATGGCCGAGCGGTCTAAGGCGCCAGACTCAAGGCATTCAGTCTTGC---------------------------------------CCTTCGCAGAAGGGCGTGTACGAG------CGTTCTGGTCCTCTCTGAGGGCGTGGGTTCGAATCCCACTTCTGACA	GTCAGGATGGCCGAGCGGTCTAAGGCGCCAGACTCAAGAGAT--AATCTTGCTCACAAAAGCGGCGTATCGTCGATGGGTGTGAGTTCGCGCCTTCACAGGCGGGAGAGAAAGAGAGAGAGCGTTCTGGTCCTCTCTGAGGGCGTGGGTTCGAATCCCACTTCTGACA
dme-284|dm2.dp2	GTCAGGATGGCCGAGCGGTCTAAGGCGCCAGACTCAAGAT-TTAAAATCTTACTTTCTGAACGAAAGCGTATGAGCGTTCTGGTCCTCTCTGAGGGCGTGGGTTCGAATCCCACTTCTGACA	GTCAGGATGGCCGAGCGGTCTAAGGCGCCAGACTCAAGGTGTTGAAATCTTGCTTTCTGAACGAAAGTGT-TGAGCGTTCTGGTCCTCTCTGAGGGCGTGGGTTCGAATCCCACTTCTGACA
dme-284|dm2.dp2	GTCAGGATGGCCGAGCGGTCTAAGGCGCCAGACTCAAGAGCGA-----AAGTCTCTTACCTTTCACAGCAAGGTTCG------ATTGAGCGTTCTGGTCCTCTCTGAGGGCGTGGGTTCGAATCCCACTTCTGACA	GTCAGGATGGCCGAGCGGTCTAAGGCGCCAGACTCAAGAGCTATACCCAAGACTCTTGCCCTTCCCAGAAGGGCGTGTTGTGCAATGAGCGTTCTGGTCCTCTCTGAGGGCGTGGGTTCGAATCCCACTTCTGACA
dme-284|dm2.dp2	GTCAGGATGGCCGAGCGGTCTAAGGCGCCAGACTCAAGGCATT--CAGTCTTGCCCTTCGCAGAAGG---GCGTGTACGAGCGTTCTGGTCCTCTCTGAGGGCGTGGGTTCGAATCCCACTTCTGACA	GTCAGGATGGCCGAGCGGTCTAAGGCGCCAGACTCAAGATATCAACAGTCTTGCCCTTCCCAGAAGGGTCGTTTGTATGAGCGTTCTGGTCCTCTCTGAGGGCGTGGGTTCGAATCCCACTTCTGACA
dme-284|dm2.droVir1	GTCAGGATGGCCGAGCGGTCTAAGGCGCCAGACTCAAGAGCGAAAGTCTCTTACCTTTCACAGCAAGGTTCGATTGAGCGTTCTGGTCCTCTCTGAGGGCGTGGGTTCGAATCCCACTTCTGACA	GTCAGGATGGCCGAGCGGTCTAAGGCGCCAGACTCAAGAGCATTTAACTCTTGCCTTTCATAGAAAGGTGTG--TGAGAATTCTGGTCCTCTCTGAGGGCGTGGGTTCGAATCCCACTTCTGACA
dme-284|dm2.droVir1	GTCAGGATGGCCGAGCGGTCTAAGGCGCCAGACTCAAGGCATTCAGTCTTGCCCTTCGCAGAAGGGCGTGTACGAGCGTTCTGGTCCTCTCTGAGGGCGTGGGTTCGAATCCCACTTCTGACA	GTCAGGATGGCCGAGCGGTCTAAGGCGCCAGACTCAAGATTAACAGTCTTACATTTCATAGAAGTGTTGGT--GAGCGTTCTGGTCCTCTCTGAGGGCGTGGGTTCGAATCCCACTTCTGACA
dme-285|dm2.anoGam1	GTCAGGATGGCCGAGTGGTCTAAGGCGCTGCGTTCAGGTCGCAGTCTACTCTGTAGGCGTGGGTTCGAATCCCACTTCTGACA	GTCAGGATGGCCGAGCGGTCTAAGGCGCTACGTTCAGGTCGTAGTCTACTCTGTAGGCGTGGGTTCGAATCCCACTTCTGACA
dme-285|dm2.dp2	GTCAGGATGGCCGAGTGGTCTAAGGCGCTGCGTTCAGGTCGCAGTCTAC-TCTGTAGGCGTGGGTTCGAATCCCACTTCTGACA	GTCAGGATGGCCGAGTGGTCTAAGGCGCTGCGTTCAGGTCGCAGTCTACTTCTGTAGGCGTGGGTTCGAATCCCACTTCTGACA
dme-285|dm2.dp2	GTCAGGATGGCCGAGTGGTCTAAGGCGCTGCGTTCAGGTCGCAGTCTACT-CTGTAGGCGTGGGTTCGAATCCCACTTCTGACA	GTCAGGATGGCCGAGTGGTCTAAGGCGCTGCGTTCAGGTCGCAGTCTACTTCTGTAGGCGTGGGTTCGAATCCCACTTCTGACA
dme-285|dm2.droVir1	GTCAGGATGGCCGAGTGGTCTAAGGCGCTGCGTTCAGGTCGCAGTCTACTCTGTAGGCGTGGGTTCGAATCCCACTTCTGACA	GTCAGGATGGCCGAGTGGTCTAAGGCGCTGCGTTCAGGTCGCAGTCTACTCTGTAGGCGTGGGTTCGAATCCCACTTCTGACA
dme-285|dm2.droVir1	GTCAGGATGGCCGAGTGGTCTAAGGCGCTGCGTTCAGGTCGCAG-TCTACTCTGTAGGCGTGGGTTCGAATCCCACTTCTGACA	-----------------GTGTAATCAGTCATATTTAACT-GCAGCTCTACTTTATG----------------------------
dme-285|dm2.droVir1	GTCAGGATGGCCGAGTGGTCTAAGGCGCTGCGTTCAGG--------------------------------------TCGCAGTCTACTCTGTAGGCGTGGGTTCGAATCCCACTTCTGACA	GTCAGGATGGCCGAGCGGTCTAAGGCGCCAGACTCAAGAGCTGTACTCTTGCCCTCATAGGAGGGTTGTGTGAGCGTTCTGGTCCTCTCTGAGGGCGTGGGTTCGAATCCCACTTCTGACA
dme-287|dm2.anoGam1	GCCTCCGTGGCGCAATTGGTTAGCGCGTTCGGCTGTTAACCGAAAGGTTGGTGGTTCGAGTCCACCCGG-------GGGCG	GGCGCCGTGGCTTAGTTGGTTAAAGCGCCTGTCTAGTAAACAGGAGATCGTGAGTTCGAATCTCGCCGGAGCCTTAGAGTG
dme-287|dm2.dp2	GCCTCCGTGGCGCAATTGGTTAGCGCGTTCGGCTGTTAACCGAAAGGTTGGTGGTTCGAGTCCACCCGGGGGCG	GCCTCCGTGGCGCAATTGGTTAGCGCGTTCGGCTGTTAACCGAAAGGTTGGTGGTTCGAGTCCACCCGGGGGCG
dme-287|dm2.dp2	GCCTCCGTGGCGCAATTGGTTAGCGCGTTCGGCTGTTAACCGAAAGGTTGGTGGTTCGAGTCCACCCGGGGGCG	------------------------GCGTTAG-------------------------------------------
dme-287|dm2.dp2	GCCTCCGTGGCGCAATTGGTTAGCGCGTTCGGCTGTTAACCGAAAGGTTGGTGGTTCGAGTCCACCCGGGGGCG	GCCTCCGTGGCGCAATTGGTTAGCGCGTTCGGCTGTTAACCGAAAGGTTGGTGGTTCGAGTCCACCCGGGGGCG
dme-287|dm2.droVir1	GCCTCCGTGGCGCAATTGGTTAGCGCGTTCGGCTGTTAACCGAAAGGTTGGTGGTTCGAGTCCACCCGGGGGCG	GCCTCCGTGGCGCAATCGGTTAGCGCGTTCGGCTGTTAACCGAAAGGTTGGTGGTTCGAGTCCACCCGGGGGCG
dme-288|dm2.droVir1	GGCTCAATGGTCTAGGGGTATGATTCTCGCTTTGGGTGCGAGAGGTCCCGGGTTCAAATCCCGGTTGAGCCC	GGCTCAATGGTCTAGGGGTATGATTCTCGCTTTGGGTGCGAGAGGTCCCGGGTTCAAATCCCGGTTGAGCCC
dme-289|dm2.dp2	GGTCCTGTGGCGCAATGGATAACGCGTCTGACTACGGATCAGAAGATTCCAGGTTCGACTCCTGGCAGGATCG	GGTCCTGTGGCGCAATGGATAACGCGTCTGACTACGGATCAGAAGATTCCAGGTTCGACTCCTGGCAGGATCG
dme-289|dm2.dp2	GGTCCTGTGGCGCAATGGATAACGCGTCTGACTACGGAT-CAGAAGATTCCAGG--TTCGACTCCTGGCAGGATCG	GATCCTGT----------------CCTGGGACTACAGATGCAGAAGTTTCCAGAGTTTCGATTTCTGGCAGGATCG
dme-289|dm2.droVir1	GGTCCTGTGGCGCAATGGATAACGCGTCTGACTACGGATCAGAAGATTCCAGGTTCGACTCCTGGCAGGATCG	---------------------------------------------ATTTCAGTGCCAATACTT----------
dme-289|dm2.droVir1	GGTCCTGTGGCGCAATGGATAACGCGTCTGACTACGGATCAGAAGATTCCAGGTTCGACTCCTGGCAG-GATCG	-----CGTGG-GCATGAGATAA------------------ATATGATATTGAGTT-------TGGTAGCGATCA
dme-289|dm2.droVir1	GGTCCTGTGGCGCAATGGATAACGCGTCTGACTACGGATCAGAAGATTCCAGGTTCGACTCCTGGCAGGATCG	GGTCCTGTGGCGCAATGGATAACGCGTCTGACTACGGATCAGAAGATTCCAGGTTCGACTCCTGGCAGGATCG
dme-289|dm2.droVir1	GGTCCTGTGGCGCAATGGATAACGCGTCTGACTACGGATCAGAAGATTCCAGGTTCGACTCCTGGCAGGATCG	---------------TCGTTAGCACG-CAAGCCACAAACAA--------------------------------
dme-28|dm2.dp2	ATCGCTTCTCGGCCTTATGGCTAAGATCAAAGTGTAGTATCTGTTCTTATCAGCTTAACATCTGATAGTTCCTCCATTGGAGGACAACAAATGTTAAACTGATTTTTGGAATCAGACGGAGTGCTAGGGGCTTGCTCCACCTCTGTCGCGGGTTGGCCCGGTATTGCAGTACCGCCGGGATTTCGGCCCAAC	ATCGCTTCTCGGCCTTATGGCTAAGATCAAAGTGTAGTATCTGTTCTTATCAGCTTAACATCTGATAGTTTCTCCATTGGAGAACAACAAATGTTAAACTGATTTTTGGAATCAGACGGAGTGCTAGGGGCTTGCTCCACCTCTGTCGCGGGTTGGCCCGGTATTGCAGTACCGCCGGGATTTCGGCCCAAC
dme-290|dm2.anoGam1	GACCGTGTGGCCTAATGGATAAGGCGTCGGACTTCGGATCCGAAGATTGCAGGTTCGAATCCTGTCACGGTCG	GGCCGTGTGGCCTAATGGAGAAGGCGTCGGACTTCGAATCCGAAGATTGCAGGTTCGAGTCCTGTCACGGTCG
dme-290|dm2.dp2	GACCGTGTGGCCTAATGGATAAGGCGTCGGACTTCGGATCCGAAGATTGCAGGTTCGAATCCTGTCACGGTCG	GACCGTGTGGCCTAACGGATAAGGCGTCGGACTTCGGATCCGAAGATTGCAGGTTCGAATCCTGTCACGGTCG
dme-291|dm2.dp2	TGATAATGGCCAAGAGACTTGGAGACTG--------ACACACATGTTT------------------TTGTACATATAGTAGTTAAGATA	TGATAATGATTCAAGATCTTGGAGACTGACACACACACACACATGTTTTCTTTTAAGCGAAAGTGCTTTTCTGTACAGTAGT----ATA
dme-291|dm2.droVir1	TGATAATGGCCAAGA-------GACTTGGAGACTGACACACATGTTTTTGTACATATAGT--AGTTAAGATA	CGATAATG--CAACACAAGCTCAACTTGGAGACTGATTAAC---TTTTTGTTTCTATTGTACAGTTTATATA
dme-292|dm2.dp2	AAAACGGCCCTTTTCAGGGCCACAAT	AAAAAGGCCCTTTTCAGGGCCACAAA
dme-293|dm2.dp2	CTTGATTGTATTTTTAAATTAATTCTTAAAAACTACAAATTAAG	CTTGATTGTATTTTTAGGTTCACTCTTAGAAATCACAAATTAAG
dme-293|dm2.droVir1	CTTGATTGTATTTTTAAATTAATTCTTAAAAACTACAAATTAAG	CTTAATTGtatttttaaattaattcttaaaaattacaaattaaG
dme-297|dm2.dp2	TGGAGC-----AGAGGCTCTGGCAGCTTTTG-CAGCGTTTATATAACATGAAATATATATACGCATTCCG	AAGAACCCACACGGAACTCTGGCAGTTTTAATCTGCGCGTATATAGCTTT--ATATATATGCGATTTCGG
dme-297|dm2.droVir1	TGGAGCAGAGGCTCTGGCAGCTTTTGCAGCGTTTATATAACATGAAATATATATACGCATTCCG	TGGA--AGAAGCTCTGGCAGCTTTTTAAGCGTTTATATAAGA-GTTATATATATGCGCGTTCCA
dme-299|dm2.dp2	TTCAACTTATGAGGATTATTTCTTAAAGGCCTCTGGCTCGGAAATAGTCTGAACCTTA---TTGTA	TTCAGCCTATGACGGATATTTCATAAAGGCTTAAAGCTTGGAAATATTTGGAACTTTACATTTTTA
dme-29|dm2.dp2	ATCGCTTCTCGGCCTTATGGCTAAGATCAAAGTGTAGTATCTGTTCTTATCAGCTTAACATCTGATAGTTCCTCCATTGGAGGACAACAAATGTTAAACTGATTTTTGGAATCAGACGGAGTGCTAGGAGCTTGCTCCACCTCTGTCGCGGGTTGGCCCGGTATTGCAGTACCGCCGGGATTTCGGCCCAAC	ATCGCTTCTCGGCCTTATGGCTAAGATCAAAGTGTAGTATCTGTTCTTATCAGCTTAACATCTGATAGTTTCTCCATTGGAGAACAACAAATGTTAAACTGATTTTTGGAATCAGACGGAGTGCTAGGGGCTTGCTCCACCTCTGTCGCGGGTTGGCCCGGTATTGCAGTACCGCCGGGATTTCGGCCCAAC
dme-29|dm2.dp2	ATCGCTTCTCGGCCTTATGGCTAAGATCAAAGTGTAGTATCTGTTCTTATCAGCTTAACATCTGATAGTTCCTCCATTGG-AGGACAACAAATGTTAAACTGATTTTTGGAATCAGACGGAGTGCTAGGAGCTTGCTCCACCTCTGTCGCGGGTTGGCCCGGTATTGCAGTACCGCCGGGATTTCGGCCCAAC	ATCGCTTCTCGGCCTTATGGCTAAGATCAAAGTGTAGTATCTGTTCTTATCAGCTTAACATCTGATAGTTTCTCCATTGGGAGAACAACAAATGTTAAACTGATTTTTGGAATCAGACGGAGTGCTAGGGGCTTGCTCCACCTCTGTCGCGGGTTGGCCCGGTATTGCAGTACCGCCGGGATTTCGGCCCAAC
dme-29|dm2.droVir1	ATCGCTTCTCGGCCTTATGGCTAAGATCAAAGTGTAGTATCTGTTCTTATCAGCTTAACATCTGATAGTTCCTCCATTGGAGGACAA-CAAATGTTAAACTGATTTTTGGAATCAGACGGAGTGCTAGGAGCTTGCTCCACCTCTGTCGCGGGTTGGCCCGGTATTGCAGTACCGCCGGGATTTCGGCCCAAC	ATCGCTTCTCGGCCTTATGGCTAAGATCAAAGTGTAGTATCTGTTCTTATCAGCTTAACATCTGATAGTTTCTCCATTGGAGAACAAACAAATGTTAAACTGATTTTTGGAAATTGACGGAGTGCTAGGGGCTTGCTCCACCTCTGTCGCGGGTTGGCCCGGTATTGCAGTACCGCCGGGATTTCGGCCCAAT
dme-29|dm2.droVir1	ATCGCTTCTCGGCCTTATGGCTAAGATCAAAGTGTAGTATCTGTTCTTATCAGCTTAACATCTGATAGTTCCTCCATTGGAGGACAACAAATGTTAAACTGATTTTTGGAATCAGACGGAGTGCTAGGAGCTTGCTCCACCTCTGTCGCGGGTTGGCCCGGTATTGCAGTACCGCCGGGATTTCGGCCCAAC	ATCGCTTCTCGGCCTTATGGCTAAGATCAAAGTGTAGTATCTGTTCTTATCAGCTTAACATCTGATAGTTTCTCCATTGGAGAACAACAAATGTTAAACTGATTTTTGGAATCAGACGGAGTGCTAGGGGCTTGCTCCACCTCTGTCACGGGTTGGCCCGGCATTGCAGTATCGCCGGGACTTCGGCCCAAT
dme-2|dm2.anoGam1	AATTCAATGATTTCAACTTCACTGCTGACCAGCCACGCCTCAACGCCTCGGAGTGTTTGCCCCCAGTCTCTGATAGATACACCATATTCTAATACACAC	---CCGGTCAATTCAAAATC---------------------------------TGTTTGCTAACG---------------------------TAAACAA
dme-2|dm2.dp2	AATTCAATGATTTCAACTTCACTGCTGACCAGCCACGCCTCA--ACGCCTCGGA-------GTGTTTGCCCCCAGTCTCTGATAGATACACCATATTCTAAT---ACACAC	AATGCAATGATTTCAACTTAAA-GCTGATATGCCACGCCTCACAAGCCCACAGAAAAGCCAGGGTTT---CACTGTCGCAGTAAAATGCAG-ATAA-CTAATTTTGTCCTT
dme-300|dm2.dp2	GAGCCCTATGATCGATGATTGGCAAATCCTCTCGAGGAACCGATCGTTGAGAACCCCTTT------GCCTT	GAGCCCCATGAACGATGATCAGCAAATCC-CGTGCGGAACCGATTATTGTGAAGCCCATTCGCATTGCCTT
dme-301|dm2.dp2	GTGGCGCTTATGACGCAGTTGTCTTAAACTCGAACTCGAGCGGGCAATTGCTGATTACGATT-AACCAC	GTGGCACTAATGACGCAGCATTCTAAAACTCAAATTTGAGCGGATTGCTGCGGA-TGCGATTGAACAAC
dme-30|dm2.anoGam1	ACTCTGGTTTCTCTTCAATTGTCGAATAAATCTTTCGCCTTTTACTAAAGATTTCCGTGGAGAGGAACACTCTAATGAGTCTAAAATATTATTTTGTAGTGCCCGGCGACTT------TGGTAACTGGGCCA	ACTCTGATCTCTCTTCAGTTGTCGAATAAATCTTTCGCCTTTTACTAAAGATTTCCGTGGAGAGGGATACTCTAATGAGTCTAAAGTGAATTTTTGTCCAGTCC--TAACTTCCCTCGTGGAGGTCGGGACA
dme-30|dm2.droVir1	ACTCTGGTTTCTCTTCAATTGTCGAATAAATCTTTCGCCTTTTACTAAAGATTTCCGTGGAGAGGAACACTCTAATGAGTCTAAAATATTATTTTGTAGTGCCCGGCGACTTTGGTAACTGGGCCA	ACTCTGGCTTCTCTTCAGTTGTCGAATAAATCTTTCGCCTTTTACTAAAGATTTCCGTGGAGAGGAGCACTCTAATGAGTCTAAATTGAATTTTTCGTGTGCCTGGTGACTTTTGTTGCCGGGCCA
dme-32|dm2.anoGam1	ATCTTTGCGCAGAGGCGATATCGTAACCAATGAAGTTCTACTGAGGTGCGATTATTGCTAGTTGAAAACTTTAACCAATACCCCGCCATGGGGACGTGAAATACCGTCCACTACGGCAATTTTTG-GAAGCCCGAGAGGGCCA	AGCTTTGCGCAGTGGCGATATCGTAACCAATGAGGTACAACCGAGGTGCGATTATTGCTAGTTGAAAACTAATACCAATACCCCGCCTTGGGGACGTGAAATACCGTCCGCTATGGCAATTTTTGCAAACCCCGAAAGGG---
dme-32|dm2.dp2	ATCTTTGCGCAGAGGCGATATCGTAACCAATGAAGTTCTACTGAGGTGCGATTATTGCTAGTTGAAAACTTTAACCAATACCCCGCCATGGGGACGTGAAATACCGTCCACTACGGCAATTTTTGGAAGCCCGAGAGGGCCA	ATCTTTGCGCAGAGGCATTATCGTAACCAATGAAGTTCTACTGAGGTGCGATTATTGCTAGTTGAAAACTTTAACCAATACCCCGCCATGAGGACGTGAAATACCGTCCGCTACGGCAATTTTTGGAAGCCCGTGAGGGCCA
dme-32|dm2.droVir1	ATCTTTGCGCAGAGGCGATATCGTAACCAATGAAGTTCTACTGAGGTGCGATTATTGCTAGTTGAAAACTTTAACCAATACCCCGCCATGGGGACGTGAAATACCGTCCACTACGGCAATTTTTGGAAGCCCGAGAGGGCCA	ATCTTTGCGCAGAGGCGATATCGTAACCAATGAAGTTCTACTGAGGTGCGATTATTGCTAGTTGAAAACTTTAACCAATACCCCGCCATGGGGACGTGAAATACCGTCCACTACGGCAATTTTTGGAAGCCCGAGAGG----
dme-34|dm2.anoGam1	ATCGCTTCTCGGCCTTATGGCTAAGATCAAAGTGTAGTATCTGTTCTTATCAGCT-AACATCTGATAGTTCCTCCATTGGAGGACAACAAATGTTAAACTGATTTTTGGAATCAGACGGAGTGCTAGGGGCTTGCTCCACCTCTGTCACGGGTTGGCCCGGTATTGCAGTACCGCCGGGATTTCGGCCCAAC	ATCGCTTCTCGGCCTAAAGGCTAAGATCAAAGTGTAGTATCTGTTCTTATCAGCTTAACATCTGATAGCTCTCCCATTGGGAGACGACAAATGTTAAACTGATTTTTGGAAAGAGGCGGATCGTACGGGGCTTGCTCCACATCCGCCACGGGTTGGCCCGGTATTGCAGTACCGCCGGGA--TCGGCCCAAC
dme-34|dm2.anoGam1	ATCGCTTCTCGGCCTTATGGCTAAGATCAAAGTGTAGTATCTGTTCTTATCAGCTTAACATCTGATAGTTCCTCCATTGGAGGACAACAAATGTTAAACTGATTTTTGGAATCAGACGGAGTGCTAGGGGCTTGCTCCACCTCTGTCACGGGTTGGCCCGGTATTGCAGTACCGCCGGGATTTCGGCCCAAC	ATCGCTTCTCGGCCTAAAGGCTAAGATCAAAGTGTAGTATCTGTTCTTATCAGCTTAACATCTGATAGCTCTCCCATTGGGAGACGACAAATGTTAAACTGATTTTTGGAAAGAGGCGGATCGTACGGGGCTTGCTCCACATCCGTCACGGGTTGGCCCGGTATTGCAGTACCGCCGGGA--TCGGCCCAAC
dme-34|dm2.dp2	ATCGCTTCTCGGCCTTATGGCTAAGATCAAAGTGTAGTATCTGTTCTTATCAGCT-AACATCTGATAGTTCCTCCATTGGAGGACAACAAATGTTAAACTGATTTTTGGAATCAGACGGAGTGCTAGGGGCTTGCTCCACCTCTGTCACGGGTTGGCCCGGTATTGCAGTACCGCCGGGA-TTTCGGCCCAAC	ATCGCTTCTCGGCCTTATGGCTAAGATCAAAGTGTAGTATCTGTTCTTATCAGCTTAACATCTGATAGTTTCTCCATTGGAGAACAACAAATGTTAAACTGATTTTTGGAATCAGACGGAGTGCTAGGGGCTTGCTCCACCTCTGTCGCGGGTTGGCCCGGTATTGCAGTACCGCCGGGATTTTCGGCCCAAC
dme-34|dm2.dp2	ATCGCTTCTCGGCCTTATGGCTAAGATCAAAGTGTAGTATCTGTTCTTATCAGCTTAACATCTGATAGTTCCTCCATTGGAGGACAACAAATGTTAAACTGATTTTTGGAATCAGACGGAGTGCTAGGGGCTTGCTCCACCTCTGTCACGGGTTGGCCCGGTATTGCAGTACCGCCGGGATTTCGGCCCAAC	ATCGCTTCTCGGCCTTATGGCTAAGATCAAAGTGTAGTATCTGTTCTTATCAGCTTAACATCTGATAGTTTCTCCATTGGAGAACAACAAATGTTAAACTGATTTTTGGAATCAGACGGAGTGCTAGGGGCTTGCTCCACCTCTGTCGCGGGTTGGCCCGGTATTGCAGTACCGCCGGGATTTCGGCCCAAC
dme-34|dm2.droVir1	ATCGCTTCTCGGCCTTATGGCTAAGATCAAAGTGTAGTATCTGTTCTTATCAGCT-AACATCTGATAGTTCCTCCATTGGAGGACAACAAATGTTAAACTGATTTTTGGAATCAGACGGAGTGCTAGGGGCTTGCTCCACCTCTGTCACGGGTTGGCCCGGTATTGCAGTACCGCCGGGATTTCGGCCCAAC	ATCGCTTCTCGGCCTTATGGCTAAGATCAAAGTGTAGTATCTGTTCTTATCAGCTTAACATCTGATAGTTTCTCCATTGGAGAACAACAAATGTTAAACTGATTTTTGGAAATTGACGGAGTGCTAGGGGCTTGCTCCACCTCTGTCACGGGTTGGCCCGGTATTGCAGTACCGCCGGGATTTCGGCCCACT
dme-36|dm2.anoGam1	ACTCTGGTTTCTCTTCAATTGTCGAATAAATCTTTCGCCTTTTACTAAAGATTTCCGTGGAGAGGAACACTCTAATGAGTCTAAACACAATTTTTATTGAGGCCTGATAACTTATGCTATCGGGCCA	ACTCTGATCTCTCTTCAACTGTCGAATAAATCTTTCGCCTTTTACTAAAGATTTCCGTGGAGAGGGATACTCTAATGAGTCTATAGTGAATTTTTGTC-CGTCTCGATTCCGTAAGGAGTCGAGCCC
dme-36|dm2.dp2	ACTCTGGTTTCTCTTCAATTGTCGAATAAATCTTTCGCCTTTTACTAAAGATTTCCGTGGAGAGGAACACTCTAATGAGTCTAAACACAATTTTTATTGAG-GCCTGATAACTTATGCTATCGGGCCA	ACTCTGGCTTCTCTTCAATTGTCGAATAAATCTTTCGCCTTTTACTAAAGATTTCCGTGGAGAGGGGCACTCTAATGAGTCTAAAATGAATTTTTTCGTAGTGCCCGGCGGCTTCGGTTGCTGGGCCA
dme-37|dm2.dp2	ATCTTTGCGCAGTGGCAATACCGTAACCAATGAAGTCCTCCTGAGGTGCGGTTATTGCTAGTTGAAAACTTTAACCAATACCCCGCCATGGGGACGTGAAATACCGTCCACTACGGCAATTTTTGGAAGCCCGAGAGGGCTAA	ATCTTTGCGCAGTGGCAATACCGTAACCGATGAAGTTCTACTGAGGTGCGGTTATTGCTAGTTGAAAACTTTAACCAATACCCCGCCATGGGGACGTGAAATACCGTCCACTACGGCAATTTTTGCAAGCCCGAGAGGGCTAA
dme-37|dm2.droVir1	ATCTTTGCGCAGTGGCAATACCGTAACCAATGAAGTCCTCCTGAGGTGCGGTTATTGCTAGTTGAAAACTTTAACCAATACCCCGCCATGGGGACGTGAAATACCGTCCACTACGGCAATTTTTGGAAGCCCGAGAGGGCTAA	ATCTTTGCGCAGAGGCGATATCGTAACCAATGAAGTTCTACTGAGGTGCGATTATTGCTAGTTGAAAACTTTAACCAATACCCCGCCATGGGGACGTGAAATACCGTCCACTACGGCAATTTTTGGAAGCCCGAGAGGGCTAA
dme-38|dm2.dp2	TGCCCA------TGATGAAATATTCGACATCGGAGTTTGCGCAT-------------------------------------------TGGCGACAAGACCTAAGG-CTCAGACTCTAGCAAATCTAGTTTCATCCGTTGTAATCTTTGCTGCTGCACTCCAGAAT-TTGCAGTGGCCGTAAGGCCAGCGGGACACCAACAGCCAGGGATCAAGACTATTATCTGTCATTGAGTCCTAGACAGATAGTTTAGTCTCTGGTTTACAGAACACCCAAATGGAAATGAAACAC----GCGCTTTTGTCGACCCA	TGCACACACAAATGATGAAATTTTCGACATCGGAAGTTACGCGTATAGGCGTAGCAAGTGCTCGGCTCACGCTGCTTGAGGCAACTGCTGTGACAAGACTCAAAATCGCAGACTTTAGCTATTCCTGTTTCATCCGTTGTAATCTTAGCTGCTACGTTGGAGCATGTTGTAGAGGCTGTAAGGCCAACGGAACATCAACAGCCATAGAGCTAGACTGCTGTCTGTCGTCAAGTTCAAGGCAGACAGTTTAGAGCTGGGCTAATATTCTTTCCATAT---AATGAAACGCTAAAAAGTTATTGTCGACCCA
dme-39|dm2.anoGam1	TCGACTGGAAGGTTGGCAGCTTCTGTAATCACGCTTCTGTGAGGTCTGATTGTGGGATGGCCTGAGGCTGGGATCTACTGCGTAGCGGACCAGCTCATGTTGACGGAACGTCCGCACTAAGCTTGCCATCAATATGGGTGCCATGGAGGAGTCCGTGGCATTCAGGTTGGCTAAGGAGGGATGAACCGGGCCAGGGGTGAAAACCAGCAGCCAAGAGTTCCCGTGGTAGGCAGTAGTGGGATAGCGTACCGGAGT	TCGACCGGGAGCGTGGCGTCTCCTGTAACGCGGCTACCCGTGGGTCGGATTACGGACTGATTTGAGGGCGGGAG-TCCTGTGTGCTGGACCAGGCCATGTTGACGGGGCGTCCGCACTAAGCTGGCCGTCAATATGGGTGTCACGGAGGAGTCCGAGACATTCAGGTTGGCTAAGGAGAGACACACCGAGCGAGGGGTGAAAACCAGCAGCTAAGAGTCTCCGCGGCAAGCAGTAGTGGGATCGCGTCCCGGAGT
dme-39|dm2.anoGam1	TCGACTGGAAGGTTGGCAGCTTCTGTAATCACGCTTCTGTGAGGTCTGATTGTGGGATGGCCTGAGGCTGGGATCTACTGCGTAGCGGACCAGCTCATGTTGACGGAACGTCCGCACTAAGCTTGCCATCAATATGGGTGCCATGGAGGAGTCCGTGGCATTCAGGTTGGCTAAGGAGGGATGAACCGGGCCAGGGGTGAAAACCAGCAGCCAAGAGTTCCCGTGGTAGGCAGTAGTGGGATAGCGTACCGGAGT	CCGACTGGGAGCGTGGCGCCTCCTGTAACGCGGCTACCCGTGGGTCGGATTACGGACTGATTTGAGGGCGGGATC-ACTGTGCACCGGACCAGGCCATGTTGACGGGGCGTCCGCACTAAGCTGGCCGTCAATATGGGTGTCACGGAGGAGTCCGAGACATTCAGGTTGGCTAAGGAGAGACACACCGAGCGAGGGGTGAAAACCAGCAGCTAAGAGTCTCCGCGGCAAGCAGTAGTGGGATCGCGTCCCGGAGT
dme-39|dm2.dp2	TCGACTGGAAGGTTGGCAGCTTCTGTAATCACGCTTCTGTGAGGTCTGATTGTGGGATGGCCTGAGGCTGGGATCTACTGCGTAGCGGACCAGCTCATGTTGACGGAACGTCCGCACTAAGCTTGCCATCAATATGGGTGCCATGGAGGAGTCCGTGGCATTCAGGTTGGCTAAGGAGGGATGAACCGGGCCAGGGGTGAAAACCAGCAGCCAAGAGTTCCCGTGGTAGGCAGTAGTGGGATAGCGTACCGGAGT	CCGACTGGAAGGTTGGCATCTTCTGTAATCACGCTTCTGTGAGGTCAGATTGTGGGATGGCCTGAGGCTGGGAATCACTGTGTAACGGACCAGCTCATGTTGACGGAACGTCCGCACTAAGCTTGCCATCAATATGGGTGCCATGGAGGAGTCCGCGGCATTCAGGTTGGCTAAGGAGGGATGAACCGGGCCAGGGGTGAAAACCAGCAGCCAAGAGTTCCCGTGGTAGGCAGTAGTGGGATAGCGTACCGGAGT
dme-39|dm2.droVir1	TCGACTGGAAGGTTGGCAGCTTCTGTAATCACGCTTCTGTGAGGTCTGATTGTGGGATGGCCTGAGGCTGGGATCTACTGCGTAGCGGACCAGCTCATGTTGACGGAACGTCCGCACTAAGCTTGCCATCAATATGGGTGCCATGGAGGAGTCCGTGGCATTCAGGTTGGCTAAGGAGGGATGAACCGGGCCAGGGGTGAAAACCAGCAGCCAAGAGTTCCCGTGGTAGGCAGTAGTGGGATAGCGTACCGGAGT	TCGACTGGAAGGTTGGCAGCTTCTGTAATCACGCTTCTGTGAGGTCTGATTGTGGGATGGCCTGAGGCTGGGGATCACTGTGTAGTGGACCAGC-CATGTTGACGGAACGTCCGCACTAAGCTTGCCATCAATATGGGTGCCGCGGAGGAGTCCACGGCATTCAGGTTGGCTAAGGAGGGATGAACCGGGCCAGGGGTGAAAACCAGCAGCCAAGAGTTCCCGTGGTAAGCAGTAGTGGGATAGCGTACCGGAGT
dme-40|dm2.dp2	CTCAGTATGAGTTCCAGTTCCCGGGTGCTTGGACGTTGCGGATCGGCTTAAAAAACGCATCGGAAGCGAGAATATTCTGTTTGCCAGCAATTCGAAATGAGTTAAAATGTGTGCAAAATATGAT----AAAAATATATGCCATAAATGGCATATGGGCTG-----CTATCCATGAAAAAGTGTTAAGTGT-AGTGTATCCTATGCAACGAAATGG-GTCCATGTGTTAAAGATGTGCTTGCCA-AGTAAAAAAAACCGAAAAGTAGA	CTCAGTATGAGTTCCTGGTCCCGGCTGTTAGGACGTGGCGGATCGAC-TAAAAAACGCAACGAAAACAACGATTTTTT-----TAAGCAA-------------AAAATGTG-----AATGTTGTGCGGAAACATAGAGGTCATAAATGGCATATGCTTCGTCGGTCTGCATATGAAAAAGTGTTGAGTTTGAGAGAATCCTGCGGGTCAAGACGGTATCCATGTGTTTGTGGCGTGTTTTCCGTAGT--------TCATAAAGGGGA
dme-40|dm2.droVir1	CTCAGTATGAGTTCCAGTTCCCGGGTGCTTGGACGTTGCGGATCGGCTTAAAAAA----CGCATCGGAAGCGAGAATATTCTGTTTGCCAGCAATTCG-AAATGAGTTAAAATGTGTG----------CAAAATATGATAAAAATATATGCCATAAATGGCATATGGGCTGCTATCCATGAAAAAGTGTTAAGTGTAGTGTATCC-------TATGCAACGAAATGGGTCCATGTGTTAAAGATGTGCTTGC----------------------------CAAGTAAAAAAAAC------------CGAAAAGTAGA	CTCAGTATGAATCCCCGTACCCAGCCGCTTGGACGATACGGATTCACTAAAAAATAACTCGCGACGGCAAAG----------------CATCAATACGTAAATCAGTTAAAAAATGTGAAGTTCTGCACAAAATATGAAAAATAT-TAAAAAACATATGGCACACGG------ATCCATAAGAAA-TGTCGCAAATAGTGTATTCGAGTGCATAAGCAACA---------TATATGTTCAAACAGTGCATGCATTTTTGAGCATCTGGCTTCATGAAAAGTGATTAAAAGAAACGAGCTAACAAATTGAATTATAAA
dme-42|dm2.dp2	AAATTTCGAAGCACGTGCGTGTG---------------------------------------------------------AGTT---------------GCGCATGAACGGTACACCAACACTTTCGAACAGAAACCCCT---------------------CACAGATAC----------TCCTCACACAGATACTCTACTGTACTGGGGCTACGATATCTGTGAGATACGCACAGATACG-------------------GCGGCAGCGCCGCCGGCGTCAAAGTCGA---CGTCGCTGCCGGCGTTTGAGA-----GACCGAGCG------GCGTGCAAGAAATCGTCGGGCAACGGCTTCAAATGAACGCAAAACGTTGGAAAGCAAAC	AAATTTTACTGCACGTGCGTGTAGAACACACACATGCACGGATACGGAGATATTATCTATGACCACGCGGCACGGAGGGAAGTTAGCTGTGGCCGCTGCGCGCATGAACAGCA-ACTGAAAAGGCAGAACACACATACTCACACGGGGGGGCAGACGCAGACACAGATACGATATACGTGCGTTCACACAGATACTCGGGCGGGCCGTGGCTG-GATATCTGTGAGATACGCGCGGACACACAGACACACAGACACAGACACCGCAGCGCTGCTGCCGTCGCAGTCGCAGCCGGCGATGCCGCCATCCCAGACCTGAGGCTCAGCGTCAACGGCGTACAAGAAATCGTCGGGCAACGGCTTCACATGGACGCAAAACGTCGAAAAGCAAAC
dme-42|dm2.droVir1	AAATTTCGAAGCACGTGCGTGTGAGT---TGCGCATGAACG-GTACACCAACACTTTCGAACAGAAACCC----------------------------------CTCACAGATACTCCT-----CACACAGATACTCTACTGTACTGGGGCTACGATATCTGTGAGATACGCACAGATACGGCGGCAGCGC-------------------CGCCGGCGTCAAAGTCGACGTCGCTGCCGGCGTTTGAGA----GACCGAGCGGCGTGCAAGAAATCGTCGGGCAACGGCTTCAAATGAACGCAAAACGTTGGAAAGCAAAC	ATACTcacacacatacacgcatgcatacaagcacaagcacacacacacacacacacacacacacacacacacacacacacTATTGCAGACAGGCAGTCTAGTGGCTCACAGATACGTCGCATTACACACAGATACTCGGCCTGGCCGTGG-GGCGATATCTGTGAGATACGCACAGATACAGAACGAGCATACGTCCGTGTCCGCGTGCGCGTCGCAGCCACAGTCGCCGGCGTCGTCGTCGGCAGAGGCAGCGACCAAGCGGCGCACAAGAAATCGTCGGGCGACGGCTTCAAATGAACGCAAAACGTTGAAAAGCAAAC
dme-43|dm2.anoGam1	ATACTTACCTGGCGTAGAGGTTAACCGTGATCACGAAGGCGGTTCCTCCGGAGTGAGGCTTGGCCATTGCAC--CTCGGCTGAGTTGACCTCTGCGATTATTCCTAATGTGAATAACTCGTGCGCGTAATTTTTGGTAGCCGGGAATGGCGTTCGCGC-CGTCCCGA	ATACTTACCTGGCACAGGGGTTA-CCGTGATCACGAAGGCGGTTCCCCCAGGGCGAGGCCTGGCCATTGCACACTTGGGCTGGGTTGACCCCTGCGATTATCCCTCATGTGGATAACTCGTGTGCGCAATTTTTGGTAGCCGGGAAGTGCGTCCGCGCACATCCCGA
dme-43|dm2.dp2	ATACTTACCTGGCGTAGAGGTTAACCGTGATCACGAAGGCG-GTTCCTCCGGAGTGAGGCTTGGCCATTGCACCTCGGCTGAGTTGACCTCTGCGATTATTCCTAATGTGAATAACTCGTGCGCGTAATTTTTGGTAGCCGGGAATGGCGTTCGCGCCGTCCCGA	ATACTTACCTGGCGTAGAGGTTAACCGTGATCACCAAGGCGTGTTCCTCCGGAGTGAGGCTTGGCCATTGCACTGCGGCTGAGTTGACCTCTGCGATTATTCCTAATGTGAATAACTCGTGCGTGTAATTTTTGGTAGCCGGGAATGGCGTTCGCGCCGTCCCGA
dme-43|dm2.droVir1	ATACTTACCTGGCGTAGAGGTTAACCGTGATCACGAAGGCGGTTCCTCCGGAGTGAGGCTTGGCCATTGCAC-CTCGGCTGAGTTGACCTCTGCGATTATTCCTAATGTGAATAACTCGTGCGCGTAATTTTTGGTAGCCGGGAATGGCGTTCGCGCCG-TCCCGA	ATACTTACCTGGCGTAGAGGTTAACCGTGATCACGAAGGCGGTTCCTCCGGAGTGAGGCTTGGCCATTGCACATTCGGTTGAGTTGACCTCTGCGATTATTCCTAATGTGAATAACTCGTGCGTGTAATTTTTGGTAGCCGGGAATGGCGTTCGCGCCGTTCCCGA
dme-44|dm2.anoGam1	ATACTTACCTGGCGTAGAGGTTAACCGTGATCACGAAGGCGGTTCCTCCGGAGTGAGGCTTGGCCATTGCAC--CTCGGCTGAGTTGACCTCTGCGATTATTCCTAATGTGAATAACTCGTGCGTGTAATTTTTGGTAGCCGGGAATGGCGTTCGCGC-CGTCCCGA	ATACTTACCTGGCACAGGGGTTA-CCGTGATCACGAAGGCGGTTCCCCCAGGGCGAGGCCTGGCCATTGCACACTTGGGCTGGGTTGACCCCTGCGATTATCCCTCATGTGGATAACTCGTGTGCGCAATTTTTGGTAGCCGGGAAGTGCGTCCGCGCACATCCCGA
dme-44|dm2.dp2	ATACTTACCTGGCGTAGAGGTTAACCGTGATCACGAAGGCG-GTTCCTCCGGAGTGAGGCTTGGCCATTGCACCTCGGCTGAGTTGACCTCTGCGATTATTCCTAATGTGAATAACTCGTGCGTGTAATTTTTGGTAGCCGGGAATGGCGTTCGCGCCGTCCCGA	ATACTTACCTGGCGTAGAGGTTAACCGTGATCACCAAGGCGTGTTCCTCCGGAGTGAGACTTGGCCATTGCACTGCGGCTGAGTTGACCTCTGCGATTATTCCTAATGTGAATAACTCGTGCGTGTAATTTTTGGTAGCCGGGAATGGCGTTCGCGCCGTCCCGA
dme-44|dm2.droVir1	ATACTTACCTGGCGTAGAGGTTAACCGTGATCACGAAGGCGGTTCCTCCGGAGTGAGGCTTGGCCATTGCAC-CTCGGCTGAGTTGACCTCTGCGATTATTCCTAATGTGAATAACTCGTGCGTGTAATTTTTGGTAGCCGGGAATGGCGTTCGCGCCGTCCCGA	ATACTTACCTGGCGTAGAGGTGAACCGTGATCACGAAGGCGGTTCCTCCGGAGTGAGGCTTGGCCATTGCACATTCGGTGGAGTTGACCTCTGCGATTATTCCTAATGTGAATAACTCGTGCGTGTAATTTTTGGTAGCCGGGAATGGCGTTCGCGCCGTCCCGA
dme-44|dm2.droVir1	ATACTTACCTGGCGTAGAGGTTAACCGTGATCACGAAGGCGGTTCCTCCGGAGTGAGGCTTGGCCATTGCAC-CTCGGCTGAGTTGACCTCTGCGATTATTCCTAATGTGAATAACTCGTGCGTGTAATTTTTGGTAGCCGGGAATGGCGTTCGCGCCGTCCCGA	ATACTTACCTGGCGTAGAGGTTAACCGTGATCACGAAGGCGGTTCCTCCGGAGTGAGGCTTGGCCATTGCACATTCGGTCGAGTTGACCTCTGCGATTATTCCTAATGTGAATAACTCGTGCGTGTAATTTTTGGTAGCCGGGAATGGCGTTCGCGCCGTCCCGA
dme-46|dm2.anoGam1	GTTCTTGCTTCGGCAGAACATATACTAAAATTGGAACGATACAGAGAAGATTAGCATGGCCCCTGCGCAAGGATGACACGCAAAATCGTGAAGCGTTCCACATTTTT	GTCCTTGCTTCGGCAGGACATATACTAAAATTGGAACGATACAGAGAAGATTAGCATGGCCCCTGCGCAAGGATGACACGCAAAATCGTGAAGCGTTCCACATTTTT
dme-46|dm2.anoGam1	GTTCTTGCTTCGGCAGAACATATACTAAAATTGGAACGATACAGAGAAGATTAGCATGGCCCCTGCGCAAGGATGACACGCAAAATCGTGAAGCGTTCCACATTTTT	GTCCTAGCTTCGGCTGGACATATACTAAAATTGGAACGATACAGAGAAGATTAGCATGGCCCCTGCGCAAGGATGACACGCAAAATCGTGAAGCGTTCCACATTTTT
dme-46|dm2.anoGam1	GTTCTTGCTTCGGCAGAACATATACTAAAATTGGAACGATACAGAGAAGATTAGCATGGCCCCTGCGCAAGGATGACACGCAAAATCGTGAAGCGTTCCACATTTTT	GTCCTTGCTTCGGCAGGACATATACTAAAATTGGAACGATACAGAGAAGATTAGCATGGCCCCTGCGCAAGGATGACACGCAAAATCGTGAAGCGTTCCACATTTTT
dme-46|dm2.dp2	GTTCTTGCTTCGGCAGAACATATACTAAAATTGGAACGATACAGAGAAGATTAGCATGGCCCCTGCGCAAGGATGACACGCAAAATCGTGAAGCGTTCCACATTTTT	GTTCTTGCTTCGGCAGAACATATACTAAAATTGGAACGATACAGAGAAGATTAGCATGGCCCCTGCGCAAGGATGACACGCAAAATCGTGAAGCGTTCCACATTTTT
dme-46|dm2.dp2	GTTCTTGCTTCGGCAGAACATATACTAAAATTGGAACGATACAGAGAAGATTAGCATGGCCCCTGCGCAAGGATGACACGCAAAATCGTGAAGCGTTCCACATTTTT	GTTCTTGCTTCGGCAGAACATATACTAAAATTGGAACGATACAGAGAAGATTAGCATGGCCCCTGCGCAAGGATGACACGCAAAATCGTGAAGCGTTCCACA-TTTT
dme-46|dm2.droVir1	GTTCTTGCTTCGGCAGAACATATACTAAAATTGGAACGATACAGAGAAGATTAGCATGGCCCCTGCGCAAGGATGACACGCAAAATCGTGAAGCGTTCCACATTTTT	GTTCTTGCTTCGGCAGAACATATACTAAAATTGGAACGATACAGAGAAGATTAGCATGGCCCCTGCGCAAGGATGACACGCAAAATCGTGAAGCGTTCCACATTTTT
dme-49|dm2.dp2	AGTCAGTTGCAAACTAGCATCTGGGGCCCACACAACGAGTATCTGATTACTCCACAAACCATTGCCCCGGGAAGGTCTGAGAATCGGCCGAGCC---------------------------------AGCTGTTTGT-----TGCGGCTTCATTTCCCAGCAGGAAACCTGTGTGATTGCAGGGCGAAAGTACCAGAAATCCTGCTACCAGGTGTTGCCGTTGCCCCCGG----TGACCGCCGCCTGGTTGGCATTGAAACCTTTCGTGGCCAGCGTTTTTAGTGCGATGTGCTTGC	AGTCAGTTACAAACTAGCATCTGGGGCACACACAACGAGTATCTGATTACTCT----TACTTTGCCCCGGGAAGGTCTGAGATTTGGCCAAGCCTCCTTGTGTTGTTACAACATGCAGTGCATCGAGAGGTGCCTGTGTGTCGGAGGCTTAATTTCCTAGCAGGAAACCTGTGTGATTGCAGGACGAAAGTACCAGAAATACTGCGGCTTGGCGTTGCCATCGGCGCTCGCGTCTGACTGCCGCCTTGTT-GCATTGAAAACTTTCGTGGCCGGCTGTTTTAGTGCAATGTGCTTGC
dme-49|dm2.droVir1	AGTCAGTTGCAAACTAGCATCTGGGGCCCACACAACGAGTATCTGATTACTCCACAAACCATTGCCCCGGGAAGGTCTGAGAATCGGCC--------------------------------------GAGCCAGCTGTTTGTTGCGG--CTTCATTTCCCAGCAGGAAACCTGTGTGATTGCAGGGCGAAAGTACCAGAAATCCTGCTACCAGGTGTTGCCGTTGCCCC---------CGGTGACCGCCGCCTGGTTGGCATTGAAACCTTTCGTGGCCAGCGTTTTTAGTGCGATGTGCTTGC	AGTCAGTTACAATCTAGCATCTGGGGCACACACAACGAGTATCTGATTACTCTTTTTACAAC-GCCCCGGGAAGGTCTGAGATATGGTCAAAGCTCCCTTGTTGCTGTAACAACATACAAAAGCCGAGAGGTGATTGTGTGTCGCGGAGCTTCATTTTCTAGCCGGAAACTTGTGTAATCACAAGGCGAAAGTACCAGAAATGCTGC-----AGTATGGCTGTTGCCGCACCGCTTGCCGTTTGCCGCCGGCCATGTTGCATTGAAAACTTTCGTGACCAGCAATTTAAGTGCGATGTGCTTGC
dme-50|dm2.dp2	CTTACATGATGATTTTATTCGTACCGCCCCAGTCTGAAGAGACGTGTTGATTGGTTATTTATACTGATA	CCTTCATGATGTTTTTCGT-ATACCGCCCCAGTCTGAACAGACGTGTTGATTGGTTTTCAATTCTGATT
dme-51|dm2.dp2	ACTCAATGATGAAACATTTACCCAGCTCGCTTTGATATTCAATGAAGAGAACTGTTCCATATCCAACGCAAAAATAAACTGCTGACT	AGTATATGATGAAACAATTACCCAGCTCGCTTCGATATTCCGTGAAGAGAACTGTTCCAAATCCAA--CCAAATTAAACAGCTGATA
dme-52|dm2.dp2	TGTAAATGATGATTTATTATTATTTGCTACTCTTGAAGGTCATTGATGAATACTTTCACCTTAAAACCTGATG	GAAAAATGGTGTAGTTTT-TTATTTGCTACTCTTGAAAAAC-CTGATGAAAATATTCACCTTAGTAACTGATC
dme-55|dm2.dp2	TGAAAATGATGATTAATTATTATTTGCTACTCTTGAAGAGCTTTGATGAATACTTACACCTTAGAAACTGAGT	AGAAA-TGGTG-TAGTTTTTTATTTGCTACTCTTGAAAAACCT-GATGAAAATATTCACCTTAGTAACTGATC
dme-56|dm2.dp2	AAAGTATGATGAAACATTTACCCAGCTCGCTTTGATATACAATGAAGAGAACTGTTCCATATCCAACGCAAAACTAAAATGCTGATT	AGTATATGATGAAACAATTACCCAGCTCGCTTCGATATTCCGTGAAGAGAACTGTTCCAAATCCAA--CCAAATTAAACAGCTGATA
dme-58|dm2.dp2	GGGCAATGATGAACACTTTATTTAAGCCAAACAGTTATCCCTGTCATAAGAATAATTGATGATAAAAGTTGCTGATT	AGGCAATGATGAACACCTTATTTAATCCAAACAGTTATCCCTGTCATAAGATAAATTGATGATGCATTAAGCTGATC
dme-59|dm2.dp2	CCTTTGTGATGAGCATCCTTTTAAAGCCAAACAGTTATCCCTGTCATAAGAATAATTGATGATACAATAATCTGAC	TGTTTATGATGAACACCTTATTTAAGCCAAACAGTTATCCCTGTCATAAGAATAATTGATGATGCAGTAAGCTGAT
dme-5|dm2.dp2	TCAAGAGAACAAGTTGAGCGTGGGTAAGTTTTGGCTCCA--AATTAATAGACCTCCATGGACTTCTCAAAGAGTTGCGACAGGTTTTCCTGCGTCTGCGCCCTGGGTGCTAGCTTAGTGATCCTTTCCTGGGGCAGGGTTCCCTCCACCAAGGCGGGTATATCGCTGCTGGAGAATCCCAGCTCTCGGAGGCCATTTTCTATGCCCGCGCGTTGCATAAAACCGCGTACAGTGTCCGCCAAAAGACGACCGGCGTCT	TGAAGCGAACAGGTTAAGCGTGGGTAAGTAATTAATTGAATAATTAATAAGCCACCATGGAATTCTCAAAGAGTTGGGCCAAGTTCTCCTGGGTCTGTGCCCGAGGTGCTAGTTTAGTGATCCGTTCCTGGGGCAGTGTTCCATCAACCAGATTTGGCACATCGCTGCTAGAGAACCCGAGTTCGCGGAGTCCATTTTCAATACCAGCGCGTTGCATGAAGCCTCGTACAGTGTCCGCCAAGAGGCGACCGGCATCT
dme-61|dm2.dp2	TTTTTGTGATGATTTCGTATACCGCCCCAGTCGGAGAAATGATGTCGATTGGAATAATATACTGATA	CTCTCATGATGTTCTTAGATACCGCCCCAGTCGGAGAAATGATGTCGATTGGTTTATTTAGCTGATA
dme-62|dm2.dp2	ATATTATGATGATTAAGGATACCGCCCCAGTCGGAGAAATTATGTCGATTGGTTAA---------------ACATACTGACT	----TGTGATGTTTTTAGATACCGCCCCAGTCGGAGAAATGATGTCGATTGGTTTATTTAGCTGATATTTTAAATTTTTACC
dme-63|dm2.dp2	TTTTTCTGATGACAAACCAATAGACAAGCATATACCTGAATTCACGTGTGTTGCTAACATTT--TTGACTGAAC	TTACTCTGATGACAAACCTATAGACAAGCATATAACTGAATTTATGTGTGTTGC-AACATTTACTCGACTGAAT
dme-64|dm2.dp2	ATGATGTGATGAACACCTTATTTAAGCCAAACAGTTATCCCTGTCATAAGAATAATTGATGATATATTCAGCTGACA	-CTCTATGATGAGCACTTT-TTAAAGCCAAACAGTTATCCCTGTCATAAAAACAATTGATGATATACTAAACTGACA
dme-66|dm2.dp2	TAACATGATGATGATTTTTCAGTTCTGCTACTGAAGACAGTTGACGAAAGCAAAAATACCAAAATCACTGAAA	TACCATGATGATTATTTT-CAGTTCTGCTACTGAAGAACTTTGACGATAGCATAAATACCAAA-CCACTGAAA
dme-6|dm2.dp2	ACCCCATGATATTAAGCCGGCAGGTGCCTGCAATCCCCACGGGCACCTGTGACTATGATTGGGAACAGCAAAGCTGCTGATGTGTGTATGTTGGGCAGCGCTCTTATCCTGCGCGCTCGACAAAGAATATTCGGTCGACA	ACCCCATGATATTAAGCCGGCAGACGCCCGTATACCCCATAAGCGTCTGTGACTTTGATTGGGAACAGTAAAGGTGCTGATGTGTGTATGTTGGGCAGCGCTCTT-TCCTGCGCACTCGACAAAGAAATTTCAGACTACA
dme-7|dm2.anoGam1	ACTCTGGTTTCTCTTCAATTGTCGAATAAATCTTTCGCCTTTTACTAAAGATTTCCGTGGAGAGGAACACTCTAATGAGTCTAAAATAATTTTTAGTAGTGCCCTGTCGC---AAGACTGGGGCCa	ACTCTGATCTCTCTTCAACTGTCGAATAAATCTTTCGCCTTTTACTAAAGATTTCCGTGGAGAGGGATACTCTAATGAGTCTATAGAGAATTTTTGTCCGTCTCGATTCCGTAAGGAGTCGAGCCC
dme-7|dm2.dp2	ACTCTGGTTTCTCTTCAATTGTCGAATAAATCTTTCGCCTTTTACTAAAGATTTCCGTGGAGAGGAACACTCTAATGAGTCTAAAATAATTTTTAGTAGTGCCCTGTCGCAAGACT-GGGGCCa	ACTCTGGCTTCTCTTCAGTTGTCGAATAAATCTTTCGCCTTTTACTAAAGATTTCCGTGGAGAGGGGCACTCTAATGAGTCTAAATTAATTTTTTGTAGTGCCCTGTCGCAAGACTTGGGGCCA
dme-7|dm2.droVir1	ACTCTGGTTTCTCTTCAATTGTCGAATAAATCTTTCGCCTTTTACTAAAGATTTCCGTGGAGAGGAACACTCTAATGAGTCTAAAATAATTTTTAGTAGTGCCCTGTCGCAAGACTGGGGCCa	ACTCTGGCTTCTCTTCAGTTGTCGAATAAATCTTTCGCCTTTTACTAAAGATTTCCGTGGAGAGGAGCACTCTAATGAGTCTAAAATAATTTTTGCTAGTGCCCGATTGCAAAATTGGGCCAT
dme-81|dm2.dp2	GCGGTTTCCACCAGAAAGCTTCGGCTTAATGATGGTCTAAGGCGTCTGACT	GCGGTTTCCACCAGAAAGCCTCGGCTTAATGATGGGCTTAGGTGTCTGATT
dme-81|dm2.droVir1	GCGGTTTCCACCAGAAAGCTTCGGCTTAATGATGGTCTAAGGCGTCTGACT	GAGATTAC------------------TCATGTTGATTT---GTATCTAACT
dme-82|dm2.dp2	TTCACATACTTTCACACTAGCTGAAAGCCAAGTGCACCCGCGTTGATGAGTTGAATCGTTCTATTCGGCAGCGTGAGGATTTGCCCAGTGTTCTTTGTGGTGC------------CTCGCATCGTTCGGGACGCAGGGCTTCGATGATCGCTCGGTAGAAACGGATAGAGCGAATTCTGAGTGGT	TTCACTTACTTTCGCACAAATTGAAAGCCAAACACACCCGCGTTGATGAGTTAAATCGTCCTATTCGGCAGCGTGAGGTTTTGCCCAGCGCCCTTTCTGGTGCGGCACTTCGGTGTCCGTGTCGTTCGGGGCGCAGAGCTTCGATGATCGCTCGGTA-AAACGGATAGAACGAATTCTGAGTGGT
dme-83|dm2.dp2	CTTTCACACTAGCTGAAAGCCAAGTGCACCCGCGTTGATGAGTTGAATCGTTCTGTCCGGCAGCGTGAGGATTTGCCCAGCACCCTT----GTGGGATGCACT---------GCATCCTTAGCGGGGAGCGGGGCTTCGATGATCGCTCGGTTTGAACGGATAGAGCGAATTCTGAGTGGT	CTTTCGCACAAATTGAAAGCCAAACACACCCGCGTTGATGAGTTAAATCGTCCTATTCGGCAGCGTGAGGTTTTGCCCAGCGCCCTTTCTGGTGCG--GCACTTCGGTGTCCGTGTCGTT--CGGGGCGCAGAGCTTCGATGATCGCTCGG-TAAAACGGATAGAACGAATTCTGAGTGGT
dme-83|dm2.droVir1	CTTTCACACTAGCTGAAAGCCAAGTGCACCCGCGTTGATGAGTTGAATCGTTCTGTCCGGCAGCGTGAGGATTTGCCCAGCACCCTTGTGGGATGC-ACTGCATCCTTAGC----GGGGAGCGGGGCTTCGATGATCGCTCGGTTTGAACGGATAGAGCGAATTCTGAGTGGT	CTTTCACACTTTCTGAAAGCAAGTCACACCCGCGTTGATGAGATGAATCGTTTTATTCGGCAGCGTGAGGATTTGCGTGATGCCCTT-TGCGATGTGATTTTATCACTCGTTTTGTGGGCGTGGCGCTTCGATGATCGCTCGG-TAACACGAATAGAACGAATTCTGAGTGGT
dme-84|dm2.dp2	cgaggagatggacgaA------------------------CTGAGCCTGAGTTACTCGCAGTTGAGCAGCAGTGGCTGCGAGGAAGCCGAAG	cgaagaggacgaGGAAGAGCTGGAGCAGCAGAGCAGCCAGTTGAGCCTCAGCTATTCGCATTTGAGCAGCAGCAGCGGTTGCGCCGACGAAG
dme-84|dm2.droVir1	cgaggagatggacgaACTGAGCCTGAGTTACTCGCAGTTGAGCAGCAGTGGCTGCGAGGAAGCCGAAG	CGATGAGAGCAGTCAACTGAGTCTCAGTTACTCGCAGCTCAGCAGCAGCGGCTGCGATGAGGC-----
dme-85|dm2.dp2	GTTGTGCAGGGGTACAGAACATGGCATCATGTGGCCATGAGCATCCTTGGCGGTCACCTGTGGCTGTGTGCACTTCAGGTGCACGTGAAGCAGTCGCGGAGCTCCAAGGGCTGCTTAGAATAATGCACAACTGAGGCGAA	GTTGTGCAGGGGTACAGAACATGGCATTATGTGGTCATGAGCGGCCCTTGCGTTCACCGGTAGCTGTGTGCACTTCAGGTACACGTGAAGCAGCTTCAGGTGCGCTTGGGTCGCTTAGAACAATGCACAACTGAGGCAAA
dme-86|dm2.dp2	CGCAAGCCTGTTGGGTGTGATT-CTGCTTGTCATAGTTACTCTGATC	TGCAAGCCTGTTGGGTGTGATTACGGCTTGTCATAGTTACTCTGATT
dme-86|dm2.droVir1	CGCAAGCCTGTTGGGTGTGATTC-TGCTTGTCATAGTTACTCTGATC	TGCAAGCCAGTTGGGCGTGAATCACGCTTGTCATAGTTACTCTGAGA
dme-87|dm2.dp2	GCGCCTTAATGCATTGAGTGATTACCTTGCACTTTGATCGCTGAGGCAG	GCGACTTAATGCATTTAATGATTACCTTGCACTTTGATCGCTGAAGGCG
dme-87|dm2.droVir1	GCGCCTTAATGCATTGAGTGATTACCTTGCACTTTGATCGCTGAGGCAG	GCGCCTTAAAGCAAGCATTGATTACAA-GCACTTTGATCGCTGATCCAA
dme-88|dm2.anoGam1	CACCCAAGGCGATGGGCGGACAGAATGC-TACCGTACAATTGCTCTCACCGTGTAGAGGACAGCCTTTCAGAT	-------GTGTACGGGCGGACAGAATGCATACTGTGTACAAATTCTCA-TGCAATCAATCCTGTTGATCGTAC
dme-88|dm2.dp2	CACCCAAGGCGATGGGCGGACAGAATGCTACCGTACAATTGCTCTCACCGTGTAGAGGACAGCCTTTCAGAT	TCCCCAAGGCGATGGGCGGACTGAATGCGACCGTACAATTGCTCTCACCATGTAGAGAA-AGCCTTACAGAT
dme-88|dm2.droVir1	CACCCAAGGCGATGGGCGGACAGAATGCTACCGTACAATTGCTCTCACCGTGTAGAGGACAGCCTTTCAGAT	CACCGAAGGCGATGGGCGGACTGAATGCGACCGTACAATTGCTCTCCTCGTGTTGCGAAAAGCCTTTCAGAT
dme-89|dm2.dp2	GCTACTGAAGACAGTTGACGAAAGCAAAAATACCAAAATCACTGAAA	GCTACTGAAGAACTTTGACGATAGCATAAATACCAAA-CCACTGAAA
dme-90|dm2.dp2	GATTCGGACAAGCGAGTGGGGCAAAAGCCACCGCCGGCGCAGTTAGTCGCGTGACGAGCAGTCGCTGGCTTCACTTCGCTGTCCCAAAATGACTACAACCTCAACTGAGTG	GATTCGGACAAGCAGATGGAGCAAAAGGCTCCGCCGACGCAGTTAGTCGCGTGACAGGCGGAGGCTGGCTCCACTCGGCTATCCCAAAGTGACTACAATCTCAGCTGAGTA
dme-90|dm2.droVir1	GATTCGGACAAGCGAGTGGGGCAAAAGCCACCGCCGGCGCAGTTAGTCGCGTGACGAGCAGTCGCTGGCTTCACTTCGCTGTCC-CAAAATGACTACAAC-CTCAACTGAGTG	GAGTTGGGCATGCG-GTGTGCACGTAGCCCTTCCCCACGCAGTTAGTCGCGTGCCAGGTGAAGGCGGGCGTGCCTCTGCTGCCCATAAAATGACTTCAACATTTATCTGAGTA
dme-91|dm2.dp2	CCACGATTCTGACGGGGTTGCTCCTGCCTAGAGTTGTCGGTTTAACTGATGGTCT	CCACGATTCTGACGGGGTTGCTCCTGCCTAGAGTTGTCGGTTGAACTGATGGTCT
dme-92|dm2.dp2	GCGGCTAGCAGGTTATCCTGCTCCGGCGGAGTGGGTTGCTGCCATGTAGAAATTTGACTCCTGACGC	------------------CACTCTGTGTGAG-AGGCACCCACCATGTGGAAAATTGACAGCTGA---
dme-92|dm2.droVir1	GCGGCTAGCAGGTTATCCTGCTCCGGCGGAGTGGGTTGCTGCCATGTAGAAATTTGACTCC--TGACGC	GTGGTAAATTGA-----------CAGCTGAGAGTTTGTTTGCAAC--AAAAACCTGACCCCCCTGACCC
dme-93|dm2.droVir1	GGCGTTGTTCCATCCGCACATGATTCTTCTCCCTGGAGGAGCGAGTGATTACCTGCAAGGGCCAACTGAAGGCA	GGCGTTGTTCCATTCGCAAATGATGGTTTCCAC-----------GTGATTCTCTGCAAGGGCCAACTGATAAAT
dme-94|dm2.dp2	ATAAAGGTCAAGCGCTGGCAATCTTCTTCAATATTCTTTTGGAGATAGAGCGTCTTGTTTGACTGGTTATGGGCCCTGGTTAAAAACTTGGCACTGAGCTTC	ATAAAAGTTAAGTGTAGACAAACTTCTTCAATATTCTTTTGGAGATAGGGAATCTCGCTTGACCGGGTATGGACCATGGTTAAAAAATTGGCACTGAGCTTC
dme-95|dm2.dp2	CTAAAATGCGGCACGTG-CAGACACCAAGTTCCGGCTGGCTGTTGTCCGAAGATTGCAAGATTATGAGATCTGAGAACG	TGTAAGCACGGCACGTGTCCAACGCCAAGGCTGCGCTGGCTGCTGGCCGGAGATTGTAAGATTATGAGATCTGAGAACG
dme-97|dm2.droVir1	TCTCCAGCGACTGAACATCTCAACACTTGCAAAGATCAGCTGTGGCAGCTGGTAATTGCCCTGGCCTATTATTCAGGACTGGAGGCTTCTTGTCAGTTGTCCACAAGG	TGTACAGCGCCAGCACATCTCAACACCTGCGCAAAGCACAGGCGACAATAGGCGAAAGCGCAGTCATGAAATTCACGGCTGG--GCCTCT-GTTGATTGCTCACA---
dme-99|dm2.dp2	AAAACT--GTTGTTGCACTG-GTGCGGCCGTGAAGGCAACGTTGTGTGGCATCC-----ATGCCCACAAC-GCCCCACCGGCAACTTCAGACAAT	AAAATGTGGTGGTTGCACCGAGTGCGGCCTTAAAGGCAGCGTTATGT--CGTCCTTAATATGACCATAACCGCCCCACCTGCAGCTCCAGACAAT
dme-99|dm2.droVir1	AAAACTGTTGTTGCACTGGTGCGGCCGTGAAGGCAACGTTGTGTGGCATCCAT----GCCCACAACGCCCCACCGGCAACTTCAGACAAT	ATATTTGATGCTGCATTTCCGCGATCTTAGGGGCAGCTATGTGTCCCCTTTTTTAGGGCGCATAATGCCC----GGCACCATCAGACAAA
mmu-101|mm5.hg17	AGCAGTTATACACTGTAGCTGTTGGTTTCAAGCAGACGCCTAGAGAACTGTCTTCCAGTGGTTTATTAGCTACTCT-GGACTTCAGTAGAGAATGACTATTTCATTTGGAAGAAACAAC	AGCAGTTGT--ACTGTGGCTGTTGGTTTCAAGCAGAGGCCTAAAGGACTGTCTTCCTGTGGTCTGTTGGCTGTTCTGGGACCTCAGTAGGGAATGGCTATTTCATTTGGAAGAAACAAC
mmu-101|mm5.rn3	AGCAGTTATACACTGTAGCTGTTGGTTTCAAGCAGACGCCTAGAGAACTGTCTTCCAGTGGTTTATTAGCTACTCTGGACTTCAGTAGAGAATGACTATTTCATTTGGAAGAAACAAC	AGCGGTCGTGC--TGTAGCTGTTGGTTTCAAGCAGACGCCTAGAGAGCTGTCTTCCTGTGGTTTGTTGGCCCTTCTGGACTTCAACAGAGAGTGACTTTTCCATCTGGAAGGAACAAC
mmu-102|mm5.rn3	GAAGGTGGAGCAGTTCTGTACCGTGCTGCCTTCCATTGGTTAAGACCTCCAACAGTAAAGGGCTGGCCGGCCAAAGAATGTCCTCTCTATCACCGTGGAGGGG-CAGCACTGAGCTGGCCCACATTG	GAAGGTGGAGCAGTTC-ATACCGTGCTGCCTTCCATTGGTTAAGACCTCCAACAGTAAAGGGCTAGCCAGGCAAAGAACATCCTCTCCAGCGCCCTGGAGGGGGCAGTACTGTGCTGGCCCACATTG
mmu-103|mm5.galGal2	ATCGCGTCTGGAGAGTAGCTAGTATTCTTCCAGCTTCGGAAGCAAGAGGGAGAGCAAGCCTAGCAGAGG--TACCCATTCCATTCCCAGTTTGCTCGGTAGCTGGTGATTGGAAGACACTCTGCAACATTA	ATCGCATCTGGGGAGCTCACGGTGCTCTGCCAGCTTCGGACACGGGAGGGAGAG---ACACTGCAGAGGAACACCCATTCCCTCCCTGGCTCTGGCGGTGGCTTGGGGGTGGAAGATAACCTGCTACAGCC
mmu-103|mm5.canFam1	ATCGCGTCTGGAGAGTAGCTAGTATTCTTCCAGCTTCGGAAGCAAGAGGGAGAGCAAGCCTAGCAGAGGTACCCATTCCATTCCCAGTTTGCTCGGTAGCTGGTGATTGGAAGACACTCTGCAACATTA	ATCGCGTCTGGAGAGTGGTTGGTATTCTGCCAGCTTCGGAGGCGGGAGGGACAGCAAGCCTGGCAGAGGTACCCATTCCATTCCCAGTTGGCTCAGTAGCTGGTGATTGGAAGACACTCTGCAACAGCA
mmu-103|mm5.hg17	ATCGCGTCTGGAGAGTAGCTAGTATTCTTCCAGCTTCGGAAGCAAGAGGGAGAGCAAGCCTAGCAGAGGTACCCATTCCATTCCCAGTTTGCTCGGTAGCTGGTGATTGGAAGACACTCTGCAACATTA	ATCGCATCTGGAGAGTGCCTAGTATTCTGCCAGCTTCGGAAA-GGGAGGGAAAGCAAGCCTGGCAGAGGCACCCATTCCATTCCCAGCTTGCTCCGTAGCTGGCGATTGGAAGACACTCTGCGACAGTG
mmu-103|mm5.rn3	ATCGCGTCTGGAGAGTAGCTAGTATTCTTCCAGCTTCGGAAGCAAGAGGGAGAGCAAGCCTAGCAGAGGTACCCATTCCATTCCCAGTTTGCTCGGTAGCTGGTGATTGGAAGACACTCTGCAACATTA	ATCGCGTCTGGAGAGTGGCTAGTATTCTGCCAGCTTCGGAAGCAGGAGGGAGAACAAGTCTAGCAGAGGTACCCATTCCATTCCCAGTTTGCTCAGTAGCTGGTGATTGGAAGACACTCTGCAACA---
mmu-104|mm5.rn3	GCAAAAACTGGAAAACAAGTGCAAGAACAAATCCTCTTTTGCAACCCAGAACTCATTGTTGTATGAG-TTTTGGTACATGTAAGAAGGAATATCA	ACAAAGACTTAACAATAGGTGCAAGAACAAATCCTCTTTTGCAACCCAGAACTCATTGTTGTATGAGTTTTTGGTACATGTAAGAAGGAATATCA
mmu-105|mm5.galGal2	CTCGAACAGTTTGT-GGTTGTTCTTCTGGTTTGCACTAGGATGCAAAAGGAAACTCTCCCTGCGCTTCCTGCCTGCCT--TTGTGGCAGTTCAGATTGAATTAGGGAGTACATCT	CACGAGCAGTTTTCCTGTTGCTCT-CTGGTTTGCACTGAGATGCAAAAGTAA--CTTCCTTGCGCTTTCTGCCTGCCTGCTTGTGGCAGTTCAGATTGAATTAGGGAATACAATG
mmu-105|mm5.canFam1	CTCGAACAGTTTGTGGTTGTTCTTCTGGTTTGCACTAGGATGCAAAAGGAAACTCTCCCTGCGCTTCCTGCCTGCCTTTGTGGCAGTTCAGATTGAATTAGGGAGTACATCT	CTTGAACAATTGGCTGTTGTTCTTTTGGTTTGCACTAGGATGCAAGAGAAAAAAATCCCTGCGCTTTCTGTCTGTCCCTGTGGCAGCCCAGATTGAATAGGGGAGTACATCG
mmu-105|mm5.hg17	CTCGAACAGTTTGTGGTTGTTCTTCTGGTTTGCACTAGGATGCAAAAGGAAACTCTCCCTGCGCTTCCTGCCTGCCTTTGTGGCAGTTCAGATTGAATTAGGGAGTACATCT	CTTGAACAATTTACTGTTGTTCTTTTGGTTTGCACTAGGATGCAAAAGAAAGAAATCCCTGCGCTTTCTGTCTGTCTTTGTGGCGGCCCAGATTGAATTGGGGAATACATCT
mmu-105|mm5.rn3	CTCGAACAGTTTGTGGTTGTTCTTCTGGTTTGCACTAGGATGCAAAAGGAAACTCTCCCTGCGCTTCCTGCCTGCCTTTGTGGCAGTTCAGATTGAATTAGGGAGTACATCT	CTCGAACAGTTTATGGTTGTTCTTCTGGTTTGCACTAGGATGCAAAAGGAAACTCTCCCTTCGCTTCCTGCCTGCCTTTGTGGCAGTCCAGATTGAATTGGGGAGTACATCT
mmu-107|mm5.hg17	CGCAACTTGGGCAGAAGTACTGCTCCAGTTGTCACTGGACCTCCCCAGAGTAAACTGCCTTTTGATGACCAGGGCGAATTGAGTGAAATCGTCATGGACAGATACGGGGCAGACAATT	CACAAATTGGGCTGAAATACTGCTCTACTTGTCACCATGCCTCCCTAGAATAAACTGCCTTTTGATGACCGGGACGAATTGAGTGAAATCGTAACGGACAGATACGGGGCAGACAGAT
mmu-107|mm5.rn3	CGCAACTTGGGCAGAAGTACTGCTCCAGTTGTCACTGGACCTCCCCAGAGTAAACTGCCTTTTGATGACCAGGGCGAATTGAGTGAAATCGTCATGGACAGATACGGGGCAGACAATT	CACAAGTTGGGCAGAAGTGCTGCTCCAATTGTCACTAGACCTCCCCAGAGTAAACTGCCTTTTGATGACCAGGGCGAATTGAGTGAAATCGTCATGGACAGATACGGGGCAGACAGTT
mmu-108|mm5.canFam1	AACCAACCATGTAGACAAA-GGAGAAAATGCCTTT-GTTTGCAGAAGGCAGCGGTCCTACATGAATATGGAGGTCTCTGTCTGACTTAGAATAGCTGGCTGAGTCTGATCGTTCACCTCCATACAA	--CCAACCATGTGGACAAATGGAAAAACTGCCTTTTGTCTACAAATTGCAGTGATCCTACATAAAC-TGGAGGTCTCTGTCTGGCTTAGGACAGCTGGCTAAGTCTGATCGTTCCCCTCCATACAA
mmu-108|mm5.hg17	AACCAACCATGTAGACAAAGGAGAAAATGCCTTT-GTTTGCAGAAGGCAGCGGTCCTACATGAATAT--GGAGGTCTCTGTCTGACTTAGAATAGCTGGCTGAGTCTGATCGTTCACCTCCATACAA	AACCAGCCATGTGGACAAATGAAAAAATGCCTTTTGTCTACAGATTGCAGCGATCCTACATAAATATATGGAGGTCTCTGTCTGGCTTAGGACAGCTGGCTAAGTCTGATCGTTCCCCTCCGTACAG
mmu-108|mm5.rn3	AACCAACCATGTAGACAAAGGAGAAAATGCCTTTGTTTGCAGAAGGCAGCGGTCCTACATGAATATGGAGGTCTCTGTCTGACTTAGAATAGCTGGCTGAGTCTGATCGTTCACCTCCATACAA	AACCAACCATGTAGACAAAGGAGAAAATGCCTTTGTCTGCAGAAGGCAGCGGTCCTACATGAATATGGAGGTCTCTGTCTGACTTAGAATAGTTGGCTAAGTCTGATCGTTCACCTCCATACAA
[truncated: 1,253 more rows]
