# Supplementary material for: Considerations in the identification of functional RNA structural elements in genomic alignments
Source: BMC Bioinformatics. 2007 Jan 30;8:33. doi: 10.1186/1471-2105-8-33 (PMC1803800; doi:10.1186/1471-2105-8-33)
Supplement: Additional File 3 — Shuffles pairwise alignments while preserving dinucleotides (in both sequences), base composition, gaps, and local conservation. [file 1471-2105-8-33-S3.pl]

#!/usr/bin/perl -w

my $in = <STDIN>;
my $fa = 0;
my $h1;
my $h2;
my $s1;
my $s2;

if ( $in =~ />(.*?)\n(.*?)>(.*?)\n(.*)/s ) {

    $h1 = $1;
    $h2 = $3;
    $s1 = $2;
    $s2 = $4;
	$fa = 1;
}

elsif ( $in =~ /^(.*?)\t(.*)/ ) {

    $s1 = $1;
    $s2 = $2;

}

else {die "allowable input: two fasta entries or two tab sep sequences"; }

$s1 =~ s/[\s]//g;
$s2 =~ s/[\s]//g;

$s1 =~ tr/acgt/ACGT/;
$s2 =~ tr/acgt/ACGT/;

unless ( length($s1) == length($s2) ) { die "the sequences aren't the same length"; }

($s1,$s2) = shuffle($s1,$s2);

if ( $fa == 1 ) { print ">$h1", "\n", $s1, "\n", ">$h2", "\n", $s2, "\n"; }
else { print $s1, "\t", $s2, "\n"; }
exit;

######################################################################################################

sub shuffle {

	my($s1,$s2) = @_;

    my $swap_record = '';
    my $num_of_swaps = 1;
    
    while ( $num_of_swaps > 0 ) {    	  
    	   
    	  ($s1,$s2,$swap_record,$num_of_swaps) = swap_no_gaps($s1,$s2,$swap_record);
		  	
    }
	
	$num_of_swaps = 1;
    
    while ( $num_of_swaps > 0 ) {    	  
    	   
    	  ($s1,$s2,$swap_record,$num_of_swaps) = swap_gaps($s1,$s2,$swap_record);
		       	
    }
    
    return ($s1,$s2);

}

sub swap_no_gaps {

    my($s1,$s2,$rec) = @_;
	
	chomp($s1);
	chomp($s2);

	my $swap_count = 0;
    my $cons_string = get_cons_string($s1,$s2);

    my $pos;
    my $i;
    my @a = split("",$s1);
    my @b = split("",$s2);
    my @c = split("",$cons_string);
	
	# swap
    for ( $pos = 0; $pos < (scalar(@a) - 2); ++$pos ) {
    	 
		 # skip positions already shuffled
		 if ( $rec =~ /\t$pos\t/ ) { next; }
		 
    	 my $tl = $a[$pos];
    	 my $ml = $b[$pos];
    	 my $bl = $c[$pos];
    	 my $bm = $c[$pos+1];
    	 my $br = $c[$pos+2];
    	 my $mr = $b[$pos+2];
    	 my $tr = $a[$pos+2];
		 my $tm = $a[$pos+1];
		 my $mm = $b[$pos+1];
    	 

    	 # ignore gaps
    	 if ( ( ($tl eq '-')|($tr eq '-') )|( ($bl eq '-')|($tr eq '-')|($tm eq '-')|($mm eq '-') ) ) { next; } # skip this triplet
    	 
    	 # find swap position for this triplet, if any, record it
    	 my @swap_pos = ();
		 
    	 for ( $i = 0; $i < (scalar(@a) - 2); ++$i ) {
    	 	 
        	 # skip its own position
        	 if ( $i == $pos ) { next; }
    	 
        	 my $temp_tl = $a[$i];
    		 unless ( $temp_tl eq $tl ) { next; }
        	 my $temp_ml = $b[$i];
    		 unless ( $temp_ml eq $ml ) { next; }
        	 my $temp_bl = $c[$i];
    		 unless ( $temp_bl == $bl ) { next; }
    		 my $temp_bm = $c[$i+1];
    		 unless ( $temp_bm == $bm ) { next; }
        	 my $temp_br = $c[$i+2];
    		 unless ( $temp_br == $br ) { next; }
        	 my $temp_mr = $b[$i+2];
    		 unless ( $temp_mr eq $mr ) { next; }
        	 my $temp_tr = $a[$i+2];
    		 unless ( $temp_tr eq $tr ) { next; }
			 my $temp_tm = $a[$i+1];
			 if($temp_tm eq '-') {next;}
			 my $temp_mm = $b[$i+1];
			 if($temp_mm eq '-') {next;}
			 
    	 	 
    	 	 unshift(@swap_pos,$i);					 
    	
    	 } # for
    	 
		 # randomly pick swap pos from array
		 if ( scalar(@swap_pos) == 0 ) { next; } 
		 
		 my $swap_p = get_rand_swap_position(@swap_pos);
    			
		 if ( ( ($swap_p-$pos) == 1) | (($swap_p-$pos) == -1 ) ) {next;} 		 
		 
    	 
    	 # else swap middle nts and record swap position
		 my $old_s = join("",@a);
		 
    	 my $temp1 = $a[$pos+1];
    	 my $temp2 = $b[$pos+1];
		    
    	 $a[$pos+1] = $a[$swap_p+1];
    	 $b[$pos+1] = $b[$swap_p+1];
    	 
    	 $a[$swap_p+1] = $temp1;
    	 $b[$swap_p+1] = $temp2;
		 		
		 ++$swap_count;
		 $rec =~ s/\t$//;
    	 $rec = $rec."\t".$pos."\t".$swap_p."\t";
		 
    } # for
	
	return(join("",@a),join("",@b),$rec,$swap_count);
	
} 


sub get_cons_string {

my($s1,$s2) = @_;
    
    my $i = 0;
    my $string;
    
    for ($i = 0; $i < length($s1); ++$i) {
    
    	if ( substr($s1,$i,1) eq substr($s2,$i,1) ) { $string = $string."1"; }
    	else { $string = $string."0"; }
    	
    }
    
    return $string;

}

sub count {
my($seq) = @_;

my $dn = 'AA
AC
AG
AT
CA
CC
CG
CT
GA
GC
GG
GT
TA
TC
TG
TT
';

my $test_dn;
my $counts;
while ( $dn =~ /^(.*?)\n/msg ) {

$test_dn = $1;
my $c = 0;
my $i = 0;
for ($i = 0; $i < length($seq); ++$i) {

	if ( substr($seq,$i,2) eq $test_dn ) { ++$c; }
	
}

$counts = $counts."\t".$c;

}

return $counts;

}


sub swap_gaps {

my($s1,$s2,$rec) = @_;
my $swap_count = 0;

my $pos;
my $i;
my @a = split("",$s1);
my @b = split("",$s2);
my $swap = 0;
for ( $pos = 0; $pos < (scalar(@a) - 3); ++$pos ) {
    	 
    # skip positions already shuffled
    if ( $rec =~ /\t$pos\t/ ) { next; }
       
	   # collect bases
       my $tl = $a[$pos];
	   my $bl = $b[$pos];
	   my $tm = $a[$pos+1];
	   my $bm = $b[$pos+1];
	   my $tr = $a[$pos+2];
	   my $br = $b[$pos+2];
	   
	   if ( ($tl eq '-')&($tm eq '-')&($tr eq '-') ) { ($s1,$s2,$rec,$swap) = swap_top($s1,$s2,$rec,$pos,$bl,$br); if($swap == 1) {++$swap_count;} }
	   elsif ( ($bl eq '-')&($bm eq '-')&($br eq '-') ) { ($s1,$s2,$rec,$swap) = swap_bottom($s1,$s2,$rec,$pos,$tl,$tr); if($swap == 1) {++$swap_count;}}
	   else { next; }
	   
	   
	   
	}
	
	return ($s1,$s2,$rec,$swap_count);
	
}
	   
		 
		 # skip pos, find gap-gap-gap, base one base 2
		 
sub swap_top {

    my($s1,$s2,$rec,$pos) = @_;
    
    my @a = split("",$s1);
    my @b = split("",$s2);
    my @swap_pos = ();
    my $i;
	
    for ( $i = 0; $i < (scalar(@a) - 3); ++$i ) {
        
        if($i == $pos) { next; }
        elsif(($i - $pos) == 1) { next; }
        elsif(($i - $pos) == -1) { next; }
        
        my $tl = $a[$i];
        my $bl = $b[$i];
        my $tm = $a[$i+1];
        my $tr = $a[$i+2];
        my $br = $b[$i+2];

		
    	# if top three are gaps, bottom flanks match, swapem
    	if ( ($tl eq '-')&($tm eq '-')&($tr eq '-')&($b[$pos] eq $bl)&($b[$pos+2] eq $br) ) { unshift(@swap_pos,$i); }
	
	} #for 
	
	if (scalar(@swap_pos) == 0) { return ($s1,$s2,$rec,0);}
	
	my $swap_p = get_rand_swap_position(@swap_pos);
	
    my $temp_b = $b[$pos+1];    
    $b[$pos+1] = $b[$swap_p+1];
    $b[$swap_p+1] = $temp_b; 

    $rec =~ s/\t$//;
    $rec = $rec."\t".$pos."\t".$swap_p."\t";

    $s1 = join("",@a);
    $s2 = join("",@b);
    
    return ($s1,$s2,$rec,1);

}


sub swap_bottom {

    my($s1,$s2,$rec,$pos,$t1,$t2) = @_;
    
    my @a = split("",$s1);
    my @b = split("",$s2);
    my @swap_pos = ();
    my $i;
	
    for ( $i = 0; $i < (scalar(@a) - 3); ++$i ) {
        
        if($i == $pos) { next; }
        elsif(($i - $pos) == 1) { next; }
        elsif(($i - $pos) == -1) { next; }
        
        my $tl = $a[$i];
        my $bl = $b[$i];
        my $bm = $b[$i+1];
        my $tr = $a[$i+2];
        my $br = $b[$i+2];

		
    	# if top three are gaps, bottom flanks match, swapem
    	if ( ($bl eq '-')&($bm eq '-')&($br eq '-')&($a[$pos] eq $tl)&($a[$pos+2] eq $tr) ) { unshift(@swap_pos,$i); }
	
	} #for 
	
	if (scalar(@swap_pos) == 0) { return ($s1,$s2,$rec,0);}
	
	my $swap_p = get_rand_swap_position(@swap_pos);
	
    my $temp_a = $a[$pos+1];    
    $a[$pos+1] = $a[$swap_p+1];
    $a[$swap_p+1] = $temp_a; 

    $rec =~ s/\t$//;
    $rec = $rec."\t".$pos."\t".$swap_p."\t";

    $s1 = join("",@a);
    $s2 = join("",@b);
    return ($s1,$s2,$rec,1);

}

sub get_rand_swap_position {

my(@a)=@_;

return($a[int((rand)*(scalar(@a)))]);

}

sub shuff_count {
my($y)=@_;
my $ones = ($y =~ tr/1/1/);
my $z = $ones/length($y);

return substr($z,0,4);
}
