# Supplementary material for: Considerations in the identification of functional RNA structural elements in genomic alignments
Source: BMC Bioinformatics. 2007 Jan 30;8:33. doi: 10.1186/1471-2105-8-33 (PMC1803800; doi:10.1186/1471-2105-8-33)
Supplement: Additional File 2 — Supplementary Table 1. Detailed results on test set for EvoFold with and without members of the EvoFold training set. [file 1471-2105-8-33-S2.xls]

## Sheet: Sheet1
Evofold	Sample size	Percent identified at 15% recall overall (cutoff value = 3.04)	Number	Precision (100x excess)	Percent identified at 50% recall overall (cutoff value = 0.24)	Number	Precision (100x excess)	Percent identified at 85% recall overall (cutoff value = -0.39)	Number	Precision (100x excess)
miRNA	1303	0.32617	425	0.21806	0.84804	1105	0.028735	0.98081	1278	0.011244
tRNA	213	0.0093897	2	0	0.62441	133	0.02122	0.95305	203	0.010895
snRNA	227	0.10132	23	0.34426	0.37445	85	0.013201	0.81057	184	0.010349
Box H/ACA snoRNA	225	0.0088889	2	0.2	0.31556	71	0.048025	0.68	153	0.017612
Box C/D snoRNA	581	0.0017212	1	0.33333	0.094664	55	0.01399	0.77108	448	0.010714
Regulatory	182	0.0054945	1	0.25	0.25275	46	0.02649	0.94505	172	0.011239
Other	94	0	0	0	0.21277	20	0.024631	0.54255	51	0.01422
Non-structural	220	0.018182	4	0.032258	0.18636	41	0.020725	0.55909	123	0.011744
All	3046	0.15036	458	0.21429	0.51116	1557	0.025442	0.85785	2613	0.01139
Negatives	304600	0.012528	3816	NaN	0.21654	65958	NaN	0.78564	239307	NaN
Evofold (no training set)	Sample size	Percent identified at 15% recall overall (cutoff value = 2.76)	Number	Precision (100x excess)	Percent identified at 50% recall overall (cutoff value = 0.17)	Number	Precision (100x excess)	Percent identified at 85% recall overall (cutoff value = -0.46)	Number	Precision (100x excess)
miRNA	962	0.33992	327	0.18565	0.85759	825	0.026782	0.98441	947	0.010868
tRNA	213	0.0093897	2	0	0.65728	140	0.019467	0.97183	207	0.010671
snRNA	211	0.14692	31	0.24779	0.50711	107	0.012627	0.85782	181	0.010275
Box H/ACA snoRNA	185	0.016216	3	0.25	0.32432	60	0.043171	0.72973	135	0.015143
Box C/D snoRNA	428	0.0023364	1	1	0.11215	48	0.0155	0.83645	358	0.010519
Regulatory	121	0.0082645	1	0.2	0.27273	33	0.032857	0.93388	113	0.010724
Other	94	0.010638	1	0.022727	0.21277	20	0.022288	0.59574	56	0.013048
Non-structural	212	0.023585	5	0.039216	0.17925	38	0.01691	0.63208	134	0.011264
All	2427	0.15286	371	0.18033	0.5241	1272	0.023582	0.87845	2132	0.011014
Negatives	242700	0.016242	3942	NaN	0.24311	59004	NaN	0.82135	199342	NaN
