# Supplementary material for: Considerations in the identification of functional RNA structural elements in genomic alignments
Source: BMC Bioinformatics. 2007 Jan 30;8:33. doi: 10.1186/1471-2105-8-33 (PMC1803800; doi:10.1186/1471-2105-8-33)
Supplement: Additional File 9 — high-scoring sequence windows from chromosome 19. Human strands shown. Some are shorter than 120 bases due to the presence of gaps in the human genome sequence. [file 1471-2105-8-33-S9.xls]

## Sheet: RNAz
Real Score	Shuff-aln Score	Shuff-pair Score	Seq
5.41	-5.12	-5.53	ACAGTTCTGACTTTTTCACTAACTGCAGCATCATTTCTTTTCCAAGATGCATGATACAGATATTTTTCATTTGTGTCATGCGTAAAAATTGAGATGGTGCTGCTCAT
3.33	-2.46	-0.43	GCATCATTTCTTTTCCAAGATGCATGATACAGATATTTTTCATTTGTGTCATGCGTAAAAATTGAGATGGTGCTGCTCATAACCATGGCATAGAGCAGGTACACTGCCAATCTGTAAGCC
4.67	-4.49	-1.75	CTTTAATTTTGATGTAGTTATTTTATATCTGTATATAAGCACATACACATATATATGACCTAGGTTTATTTATCAGTATTTTTATGCTGATAATAAG
5.09	-5.17	-3.61	TTATATCTGTATATAAGCACATACACATATATATGACCTAGGTTTATTTATCAGTATTTTTATGCTGATAATAAGCATCACTGGAAATTAATTTTCTTATGGAAATTATG
-3.73	-5.8	3.2	CTATAAAAGTTAGTCTCAGTACACAAAGCTCAGACTGGCTATTCCCAGATCTCTTCAGGTACATCTAGTCCATTCATAAAGGGCTTTTAATTAACCAAGTGGTTTACTAAAAAGGACAAT
3.35	-1.12	-1.3	CAAACCCCTACACTACACTACAATTATGTGTGGCAACGCATGTGTCGGCATTATGGCTGTCGCATGGGGAATTGGCTTTCTCCATTCGGTGAGCCAGTTGGCCTTTGCCGTGCACTTACC
2.16	-0.6	3.28	CAGGTGGTGTCTGGCACTGCATCATACTCTGGCCCAAAGCCTTCTACTCAGCATGGAGCTCCAGGCCAC
3.01	-1.24	0.24	GGACTCAGGTGAGTATGGGGGTGGGGGCTCCTGCACTTCGACACAGGCAGTGGGAGGGTTTTCTCCCCATTCCCTCTGCACTCCCAACTTGAGCTATACTTTTTAAGAAAGTGATTCAC
3.77	-3.8	-3.71	CTGCAGTGTCTGGGTCACCTTCCTTCCCATCCGCCAAGGGCAGGTCTCCTCCATCTTGGCCCCTAGGGTGGGGATCCCAGGCTGCATCTTTGC
3.91	-1.52	3.27	CACCCACCTGGCCTCGGTGACATCAGCAGGGTTTCCCCTGCACACCTTCTCCAGCTGCACATAGACCGAGCAGTTGACCCGGCTCCAGTCGGGGTCGCAGACGGCTAGGAAGTTGGGCCT
0.3	-5.4	3.64	GGGCCCGGACATCTTCAACAAAGCCTGGGCCTGGGAGGCTGAGGCTCTGGGGACCGTGGCCGGTCCAGGACCATCAGTTCTGAGCGACTTTCTCCCTCCCCCACTTCCACCCCCACAG
3.99	-5.43	2.37	GTGTGGAGAGACAGAGCCAAGCAGGGAGCTGAGGGCGCCCCGGCGGAGGCTGCTGGTGCGGGGCAGGGCGTCCTGCCCGTCTCCCCGCCGGGGCAGTGACGCCTTCCCTCGCCTCTGCTG
4.93	-5.05	3.12	CCCACCCTCACTCTTCCAGGGGTCCCCAGGCCCACCCTCACTCTTCCAGGGGTTCCCAGGCCCACCCTCACTCTTGCAGGGGTTCCCAGGCCCACCCTCACTCTTCCAGGGGTCCC
4.75	-4.4	1.72	CTCTTCCAGGGGTTCCCAGGCCCACCCTCACTCTTGCAGGGGTTCCCAGGCCCACCCTCACTCTTCCAGGGGTCCCCAGGCCCACCCTCACTCTTCCAGGGGTCCCCAGGCCCACC
4.93	-4.37	2.96	CAGGGTTCCCAGGCCCACCCTCACTCTTCCAGGGGTCCCCAGGCCCACCCTCACTCTTCCAGGGGTTCCCAGGCCCACCCTCACTCTTGCAGGGGTTCCCAGGCCCACCCTCACTCT
4.77	-4.2	4.59	CCCAGGCCCACCCTCACTCTTCCAGGGGTTCCCAGGCCCACCCTCACTCTTGCAGGGGTTCCCAGGCCCACCCTCACTCTTCCAGGGGTCCCCAGGCCCACCCTCACTCTTCCAGGGGTC
3.59	-5.1	4.38	CCCTCACTCTTGCAGGGGTTCCCAGGCCCACCCTCACTCTTCCAGGGGTCCCCAGGCCCACCCTCACTCTTCCAGGGGTCCCCAGGCCCACCCTCACTCTTCCAGGGGTCCCCAGGCCCA
2.87	-5.6	4.26	TCCAGGGGTCCCCAGGCCCACCCTCACTCTTCCAGGGGTCCCCAGGCCCACCCTCACTCTTCCAGGGGTCCCCAGGCCCACCCTCACTCTTCCAGGGTTCCCAGGCCCACCCTCACTCT
4.36	-4.7	0.91	TCCAGGGTTCCCAGGCCCACCCTCACTCTTCCAGGGGTCCCCAGGCCCACCCTCACTCTTCCAGGGGTTCCCAGGCCCACCCTCACTCTTGCAGGGGTTCCCAGGCCCACCCTCACTCT
4.39	-3.42	1.7	CCCAGGCCCACCCTCACTCTTCCAGGGGTTCCCAGGCCCACCCTCACTCTTGCAGGGGTTCCCAGGCCCACCCTCACTCTTCCAGGGGTCCCCAGGCCCACCCTCACTCTTCCAGGGGTC
4.06	-2.86	4.1	CCCTCACTCTTGCAGGGGTTCCCAGGCCCACCCTCACTCTTCCAGGGGTCCCCAGGCCCACCCTCACTCTTCCAGGGGTCCCCAGGCCCACCCTCACTCTTCCAGGGGTCCCCAGGCCCA
3.28	-5.44	3.52	CTCTTCCAGGGTTCCCAGGCCCACCCTCACTCTTCCAGGGTTCCCAGGCCCACCCTCACTCTTCCAGGGTTCCCAGGCCCACCCTCACTCTTGCAGGGGTTCCCAGGCCCACCCTCA
4.33	-5.39	1.22	GTTCCCAGGCCCACCCTCACTCTTCCAGGGTTCCCAGGCCCACCCTCACTCTTGCAGGGGTTCCCAGGCCCACCCTCACTCTTGCAGGGGTTCCCAGGCCCACCCTCACTCTTCCAGG
4.4	-3.74	3.78	CCCACCCTCACTCTTGCAGGGGTTCCCAGGCCCACCCTCACTCTTGCAGGGGTTCCCAGGCCCACCCTCACTCTTCCAGGGTTCCCAGGCCCACCCTCACTCTTCCAGGGGTCCCCAGGC
1.54	-5.76	4.23	GGGGGACGGGGTCCTGCCCTGAGGGGTGTGGGGGGGACGGGGTCCTGCCCTGAGGGGTCTGAGGGGGAGACGGGTCCTGCCCTGAGGGGTGTGGAGGGGGGATGGGGTCCTGCCCTG
4.53	-5.85	-1.14	GGGGTCCTGCCCTGAGGGGTCTGAGGGGGAGACGGGTCCTGCCCTGAGGGGTGTGGAGGGGGGATGGGGTCCTGCCCTGAGGGGTCTGAGGGGGGGACGGGTCCTGCCCCGAGGGGTG
2.02	-4.16	4.38	GGGGAACGGGGTCCTGCCCTGAGGGGTGTGGGGGGAACGGGGTCCTGCCCTGAGGGGTGTGGAGGGGGGATGGGGTCCTGCCCTGAGGGGTGTGGAGGGGGGACGGGGTCCTGCCCTG
5.59	-4.03	4.69	GGGGTCCTGCCCTGAGGGGTGTGGAGGGGGGATGGGGTCCTGCCCTGAGGGGTGTGGAGGGGGGACGGGGTCCTGCCCTGAGGGGTGTGAGGGGGGGACGGGGTCCTGCCCTGAGGGGTG
4.74	-1.79	3.69	TGCCCTGAGGGGTGTGGAGGGGGGACGGGGTCCTGCCCTGAGGGGTGTGAGGGGGGGACGGGGTCCTGCCCTGAGGGGTGTGAGGGGGGGACGGGGTCCTGTCCCGAGGGGTGTGGGGGG
4.27	-3.9	4.1	AGGGGTGTGAGGGGGGGACGGGGTCCTGCCCTGAGGGGTGTGAGGGGGGGACGGGGTCCTGTCCCGAGGGGTGTGGGGGGGGGACGGGGTCCTGCCCTGAGGGGTGTGGGGGGAACGG
5.37	-4.09	2.92	TGAGGGGGGGACGGGGTCCTGTCCCGAGGGGTGTGGGGGGGGGACGGGGTCCTGCCCTGAGGGGTGTGGGGGGAACGGGGTCCTGCCCTGAGGGGTGTGGGGGGAACGGGGTCCTG
3.18	-4.14	-0.76	GGGACGGGGTCCTGCCCTGAGGGGTGTGGGGGGAACGGGGTCCTGCCCTGAGGGGTGTGGGGGGAACGGGGTCCTGCCCTGAGGGGTGTGGAGGGGGGATGGGGTCCTGCCCTGAG
5.16	-4.26	2.52	GGTCCTGCCCTGAGGGGTGTGGGGGGAACGGGGTCCTGCCCTGAGGGGTGTGGAGGGGGGATGGGGTCCTGCCCTGAGGGGTGTGAGGGGAACGGGGTCCTGCCCTGAGGGGTGTG
5.3	-2.44	0.03	CCCTGAGGGGTGTGGAGGGGGGATGGGGTCCTGCCCTGAGGGGTGTGAGGGGAACGGGGTCCTGCCCTGAGGGGTGTGGGGGGAACGGGGTCCTGCCCTGAGGGGTGTGAG
3.13	-4.97	3.91	GGTCTGTCCACTGCCCCTGCTGGGCCCGGATCCTGGGGATCTGTCCACCGCCCCTGCTGGGCACGGATCCTGGGGGTCTGTCCACCGTCACTGCTGGGCCCGGATCCTGGGGGTCTG
3.85	-5.33	3.71	TCTGTCCACCGCCCCTGCTGGGCACGGATCCTGGGGGTCTGTCCACCGTCACTGCTGGGCCCGGATCCTGGGGGTCTGTCCACCGCCCCTGCTGGGCCCGGATCCTGGGGGTCTGTC
5.19	-1.88	3.58	TGTCCACCGTCACTGCTGGGCCCGGATCCTGGGGGTCTGTCCACCGCCCCTGCTGGGCCCGGATCCTGGGGGTCTGTCCACCGCCCCTGCTGGGCCCGGATCCTGGGGGTCTGTCCA
4.94	-4.33	4.99	TCCACCGCCCCTGCTGGGCCCGGATCCTGGGGGTCTGTCCACCGCCCCTGCTGGGCCCGGATCCTGGGGGTCTGTCCACCGCCCCTGCTGGGCCCGGATCCTGGGGGTCTGTCCACC
4.63	-4.59	3.83	CACCGCCCCTGCTGGGCCCGGATCCTGGGGGTCTGTCCACCGCCCCTGCTGGGCCCGGATCCTGGGGGTCTGTCCACCGCCCCTGCTGGGCCCGGATCCTGGGGGTCTGTCCACCGCC
3.19	-4.67	3.21	CCGCCCCTGCTGGGCCCGGATCCTGGGGGTCTGTCCACCGCCCCTGCTGGGCCCGGATCCTGGGGGTCTGTCCACCGCCCCTGCTGGGCCCGGATCCTGGGGGTCTGTCCACCGCCCC
3.12	-5.56	3.77	GAGGCGGAAGCGGGTCTTGGGGAGGCGGAAGCGGGTCTTGGGGAGGCGGAAGTGGGTCCCGGGGAGGCAGAAGCGGGTCTTGGGGAGGCGGAAGTGGGTTCCGGGGAGACGGAAGCG
2.65	-3.87	4.67	TTGGGGAGGCGGAAGTGGGTCCCGGGGAGGCAGAAGCGGGTCTTGGGGAGGCGGAAGTGGGTTCCGGGGAGACGGAAGCGGGTTCCGGGGAGGCAGACGCATGTTCCGGGGGACGGGGAA
2.62	-5.03	4.19	TCTTGGGGAGGCGGAAGTGGGTTCCGGGGAGACGGAAGCGGGTTCCGGGGAGGCAGACGCATGTTCCGGGGGACGGGGAAGTGGGTTCCGGGGAGGCAGACGCGGGTTCCGGCGGAGGGG
4.34	-4.33	4.48	GGTTCCGGGGAGGCAGACGCATGTTCCGGGGGACGGGGAAGTGGGTTCCGGGGAGGCAGACGCGGGTTCCGGCGGAGGGGGAAGTGGGTTCCGGGGAGGCGGAAGCGGGTCTTGGGGAGG
2.96	-3.63	4.26	GTGGGTTCCGGGGAGGCAGACGCGGGTTCCGGCGGAGGGGGAAGTGGGTTCCGGGGAGGCGGAAGCGGGTCTTGGGGAGGCGGAAGTGGGTCCCGGGGAGGCGGAAGCGGGTCTTGGGGA
2.09	-5.05	4.29	GAAGTGGGTTCCGGGGAGGCGGAAGCGGGTCTTGGGGAGGCGGAAGTGGGTCCCGGGGAGGCGGAAGCGGGTCTTGGGGAGGCGGAAGCGGGTTCCGGGGAGACAGAAGCGGGTTCCGGG
2.11	-3.41	3.19	CGGAAGTGGGTCCCGGGGAGGCGGAAGCGGGTCTTGGGGAGGCGGAAGCGGGTTCCGGGGAGACAGAAGCGGGTTCCGGGGAGGCGGAAGCGGGTCCCGGGGAGGCGGAATCGGGTTCCG
2.29	-5.28	3.53	GGCGGAAGCGGGTTCCGGGGAGACAGAAGCGGGTTCCGGGGAGGCGGAAGCGGGTCCCGGGGAGGCGGAATCGGGTTCCGGGGAGGCGGAAGCGGGTCCTGGGGAGGCAGAAGCGGGTCT
1.95	-5.73	4.59	GAGGCGGAAGCGGGTCCCGGGGAGGCGGAATCGGGTTCCGGGGAGGCGGAAGCGGGTCCTGGGGAGGCAGAAGCGGGTCTTGGGGAGGCGGAAGTGGGTTCCGGGGAGGCAGACGCATGT
2.07	-4.75	4.43	GGGAGGCGGAAGCGGGTCCTGGGGAGGCAGAAGCGGGTCTTGGGGAGGCGGAAGTGGGTTCCGGGGAGGCAGACGCATGTTCCGGGGGACGGGGAAGCAGGTTCCGGGGAGGCGGAAGCG
1.56	-5.7	3.85	TGGGGAGGCGGAAGTGGGTTCCGGGGAGGCAGACGCATGTTCCGGGGGACGGGGAAGCAGGTTCCGGGGAGGCGGAAGCGGGTCCTGGGGAGGCGGATTCGGGTTCCGGGGAGGTGGAAG
0.55	-3.33	3.07	TCCGGGGGACGGGGAAGCAGGTTCCGGGGAGGCGGAAGCGGGTCCTGGGGAGGCGGATTCGGGTTCCGGGGAGGTGGAAGCGGGTCCTGGGGAGGCGGAAGCGGGTTCCGGGGGACGGGG
2.22	-2.27	4.26	GGTCCTGGGGAGGCGGATTCGGGTTCCGGGGAGGTGGAAGCGGGTCCTGGGGAGGCGGAAGCGGGTTCCGGGGGACGGGGAAGTGGGTTCCAGGGAGGCGGACGCGGGTTCCGGGGAGGC
3.23	-3.13	4.42	CGGGTCCTGGGGAGGCGGAAGCGGGTTCCGGGGGACGGGGAAGTGGGTTCCAGGGAGGCGGACGCGGGTTCCGGGGAGGCGGAAGCCGGTCTTGGGGAGGCGGAAGTGGGTTCCGGGGGA
3.52	-2	3.09	AAGTGGGTTCCAGGGAGGCGGACGCGGGTTCCGGGGAGGCGGAAGCCGGTCTTGGGGAGGCGGAAGTGGGTTCCGGGGGAGGGGGAAGCGGGTTCCGGGGAGGCGGAAGCGGGTCTTGGG
0.77	-5.17	3.5	GAGGCGGAAGTGGGTTCCGGGGAGGCGGAAGCGGGTCCCGGGGAGGCGGAGGCGGGTTCCGGGGAGGCGGAAGCGGGTCCTGGGGAGGCGGAAGCGGGTCTTGGGGAGGCGGAAGAGGGT
3.32	-5.49	3.6	CTACTGAACTCAGCGTAGGGGGAAGGACCCCACTGAACTCAGCGTAGGGGGAAGGACCCCACTGAACTCAGTGTAAGGGGAAGGACCCTTCTCAACTCAGTGTAGAGGGAAGGACCCTAC
3.11	-2.37	4.54	GCAGGAAGTAGGGTCGGGGGCTGGGAAACAGCCCATTCACCAGGCCTGCTGCCCCCCGCCCGGGTTAAGGGCCCAGCTTCCCGGGAAGGGCCTGCACCTCCGGCCTG
3.03	-6.06	-2.01	CCACAGACTCCAAGGGTCTCTATCCCACACACCCACAGACTCCGAGGGTCTCTATCCCACACACCCACAGACTCCGAGGGTCTCTATCCCCACACACCCACAGACTCCGAGGGTCTCTAT
3.62	-5.08	-0.37	TCCGAGGGTCTCTATCCCACACACCCACAGACTCCGAGGGTCTCTATCCCCACACACCCACAGACTCCGAGGGTCTCTATCCCCACACACCCACAGACTCCGAGGGTCTCTATCCCACAC
3.31	-5.77	0.85	ACCCACAGACTCCGAGGGTCTCTATCCCCACACACCCACAGACTCCGAGGGTCTCTATCCCACACACCCACAGACTCCGAGGGTCTCTATCCCCACACACCCACAGACTCCGAGGGTCTC
2.83	-5.58	4.07	GGGTCTCTATCCCCACACACCCACAGACTCCGAGGGTCTCTATCCCACACACCCACAGACTCCGAGGGTCTCTATCCCACACACCCACAGACTCCGAGGGTCTCTATCCCACACACCCAC
2.21	-5.91	3.2	CCCACAGACTCCGAGGGTCTCTATCCCACACACCCACAGACTCCGAGGGTCTCTATCCCACACACCCACAGACTCCGAGGGTCTCTATCCCCACACACCCACAGACTCCGAGGGTCTCTA
4.12	-5.63	-2.24	ACCCACAGACTCCGAGGGTCTCTATCCCACACACCCACAGACTCCGAGGGTCTCTATCCCACACACCCACAGACTCCGAGGGTCTCTATCCCCACACACCCACAGACTCCGAGGGTCTCT
3.31	-6.19	1.52	CCACAGACTCCGAGGGTCTCTATCCCACACACCCACAGACTCCGAGGGTCTCTATCCCACACACCCACAGACTCCGAGGGTCTCTATCCCCACACACCCACAGACTCCGAGGGTCTCTAT
3.08	-2.63	0.24	AAAGTTGGGCCTGAGGAAGGGACCTGGGCTAGGGCAGCGCAGTGGGCGTTGGGCTCCCTCGGGGCTGGGTGGCCTTCCTGGGGTGGGAGCCTGGTCCCGAGGGAGGAGTGCCCAGGG
4.58	-4.12	0.31	GGCCCCAGGGATGGGGCTATGAGAGATCTGAGTGGGGTCAAGGCCCCAGGGATGGGGCTATGAGAGATCTGGGTGGGGTCAAGGCCCCAGGGGTGGGGCTATGGGAGATC
3.43	-2.06	-1.45	TCAAGGCCCCAGGGATGGGGCTATGAGAGATCTGGGTGGGGTCAAGGCCCCAGGGGTGGGGCTATGGGAGATCTGGGTGGGGTCAAGGCCCCAGGGATGGGGCTATGAG
3.2	-3.28	3.75	AGGGAGGCGGGCCCCGGCCTGGGTTCTGATGGGGGAGGCGGGCCTGGATCTGGGGTCTGAGAGAGAGTCAGGCCAGGCCCTGGGGTCTGATGGAGGGAGGCAGGCCCGGTCCTGGGGTC
4.49	-3.99	-5.53	GAGATGCTACATATGTGCTTATTGTATACAGTAGGTGGTAAATGCATGCTTGCTCTACACGGCAAGCACTGTGTGCGCACCCGCGGTGCAGAGTAGGTGCTCGGTGCCCGC
3.85	-4.43	2.3	AATGCATGCTTGCTCTACACGGCAAGCACTGTGTGCGCACCCGCGGTGCAGAGTAGGTGCTCGGTGCCCGCTGTACGCAGCAGGCGCTCCCTG
3.1	-5.48	1.2	CGACAGACGGCAGCACCCTCCCTCACCTGCCTCAGTCCACCTCAGGGTGCCCCAGCGGGCTGTGACCTCAGACCTCACCCACTACTGGGGTCACCTGCCTGGCCCTGAATC
3.54	-4.36	1.61	GAGCGGGCTTGGTAGGACAGCTGGCATACAGTCGGCGCTCAAGCATGTCTGTGGTGTCCCATAAACCACCGGTGTCCCACTCTAGGCCACTGCCAGCCCGGCCTCCA
-2.01	-4.95	3.57	CATCCTCAGTGAGAACACAGGGTCCCATCCCTGCCCCACTCCCCAATCCCGGGAGAGTCCCGGGGGAATGCCAGAGGCCAAGGCCAGGTCGAGACGGCGGGGTGTC
4.33	-0.13	0.96	GACATGCCCAGTGCCTGGTGTTTGGTGGTGTTTGAGGGGTTGGGCAGGGTGCCAGCCCCTGGCCTGGGGGCTTGGAGGGTACGGGAAGGGACCTCCTGGGGTGGGTGGGGGTTGGTGGT
3.01	-2.13	-0.95	TGGGCAGGGTGCCAGCCCCTGGCCTGGGGGCTTGGAGGGTACGGGAAGGGACCTCCTGGGGTGGGTGGGGGTTGGTGGTGAGGCTGTGGGGGGGGGCACGTGGAGCTCAGAGGGGAGGA
-4.25	-4.93	4.44	CCCCCACCCCCCACAATGGCCAAGGTCACCGTCAGCTCTTTCCTTTCAATTAGCAGCAGGAATGTTCCCGGCGCTGGGCTCGGCGCCTGCCCGGGCAGGGACCCCCTCGTTC
-1.44	-1.88	4.61	GGTCCCTGGAGCTGGGTGTTGCCGGCATTGGCCTCCCTGGGGGCTTCCTGGCGCCAGCCCAGCTGGCGGGCAAGCGCTCCCATGGTTCGAACGGGATGGATGCAGAGCAGCTGGGCCCG
3.71	-5.27	-1.03	GGCCCAGGTGCCTGTCTGGGTGTCTGGGGGCCCAGGTGCCTGTGTCCGGGTGTCTGGGTGGGATCTGTGTGTCTGAGGGCCCAGGTGCCTGTCTGGGTGTCTGGGGGCCCAGGTTCCTG
3.19	-4.52	0.45	CCTCCTTCCTCCTGGTGCTAATTTGGGGACCCCAGGGGCCGCCCCCGGCCTCTTCTCCATCCTGCTTGGACCAGGGTCCTGGGTCTTCCCAACCATACCCCGAGAT
0.19	-6.04	5.1	CAGGGGCCGCCCCCGGCCTCTTCTCCATCCTGCTTGGACCAGGGTCCTGGGTCTTCCCAACCATACCCCGAGATCAGGCCCCACCTGCCAGCTCTACTGGGCTTGGAGCACG
-1.63	-5.45	4.05	CTGCAGCCTCGGCAGGGCAGGTACAGGGGCCACCTCAGATGGGAGCCTGGGTCCCTGCCTCCGCTCTGCCCCTGGGTGGCTGGGAGGAGAGGCCCTCTCGGGGGTGACCTGG
3.73	-3.95	4.53	GTCTGGAGCAGGCGAACAAGGGGGCCCCTCATAGCTCCCCGGCCAGGGGGACCCCTGCAGGCACAACCCCAGGGGCCAGCCAGGCCCCCAAGGCCTTCAACAAGCCCCACCTGGCCA
1.33	-3.97	3.89	CCCTCCTGCTCACCACTAAACCCAAGAGGAAAAGGAATTCCTGGCAGAGTCCAATTTAAAGTCAACAAACAAACAATGTGGGAAGGAGAGAAGGAATCCCAGGAATGTGGGCGAGGTCCT
-1.4	-2.25	4.19	CCTCCCCCAATAGGCGCCTGCGATTTCTCTGGGTCCCGCCCCCGGGCGGCCTTCTGGCCAGTGGGAGGTGCTGGCGGGGGCCCGCGGGGCTCTCCCCGCCCCCTGGCTGCAGCGGGAGC
3.62	-3.42	-4.2	GACCAGAGATTTTATTTTTTTAAAGAGAAATCAGTTTACCTGTTTTTAAAAAAATTAAATCTAGTTCACCTTGCTCACCCTGCGGTGACAGGGACAGCTCAGGCTCTTGGTGACTGTGGC
3.67	-5.34	5.42	CCAGGGCGCCCGGAGCATCGGAGACAAAAGAGCTGGGGGAGGGGGACTGGGGGGTCTCCCGGTGCCTCCCTCCCTTCCCCCCGCACTCACCCTCGCCCCCTCCGCCGCGCCGGGGTCC
-1.93	-2.34	3.41	AGACTCAGGTGGCCCCTGATGGGTGACTGGCCGTCCCTGTCCTCCAGGGAGACTCAGGTGGCCCCCTGATCTGTGATGGCATCATCCAAGGAATAGACTCCTTCGTGATCTGGGGATGTG
3.97	-1.22	0.25	GGCAGGCAGCTGGGAAGGGGCCTGTGGGCCGGGGCAGGGGTGGTCCTCAGGGTCAAGGCCGGCCAGGATCTCCGAGAAGGGCCCTACCACAGCCATGGCCCGCTTGGTTTCCCCCAGCAA
3.69	-3.76	2.06	TTCTCACTTCCTCCAGGCCCCCCCAACCCAGGACTTTCTTAGCCCCCTCCCCAGCTTTCTGCCCCGCCCCTCCCCCTCCTCTTCCCTTCGTGGAGTGAGGGGCCCCTTTCGCCACC
3.12	-1.42	0.2	AGCCCCCTCCCCAGCTTTCTGCCCCGCCCCTCCCCCTCCTCTTCCCTTCGTGGAGTGAGGGGCCCCTTTCGCCACCCGCGGGCCCGGGGCCTTGCACAACTCTTTAAATAACCATG
1.49	-1.86	4.12	TAGGGTTATGGCGGCGATGGGGGGGCACCCAGCCCTGACCTAGGGGGGAATCTGGGATCCCCACCTGCCCCCTCCACCGGCCCCAACGTGGAGGTCTGTCCTGCTC
2.55	-2.31	3.61	CTGACCTAGGGGGGAATCTGGGATCCCCACCTGCCCCCTCCACCGGCCCCAACGTGGAGGTCTGTCCTGCTCCCCTCCCCCACCCGGCGACCCGGAAGGGTCATTAAACCCA
4.37	-4.23	-2.26	CCCTCCCCCACCCGGCGACCCGGAAGGGTCATTAAACCCAGCAGGGCTCGGAGCGGGCTGGTGGGGGGAGTGGCTTCCTTTGGCCTCTTCCTTCTGTGCCCCCAAA
4.78	-4.37	-2.02	TCCTTTGGCCTCTTCCTTCTGTGCCCCCAAAGAGGGGGGGCTTTGCTTGGAGCTCTTCCGTGGGGGGGGCCTTGTCTTGAAGTTGTCCCAGGTGGGGGAGGGGCGACA
3.21	-5.71	-4.52	CCCGCCCAGCTGGCCAGACACCTGTGTTCCCAGTGTCAACAGTGGCCTGGGCCCAACCAGCCCAGTCAGTGTTACCTCCCGCCCGGCCCCTACTGGGGCCCCTGTTGACTCTGGCGCCTG
-1.58	-5.75	4.56	AAACACCGGAACCAGCGGCGGCCAGGCTGGGCCAGCGGGGCTGTCCACACCCTCCACATCTACCTCAAATAACTCGTTGCCTTAACCGCATCACTCCCCA
1.49	-5.65	4.14	TGTGGTCTTTCTCCCCAGGAATCCCTGGGGTTGGCACTGGGCCAAGCCCAGGAGCCCTTGCACAGCTTGTTGGAGGCCGCTGAGGACCTGGCCCAGGAGGTACGAGGCCCCA
3.45	-1.81	-1.54	CCTTCATCCTGGGCCACGACGTCCGCTCCAGCATGGCCGCCATCCGGCCCCACCTGGGCGTCTGTCCTCAGTACAACGTGCTGTTTGACATGTGCGTCTCGGCAGGCCCAGAGTGCAGCG
-2.87	-3.14	3.71	CCCTCAGCTCCCCTTCCCTGCCTGCATGGCCCCACAGATACGGAGGCTTCTCGCTGGGGGGCCGAGACCCAGGCCTGCCCTCGGGCCAAGAGTTGGGCCGCTCAGTGGAG
3.57	-4.02	-0.7	GGGGGGGGGGTCTACAGAGCTTGGGGGTCCGGGATGTCTACAAGGCCTGGGGCTGCCCATAGGCTCTGGGGTTCCATGGACCTTTAGGGGACAGACAGAGTCAGAAGTGTGTTCACTTA
3.69	-4.4	-2.95	GGTCTGGAGGGAGGGGGTTCTGGGTGAGCTGGGAAGGCCTTGTCCCAGCACCTCACACCCCTCTCCGGCCCGCAGAGATGGAGTTTGCCAAGGGCCTGCAGAAGATCGC
3.2	-3.62	-3.54	GGCCATGGGGCCTTGCTGAGAGAGATGGGGGTGGGGAGGAAAGGAGGAGCTGGGGAGACTGAGTCCCATCCGAGGATAGGGTTGGAACTGGCCTCCTGGCTCCCACACCCACAGCAAGA
3.18	-2.54	-1.82	GCCTGAAGGCAGAGGCCGAGGCCAAGGCGGCGTCCCGGGGCCGGCAGGACGGCTCGGAGAGCGAGGCAGTGGCGGTGGCCCTGGCAGGTCGGCTGCGGGAGCTCCTGCGGGACCTGCCGC
3.85	-0.48	-3.81	CCGGCAGGACGGCTCGGAGAGCGAGGCAGTGGCGGTGGCCCTGGCAGGTCGGCTGCGGGAGCTCCTGCGGGACCTGCCGCCTGAGAACCGGGCCTCGCTGCAGTACCTGCTGCGTCACCT
3.7	-1.44	-1.26	CCAACGTGGCCTCCCAGTGAGGCAAGACCGAAGTAAACTACACTCAGCTCGTCGACCTGCACGCCCGATACGCTGAGTGTGGTTTGCGGATCCTGGCCTTCCCGTGTAACCAGTTCGGGA
-2.88	-4.64	3.19	GCCAGCCCCCGGGGGGAGAAAGCAGAGGGGCAGGGGTGGGTGGGGCCATGGGGGGCAGGGCTTACGTTTCCGCTTGCTGCCCGCTCCTCTGTCCCGCTTTCTCTTGG
3.46	-4.37	-0.48	CTGAGCCCTGCTGGCCCTTGGCCCTGCCCACCAGCCTCTGGAAAGAGGCGGGCCCCACCCGCTCCCACGCTGGCCCCGCCCTGTGCCAGCCGGTCCTGTGGGTGGCCCTGCCTGGCCGG
-0.34	-4.86	3.22	TGGGGGCCACGGCTGCCGGGAGCATGGGTGGCAGCCGGAAGGAGACCTGGGGAGGAGCGCAGCCCTGGGAGGGGCGCCCATGGCCAGGGTGGGGGTGGAGGTGGTCAG
4.56	-4.14	1.8	GCTGAGGGCTGGGGGTGGCGGCTTGGGTGACACTCCTTCCGCCTTCCGTGACCCCCATCGTGAGAGGGTGGGGATCTCGTCACCCTCCCCTCCTCTCTCTGGCCTTTGTTCTCT
5.16	-4.48	5.25	GCCTTCCGTGACCCCCATCGTGAGAGGGTGGGGATCTCGTCACCCTCCCCTCCTCTCTCTGGCCTTTGTTCTCTACCCCGAAAGGGGAGGGGGCGGGGGTGCCCAGCCCT
3.27	-1.21	-0.64	AGTAAGCGGCCAGGAGGGAGGCTGGGGCTGGCCCTCACCCGGTTCCCGGTTTTGCTGCGGACTTTTTTTTTTTTTTCTCCTTCTTTCCTCATTTTCTTGGCTGCGGCCAAGCCTTCCTC
-0.53	1.51	3.12	AGACAAGGGCCCTGGCCACCTCCCAGGAGGGTGACACAGGCCTCAGCAATCCGCCCGCTGCCAGGGTGGGGGACGCAGGCTGCCACCCGCCCCAGCAAGGGGTGGCCGGC
3.1	-5.78	-4.23	CTGCCTCACAGCTGGGCCCCTGACCCTCCAGGGACTGTGGCTGAGCAGCCATGGCTGCCTGGACGGGTGTCCCCTGGCCCGTCTGTCCGTCTGGATGTGGGAACCCTCCAGGCACGCTG
-3.37	-3.62	3.08	CAAACTTTTTGTTGGAGGGCTGAGTTTTGACACCAATGAGCAGTCGCTGGAGCAGGTCTTCTCAAAGTACGGACAGATCTCTGAAGGTGAGGCTGCTGCTGGGCCCGCGGCCCTGGGCGG
4.21	-2.16	-0.89	CTGCAGAGTAATTGGCAGCCCCCCAAGGTTAATGCACTGTTAGCCAGGGGTTCTCCTGGGCTCAGAGCCGGAGAGGGGCCTGTCAGCGAGAAATGAAAGGCCCCAGGTCCCGGCTGG
0.39	-4.3	4.35	GAGGAAGGTGGTCACCAGGGCCGTCCTGCTGCCCCACCTGCCACAGGGCTGTGGGCTGCGGGCCGGACCCCCGGCCAGGGGAAGGAAGTGGCCTCCCCA
4.1	-5.24	2.02	TCAGGGGGCTCCCTGGAGGAAGGGGCCTGTGGGTTGCGTCTGGGGGACCTCAGGGCAAAGGCCTGGAGGCAGGGCTGGGGGCTGAGGTGTCAGGAGTGCAGGCACCCAAGAGGGAGA
3.82	-2.37	-2.11	AAGGGCTGGGAGCAGCCTCCGTCGGGTCAGGTACCAGGGAGACCCCGTTCTAGCTCCCAGGGAGGCCCCCGTGGGGCCCGCACAGCTGCAGGGTCCTCCCTGGGCCCTTCCCTCTGAC
3.73	-5.61	1.31	GACCCCGTTCTAGCTCCCAGGGAGGCCCCCGTGGGGCCCGCACAGCTGCAGGGTCCTCCCTGGGCCCTTCCCTCTGACCCAAGCCCAGGGGAGAGGGGCGGAGGGGGCGGCGGGCAGT
0.65	-0.71	3.81	TTGTCTGGGTCCCCTGGGGCAGCTGTGGAAATTGGGGGTTGAGAGCCCTTCCAGGCAGGCTATCTTTGTGGCTGTTTCAAGCATCCTTTGGGAGACAGTAGGGGACACCTTCCCTT
4.06	-2.38	0.98	CAGATGGCAGCTGGGGCAGGCCTCCTGCAGACCCAGGTGACTGACAGGGCGGTGAGGGCGCATGCCCAGGGATCTTACCTTGGTCATGTGTGGAGGGCCTGCTGCCAGTTTCCTTC
0.26	-5.86	3.21	ATCCTCCCACAGGCCTTTCAAGGGGATGACCTTGCAGAGGGGAAAAGAAAAAGAGAGGACAGGGTAGAGAGGTCCCCAGGATCTCCCCACCTGCAGAAAGGGAGCGGCCAGGGGGACTCC
-2.77	-0.85	3.28	GAGAAGCTCTGGTACTACTCTCAGCTGCAGGGCCTGTCCAAGCGCCTGGACGAGCTGCCGCACGTGGAGACGGTGAGCCGGCCGGGGAGCCAGGGGGCAGCGCGCCCGCCCCACTCAGGG
4.79	-4.38	-2.82	ACGGCTCAGAAGGTGTTTCCTGTCCCTAGTGGTGTGGCCGGGCCAGATTCCGAAATCTGGTCCCTGGAAAATTCCAGCCCCACGGAGCCTGGTAACCCCTCC
0.48	-3.91	4.66	CCAGCTCTTGGACGGGGGGCGCACGGGACGGCACCCACATGGCCCTGCGACCCCCCGGAGGGTAAGTTGTGGCCTCCTGTGCCCTGGGGGACCAGGCACTCCCCCTGCC
4.03	-3.26	-3	GGGGGCGAGGGGTGGGGACGCCCCCTGCGTCACGTGACCTCAGCCGAGTCTGTCCACAGGAGGGGACCCTCCCCACACCTGTGCCACCTGCTGGACCCGGCCTCTGCCTCCTGCGCT
-1.64	-1.88	3.41	CCCCCGTTGCCGGAGCCGCTGTAGGGGCTGGCGGGGCCTGGGTCCGGCACGGAGGGGCCGCCGCGGCTGCCCGCGTAGAAGGCCTCGGGGGCGCTGGGGGCGCCCAGGGCCGTGTCCCCG
3.56	-5.65	-0.42	GCCTGTGTGGTTCCACGTATCGTACAGATGAGGAAACTGAGACTAGGGGTCTCCTCCCTGGGCCCCAGGGCACCCTGGGGCTCGCGCCTGCCAGGAGGTTCCGCTGGTAACCACAAG
0.33	-4.55	4.06	GTCACTGGGTGGAGCAGCCCGTGGGGGCCCCCCACTTGGCCACCACCTCTGCCCAGCCCCGAGGCCTGGGTGCTCCCTCCAGGGCCCTGGTACGGGGACAGGCAGCAAGC
-1.63	-3.46	3.74	GCGCCTGCCCATCACCCCCCATGGGGCATTGTTTGGCCCAGTTACCCCGAGGCGGGGGCAGGGCAGGGGACAGGGAGCCCAGCCAGATTCTCAGTTCCCGCCACCCATGCACCTGCCCAC
5.49	-2.62	-2.21	GGGCTCTGGGAGTCAAACTTTCATCTTCCTGGAGGGGATACTGAGGCCAGAGAGCTTCCTCGAGGTGGCTGAGGTCCCTGTGGGGTGGGGAAGGGGGACTTCTTGTCCCGATCCA
2.53	-6.2	4.6	TACCCCCACCCCATGGTCCTCCGAGTCCCGCACTTCGGAGCTGCCTCCTGGTCAAAGCTCTCCCCTGGCGCCGTCTCCAACAGTAATTATGGGAGAGGGGCTGGGGGAGG
1.99	-2.49	3.68	CCTCCACCCCCCCCCGGAGGGGAGGGAGTGACAGAAAGGGGTTTCCCAGCCCCCTCTCCATTCAGGACGCCCAGAGGGCCTCGAGAAAAACCAGGGCTCACTGTGTTGTCCCCTAA
4.42	-5.86	-1.88	TTCTTCCGGCCTCAATTTACCCATCCATTCCCTGGGGTGGCTGAGCTAAGCTGACCTGCTGAGCTCCTGGGCTCTAGGTCATTATTGTGACCGCACTTCCAGTTCAGAGTGCCCCCACA
3.1	-1.04	-0.99	ACCAGCTGCTGCGGGCTGAGCACTTGGGCTCAGTCTGTGTGGAGTGAGCTCCCCCTGGTGGCCAATTTGGGGACACGGGGCCAGGAGACCCAGGGGTCCAGGGCTGGCCCAGGAGAG
-2.8	-4.87	3.21	CGGGCGCCCTGTCACTGTGCCTCGGTTGCCAGGCAACGGGGCGGGCGGGAAGCTGGGCGGGGGGCGCAGCTGCGCCAGGCGTGGGTGACACCCGGCGGGCGCAGCGCGCGCTGCTGCAGG
3.25	-3.4	0.17	CTGGGCTGCTTTTATCAGAGAGCCTGGGTGGGGGTGGTTATCGCCCCCCACAACCCTGGGGGAGCCCTCCCCATCCCACTAGCTGGGGCACCTGCAGGCAGTTCCAGCTGCTCTCTGC
2.46	-1.43	3.51	CATCTCCGAGGGTTCCCCATGGGGAGAGGACAGGACAGCTGGCAGGGGGACAGGCAGCCTGGGCTGCAGAGGCCAGCCAGGGAGCCTCAGGATTCCCATCTGTGAAGCGGGACACTG
3.18	-3.36	-3.14	GTCGCCATGGCAACAGCGGGCGGGGAGGGGCGGGCGGCGGAAGGCCCGCCCCTAGAAGGGTGTGGAAACCGTTAGACCCCCTTTCCTGCCCGCGCGCGCCCTCGCGGCCACGCGCTTTC
3.41	0.02	0.69	GCAGGGGCTGCGGGCCTCGGGTGGCAGTGGGCAGGCCAGCATGTGGGGCTGGCTGACTTTCTCTGAACCCAGAGGGGACACAGGGCCCATGTGAAGGAGGCCTGGCCCGAGTCCTGGTTA
-1.62	-1.83	3.27	GGGTGCCCGAAGGGAGGCCGAGGCCGCAGCCGTTTTCCTGAAGGTGGCAGACCAAAAACACTGCCCTGGGGGTGAGGATTCGGCCAGACCCCGGGGTCTGGGCTCAGCTCTAAGG
3.88	-3.61	-1.37	ACACGCAGGTCACCTCAAAGTCCCCTCAAGGCCAGCACCCACCTCCACTTTGGCGGGGACGCCCCCACACTGGCTTCCTCCAGCACAAAGGCCTCACCCCTGAGCCACCATT
3.03	-3.43	-1.16	ACCTCCACTTTGGCGGGGACGCCCCCACACTGGCTTCCTCCAGCACAAAGGCCTCACCCCTGAGCCACCATTTGGGCAGGACACTCACCCCACAAGCCCCCTCCTGC
3.64	-5.71	-2.54	GGCTGTGCCTGCTTTCCCACGGCCTCCTGGGCCATCTCAGGGCAGCTGAGTCCTCCCTGGGCCTCAGTTTCCCCCATCTAAGATGGCACACAACCACCTCTCCTTCCCCTAAGCTG
3.74	-2.42	3.91	CGGCCTGAGGGGTGGGGCGGGCCGGCTGACATCACTGCGTCCCCTGGGCCAGGTCCTGCGGGGCCCCTGCCCAGCACCTGCCCTCCCCTTCCCCCCCAAGATTTGCTCATCTGAAA
3.28	-3.15	-2.73	CTTAAGGTGTCTGGAGCCCCCACACTTGGCCAACCTGACCTTGGAAGATGCTGCTGAGTGTCTCAAGCAGCACTGACAGCAGCTGGGCCTGCCCCAGGGCAACGTGGGGGCGGAGACTCA
-1.49	-2.16	4.84	CCACAGTGACCTGGCTGTCCTCCTGCAGACTGCCCCGGATGTCACAGGTCTGCAGGGCATGGCCAGTGTTAGCAGGGCAGGCGGGCCCGCCACAGGGAACAGGCACAGCCACCTGTCTC
-0.82	-1.71	3.03	CCTGCTCCTTCTGCTGCAGGATGGAGGCGTAGAGCTTGACCACGTTCTGCACATACACGGCCTGGATGTGGCCTGGCAGCGTGGTGACTCTGGGCCGCAGCATGGCCTCCAAAGTGTGGT
3.25	-5.22	-2.8	TCCCTGTGGGCCCTCAGTCACCTGCCCTGGCCCTTAGTCACCTGCCCTGTTTGTCCTACAGGAGAAGAACGCCCAGCTCCTGGGTGCGGCTCAGCAGCTCCTCAGCCACTGCCAGGCCC
-2.22	-4.99	4.56	AGGCCCCTGGCCCTCCTCATCTCTCAGCTTGTAGTGAGCTCCAAGGTCAGGGGGCTCCTGGCACCTGGGCCCATGGCTTTGGTGCCTGTGTGTGGAGGGGTCCCAGCAGCACCTCCATCC
-0.42	-2.71	3.05	CCAAGGTCAGGGGGCTCCTGGCACCTGGGCCCATGGCTTTGGTGCCTGTGTGTGGAGGGGTCCCAGCAGCACCTCCATCCTGTCCGCAGGGCCCGGCGAGCAGCCAAGGAGGCCAAGGAG
3.25	-0.75	1.79	CCCCGGGACCACCCCAGCTACCCCCGCCAGCTCCAGGGGTCCACCCCCCGGCCCCAGTGGTGCATCCCCCTGCATCTGGGGTCCATCCCCCAGCTCCTGGCGTCCACCCCCCAGCTCC
3.48	-3.38	-0.6	CCACCCCCCGGCCCCAGTGGTGCATCCCCCTGCATCTGGGGTCCATCCCCCAGCTCCTGGCGTCCACCCCCCAGCTCCTGGCGTCCATCCCCCAGCCCC
5.03	-5.14	1.44	GTCCATCCCCCAGCTCCTGGCGTCCACCCCCCAGCTCCTGGCGTCCATCCCCCAGCCCCTGGGGTCCACCCACCAACCTCTGGGG
3.03	-1.45	4.95	TGGGGTCCACCCACCAACCTCTGGGGTCCACCCCCCAGCTCCTGGAGTCCACCCTCCAGCCCCCGGGGTTCACCCACC
4.58	-5.28	4.02	TCCACCCCCCAGCTCCTGGAGTCCACCCTCCAGCCCCCGGGGTTCACCCACCAGCCCCCGGAGTCCACCCACCAGCCCCTGGGGTTCACCCA
3.43	-1.76	1.78	AGCCCCCGGAGTCCACCCACCAGCCCCTGGGGTTCACCCACCAGCCCCAGGGGTCCATCCTCCCCCATCAGCGGGGGTTCACCCCCAGGCCCCGGGGGTGCACCCAGCAGCCCCCGCCGT
3.3	-1.51	1.78	CCAGCCCCAGGGGTCCATCCTCCCCCATCAGCGGGGGTTCACCCCCAGGCCCCGGGGGTGCACCCAGCAGCCCCCGCCGTTCACCCTCAGGCCCCAGGGGTGCACCCACCAGCCCCAGGG
3.39	-0.58	3.14	ACCCCCAGGCCCCGGGGGTGCACCCAGCAGCCCCCGCCGTTCACCCTCAGGCCCCAGGGGTGCACCCACCAGCCCCAGGGATGCACCCTCAGGCCCCGGGGGTCCACCCCCAACCTC
3.47	-1.73	3.31	TCACCCTCAGGCCCCAGGGGTGCACCCACCAGCCCCAGGGATGCACCCTCAGGCCCCGGGGGTCCACCCCCAACCTCCCGGGGTCCATCCGTCGGCTCCTGGGGTCCACCCTCAGCC
3.52	-1.84	2.76	ATGCACCCTCAGGCCCCGGGGGTCCACCCCCAACCTCCCGGGGTCCATCCGTCGGCTCCTGGGGTCCACCCTCAGCCTCCGGGAGTTCACCCCTCAAATCCTGGGGTGCACCCCCCA
3.56	-1.11	2	CCGGGGTCCATCCGTCGGCTCCTGGGGTCCACCCTCAGCCTCCGGGAGTTCACCCCTCAAATCCTGGGGTGCACCCCCCAACTCCCATGCCCCCAATGCTGAGGCCCCCACTTCCCTCCG
3.66	-1.09	3.77	TCCGGGAGTTCACCCCTCAAATCCTGGGGTGCACCCCCCAACTCCCATGCCCCCAATGCTGAGGCCCCCACTTCCCTCCGAAGGCCCAGGGAACATACCTCCCCCTCCCCCAACCAACTG
4.19	-3.22	0.7	AGCCCCTCACAGCACGTGGCCCTCCAAGGTCTGCTTTTGGGGACACGCTGCCAGTCCCCCAGGACCCCTGCATCCTCTGCCCTAGATCCAGGCCCTCCCGGGGCTTCATCCATG
-0.75	-3.67	3.57	GGGGCCTGTGCCGCCAGCCCTGCTGGAGTTGTAACAGCAGGGGTCCTCCCACAGGTCTGGGGTCCTCAGAGTCATCCCCTGGGCAGGTGGAAGGGCAGTGGGGCTGCGTGCTGGCTGAGA
-1.53	-2.67	3.11	TGCCCCTCCTCCTCACTCTGTGCTCCCAAGCCTCCTGGCCTGCCGCACCTCTCCTCCTCGCCCTCCAGGAGCTTCCGGTAGGCGTTGATCTCCATGTCCAGGGCCAGCTTCACGTCCAG
3.86	-2.83	2.92	CAGAAGCTCTCGTGAGTCTCTTCACGGGCTGTCTCACAGGTTTCCCCACAGGCCCCTTCACAACTGCCCTGGCGGCCTCCCCTCTGGCTCCTGTGGGGCCCCCCCCACTCCCTGGGCCT
-2.11	-0.48	3.48	CTGGAGACCCCCGAGCCGGAGCCTGTCCCCGTCTGCACCCCCGCCCAGGGTCCCCGCGATCACGCACCCCGCGGTGGGCGGGGCCTGGCCGAACTGCACCGCTCACTCAGGGGCCCCTCG
3.53	-2.46	5.33	GGAAATCCCGCGCGCGCCCCGAACCGCGGCTCGGCTGCCGGGAAATCAGGAGAAAAAAACTTCTGCTTTTTTTTCTTTTC
2.28	-2.06	3.4	CAACAAAGTCGGGCTGACTGGTCCTGCACAGCTCAGCGCTCAGCCACGTTTGGCATGTCCCGTGGGCAGCCGGGCTGGGGCCTCCTCACCCAGGAAGCTATTTTGAGCCTGACTGTTTT
2.28	-5.27	4.2	CCTCCTCTCTAGCTGCCGACCAGCCCTGGCCTTTTGTTGGGCCCAGAGACTGCTTTCTATTTTGGGAAGGTGTTGGAATAATTTCCTTGGCTATTTTTAGCCGGTTCGGGGATTCCTCC
-2.62	-2.43	3.57	GGCCGTGGACAGGCACTCACCCCATCCTGCCGTAGGCCTTGCTGTAGGCCGGGTCAATGCAGATGGCCCGCTCACAGTCCTGCACCGCGCCTGCGTAGTTGCCGAGTTTGCTGT
-2.03	-2.82	3.23	GGCCTTGCTGTAGGCCGGGTCAATGCAGATGGCCCGCTCACAGTCCTGCACCGCGCCTGCGTAGTTGCCGAGTTTGCTGTAGGCTGCGGCTCTGGGGAAGAAAAGGCAGGGC
4.04	-3.84	-1.14	GCTCAGGGAGTGCTTGGGCTTGGGGAGTGCTGGGTGGGGGGAGTGCTCGGTCCCAGGGAGTACTGGGTGTGGGGAGTGCTCAGTCTGGGGAGTACTCGGCATGGGGAGTACTGGGCACGG
-0.75	-1.2	3.1	CGCGGCCTGCTTTGGCCTGCAGCCCGGCTGCCTGCGGCAGGATGGGAGCCGCCAGATCGCCATCGCGGCCATGGTGGCCAACTTCACCAAGCCCACAGCCGACGCGCCCTCGCTGCTGCA
-3.5	-5.84	3.7	CTTTTTCAACCAGTGGCTTCTTCCCACTTGGAGCAAAGAGAAGCCCTGTGGATAGAGGAAAAAGGAACTCCTCAAGCCTCCTGTTCAGGTGAGAATCAGGCAGATAGAAACC
4.42	-3.23	-2.83	TGCTGGTATTACGGGTGTGAGCCACCGTGCTGGGATTACGGGCGTGAGCCACTGTGCTGGGATTACGGGCGCGAGCCACTGTGCTGGGATTACAGGTGTGAGCCACCCTGCTGGGAT
-2.52	-1.59	3.29	CGCCCCATTGGAACATAAGCCCCACCCCTCACCTGTGAGTCCCGCCCACTGTCCCACCCCGCCCTCACCAGGCAGTCGAGCTGGGCCACGGGCGTCTTGGCCCCAGGCTGGCCCACGTCC
3.59	-5.68	-2.98	AAGGTTTTTCCCGCAGTGGGAGGTGGGCACTTAAGATGGAATGGGAGCCCCAACCTCTGGCGGTTGCCATGGTAACCTGCCAGGAAGGGAGGCCTTGAAACCGGGAGGGGAGGCCTAGA
3.37	-4.22	-1.15	TGGTGGGCTTGGAGCTGCTGCTGCAGGGCGGGGGAGGGGAACATTAGCTGCCTGGGGCCCACCTGTCCCCCGCCCACCCGCCCAGGTCCCCATA
5	-4.77	4.68	TGTTTCAGGGGTGACCCTGTTCCTGGGGGAACCGTATTCCTAGAGTGACCCTGTTCTTGGGGGGAACCCTGATCCTGGGGGGAACCCTATTCCTGGAGAACCCTGTTCCTGGAGTGACCC
2.85	-5.21	4.35	TAGAGTGACCCTGTTCTTGGGGGGAACCCTGATCCTGGGGGGAACCCTATTCCTGGAGAACCCTGTTCCTGGAGTGACCCTGGGCCTTGGAGTCCCTGTTCCCGTGAGGACCCTGTTTCA
3.95	-4.8	3.98	GGAACCCTATTCCTGGAGAACCCTGTTCCTGGAGTGACCCTGGGCCTTGGAGTCCCTGTTCCCGTGAGGACCCTGTTTCAGGGGTGACCCTGTTTCTGGGGGGACCCTGTTCCCGGGGGT
3.97	-4.8	3.66	TGGGCCTTGGAGTCCCTGTTCCCGTGAGGACCCTGTTTCAGGGGTGACCCTGTTTCTGGGGGGACCCTGTTCCCGGGGGTGACTCTGTTCCCAGGGAGACCCTATTTCCTGGGGGATCCT
4.71	-4.86	4.14	GGGGTGACCCTGTTTCTGGGGGGACCCTGTTCCCGGGGGTGACTCTGTTCCCAGGGAGACCCTATTTCCTGGGGGATCCTGTTCTGGCGTTGATCCTTTTCCTGGAGTGACCCTGTTCCT
5.43	-4.29	5.89	GACTCTGTTCCCAGGGAGACCCTATTTCCTGGGGGATCCTGTTCTGGCGTTGATCCTTTTCCTGGAGTGACCCTGTTCCTAGGGGTGATCCTGTTCCTGGGGGGACTGTATTCCTAGAGT
2.94	-3.52	5.54	GTTCTGGCGTTGATCCTTTTCCTGGAGTGACCCTGTTCCTAGGGGTGATCCTGTTCCTGGGGGGACTGTATTCCTAGAGTGACCCTGTTCTTGGAGGGACCCTGTTCCTGGGGGGACCTT
4.07	-4.9	4.91	AGGGGTGATCCTGTTCCTGGGGGGACTGTATTCCTAGAGTGACCCTGTTCTTGGAGGGACCCTGTTCCTGGGGGGACCTTGTTCCTGGGGGAACCCTATTCCTAGAGAACCCTGTTCCC
2.95	-5.08	3.59	GACCCTGTTCTTGGAGGGACCCTGTTCCTGGGGGGACCTTGTTCCTGGGGGAACCCTATTCCTAGAGAACCCTGTTCCCGGAGTGACCCTATTCCTGGCGGGAACCTGTTCCTAGAGTG
3.27	-4.69	4.67	GTTCCTGGGGGAACCCTATTCCTAGAGAACCCTGTTCCCGGAGTGACCCTATTCCTGGCGGGAACCTGTTCCTAGAGTGCCCCTGTTTTAGAAGGGACCCTTTTCTGGGAGTGACCCTG
5.32	-3.09	3.21	GGAGTGACCCTATTCCTGGCGGGAACCTGTTCCTAGAGTGCCCCTGTTTTAGAAGGGACCCTTTTCTGGGAGTGACCCTGTTTCTGAGGGGACCCTATTCTGGGGGGACCCTGTTCCTGG
5.95	-0.83	5.68	CCCCTGTTTTAGAAGGGACCCTTTTCTGGGAGTGACCCTGTTTCTGAGGGGACCCTATTCTGGGGGGACCCTGTTCCTGGAGTGACCCTGTTCCTGGGGGGACCCTGTTCCTAAAGTG
3.62	-4.63	3.26	GCCTGTGTTCTCATGGGACGCCTGTGCCTCTCATGGGACACCTGTGTTCTCATGGGACGCCTGTGCCCTCATGGGACGCCTGTGCCCTCATGGGACACCTGTGTTCTCATGGGACGCCTG
4.84	-4.74	4.84	CACCTGTGTTCTCATGGGACGCCTGTGTTCTCATGGGACACCTGTGCCCTCATGGGACGCCTGTGTTCTCATGGGACGCCTGTGCCCTCATGGGACGCCTGTGTTCTCATGGGACGCCTG
3.34	-4.93	3.48	CTCATGGGACGCCTGTGCCCTCATGGGACGCCTGTGTTCTCATGGGACGCCTGTGCCCCTCATGGGACACCTGTGTTCTCATGGGACGCCTGTGCCCTCATGGGACGCCTGTGTTCTCAT
4.15	-5.53	4.29	CATGGGACGCCTGTGCCCCTCATGGGACACCTGTGTTCTCATGGGACGCCTGTGCCCTCATGGGACGCCTGTGTTCTCATGGGACGCCTGTGCCCCTCATGGGACACCTGTGTTCTCATG
3.02	-4.24	2.39	ATGGGACGCCTGTGCCCTCATGGGACGCCTGTGTTCTCATGGGACGCCTGTGCCCCTCATGGGACACCTGTGTTCTCATGGGACGCCTGTGCCCTCATGGGACGCCTGTGTTCTCATGGG
3.74	-1.66	3.74	GGGACGCCTGTGCCCCTCATGGGACACCTGTGTTCTCATGGGACGCCTGTGCCCTCATGGGACGCCTGTGTTCTCATGGGACGCCTGTGCCCCTCATGGGACACCTGTGTTCTCACGGGA
-0.66	-3.63	3.23	ATGGGACACCTGTGTTCTCATGGGACACCTGTGTTCTCATGGGATGCCTGTGCCCTCATGGGATGCCTGTACCCCTCATGGGACGCCTGTGTTCTCATGGGATGCCTGTACCCTCATGGG
0.33	-3.96	4.9	CAGGGTAGGGCCTCGCCTCCTCCCTTGGACCCCAGGACAGGGCCTCACCTCTCCCCTCAGACCCCAAGGCAGGGCCTCGCCTCCCCCCTCAGACTCAGGACAGGGCCATGCCTCCCCAC
3.12	1.17	-3.17	TACAAGCAGACCCAGGCTGCCTCCGCCTCCCAGGGCTCCGCCTCTGCTGCTGAAGGTGTGCTCTGGGCTGCAGGGACGGGGCCCGTGGGCGTGGGTGTGGGGAGGCGTCCCCAT
4.35	-5.03	0.57	CCCCTCTCCCGACAGCTGGAGAAGCCAGATGCGGGCTCCAGACCTGTGCCCCTCCCCCGGGGGGGTTCGCCTCCTCTCCTTGGGGGCTTTATGTCTTTC
1.36	-3.84	4.81	GGGCCTCTTGTTCCTGGCCACACCCGCCCCTTGGGGTCACCCTGGGACATGCCCAGGCAGCGTGGCTACCTTAAAGGGCCAGTGCTCAGAAAGAATGTGAGCGGGGGAGGCTGCGTCCAC
4.63	-4.24	-4.84	GACAGCCCGGGACAGGTTGCTGCCGGATGGACAAGCCTGTGCCTCGCTGCCTTATGTAACCAGTTTATGCAAGGGCAGCCGGCCCGCTTACATAAGGGGAGGCCGGGCCAGC
3.23	-2.29	2.7	AGGTCCCCCACCCTCCCCTCCTCCTCCTACTTCTCCTCTTGACAGCGAGGACAGGAGGGGGACAAGGGGACACCTGGGCAGACCCGCCGGCTCTCCCCCCACCCCACCCCGCCCCTCAC
3.53	-0.84	-1.37	CAATGGAGGGGCGGCGGGGCTCCGGGGGAGGCGGGGGTTCAGAGGGGGCTCCCTCCCCACCCCCGCCGGCGTCCTCCTCGCCCTGCCAGGCCAGGGCCAGCTGCAGGTCCAGCCCCTCCA
-2.6	-2.36	3.02	GAGCCTGGTGGTCATGTACAGTATGCCCACCTGTGGGCAGACCGACAGAGGGACTGGCAGGGGTCAGGAGGGCCTTCTCCACTCCCACC
-1.04	-5.6	3.88	ATGTCCTGATGGCCGCAGTCCAGCCTCGGGGTGGGGTGGGGAATGTCAAGTACTAGAGGCTTCCTTGATCTTCTGTGACCCAGGCCTGGGGTGACAGAGGTGGGGGGGTGGGCAGTGAGG
3.08	-0.65	0.4	TCAGCTCTAGAATGCAGTTTACTTCCAGGACCCAGACCAATTTCAAGGCCTGGCCAAGCTCCAGAGCTCAATCCAGCCCAAGCACCGCACCCAGCTCTGGAACTCAGCTCAGTTCTGGAG
3.27	1.5	0.11	TCACCCTGCGTCCTCCTCTTTGGGGACCACAATCTCCACGCTGCACGCAGGCTCCACCTGCACTGTAATCTGCTGCAGATCCTCTTCCGCGGGTGGCTCCTCCTGCGGCCTGCAGGCAAT
-1.04	-2.4	3.2	CCTTCTTGTAGGTGGTTTCGCCGGATGCGTCCACACCTCGATGGCCCAACTTCTTCCCATGGCCAGGGCCCGGCTGTGCCGTCATGGACAGAACCTGGGAAGAGGAAGCAGGAAGCGTT
4.29	-2.32	0	TCAAACAGGTGGGGAGGCCAGAGCTACAAGCCTCGGGTTCCCTCCCCACCACCCGTGCCAGGCAGGCACCCGGGCCCTGGCACCTGCTGCCTGCCCAGAGGCCACCCAGCCTCCTA
5.13	-4.87	-1.87	CCTCTCCCTGGCCAGCCGGAATCTGCTCGAAACCACCCTCAGAGGCTCCCGAGAACCTCGTCCTTACTGGCAAGCTGTTGCCAGGCTGGTGAGCCTGATTCTGGCTGTCTAGGGGCC
-1.53	-4.97	4.39	ATGGCGACCAAACGCCTTTTCGGGGCTACCCGGACGTGGGCCGGCTGGGGGGCCTGGGAGCTCCTAAACCCCGCCACTTCCGGAAGACTCCTGGCCCGGGATTATGCCAAGAAACCAGGT
3.9	-4.21	-2.8	TGAGACCTGAGGTCTGGGCGTCATTAACGGTGGTGGCTTTGGCTCTCAGCTGCTGGCCCCACGCCACCATGCCAGGCTGGCCCTGTCCCTGTGCGTGGTCCTGCCACCCACGGGCCGCCC
-1.9	2.83	3.46	GCCCTGACCTTACCTGGAGCTGCCGGGGCAGCTGCTGGGCGATCCTCCGCAGCAGGCTGTGCGTGGGCTTCTCGGAGCAGAGCAGAGCGAGGCGCACGTTCCTGTCCCCACGCAGGAGGA
3.21	-2.68	2.2	GGAGCTTCCTTTGAGCCTCCTTGGGTAGGTGCTCCGGGACCCTCTAATTTAGGTTGGGCTGGTTTCCCCCACTGGGGTCTGCAGCCTGCTGCCTGTGGCTCAGGAGGCCCTGAGGGGAAA
-2.64	-3.39	4.26	CTCCTGGGGTCGGCTGCCGTAGGCGAAGTCCTGGCCGGAGTGGGGCTGGTATCCACCGTACCCTGCCGGGGCAGCTGGGGGAAAGGCCGGGTT
0.43	-1.75	3.15	AAGATGAGTGGGGTAAAACCCTGGAAGCCATGGAAGCCGCCATGGCCCCGGGGAAAAATCTCAACCAGAGTCTTTTGGATCTTCATGCACTGGGTTCCGCCCCTACAGACCCCCATCTCT
4.07	-3.38	-1.56	CGTTGTTTTGTTTTTAAATCTCTGATGCGCCATCAGAAAATTATTTCTGCCTCTGCCCCTGGCGTGGCTTTCGGAGATGCTTGTCTGTCAGCCAAT
3.03	-1.79	0.03	CCAACCCTGTCCAGGGCATCTCCCGGACCCACAGGGTGAACATGCCGGAGGTTGGAGCCTCTAGCCCAGGGCTTCTGACCGAGGGTCCCCTTGCTCAGAGGTTCTGTC
-1.41	-3.3	3.33	CAATACATCGCTGTGCCCTGAGCCACCAGGGACCCCGGTCACCTGATCTCCGGGAGAGCCTGCTCCCCTGTCTACACCAGTGTGCCTGTGCTGGCGGCTCAGAACAAAGAGGCCATCCCC
3.32	2.24	-2.21	AGAGGGGCACGGGCCAGCCTCGGGCGCAGAGGGAGGAGTGACCTTTCTTTTTCTTTTTATTGTCGTTCGTTTTGTTTTTCCACCCTTTTGCCTGGCTCCTGGCACCTGTACCTCTGGACT
1.82	-4.2	4.44	CAGCCCGCTGCGCAGCTCGGCCCCTCCCGCCCGCACGGGCAGCTGAAGGCCGCTGTTTTCTAATATTTGTATTCTAATTTAATTGTTTTTAAAAAATGCAAATAAAAAAGGTCGAGG
3.9	-2.51	-0.95	CGCCCCGCCCCCCATTCACCAGGCCTGGCCCCTCCAAAGTCCAAGGCACCTCGATTCTGGGCCTGGGGTGGGGTGGGGGGCGGGACCTGGGCATCGGATCCTGGTCCACAGCCTCCAGGC
4.08	-3.15	1.52	CACCCCGAGCCCCAGCCTGGGTAATTATAGCCCCGGCCACCACAGGCCCCACTTACTCAACGCCCTGCTGTGACTCAGAGGGGCCTCGGGCTCCCAGGCTTTTGGAGGGTGGAGGTGCTG
3.01	-2.88	-0.82	CCGCACCTTCCTCTCCTGGCCTGCTGGGGAGGGGGCCGGGGTGCTGGGGAGGGGTCAGTCCCAGTTCCTGTCCCCACGGGGTGGGGTTGGGAAGCTGGGACAATGGCCTCTTTCTTCAGC
3.54	-4.46	0.61	CTCGGTGGGCGTGGCTGGGGGAACCCCAGGGCGGGCGGGGGGCAGGGGGTGGTGCTGAGTCACCCAGCCTGGCCAGGTCCCTGCCTGCCAGCCCCCT
2.1	-0.59	3.06	GGCAGGGGGTGGTGCTGAGTCACCCAGCCTGGCCAGGTCCCTGCCTGCCAGCCCCCTGCCCCCACCGCTACAGCCCG
0.64	-2.93	4.57	CTTGGTGCTGACTCGGCGGCCGAGGGGCAGGCCCTGGCAGGCCCCTCCTGGGCTGGAGGTGGGGCGCCCTCCTCCCCCCGGGCCACTCCCAGGCCCCTAAGCCCAACCCTCCCA
3.3	-1.57	-1.42	GGCCAGACATGGAGCAAACAGGCCCTCGGCCATTTTACGTGTCCATTTATTGCCCTAAATGGGGAGGGGCTTCCTGCCTGGGCCTTAAAGGGCCAGAGGCAGGAAGGCCGTGGGGACCC
3.04	-1.56	-1.09	GTCCATTTATTGCCCTAAATGGGGAGGGGCTTCCTGCCTGGGCCTTAAAGGGCCAGAGGCAGGAAGGCCGTGGGGACCCAGTGGGAAGTGTGACAGCGGGGATGGGGGCAGCGATGA
3.17	-4.3	0.93	CGCGAGGGGCGGAGGTGGGGAGTGGGGAGGCGTTGGTTCAGCGCGACTTTTTTTTTTCCCCTGTCCGTTTCTCCCACTTCCTCCCC
5.52	-5.44	2.68	GCGCGACTTTTTTTTTTCCCCTGTCCGTTTCTCCCACTTCCTCCCCGGTCGTGGGAGAGGTCCGGCGGGGGACAGGGAAGGGGGAG
3.38	-3.23	-3.01	CACCAATCAGCACCTGGAGGTGGGCTGGGAGCTGCCTGTGACCGCTTCAGCATCTTTTGGGAGTGGTGACAGAGCCACAGAGGGCTGTGAGCTTGCCCGGCCCCAGGTAACGCTGGCGGT
-3	-5.17	3.43	CAGGATGTCAGCTTGCACTGCTCAGAATCAGGAGTTACAGAGGAAAGTCTTGCATCTCGAGAAGCAAAACCTGTGAGTCTGGGTCCAGCTGGGGCAGAGGACAGGGGAAGCAGCCCCAGA
-1.52	-3.05	3.01	AGGCCTGCCTGTCTCTCTAAGGTCCCTCTTGGAGCAACTGAAGAAACTCCAGGCCATTGTGGTGCAGTCCACCAGCAAGTCAGCCCAGACAGGCACCTGTGTCGCAGTGAGTCCTGG
-3.46	2.2	4.57	ACCCTCCCCAAGCACCCTGGTCAGCTGGGGACCGCCTTGGCCTTCACCCTTTTGGGGGGTCTGTGGGGGGCAGGGCTGGTGGGCCGCTCCCGTTTGGGGCTGGCGGGCTCTGAG
-1.24	-0.09	3.28	GCTCACCTGCAGGCTCGCAGCCCCCTTGCCTTAGCCACGGTGCAGAGCCGGCCCGTGGCCTTCAGGCCCATGGTGCCCACGACTGTGTCTCGGACGTACTGCCTGTGTCAGGGAGGAAGG
3.27	-4.83	4.73	TCCTCTTCCCAGCCTGGCCTGGGTGCTGAGGTGGGCATGGGGGCTTGGGGGATGTTCTCATCTCCTCAGTAGCCCCCTCCCCTGGTAGGACGGCCCTGATGCTGGCCTGTGAGGGGGC
-1.2	-2.19	5.37	GCCATGACCCCGCAGCTTCTCCTGGCCCTTGTCCTCTGGGCCAGCTGCCCGCCCTGCAGTGGAAGGAAAGGTATGTGGGGCCCCTGGGGGACTGGGGGGCCCAGGCAGACGGACATGAC
-1.4	-3.66	4.27	GCACAGTGGCCCCTCTCCATCTTCTGGTTCTAGTGACCTGACGCTCTCTCTTCTCTCAGGTGGGGCCCATTGAAGCCACGTCCTTCATCCTCAGGGCTGTGCGGCCCCGAGCCAGGTACT
3.58	-3.25	-3.15	GTCACTCAGACTCCAAGCTGGAGTCACACAGGCTGCATCCAGACCTCCTGGGCAACTTCCTGACATCCCAGATTCCTGTCCCAGGGGGAATCTAGAGCCCTGGAGCTCGGATGTGGCCT
-0.61	-2.89	3.04	CCTCAGGGGGCCTGAGGCAGTGGGGTGAGTTGTCCCCTCCTTTGGTGCCTGGTATCCACAGAACCAGCTGGCTGCCTGCACGCGGGCCCTGGAGAGCTCCGAGGAGCTTCTGGAGACAGC
-1.89	-5.32	3.32	TCCCCCACGCAACGCCTGCCACCTCCTTCCTGCAGAGTGACCATGGCCCCTGCCTTCCGGCTATCATTGAAAGCGAAGGTCAGTGACAACATGAGTCACCTC
1.62	-4.39	3.67	CGCTGCCTGCAAAAGCGAGGCAGTGCTACCAGCAGCTCCAACACCAGCCTCACCTAGGCCCCCAGGCACCCACCCAGCTGGGGTGTTTTTGGGGGAGTCGCCGCCAAGCCCAGGCTGCTG
-4.14	-5.53	4.64	ACACCAGCCTCACCTAGGCCCCCAGGCACCCACCCAGCTGGGGTGTTTTTGGGGGAGTCGCCGCCAAGCCCAGGCTGCTGGAGCCAGGCACCCTCCTCTGTCACTTGCTGCTTGGAGCCT
-2.9	-2.92	3.27	TCCACGTGCTGGGGGCATAGAAGCAGGGGATCTGGGCACCAGTTCCTTGGCCTCCAGGCCCCCTGGATGATGTAGCAGCCACCTTGACCACACCATCTACATTGTCTGCTTGGTCTC
3.98	-1.35	-1.04	GAGTTTTTCCTGGGCTGGGAGCGGGAGGAAGCTCGGGAGTCAGAGGACTCCCCATTTCCTGGAGGAAGTCCCTGATCTTGTTTGTATTCAAGAGA
3.55	-1.27	-0.37	GGATGGGGCTGTGGGGGGAGCAAGGAGGGGGGATGCTGGGCCAGCCGAGCCTCCCAGGGCCAACCCCTCTCCCTCTCTCCCGCCAGCCCCTTACTATTCTGGCAACCCAGGC
3.95	-1.57	-4.6	TCCCCCGTGACACAGTCAAGCTGTCCCCACCCCTTGGCATGGGACAGTGCCACCAGTGGCTGTTCTTACCACGTTGGTCCCTGGGGCCTCGGGGCTCCCGCTGACGGTGGCTTCG
3.48	0.56	1.29	GCCCCGCCCTGGGGGTCTGGGGGTCCTGGGCCGCAGGGAGCTGCGCCCTAGGGGTCTGGGGTTGTCCGGGGCCTGCCGGAGCCGCGCCCCGGGGTCTAGGGATCCTGGGCCTCAGGGAGC
4.4	-3.83	-0.02	CTGCGCCCTAGGGGTCTGGGGTTGTCCGGGGCCTGCCGGAGCCGCGCCCCGGGGTCTAGGGATCCTGGGCCTCAGGGAGCCCCGCCCTCGGGGCCTGGGGGTCCTGGGCTGCAGGGAGCC
-0.94	-1.93	3.38	CCCCCGTTTCCCTTCTCCAGAGCCTTCCTGGGACCCAAGGACCTGTTCCCCTACGACAAATGTAAAGACAAGTACGGGAAGCCCAACAAGAGGAAAGGCTTCAATGAAGGGCTGTGGGAG
3.95	-0.76	0.2	CAGCTGGGTGAGTCCTGGGCAGGGGTTCTAAGAAGTGCCCTGGGGACGGGGCAGCAGCAGGGGGAAGCTCTTACCAGCCTGAAGCAGTCCTGGAGCTGGGCCAGAGTGTCCCTGGCTTGG
4.59	-3.77	-0.4	TTCCCACTCCCGTCCCTGTGCTCTGCCTCCCAGGCTCTCTGCTGGGCCGGCCAGTCCAGGTGCGCCCAGCGGGGGTCAGGGCCCCCGATGACCTCGTCCACCAGGTCCGCCAGGTCGGGC
4.02	-1.97	-3.4	GGGGGCGGTCGCGGCCGGGGAGGGGTCCCGGGTCCGAGCGGATTCGGGGTGTCCCCCCAGCTCAAGTCGGCAGCTGGGCCGCGCAGACGCGATTCTCCTCGGACAGATTTTTCCCTCG
0.77	-4.74	5.27	GTAGGGGAGGAGAGGGCAGAGGAGGTTGAGTTTCTTGGGGAAAACTGGGGTGCCATCAGCTGTTCCCCTCCACTGCCTTCCTGTAGGGGGTCCCTGGGGTTGAGGGCTTCAGCCCAGC
3.38	-3.55	-0.87	CAGGGGACTGACGGGCCAGGGAGGAGGGGCCTGGGGGGGGGAGGGGGCCTTGGCCAGGAGAAGAGGTCAGGAGCTGCTCCAACCCACCCACCTCCAGATGGGAGCCAAGCGCCTCCTCTT
-0.7	-1.55	3.17	AACGTCTGGAGGGTGAGTGCCCTCCAAGACTCCCAAGAGGGGAAGCTGACAGAGACCCACAGGTGGGGCGCTGTGCCCCCTGGTGCTGGCCAGGAAGCCAAGGCTGGGGCTGGGCCAG
-2.55	-3.61	3.69	CACCAGCTCTGCCCCTGCAAACACACCTGATGCCAACCTGTCACCCACCCATGCCCCGGTGACCCAGGCCTGCGCAAACACCATTTCCCGTCACTGCACGCTGTGG
3.55	-5.9	-0.94	TGGAGGTTGCATCTGGGGCCACTTCGGGAAGCCCAGGAGGTGGGCTGCTTGGCAGCTCTGGTGGGCTGGCAATCTCCCCCGATGGCGGCCAGCTCATCTCCTCAGGCTCCTGGCAGCCAC
0.66	-1.29	3.16	GGCGGGGCACAGCTTCTCCTCAGCCAGCAGGTGGTACAAGCGGGCCACAGCCCAGGACACATCTGGGGGCTCCTCTGGGTCCTCGGTGCTGTCCACGCCAGCCCACTGGCGGGCCACCAG
4.17	-1.93	0.64	GGGGTGTCTGGGAGGAATCTGGGGTATTCGGGAGGGATCCTGGGTGTTGGGGAAGAATCCAGGGTGTCAGAGAGGGGTCCTGGGTGTCACGGAGGAATTTGGGGTATCAGGGAGGGACCT
4.89	-0.52	-0.89	TGGGTGTTGGGGAAGAATCCAGGGTGTCAGAGAGGGGTCCTGGGTGTCACGGAGGAATTTGGGGTATCAGGGAGGGACCTTGGGTGTCAGGGAGAAATTCAGGGCGTTGAGAGAAATATG
3.77	-2.93	1.18	CCCGAGGGGACCCCGGGCCAGGCCTCCACCTGGCCATTGTCTCCTGCACCCTCCGTCCCTGGTGGCCCGTCCGGCTCTGAGCCAGACATTTACGACTTCTTGGGCCTCCCACAA
3.48	-5.37	-0.99	CTTCACCACAGACATGGGGGGTTGGGGGGTAGAGAGACATTCCTCTCTGTCCCCCATGTCCCTGAAATTCCCGGTTCGTTGGCCCTAGTGAGGTAATCCATCTATGACATCACTC
3.05	-4.47	-2.16	GGCGGAGGGGGCAGGGCAGCCCTGCCCGCCTGGACAGCCTGGAGAAGGCGGGAAAACGAGGCGGGAAAAGACAGCAAACAAGCCCTGCGGGTGGGTAGAGTGGGGAGC
3.44	-5.02	-3.6	CCCCTCAGAGGAGGCGCTGTGGCTGCCATCCCCACTGGAGCCCCCGGTGCTGGGCCCAGGCCCTGCAGCCATGGAGGAGAGCCCCCTGCCGGCACCCCTTAATGTCGTGCCCCCTGAGGT
-1.09	0.09	4.09	CAGCGACAGCCCCCAGCGTAGTGTGGCCAGGACCTCACCTCCCACCTCTTCTCCCTGCAGAGTAGGGACTGTGTCCAGCTGGGACCCCCTTCCGAGGGGGAGCTGGTGGAGCTCCGGTGG
4.35	-2.3	0.55	TACAAAGAGGAACAACTCGCTTGCTCAGGGTAGGCGGGTAGAGGGGGGCCTGTCCTTCTGGTTTTGCTCCCAAACTGCCCCACAGTCCCAGGGGGAAAGGGTCCCTGATGTGGGGCAGCA
3.56	-3.24	-1.79	GGCCCTGCGGGTTGGGCCCCAGGCCCTCACCTCTTCCAGATCCATGTCCTCTGGGCTACCCAGCGGGGTCAGGAATTGGCCTCCACGAGACTTGCGCAGTGGCACCATCACAAT
3.39	-5.38	-4.62	GAAGTGGGTGTCAACCAAAGGTGGGATGGGCGGGTGGATGGGCGGGCAGGTGGGATGGGGCTGGGAGGGCTGGCCAAGAACCCTGTGCTCACCAGGCTGCACCTACGTGGTGCACA
-1.41	-3.56	4.17	CCTCCTCCAAAACTAGACAAAGGGAACCCTTCCCCATTTCTTGACCAGCCACACCAACCAAAGGTGCCCGGGGGGTGCGGGGAATCAGGCAGGGAGCAGGGGGAAAAAAAAAAA
4.69	-1.08	0.83	GGTGGGGTGGGGCGGGGCAGAGGCCTGCAGGCTCCCCTGGCCCTGTAGGCCCAAGACTGACCCCCTCACCCTGCCCCACGCCTTCCTACCCCACCATCACTGCCTCCCCAGAGCCTGC
-2.68	-3.08	3.12	TGGGGGCAGGCCCTGTGGAGCCTGAGGGGCTGAGTGGGCAGCAAGAGCGAGCGTGAGTGGGTGGGTGAGTGAGGAGCCTCTTACCTCGAATCGGAGTGCTTTCTGTAAGGGAAGCAGAG
3.21	-5.29	0.53	GAGTATGGCGGGCGGTGGCCCCCAGGGGGCTGGGAGGCCTAGCCCCCATGCAGAAGTGCACCGTCATGATGAGGGTGTCCCCCGGGCCTGGGGAAC
3.21	-4.64	-3.97	CATGGAAGATGGAGGGCCTCCTAGCATTTTGTTCTCAGGGGATGTGGAACGAGGATGGGAAGTGCCTCCCAGTCACCTTAATTAGCATCTCAGAGGAGCTG
2.34	-1.89	4.34	GGCAGCCAAAAGCCCAGCCGCTAATGAGCCCGGTGCGGCGCGAGCTATTTTTAGCAGCTGCTCCTCGGGACGCCTAATCGCTCCGGCCGGCTCCCGCCAGGCTGCCATGGAAACGCTCG
5.6	-4.04	-1.05	ATAAAACCGGCCCGGTTCTGTGGAAAGTGGGCGGCGGAGCCAGGGTCCCTGGAATGGCGGAGACTCTGTCAGGCCTAGGTGATTCTGGAGC
-0.04	-0.15	4.45	CAAGAGAAACTGGGGCCCCCCGGGTGCCTGCTGGTAGTGGGGGTATGGAGGCAGCCCCGGGGCCTTGAGGTAGGGCTGAGGCTCCAGGAGGTAGCTGCCTGGGGCGGAGGGGAC
3.39	-2.94	0.15	GGTGAGCGGGAGGCAGTGGAGGGGCAGCTGGTGACAGCTTAATGATGGAGGGCTGGGGTGGGGGTGGGCTCCTGGCCCTGCTGTGTGTGTGCAGGGGTGGCTGTGCCTTCCAGA
0.81	-3.97	3.38	CCTTTGGTGTTGGGGGTGGGGGTCCCTTAAGGGCAAAGCCTGGATGTGAAGTGGCGGGAGGCTGTGCCTGCCTTTCCTGCTTTTTATAAAAGGTGTCTCCTGCACGGGGATAGCCCCGAA
0.68	-1.92	3.74	CGAGGTGGGGGCGCCTGGCAGGCCTGCGCCAACCCTGGCGGCTAGCCCGGAATGGGCTGGGTGGGCGGCGAGCACAGCTCCTGGTCTGAGCCGTCGGCTCCCTTGAACACAGGGAGG
-3.71	-4.79	3.14	GAGAAGAGGAGGAGAAAAATCAGGTTGCTTCTGTCTTTAAAACTGAAGATGGTCAAAGGTGTTAGAGAGCTCCTTACCTTCTCCGCCTTCAGGACTGGAGCCGCCAGCTGACCTCTGAAA
3.96	-1.77	3.71	CAGCCTCCTCGCCTGACGAAGAGTCGTCCTCGTCGGACTCCTCGGACTGCAGGTCCTCCACCATGGAGCGCAGGGGTCCTGGGGAGGCGGGGCAGGGAGGGAGGGGAGACAAGGGCAGGG
3.75	-1.74	-0.15	GTCGGTGTAGCGAGTGGGCCGGCAGCAGGGCCCGCCGTGGGCTCGGCCCTGGCCCTGCAGCCGGGCCAGCGCCAGGCCATGCTGGGTGCGGGCACCACGGGGGCAGCTGCCGGCGCAGTA
-1.71	-4.32	3.36	GGTGCCTGTGGGAGGGAAGGGCGCTGACAGTGAGCAGGGTCAGGGCTGGGGAAAGTTGGGAAGTCACAGAGGGTCCCTGGAAGTCCTTACCCAGCCAGGTCCCTC
-3.48	-5.02	3.44	CCCCAGTACTCCCCACGGCAGCCATCGCTCTCTCGCCAAACAAAACAGAAGCCCCCAAACAGAACAAAATGGAAAAAAAAAAGATTTTTCACAGATGAAG
3.18	-1.85	2.75	GCCTCAAAACCCAGGAGGCAGAGGATACTCACTGTGGGGGAGCCCCGGGTGGCCCCTGGTTGAAGGGCCCAGGATTGAAGGGCCCCATTGGGCCAGCAGGGCCTGGGCCACCTGGGCCTG
1.91	-2.2	3.09	GGCCCCATTGGGCCAGCAGGGCCTGGGCCACCTGGGCCTGGTCCAACTGGGCAGAGAGGACCCTAGAAGGAAGGAGAGTAACCAAGGTAAGTGGGCTGGGATCCGGGCTG
3.36	-3.86	-3.16	ACCCACCCAACTCCAAGGGTGAGAGAGACGACAGAGGGCCAGAACACAGGCGTTCACTTAACGGGACCTCCCACCTTGGGAGGAGCCAGTCTCTAGCCCCGGAGGCATTGGGACAGCCC
4.51	-5.66	-3.82	CAGAACACAGGCGTTCACTTAACGGGACCTCCCACCTTGGGAGGAGCCAGTCTCTAGCCCCGGAGGCATTGGGACAGCCCAGGAGCCGGTCGGCGGCAAAGTCCTCCCATTCTACC
4.42	-3.99	-0.54	CAGGGCCTGAACCTTGAGGCCTCGAGGGCTCTTTGGGGCCAGGGGTCATCAGGTCCTCCTGTCCCATTTCTGCCTAGGCTGTGTCGTCCAGCTCACAGCCTATATGCCCAGGGTTTTCTT
4.65	-4.85	-0.77	TAGGAGTCTAGGATCCAGGATCTGGATGCTGGGATCCCATGACCCAATGGTTGGGGCATAGGAGTCTAGGATCCAGGATCTGGGTACTGGGATCTCGTGGCCAAAGAGTAGGGA
-2.16	-2.86	3.07	GGAGGCTGGGAGGGGGCGGGGGGGGCACCAGGTAAGGCCAACGTTCCCCTTTCACTTCCCCCTCCTACCCCCAGGGTTGGGCCAGGTGGTGTCATTGCAGCAGGAGGGAAGGAG
4.77	-5.73	-3.35	GGGTTGGGGTGGGTGACCCTAGGACCCTGGCTTCAAAGGCCTGCTGGCCGGTTCTGTATCCCATGACAGGTGCTACTAGCTGAGCACTTGGTACCTCCTAGGGGCCGGGCCAGC
3.23	-5.7	2.11	CAGGATTGGGTCCCTGGCTGGGGCAGCCCGGGACAGTGAGCCAGGCCCGTGAACGGCCCATGAAAGGGCAGGCCAGGGAATGTAAACACAGGGATCGGGGCAGCTGCAGGCCAGGGC
-3.69	-5.04	3.3	GTGGGGAGAGGCTGGGGGCACCCATGTGGTGGGCTCTGTGCAGCATGTTGCCTCTGCTTGGCTGTGCCTGCAGCTCAGGGTGCTGGGGCTCGGGACCCACCCCCCT
0.74	-2.33	4.3	CAAAGTTGGGCTTTGTGGGGGCCAGAATTTGGGGGCTTTCTGGAGGGCTGGGCTCAGTGGGTGCAGTGGAGAGCCAGGGAGTGGGGTTTTCCTGGGCTGTAGAATCTTCAGCTGCCTTGT
-4.32	-3.38	3.64	CCACGCTTACTTCGAGGAGACAGCTGAGCACAGAGGTGTGACTCCAGCAAACGTGAGGTGCTAAGAGGGTGACGTTGAGTGCTCCACGGTGGGCGGGGCCGCCTGGCTCAGATGTC
4.99	-5.28	1.84	CGCTCAACACTGTCCCTTTCTTGCAAGGGGAATTTCTCCACCTGGACTCTCCGAGCTTCTGCTTGTAGGGTCCCGAGGGGCTCCTGCCGGGAACCATCCAGTGGGTGGGTGGGGGCAGGC
2.96	-4.06	4.31	CCTGGACTCTCCGAGCTTCTGCTTGTAGGGTCCCGAGGGGCTCCTGCCGGGAACCATCCAGTGGGTGGGTGGGGGCAGGCCAGGGAAGGCCCAGGGGTCCCGGGGAAGG
3.58	-5.15	-5.26	ACACTGTGGGGGAGAGGCAGACAGTTTGGGTGGTGGGCTAGGTTGACCATGAGGGGCACCCTGGTTTGCAAGTGCACCCGGGCATGTGGCTCTCTCTCCCAAGCAGAAAGT
-1.06	-5.02	4.21	CGGGGTCTCATGAAGAGCCTGGCCTGGGAGGAGTCAGGGCCTCAGAGGGCGTGGCCTTGAGAAGAGGTGGGGGGCCCTCAGGGGATGGGCATGGCCTTGAGGAGAGGCGGGGT
3.45	-3.85	-1.59	CAGGGCCTCCCCTCCTCCCTCTCTGGCTCCTGCACGGCCGGGCTGGGGTCTCCTGGGGTGGGGCTCGGGGGCAGGAGTGGGTAGGAAAGGCTCCCACCTTTGTCCATTCGCTTCTCC
1.93	-4.67	4.19	GGAGAGGATGGGGAGGAGTGAGCAGCGCCTGCTGGAGCTGGCTTTTTATCTGGCTCCTGCCTTTCCCCCACTCAGCCCCCCCTTCTCCCCATGGCCTCTCCCCTTTTGGGGCTGCC
3.02	-5.2	-0.14	CTGGGGCCAACATGTCCATGGGGTGAGTAACCTGAGGGCATGTTCCCCAGCAGCATGAATGCAGCTGCACCCTGCCCTGGACTCTCCCAGGGTCAGGGCCACCTGGTGAACACAG
-3.08	-5.46	3.37	GTCCTCCCTGAGGGGCGGGGTCCAGTCGAGTCAGTTATCACTGAGTTTCAGCCTTTGGTTCCCACCGGTCAAGGAGGCTGCCGCCTTCCTGTGCTGCCTGCATCCGCAGTTATT
3.79	-2.91	-2.25	AGTGGGGAAACTGAGGCACAGGGTTGCGAATGAGGCGGGCAGAAGGAATCCTGGGGCCAGGCCGGGGCGGCTGAGAGAGGTCACCTATTTTGGGCGCCCTGGCCGGGCAGG
4.28	-5.63	-4.66	CCTGTCCGGCTAGGAGGGGGGAGGGGACCCTCTGGTCACCCTCATCCCCACCCACGTGGGACCTAGAAGTCCTGACCGCCCTTTCCCTCGCCTTTAATCAACACCTAGGGGCTGGGGACG
3.55	-5.16	4.55	CACTCTCTACATCCTCCTATGCCCCCCCACCCCTTCAACCTATCCCCCTCCCCGGCCCCCGCCGGTAGCCTCGCCCCCCACCCCTCTCCCCCCTGGGGGGCCCCGTACCCTCGGCATTGC
-4.74	5.07	5.23	CTAGCATCCTTCCGCAGCCTTCGAGGCAGCCGTGGGGTAAGTGAGGCCTCGGGGCAGGAGGAGGTGGTGGCCCTAGCCTGCCCAGCGGCGGGTGGCGGGACCCTGGGCTCGCTTCCTGCC
-1.43	-1.7	3.72	ATGCACCCACTGGCTCATCCAGTGCCGGGTGCTGCCGCCCAGCCACCGCGTGACCTGGGATGGGGCTCAGGTGTGTGAACTGGCCCAGGCCCTCCGGGATGGTGTCCTTCTGTGTCAGCT
-1.07	-4.53	3.03	ACATCTTCCTTCCCCTTGGCTTCCTGCCTGGGCCTGGGGCAGCATGGGGCAGGTGGGGGGCTGCAGCCCCAGGGATCTGAGCTTCCTCCCTGCATCCATCTCAGAGGAGATAG
4.96	-1.9	2.7	GAGATACCTCCTCATCTTGAAGTCCTTGAGTTATCTCCTCATCTTGAGGTCCTTGAGATATCTCCTCATCTCGAGGTCCTCAAGCTATCTCTTCATCTTGAGGTCCTTGAGATACCTCCT
4.01	-3.2	1.52	ATCTTGAGGTCCTTGAGATATCTCCTCATCTCGAGGTCCTCAAGCTATCTCTTCATCTTGAGGTCCTTGAGATACCTCCTCATCTTAAGGTCCTTGAGTTATTTCCTCATCTCGAGGTCC
4.24	-3.35	-1.61	CAAGCTATCTCTTCATCTTGAGGTCCTTGAGATACCTCCTCATCTTAAGGTCCTTGAGTTATTTCCTCATCTCGAGGTCCTTGAGATAACTCCTCATTTTGAGGTCCTTGAGATACTTCC
3.03	-4.67	0.77	CTCTGGGTCCCCTTCTCCCAGACCCCAGAGGCCTCTGTCCCTGCACACTGCTTCCCCGAAGGAGCGTGGAAAGCCAGCCGACCTTTCTGGCTCTTTCTTCATCTTGGGCAGGGGTTT
3.28	-2.1	-5.56	CTGAGCCCTGGGCTCTGGTCCCAGCCCTCACCCTTCCCTCCGAGTAGGACCTGCTTCGTGTTCATACTCACTTCCTAAAGGAGATGAAGGAAGCCCTGGGCACCCCTG
4.71	-5.73	3.53	AGGTCTGGGGAAGAGCCTGGATAGGGGCGTGGCCAGGCTCCTAGATGGACAGGTGGGTGGAGCCAACACAGATCTGGGGTGGAGCCTGGGTAGGGGTGGGGCCAGGTTCTTATGTAGAC
-4	-5.5	3.47	CCGGATCACAGAGAAAAAGGCTTTCCGGGGGCTTACGGTAAGGGTCAATGTCCGCTCAATCCCAGCTTTCCAGAACCTAGGAGGACCCTCCCTGCACCTCCGCCTTGGGACCCCCT
-1.79	-3.25	3.23	CTGCAAAAACATGTCAGGGAGGTACAAGTGCAGCTGTTTAGATGGTTTCTCTTCTCCCACTGGAAATGACTGGATCCCAGGAAAGCCGGGCAATTTCTCCTGTACTGGTGATGCCCTCAG
2.35	-1.56	3.29	CTTATTGACACGGGCTTGGGACCAAATCCACCCAAGGGGAGGGGGTCCCTGGGGCCTTGCTATCTGTGGACTTGGATGAAATCATAGTGCCTGGGGGTGGAGAGGATGACCCTCAGATAT
-3.93	-5.96	4.03	GGGGGTCCCTGGGGCCTTGCTATCTGTGGACTTGGATGAAATCATAGTGCCTGGGGGTGGAGAGGATGACCCTCAGATATGTTTTCCAACTCGTGTTTTTCTTCTAGATGCAGGACCCCA
3.31	-1.88	-0.74	AAAACATATCTGAGGGTCATCCTCTCCACCCCCAGGCACTATGATTTCATCCAAGTCCACAGATAGCAAGGCCCCAGGGACCCCCTCCCCTTGGGTGGATTTGGTCCCAAGCCCGTGTCA
3.55	0.15	0.03	ATCCCGGCCCCCCGCCTCCTCCCTCTGACAGTGCGAGGAACGGTCCAGGGGCACATTCTCCATGTCCTCAAACTCCATCTCCAGCTCCTCACTCTCGGGAGCCTTGTTCTCCTCGCTGTG
-1.54	2.4	3.54	GATGAGACAGTGATAGAGTCTGGTTCCAGGCGAAGTGGGAGAGGATGGGATTTGAGAAGGGAATGATCCCTCCTCACACCTCTAGGATGGGAAGCTTAGTGGAGTGAGGGGTGGGTAGG
4.29	-3.11	-0.71	GAGAGGAGAAGCCAGGAAGGAGCTGACACATTCCTCATTCTTGGTGACCCACAGACAAGACACTCTGAGCCCCGGTCAACACACCTACTCCTTCCTTGTTCCTCTTCTCGATTAGATG
3.55	-1.56	0.22	CCTCCAGGCGAGGCTGGGGCCAGGGGATGGGGCCAGGTGACTTCCTATGACCTCACCTAGCCCAGACATTATTTTCTCTCCCTCTAGATGGTTTTCCCAATCGCCGGG
4.48	-4.83	0.13	TACTCTCCTCCAGGAGAGGAGAGGAGGGGTCACTTGGGCCCCAGCCTCTGCTCCTCGTTCAGGAGCGCCCGGGGCAGGACCAGGGATGGAATGGAACCCACCACAATACCCAGCA
-2.25	-4.27	3.73	GGCAAAGGATACATCTCGGGATTTGCGCCATATTTGTACGTTTAGGTCATAATTGCCTGGGTGGAGTTGAGTGTTGTACAGAAATGGCAAGAAATGCCTGTCCTGGACCGTGTCGCCTT
-1.6	-0.24	3.22	TGTGTCCCTGCAGAGCTGATGCAGACAGAGGTGCACCACGTGCGGACGCTCAAGATCATGCTGAAGGTGTACTCCAGGGCCCTGCAGGAGGAGCTGCAGTTCAGCAGCAAGGCCATTGGC
3.33	-1.16	-1.49	GTCTTCCAGCAAACTCAAGAACGGGCTCACCTTCCGCAAGGAAGACATGCTTCAGCGGCAGCTCCACCTGGAGGGCATGCTATGCTGGAAGACCACATCAGGGCGCTTGAAAGGTAA
4.49	-4.33	-0.86	CCATTCGGGCCTAGCCTGGGTTTCCTACCTGGGCAGGGGCTGGGGGTGGACTGGGAAGCTTCCCCCTCCCCACGGGATGGCAGCATCCTCATGCCCCTGGCTTGGGGTTCTCAG
-0.55	-5.56	3.47	GGAGCTCCAGGCTGAGGCCTGGGGGACCTCGCATCAGTCCCTCCACCCACCCTGCCCATGGGTTTCACCACAGGCAGCTCCATGAGAGCCCCGGCCCCTG
-0.03	-1.93	4	GGAGCCTTCAATCGGGCGGGGTGGGGGGCGCCCGCCAGCTCTGGGGTCTGGAGCTCAGGACGCCCCCTCCCTAGGAGGCGATCCAGGACCCCCTCCCCTCCTGAT
3.44	-6.17	-4.85	GGCTTCCCCTCCTGATTCCAGGGGACAAATGCTCAGCTTCCCTAAGCTCAAGCCTGGAGAGCTGGAGGGATTGCCCCCAGGCGATTAACTCAGTTTTAGCTTTCCAAACCGC
4.05	-5.24	-0.33	TTTTCTTAACCCTTCCTTTCTTCTTTAATTTTTTCCTGTGGGGGCATGTTGACCTGAGCTGGGGTCCACGCTGTCCGGGTTCTGTGTTCATCACATCCCCTGCCCGCACAGGACG
3.31	-1.28	-0.81	TCCCTTCCCCACCTACCCCTAGGTCCGACGCTACTCCTTAACAGTGACATCATCCGGGCACGCCTGGGGGCCTCCGCACTGGATAGGTGTGTGTTGCAGAAGGGAGTGGGGAGGGTGGTG
3.61	-3.77	0.09	ACGGACTTCCGTGGTGGGGGTTTGGGTGTCTAAGTTCCTCCCAGCAACGGAGCTATGTGGTCTCGGGGAGCACACTGACCCCAGGCCAACCCCAGGATGAC
4	-0.27	-2.79	GATTGAGGTAGGCCCACCTCATCCCCTGCCCTGCCTACCCCTCCCCGGAGGAGCCCCCTGCTCCTCCCCCACCTCGATCCCTGTCCCCGCAGGACCTGTGGCTGCCTTACTTCAAC
4.25	-3.45	-3.05	GTCTGCCCCAGGAGCCGCCCGGCTCAGCCACAGATGCCTGAGGACCTCGACAGGGGTCACCCCCTCCCTCCCACCCCTGGACTGGGCTGGGGGTGGCCCCGTGGGGGTAGCTCACT
2.99	-3.34	3.12	CATCTGCATGAATGTATTGATGTGTGTGTGCACGTGCGCAGATGTTCGCGTTAATGCATGCAATTCTGTGGGTATTACTGGTTACCTTTGTAAATATT
0.23	-2.46	3.24	CCTGACCTATAAACCCTCTAAGTCATCCCCACCCCCAGCTTAATAACCAGGCTCTGTCTAATGAGTTAGGAGGTGTAAGAGCCCAAAGAGCTCCAGGTGTGGGAGGAGGC
-0.35	-2.06	4.12	AAGAGCCCAAAGAGCTCCAGGTGTGGGAGGAGGCGGGAGGCTGGAGGGGGGCTCGGGGAGGGGCTGCCCCATGCACACAGGGCAGCCAGTGTGTCTGAGGCTGCCTAG
3.59	-3.08	-1.28	TTCTCATGGTAGGCCCCGCCACTGCCTGTTAGACCACGCCTACCATGCTCAGCTCCTCCCCTCAAGCTCCTCCCGCCAGTCCTGGCTCCTCCCAAGTTCCCTCTATCAGTCTTGGCTCC
3.07	-2.71	0.13	TGGGAGGGCAGGGCTGTGCTTCCTGGACACTCCTGAAGTGGGGAGGGGGCTAGAGGTGACACACTCTCTCTTTCTTCCCCCCTCTCTCAATCTCTCTGTGC
3.62	-3.25	1.3	CACCTTTGCTCACTCCTTCCCCCACCCTGGGGCCTGGGTTGGGAGGTTCCCTTCCTGCCTACCCGCTTCCTCTGCATCCTCTCCCCAAGCTGGGGGCCTGGGTCTTTTGTGGGAGGAGG
0.51	-2.41	3.08	GTCAGGGCTACCCCCTCCCCCCCAAGGTGGGCTTGGGGGCCCAGCAGGTCAGCACCCCTCCCCCTTGCTGATGGCTGCTCCTCTCCCCCCAGCACGCAATTGCCTTCTGTTTGAAGGAG
3.02	-1.45	-1.66	GCTTCCCTGGGGCCCCATCCTCCTCCTCATAGAGTTGGGGACCCACTCCTCCTGTCCCCACAGAGGTGTGCTTGAAGGACCCCATGTCTGTGGCGGACAGCCTGTACAACCTCCAGCTC
3.34	2.66	-2.49	GGGTCCTGTCTGTCCCCAACCGTGTCTGGGTGGGGCTGGAGTCTCCACCCTCTGACTTTGAGTCCAGTCCTGCTGTGGGGGCTGAGCTGGGAGGTTCAGGGACTCAGGGCTCAGCTCAG
-1.55	-1.33	4.2	GTTTTGTTATAACTGGACCAGGTGGGGTGGGGGCTGGTGGGCAGGGCAGCTGGAGCCATTCCCACCTGCAGGGCAGCAGCTTGAGTGCCCGCTCGTATAGCTGATTGAGCCTGGG
4.01	-6.17	2.75	CCCCAGGTCCCAGCATCTCCCATCAATAGGGGTCCACACGGAGAGCCCTGCCCTCTGCCCTGGGGCCTGGCACTCAGACCCCCAAGCCCACCAGCCCCTTTCTACAGCCACAACTGGGT
1.27	-2.61	4.26	TGGATTCTTGGGGCCTCCTAGGGCTCTGGTCAGCGACCCTAGGTGCTGTGAGCGCTCAGGGGACGTGTCCAGGCCCCACAGGGGTGGTGTAGGGGATGTCTTCCTCCTTGCCCCATTT
-1.88	-4.4	3.83	CCATGGAGAGGTGGGATCTGGGTGAGGCACGGGGCCTTGGAGAGGTGGGACCTGGGTGAGGGGTGGAACCTCGGAGAGGTGGGACCTGGGTGAGGGGTGGAGCCTTGGAGAGGTGGG
3.64	-3.97	-0.12	CCCTGAAAAGAGGAGGCTGCTCCCCCTCTTTCTTCCCCCCACCTCCAGATTTCCTCATCTGCCCACACCTTCCGGTGGGCGGGGACGTGTATGGACAAATTTGCGGGCTGGGGACCATG
3.04	-6.16	-5.28	AGCTGCCTCCGTTTGGGTGGCAGAAAATGTCACAGGGACCTTTCAGCCACAAAGAGGCTTTTAGGCCGTGGTTGGGGGTCTTCAGGGTCTTGCTCTGGGCCTGGCTGTATCCATGCTCA
-5.5	-5.43	3.1	TCTGCGCCATCTGGTCACCGTGGTGGCTTTCCAAGTTCTTGGAAACTTGAGAGACTGGAGCGGCGGGAGAGAAGAGATATCCCAGGAACCTCAAAGGCAGGTCCTTGGACCCCGC
0.4	-5.46	3.12	GAATCAGAAAAAGGAGGGGCCCTCAATTTGCCACTCCTTCCTGGCTCTGTGCCAGGAAAGTCAGTCCGGCCTCACCTCCTTACTCACACCAGTCCCTTTCTTAGAAATTCACCCT
3.89	-5.46	-2.18	CTGGCTCTGTGCCAGGAAAGTCAGTCCGGCCTCACCTCCTTACTCACACCAGTCCCTTTCTTAGAAATTCACCCTCTTTCCCAGAGAGGGACTGGGGAGCCCCGCTTCTCTTCTG
3.21	-2.95	0.19	TACTCACACCAGTCCCTTTCTTAGAAATTCACCCTCTTTCCCAGAGAGGGACTGGGGAGCCCCGCTTCTCTTCTGGGTGAAAGGCAGTAGCTAAGGGTCATTGCTTCTGCCAACG
4.23	-3.16	-1.38	GCACCCTGGGGACTTCCCCACACTCCCCAGCCTTCCTAGGAAGAAGCCCTCGGGATCTGAGGGGGTTTCCTGGGATCAGGGGGAGAGGGGTGGGAGGCTGATAAGAACAGACTACTCTGT
3.48	-5.96	0.94	CTGTAGCTTAAAAGGGGGTGAAGTTCTGCTACGCAGGAGGGGGGTTTGGGGTGGCAGGGGCTGGAGAAAGAAACTGTTCTTCATCCCTGGAGCAGGAGGCTGCGGACTTTTTGCAGATC
3.32	-1.66	-1.19	TTTGTAAGAAAGGTGATATTGTAGACATCAAGGGAATGGGTACTGTTCAAAAAGGAATGGACCACAAGGGTTACCGTGGCAAAACTGGAAGAGTCTACAATGTTACCCAGCATGCTGTTG
5.43	-3.89	-5.01	TTAGGGATGGGCAGGCTGGACCCTAGGAAGTGTCCTTGGGTTAAATTCTGGGCGTTAGTAAGTTATATCCCAGGTGTATACTCAGGTTAGACACTTGGGGTGTCTAGCGTAGACCCAGG
4.1	-4.39	3.2	GCTCTTCCCATCCATCCCGCCGCCCTCCCCACTCCCAGCTCTGGCCTCAGGGTCCAACCTGTAGGTTCCTCTGGGCTTCTGTGGTCAGCGGAGGGTGGTTTGGAAGGGATCGCAGGTG
-1.45	-4.77	3.78	AATCACTGGCCACCCAGGTCCCTGCGAGGGTCTTAGTTGACACTTCATTGAAAAGTGGCCATCTTCCTAGGGCTGAGCTGTATTGCAGGGAGCCAGCTCGAATCAGAGC
0.04	-1.48	3.12	CTCTGTTCCTCCCGGGCTCCTCCAGGTGTCCTATTCCTGCCTGTCACCCACCCACGTCCCCAGGCCCAGTGGGACGCTCATCCCAGGCTCTGAGTACGGGAGGCCC
1.61	-2.79	3.33	GAATGAGCAGGCAGCTCCCACCTCCTGGCAGGCTTCCTTCTGGGACAGGGGCGACATTGCTGGGAAGTGCTCAGGAGGTAGCCGAGGCCTGAGGAAGGAGAGCGCCAGCTCTGGGCTGGA
4.96	-5.62	-0.12	GGGGACCCCTGCTCCGTCCCCGCTTCCTAGCTGCCCACTTTTCAGTGTTACGAAGCCTGGGGACCGGGGCAGGCACCCACGGGGCTCTCCACACGCCCCCT
3.13	-2.49	-3.5	CACGGGGCTCTCCACACGCCCCCTACACTGCCCGCCACCATTTTGCACACTGCCTGTTCACATGTCGCCCAGGCGGGAAAAATGGAAAATAAAGTGTAT
0.02	-4.95	3.12	GCAGAGAGGACAAAGCCAGAGGAGAGGGAGGTGCCTGCAGAGACGGTGAGGTCAGAGAATGTGGGACCTGTATTGGGGGAATGGTCTGGAGAGAGGGCGGGGCCTGCATAGGGGGCGTAG
0.42	1.57	3.89	GGTCCCGCTGGCACGCCCTGGGCTAGAAACAGGGCCTGGGCTGGTGTTCTTGGCAGGAGGAGCTCTCTCCCCTCTCCCAGAGGCTGGGGGCCTGGAGGCTGCGGGGAGAAGGCCGA
3.43	-1.95	2	CGATGCCCCCCGCTCGCTCTGCCAGAGGCTTTCGCCCCACTGCTCCCGCAGCTCCCAGAACTCGGAGGGCTGCGGGAGTTACTGGGGGAGGGGGTCGAGGAGAGCCTGGGGGCCTGG
3.46	-2.25	2.33	GAACCTCAGTCCAGCCCTACAGGCTCCAGGCCTGCAGGGAAGGAGGGTAATGGGGAGGCAGGGCCCAGCCCCCCAGTTTGGGGAAACAGCTGAGGGAAGGCCCCCCTCAAAAGGCTCCA
4.74	-3.89	1.02	AAGGAGGGTAATGGGGAGGCAGGGCCCAGCCCCCCAGTTTGGGGAAACAGCTGAGGGAAGGCCCCCCTCAAAAGGCTCCACCTCCTCACCAGCACTCCTGCCCAGGGACAGGGAGCCCAC
3.01	-1.47	-0.77	TGCCAGGGAGGCCTGCCTCCAGGGAAATGGGATAAGAAAGCAGCCTGCCCCTGCTGCAGACAGAGCCAGGTGGCTGAGGCCAGGAAGGAAAGCCCGGCCAGGCCTTGCCACCTGCCCCAG
4.14	-5.6	0.53	GTCCTGGTCACCTCCTACCCCCAGGGCTGACTAGCCTTCAGCTTGGCAGTCCCTGCCCCTGGGGCCCTAGTAACCAGAGCCAGGCTCCAGCCGGCTTT
0.22	2.78	4.26	CCTCATTCTCTTTTGCTCCTCAGGTGACACAGGACAAGATCATCTGTCTACCCAATCATGAGCTCCAGGAGAACTTATCAGAGGCCCCGTGCCAGCAATTGCTGCCTCGGGGGATCCCTG
3.87	-3.35	-2.47	CGACACATCCCAGTGGGATTTCCAACACTCCCCCTCCCCATGCAACAAAGCAACTTACTTCTGGAGTTCTCTCCCAAGGAGAGGACACAGACACAGTTG
0.15	-4.2	3.1	TTGGGGAGTCTCTTGGGGGTCCAGAGAAATCATGGAGGTGGGGATTCTGGTGCAGGACACTGCCTGAGACAAGAAGCCCAGCCAAGACACGGGTCCCTGCTAGCCCCTGGGGGCCGCCCT
-3.49	-4.07	3.33	CAGGCCCCCTGAGGTCCTGTCCTGCCCCCATGGGCCCCAGCTCTGCAGGCCAGGCCAGGAGGCCCTCATGTCAGCCCACTGGCCCGAGGGGGGCCCTCCCTGACCCCGGAACAGAAGA
2.75	-1.29	5.14	TGGGGCTCCCTCTCCCCTGCTAGCCTCCTCCATCTCTTTCCAGGTCAGGGGATGAGACAAGGGACCCTGAGAACAGTCTGGGGTGGGAGGGAGACCCCAGCTCCTCCA
3.65	-3.49	-0.59	GCCCAGCAGGGCAGGGGGCTGTGCCAGCCTAGCTCGGGAAACCCAGGAGGGGAAGGTGAGGGTCCCGACCCCTCCCTGGAGTGCCAGATGTGGAGCTGACACCAGCTGGGCGCTGACC
3.7	-2.04	0.52	ACAGGACAGTTTCCCTACAAGAACTGCAAGACGGACTTTGAGGTCCTCACCAAAGTCCTACAGGAAGAGCCCCCGCTTCTGCCCGGACACATGGGCTTCTCGGGGGACTTCCAGTCCTTC
3.42	1.48	0.11	AGGTCCTCACCAAAGTCCTACAGGAAGAGCCCCCGCTTCTGCCCGGACACATGGGCTTCTCGGGGGACTTCCAGTCCTTCGTCAAAGACTGGTGAGAACCTCCC
3.97	-6.16	-2.67	TAGATGTCATCTTCTCTCTGCCCCCAGGGAGGAAAGCCACCTTCTCTTGCCCCTTGGCCCCTTTGTCAGGGGCCAGGGGTCTGCCGGGTGGGGGTGCCAACAGGCCTGGCCCTTTCCT
5.15	-4.07	0.18	CCCCTGCATCCAGCCATGGGGGCCTCTGCGATTGCCGGAAGGTTGCATGGCTGGTCCCAGGGCCAGCACAGGCCCGAGGCCGGGCTGCCTGGTTTTATTTTTATTTAACT
-0.86	-3.72	3.06	GGCCTTGGGCATTGGCTCTGGTGTCAGCCCCTCAGTCTGCCACCCCCGCTCCCTGCCTCCCTCCTTGCCAAGGACAGGGCCGCCTGCCCACGTGCGGGACCTGGGTGCAG
0.3	-5.86	3.15	CTCAGGGCACCCTAAGGGGCCGGATTTCCAGGGGTCCCATCTTGGCTGTGGTGGAGAGCTGGACTCAGGTCTCTCTTGGGGGCCCTGGGGACCAGAGCCACGATCCCGGTGCCCTG
4.07	-3.26	-1.82	CTCTCCTCCCCCTGTCCCTCCCACCTGTGCTCAAAATAAACCTCTGGACTGACCGGCTAAGTTCTGGTGCAGTCAGTGAGCGCGCAACGTGCGGGGTGGGGGATAGGTGGGGAGGC
3.45	-5.34	0.25	TGTGGACCTGCATCCTCATCTGTGCTTGGGGACCGCTGCCTGCCCACCTACCTGGCCAGGCGCAGAGGCCCCTCAGCTGCGGCCCTAATGGGGCTGTGTAAGTTATGGGCCGCCACCCCA
4.71	-1.6	-1.06	TGCCCACCTACCTGGCCAGGCGCAGAGGCCCCTCAGCTGCGGCCCTAATGGGGCTGTGTAAGTTATGGGCCGCCACCCCACTGGCTGTTGCTTTCACTACAAAGGAAACACAGGCCTCTA
3.94	-1.04	0.55	AAGCATGAGCGAGTTATTTGTGGGACTTGTTGGTTTTGAAGGAAACCTGTAAGATTTTGTCCCCCAGGCGGTAGCCGTT
3.2	-1.79	-1.57	ACACGTGCCAGGAATATTCTGGGGCTCAAGCTCATTTCTGAGCTGCTGCTCAGAAGGAACACCTGAAAACACAACCCTGACAGA
2.24	-1.74	5.18	CAGATTCCTCCAACCTGGTGCCTAGATCCCTCCAACCTGGAACCCAGATTCCTCCAACCTGGGGTCTAGATCCCTCCAACCTGGGGCCTAGATATCTCCAACCTGGGGCTTAGATCCCAC
5.73	-6.21	5.45	CTGGGGCCTAGATATCTCCAACCTGGGGCTTAGATCCCACCAACCTGAAGCCTAGATCCCTCCAACCTGGGACCTGGATCCCTCCAACCTGGGCCCTAGATCCCTCCAACCTGGGGCCTT
5.11	-4.4	4.55	CCTCCAACCTGGGCCCTAGATCCCTCCAACCTGGGGCCTTAGATCCCTCCAACCTGGGGCCTTAGATCCCTCCAACCTGGAGCCTAGATCCCTCCAACCTGGAGCCTAGATCCCTCCAAC
5.05	-5.22	-0.49	GCTATTTTTAGCCACTAAGAAGGATTATCAGTTTGGTTCCCAGGTGGCAGGGGCCAAGCTGGGAGTGGGGCCAGGGAGGCTTCAAACAGCAGCCAGGCTTG
4.64	-2.4	-2.02	CAGGTGGCAGGGGCCAAGCTGGGAGTGGGGCCAGGGAGGCTTCAAACAGCAGCCAGGCTTGGGGGCGGGTGGGGTGAGGGGAGAAGAGGCTGG
3.14	-6.08	1.43	CTCTGTCTTCCTGGGTGATGAAGCCCCACCCTTCTTGGCTTCCTTGGGCAGAGGCCCCCGCCTTCTCAGCTTCCTTGGGAGATGAGGCCCTGCCCCCCATCTTCCTGGGAGATAAAG
5.15	-4.38	-1.69	GGGAGCCAGCAGCTGGATGCTGTGGCTGGCCAGAGACACCTCCAGGCTGTGGCCTGGGGGCTGGGGGGAGCCCCAGGCTGAAAAGGGTCCAATTAAAACAAATGGAGCCAAATTTTCTG
5.87	-5.22	-0.43	TCCAGGCTGTGGCCTGGGGGCTGGGGGGAGCCCCAGGCTGAAAAGGGTCCAATTAAAACAAATGGAGCCAAATTTTCTGCCTGAGAACTTGGGTCCCTATCAAAGTTCCTTCTTCAT
-2.4	-4.15	3.64	AGCCATGGGCACCCCCCAAGATGCCAGCCCCATTGTGGGGTCTTACATTGTCCAGGATGGCAGGGTCACAGCCTGGCTGGGTGAGCAGCAGCCGCACGGTGTCCAGGCGCCCATACT
4.23	-3.22	1	CACAGCCAACTGGGTGAAAGTTTGGATCCCCCTCTCACACCCTAGGGTCAGTGGCAGGCTTCCAGCACTGTAGACCTGAGGGTTCTCTCCTCCCCAAGCTCCCGCTCCTTCCCACCTCCG
3.61	-0.44	3.76	ACTCTGGGCCCGCCCCCACCCCCACCGTGCAGACTCATTTCGACCTTTCCCCTACTTTTCCGGCTGGGCTGGGGGCGGTTCCT
0.55	-5.62	4.97	TGGTCATCCACTGTTAAGCCCCCAGATATGCCTGGCTCCTGAGACCCCCCCCAGGGGCTGCCCTCCTGTTTCAAGTCTCCACTTTATCTCCCTTCAGGGCTGCCCAGGGATTGCCAGGAG
-1.87	-3.79	3.26	TCCAGCCTCAGGGGTCTCCGCCATTTTTGGTGAACTGCAAGATGACCTCAGGTAGGGTGTGTTAGTCCACCAGGGGCCCCTCTCCCCATAGGCCCTGTTGTCTTTCTTTA
3.26	-1.1	-0.88	GGGCCTGGTCCCAGGCCCACGAAAGACGGTGACTCTTGGCTCTGCCCGAGGATGTGGCCGTTCCCTGCCTGGGCAGGGGCTCCAAGGAGGGGCCATCTGGAAACTTGTGGACAGAGAA
-1.78	-5.86	3.46	GCAGGGACTTGGGAGGGAGAGCAGCAGGCACCCTGTGTCAGGCCCGGCCACTGCCCTGTGGGTGTTATCTCAGGCCTGCAGTCTTCCTCTTGGGTCCCTGCCTTTGGGCAATACT
-3.28	-4.44	3.61	ATCAAATAATTATCTTTCACATTGTGCTGACATATAAACCCTTTACCTTTTTTTCCTCTCTCTCGAATTCAGTGAAGGAGAACGACCTGCTCAGAATGAGAAGAGGAAGGAGAAAAACAT
3.85	-1.97	-3.66	GTGCTGGAGCAGGAGGAGGAGCACACTGCTCCAGGGAGCCTGTTATCCATGGCTCTTGGTCTCCCGGCCATTTCGGAGGCTTGACTTCAAAGCCTTCAGTGCTTTGGGAGAGTAAGTCA
-1.48	-1.98	3.41	AGCATTGAGCGCATGGGCCAGACCATGGAGCGCATTGGCTCTGGCGTGGAGCGCATGGGTGCCGGCATGGGCTTCGGCCTTGAGCGCATGGCCGCTCCCATCGACCGTGTGGGCCAGACC
-2.06	-1.83	3.14	CCATCGAGCGCATGGGCCTGAGCATGGAGCGCATGGTGCCCGCAGGTATGGGAGCTGGCCTGGAGCGCATGGGCCCCGTGATGGATCGCATGGCCACCGGCCTGGAGCGCATGGGCGCCA
-2.15	-5.5	3.24	GGGACTGCTTTAAACTGGGGCTTTATGTGGCCAGGTACAAGCCCAGGCAGCTCTGTGACTTTCCCGCGCCGGGATCCAGGGCTCCTGGGTGAGCGGGCGCTGGGCTGGCTGGCTGTCCTG
-2.24	-3.73	3.6	GGAGAGCGCTTTGAATTCGGCCGGCCGCGGCCTCTTGGGAAGCACGCTGACTTCGGGCTCTGAGGAGGTCCTGGTGAGGTCCCCAAGCTCAGGCTGCGGAGGCTTCTTGGGAAAGTCACT
0.54	-1.75	3.47	CTCCTGGTATCCACCAGACCCCGCAGGGCGCAGGAAAGAAAGCCCCTCCACCCCTCCCTGGTGGTCACCTGCACGCACCTGAGGGCGCGTCGGAGCCGCCCTGGGGTCTTCGGGGGCTG
4.98	-4.54	1.64	AAGGGAATATAGCAAGGGACGCAGCTCCTCACCTCTGGGGGGCGCAGGGGCCGCCCGGGTAGGGGCTTGGGACGACCTCCGAGGTTTTCCCTTGGCCATTCCCTTCCGCGT
3.88	-3.14	0.21	GCCTGAGGGTGGCCCTGGAGCCTTGCCCCCAGCTCAGTGGGGCTCTGGGGCCACACCCTGCGTCCATGCACTGTGCAAACAACATTCTCACCTCCAAAGGCTCCAT
-3.35	-3.61	4.09	GACCGCGGAGCTGTCCAGCTGGTTGCGGCACTCCACCGCCTGCACCTGGCTACCTGGAGGGGAGGGTGAGAGGCCTGCTCAGCCCCTCCCGGCCCAGAGAACCTCAGCCCAGGTATCTTG
0.91	-2.23	3.65	AGCCCGCAGGACTTTTGGGGACTCCTGACACTCCACGGGGCCCCTGGGGTCTGAGGAGTTAGTGATCTCAGCTACTGCACTGGGATCAGTTCCACCTGCAGT
3.62	-2.39	2.88	CTACCCCTGTCCCCACGTCAGGGATTGGGGTGGGATGGTAGCCACCCCCTTGCCTAACACTGCAGGCTGGCTCCAAGTCCTCAGGGCTGCGTGCCCAGGGAGGGGAAGGCACTTACAATG
4.2	-4.43	3.3	GGCCTGGCCATTCCTCCAGCCCCTCCTCCCCGAAGGCAGGAGGGAGGTGGCCAGCGTGGGGGAGGGTGCCAGGCCTGGAGGAGGAAATGCCTCCGGGAAATGGAAATGGCTTAGAA
3.28	-4.72	-2.34	ACCCTCCGTTAGCACTTCCTCTGCGACCACAGGAAGGCCCAGCCCAGCTCTTACTGTGTTTTCTTTAAATAAACTCGGGCAGCAGAACTATCTGCTGCCCCATCTCCCTCTGGGTTCCTG
3.94	-2.88	-2.46	GAGAGGAGACCACAGGGGTGAGAATATGGCCAAAGCCAGAGGCCTTATGCTTCCTCTGTCTCCCTTCATTGTTTCATTTAATTTCTCCCTCAGTTCTTTTCCTCTTTTCACCACTTTCTT
-5.36	-1.01	3.64	ATGAATGAGGAGAAAAGCTTGAACCAAGACCCATGGAGATTGAAATGGGCACTAGATTCAAAGACACGTACTTGTAGGAGGCTCATCTGGACCAGGTTCATTGTAACCTTGAAACA
3.28	-3.24	-2.98	CTGCTGATGGGCTCTGCATCTCTCAGTTGAGGTGGGAGGTGGTGGGAACAGGAAGCACATTGGTCTTAGAGCCACTGCCTCCTGGATTCCACCTGGCTGCGGACATCTCCAGGGAGTGCA
1.48	-1.82	3.34	TGACCAAGGTAGAAGCACAATTCTCCTCATGGACTCTGCAGAATCTCGCAGTTGATTGGGGTGGTGCTGATGGTATCAGGAGACAGATTAGTTTTGAAGCCAATGCTTCCCGAATTCCAT
3.22	-1	-2.42	GAATCTCGCAGTTGATTGGGGTGGTGCTGATGGTATCAGGAGACAGATTAGTTTTGAAGCCAATGCTTCCCGAATTCCATCTGTTGTGAGGACATTCACAGGGATGGCAGGAAAAAAAAA
3.31	-5.84	-3.33	TCAGTTGTTATAGAGGCACTGGAAAGCCCAGAGACAGCAGGGGAAACAGTCAGAGTTAGAGTACTCGTGCTGGTCTCTGCTGAAGAGCTGGTGGCCAGTAAGCCTGTAGTCTCTAGTAAA
4.57	-5.63	-3.59	GCTTTGGATGTCTCTGAGTCAGCTAAGGCAGAGGAAGGGGATTCATGTCCAGAGCTGGGAATCTCCACATTGGACGCTGCTGTGTTTGTGGAAGGATGCACAGCTTCTGTATTTGTGGTG
3.01	-4.75	-0.74	ACTGGCTGGCCAGGTGGGAGCTGACTCGTACTTCCTCCAGCTCCCCAGCAGAAGCTGTATGGCACTTCCCAGCTGCTGGGAGGACCCCTTCTCATTGCACAGTTGGCCTCATGACAGCC
4.06	-4.64	-5.71	ACTTATCCCCCACCCTAGCTTTTCTTCTTTGGACCAGGAGGACAACTTCCCAGTATTTCTATGTAGCATCTGCTGGCCCAAACATCTAACTTCATC
-1.94	-1.77	3.37	AAGCAAATGGCACACCACAGAAGAGAAGGTATCCTCCCTATGAACTTCCTCAAGGTTCCTTTCATGTCCTTATTCCTCAGACTATAGATAAAGGGGTTCACCATTTGAGGGAACACAGAA
4.66	-5.76	-4.63	TTACCGAGAAGGAGTGGCCCTTGCTGGATTCTTCTCAGAGAAAACTGTACAAAGATGTAATGCTGGAGAACTACAGCAACCTCACTTCACTGGGTAAGGCCAGTGCCATTTCTCCACTTA
2.84	-4.28	3.21	CACCATCATCCCACCATTTTCCTTTTCCAACAATTAATACTTTTCCAATTTGTTTCAGATTGGGAGACTCCATCTAAAACCAAGTGGTCACTTCTTATGGAAGATATTTTTGGGAAG
0.01	-1.26	3.13	GGGCTGTTCCTGTCCATGTACCTGGTCATGGTGCTGGGGAACCTACTCATCATCCTGGCCGTCAGCTCTGACTCCCACCTCCACAGCCCCATGTAATTCTTCCTCTCCAACTTGTCCTTT
3.61	-2.47	0.22	AGGTACATGGACAGAAACAGTGCAAAGAGCAACTGTTGATCCTCTAGGTCTTGGGAAAATCCCAGGAGTAAAAATTCTGAAACTCTTGTTTGATTTCCCAAGTCCATGTTGCTGACACAT
4.3	-5.75	-3.5	GCTGCTCAGAGGGTCTGGGGCTCAATGATGAAAACTGGGATGGGTCCCAAGGGCAGGTGGAGTAGTTACATCCACCAGTCCATAGACTCTTTGGGGCAAGCCCTGACGATGACCAT
1.52	-2.15	3.07	CACATCTCGGAGGTGGCGGCTGATGGCCAGCAGGGTGCTGTCGGCAGACAGGGTGCAGCCCAGCACCTCAAGCCTCTGCAGATAGCTGAGCTCCTGCAGGCCAGCATCCAGCCCTGTCTC
3.2	-2.8	3.22	ACGATGGGATGAACCTGGAGCTTTATTATCAATAGATGAGAATCCTCATCTTCCTGCCCCGCTTTCCTCTCCCATCCTCATCCCCCACACTGGGATAGATGCTTGTTT
-0.47	-4.13	4.79	GAATAAAGGAAGTAAGCAGGTTCCAAAGGACGTGGAAGGCCTTTGGGTCCAGAGCCTAGGGAAAAGTTGAGCCCTGCAAAAAATAAAAGAGGCTGGGTTAGCTTTGGACATCTGTGGG
-2.16	-4.61	3.08	TGTCCTACTCACATACCCATCCCAGCATCCAGGTCAGCCCCTTTGTCCTGGGGTCCTCAAGGTCACTGGCGCCCTTCCAGCCTGCTGGCCTTGGGCCAGCCTCTAGCCCCTCCTTCT
3.06	-1.63	-0.61	AAGCAGGTTAGAGCGTGAGGCCGAGGGGCCCTGGGGACACTTGGATCAGTCCAGTGTGTTCAGCAGGTGCCACGGTTGGGTGTCCAGGCCTCCCAGCACTGGCTAGGTCACCCAGCAGTG
2.83	-2.39	3.24	GGGAAACCAGGGGTGAGAGGAGGTGGCCCTGAGTTTAGGCCTGTCTGGCCAGGACAGTGGAAATCAGGGACAGAGGGGACTAGGCCTCCTCCTCTTCCTCCTCTTCAGTCCTCGGGG
3.85	-0.13	-1.04	CAGCGCCCGTGGTAGGGGCTGGGGCTGGGCGCTTTGGCCGGGGATGGATTTCTGAAATCAATCCGTCCGCGTGTGGAAAAGGTCGCCATGGGGGACATTTAACTTCCATGGCTGGCTGAG
3.28	-1.31	-3.13	GGGATGGATTTCTGAAATCAATCCGTCCGCGTGTGGAAAAGGTCGCCATGGGGGACATTTAACTTCCATGGCTGGCTGAGGCATTTCACACCGATAGCCAGGGACACCCCTATACAAAAT
3.42	-1.33	-2.32	CCTATTATTCTTCTTCCCCAGTGTCTGTGGAAAAATACCACCCACTCCGGGGGCAGAGAAGGTGTCTGCACTGTTTTCTCAGCTCCAGCTCTAGCTGCAGCTCAGAAACTCATTACCCCT
3.08	-4.1	3.34	CCCACTCCGGGGGCAGAGAAGGTGTCTGCACTGTTTTCTCAGCTCCAGCTCTAGCTGCAGCTCAGAAACTCATTACCCCTGGGACCCCCAGCTCAACAGAGACAGGGAGATCCCCCTGAT
-1.24	-5.28	3.63	CAGAAATGACAAGACAAGAAAGAGCGCGCCCAAGAGCTGCTCAAACCTTAGCTGTGTTTCTGATCACGACAGCAGCACTGAGGGACAAGCGGGAAGGCTCAGAGATTCAGAGAT
3.33	-3.13	-1.07	GGCTGGCAATACAGCTGACAGCTCTTAGTCTGGTCCTGGATTTATGATCCCCAGGTGAGAAGCCATTCCGCTGAAGGCTCCTGTCCCACAGGGATGGTTTATGGCTGGGAGTTGGCCAAA
4.18	-4.6	-2.39	AGACCCTTTTGAGCCTTTCTGTCCTAGAGGGCCCTGTAGGGTACAGACAGGGAGAGCTGAGGTCCTGGCCTGGACCACCACAGTGACCTCATCCCACAAAAGATTCCCTGCATACTC
4.67	-3.16	-0.68	GTACAGACAGGGAGAGCTGAGGTCCTGGCCTGGACCACCACAGTGACCTCATCCCACAAAAGATTCCCTGCATACTCACCGCCACACCTGGGGGCCCAGGGTGGCCCAGAGAGCCAA
3.16	-1.17	-0.57	ACCGCCACACCTGGGGGCCCAGGGTGGCCCAGAGAGCCAATGGGACCAGGGGGACCCTAGGAAAAGGACATCGGGTCAGTATTGGTGGGGTACACCCTATTGCCCTGACACATCCCCC
1.28	-0.92	3.3	AGGGAGGGAAAGAGGGGAGGAGATGGGGAAGAGAATAATGGAATGATGTCCTTACCTTTTCCCCCTTGGGGCCAGTGTCTCCCTTCAGCCCTGGGAGGCCAGAGGGCCCCTGGGAGAAGA
3.44	-1.82	2.96	GCTCCACTCACCACAGGGCCAGGGATCCCTCGAAGACCCTCAGGCCCCACACGTCCAGGGGGCCCTCTAGCCCCCATTGGACCCGTCCTCCCTGGGGGCCCATCAGGACCTGGCTCCCCC
5.36	-4.54	1.79	CCAACCCCCGCCTCAGCACCACACCCTCTGTTTTCCCACTCACCGGTCCCCCAACATCACCAGGGTCTCCCTTCTCCCCTGGGGAACCATCTATGCCCTGCATGGGGGGAAGACAGAGTT
-0.01	-1.28	3.14	GACTCACCACGCTCCCTTTGGCTCCATCCTCTCCAGGGGGACCTTTCTTGCCTGGGGGTCCAGCAGCTCCAGATGGGCCTGAGTCCCCCTTTTCACCAATGTCTCCCTTGGGCCCCTTTA
3.21	-4.13	3.49	CTAATGCCTGCCGCCAACCTATAACCCCACCATCCTCCCCCTCCCACCTTCCTCTGGGAGTGCATACCATGGACCCGACGTCTCCGACCTCCCCTTTCTCTCCCGGAGGGCCTGGCAG
2.09	-4.74	3.38	CCACCCTGCCCCCACCCAGCACATGGGGTTATACTTACATTGGCCCCCACGGGCCCTGGGGGGCCCTTATCACCCTTTAAGCCAGTAGGTCCCTGAAGGAGGAGATAATTCAC
3.63	-1.86	0.08	CTTACATTGGCCCCCACGGGCCCTGGGGGGCCCTTATCACCCTTTAAGCCAGTAGGTCCCTGAAGGAGGAGATAATTCACAGTTAAGAGACTCCCAAAGGTGTCCCCAGGTCCTGTCTTC
3.72	-5.93	-0.03	CCTTTAAGCCAGTAGGTCCCTGAAGGAGGAGATAATTCACAGTTAAGAGACTCCCAAAGGTGTCCCCAGGTCCTGTCTTCCTCTGTGGGGAGCTCACAGTCCCCACCTCTCTCCTGGGA
3.55	-2.98	4.5	CCCATCCTTTCCTTCTCTAAGGGACATGCAGGAGGGTCTCCAAAGATACTCACCGGGTCCCCAGGGCCCCCTTTGGGGCCGGGAAAGCCCCTGAGTCCAGCTGGCCCTTCTTTCCCA
3.12	-2.43	2.75	CTCCAAAGATACTCACCGGGTCCCCAGGGCCCCCTTTGGGGCCGGGAAAGCCCCTGAGTCCAGCTGGCCCTTCTTTCCCAAGGGGTCCTGGTGGTCCCAGTTCCCCCTACAGGAGTGCAA
3.37	-0.74	1.15	ATCTCCAGTGGACAGTGTCTCACCTTGGCCCCCTCTCTGCCTTCCAGGCCAGGAAGACCTTGTTCACCAGGAGGTCCAGGGGGGCCTGGAGGCCCCCTTTCACCTAGAGGTCCCACTTCT
1.69	-5.37	5.17	CCCCCTCTCTCCACGGGAACCCTGAACAAAAAAAAAAGGCAAAGATCAGATATGAGGGGGTGGGGGAGCCTGGGAGATGAGACCAAGTCTTCCAGGTCCCCTCCCCTTGT
3.08	-2.21	3.55	CTCCCCGGGGACCTGGAGCTCCGGGTTTCCCCTGGAAGAAAAAGGAGAGTATTTAATATCCATCTTTTGTCCTTCCTGCTCTGTCTAGCCCCAGCTCATCCCCTCCCTATCTTCCCCG
3.34	-2.57	3.16	CCTTTCTCCTTCCTCCTTTTCCCAGCTCATGGTTCTCACCAGAGGGCCATCGGATCCTGGGAGGCCTGGAATTCCTGGGTTTCCAGGGGGACCCTGAAAGAAGATGAACAGCAGGGGAGA
5.32	-4.28	4.43	AGAGGGCCATCGGATCCTGGGAGGCCTGGAATTCCTGGGTTTCCAGGGGGACCCTGAAAGAAGATGAACAGCAGGGGAGAGACAGAGGTGCTCAGAGCCCTGGAGCACCACTAGGATC
3.32	-5.6	-5.8	TGACAATATCCCTTATGTGAGCTAGCCTTGGTGGGTTTCTGTTTCTTGCAACCAATCCTTCCCCAACAAGGACACTTTGTATCTCCGGGCTGGCTTAGGGAATGTTGCAGTCTATCACTA
4.47	-3.82	1.41	GGCAACAGAGTTGAAGGAAGAAGACTTGAGGAGGTCGCGGTAGGTGGAGCTGTCACTCACCTTCTCCCCAGGAGTGCCAATGAGTCCCTGGGGACCGGGGAGTCCCTGGAGACAGAAAAA
5.25	-4.13	-2.48	TAGGTGGAGCTGTCACTCACCTTCTCCCCAGGAGTGCCAATGAGTCCCTGGGGACCGGGGAGTCCCTGGAGACAGAAAAAGAAGATGAGAGAAGGCATAAGAAAGAAGCGGTGAGTGTGG
4.37	-5.56	5.08	CCATGTGAGCTCTAGGGGTCCTATGAGTCCTGGGGCCCTGGGAGTCCTGACTCCCTCCCCTGCACCAAGCAAGGGGCCCAGGGATCCCTGATACTCACCGGCTCCCCAGCCTGGCCAGTG
1.66	2.07	3.7	GGAGGGCCTGAGGGGCCAACCACCCCCTGTTGGGGACAGAGAAACAGGAGTCACAGGAAGTGCAAAGTTTGAGCTAGGCTGACTTTCAACCTACCACTGACTCTAACCTCAGGCTGACCT
-0.33	0.8	3.43	AGGAGTCATGGAGTCCCTCACTCACCACTGTGGCTGCCGGTGCCAGGTTGTCACAGTCGGGGAGGTACCGCTCACAAGCCTGGAAGGCAGCCTGAGGATCTGGGCTTATCAGCAGCTCCT
1.22	-1.82	3.13	GTCCCCAGCACAGTGAGTCCAGCTATGCTGATGAAGCGGGGGCCATGGCCCAAAACAGGGGGCTGAGCTTCACAGTCAGCTACCAGGGTCACCATCTCACCATCTATGCTGACGGCCACA
3.63	-2.07	2	GGAACGGTCCCCCTCTCCCTGCTCTCCCGCGCAGGCTCCCTAGGGCTATATCCCAGGCCTGGAGCCCCCTTGCCAGGGGAAACCCACGTGGAGAGGAGGGGCTTCCAGTGTGTTTTCTT
4.35	-4.07	-1.99	CACTGACCCCCTGCCCCAGCCTCTTGGCGGGAGCTGGATTCTCCAGAATCTGCCATGACCTCACCCCTGGGGGCGGCTCTGCTGATCTCACCACGGGGAGCTGGGGCGGGGGGGCTAAGA
2.88	-4.78	3.44	ACTCCCCAGACAAAGAGTCTCTGTGTCCCTGAAGAGGAGGGGTTGGGGCCCCATCAAGCCTGAGGGGGAGATGGGGGCCCCCCAGGGTGGGAGGAGGAGAGGGTATCTCTGTAAGCTGTG
3.47	-4.29	-2.89	GGTTGGGGCCCCATCAAGCCTGAGGGGGAGATGGGGGCCCCCCAGGGTGGGAGGAGGAGAGGGTATCTCTGTAAGCTGTGCCTCCTCCCACCCCAGGGACATCTGAGGCTGAGACTTCTC
3.34	-1.62	1.23	AGGGGTGGGGGGTGGTGGTGGATCCTGGACACTGGGGTTACATGGTGTGCTGAAGTCCTGGGGGCATGAGCCACCAGGGCCCTCCCAGAGGGCAGTCACCAGCCCCACCCCCTATCCCCA
4.93	-4.41	-3.98	TTCCAACACTCAGACCACGGTGGTGGCCCTTGAAGCTCTGACCCGCTTCCGCGAAGCTGTCCCCTTCAAGGGCATCCAGGATCTC
3.07	-4	-3.19	ACACTCAGACCACGGTGGTGGCCCTTGAAGCTCTGACCCGCTTCCGCGAAGCTGTCCCCTTCAAGGGCATCCAGGATCTCCACGTCCAGATCAGAGCCCCCAAGACAGCCCTGAATGTGA
3.56	-5.55	-4.56	CCTCTGCCCTTTACTTGAACAGGAGTCTTGATTCTTTTTTTGCCTCATCAGAGAAGGAATCTGGACTCCCCATCCCCCCACCAGGATAAAAGTCCTGACCTTTGTTCTCTTGACGGAATA
1.71	-2.27	3.94	ATTCCTCAGCCCTAATGTCGACTTACCCACAGGCTTGGTGGGGACCGCAGGGTGACCTGCAGGCATGGGAGAAGCCATGGGCTCCTGCTGTCTCTGGGTCTGGTCTCTCTGGGGCTCTGG
0.07	-2.2	3.03	TAGCCCAGGCCACAGCAGCCCTGGAGCTGGGGCCCTACGTGGGCTACCAGGTGATGCGGGGCCTCATGCCCCTGGCCTTCTGTGTCCACCCTCTACTCTACATGGCCGCAGTGCCCAGCC
-0.8	-5.49	3.75	GGGTCTGACAACAGCCCATAACAAGGTGTGCCACAGTATGGCCAGTGTCAGAATGAGTAGCCCAGGGCCACAGGACACTGTGGGGAACAGCCAGCTGATGTTCCTAAAGGCCTGGTGGG
0.55	-3.44	4.07	GGGGGCATCTGGCTCAGTAGCCCCAAGTCTCTATCTGGGGTCACCCAGTGGCCTCTCCATGAACCCCTCTGCCCTGGCCTGGTTGTTGGTCCACCCCCACCCTCAGACCACCG
-1.15	-3.72	3.07	CTCTGCCCTGGGACAGAAGGTCCTGCCGGGATGGGCAGGGCGCTGGCACCCCCTCCCCAGCCAGGATGAAATCCAGATGTGAGGCCCCTGGAACAAACAGGGTGGAGTCCTCACTCTG
3.81	-3.88	2.27	CTCAGTCCCTGGCCGCCCCCTCCAAGGGGCATCCTGGCCCCTGGCTGGATAGAGGCAGCTGCTCCCCCAGGGCGGAGGGACATCCGTCCTAGTTTGGGAACAGACAAGGGC
-4.89	-3.7	3.14	GTCTCAAAGTGGCACTGACCGTCAAGCTGGCCCAGGTACAGCCATGGGGGGGCCCAGACAGCTGCTAGAGGTGGGGCTGCTCTGGACCCAGGGTTCAAACCATC
-2.86	-5.03	4.28	CCCAGCAGACTCCAATGTGCCAGGCTTGGGGGAACCCATTGCCCGAGCTCAAGTGTCTAAAGGATGGCACTTTCCCACTGCCCATCGGGGAATCAGTGACTGTCACTCGAGATCTTG
4.67	-3.91	-2.85	TGTCCCCAGGGTGGAGATCCTGGGTAGGGTGGCCCAATCCCTAGGCCAGAGCTGTTTGGTCCATAGTCAAGCTCCCAGAGCTTGGCATCTGTGGCTCTGGCCAGCAGGGCCTGGGGC
3.8	-3.38	-1.41	GCAGGCAGGGGCAGGAGACAGCCATGCCTGCAGCAAATGTGGGAAAAACAGCTGTTTCAAACCGCAAGGTGTGGAATGGTGGCCCGGACAGGCCGGGCCTTGAAGGAAT
2.3	-3.58	3.11	CCATGGGGCTCCCATCCCCACCCCGCCACCTCTGCCCGCACAGGCTCACCGTGGCCTGGGCAGCGATGAGAGCGGCCAGCATACTGCGGCCGGGGGGCCCAGGGGCGCAGAAGGAGACTC
-2.09	-0.13	3.14	CAGCGCCAGGTAGACCTGGGCCTCTGAGGCTGGAAAAAGCCCGTCTAGGGTGCAGTCCACCGGCCACGACGTTTCCACCTCCAAGAACCGGGGGGCCACGAGGCGCGGGGGGGTCAC
3.3	-3.55	-2.4	GTTGGGACCCACCCTTAAGAGCGCAGCCTGAGCGGGGTGATATGCTCATTGGCTAGGCCGCTCATTGGCTAGGCCGGGTTAACCCCGCCCACCAGGCCAAGCCGCACTCTATACACCGC
3.71	-4.82	-3.93	CGCCATGCACGAAGGCCAGGTGCGTGTGGGAGACCTGGCTCATGAGGCTGGCTGTCTCGTAGAAGGCCTGTGGGGACCGGGCAGGTCAGGTGGCTGCAAAGCCGACCCCTCCCATCCCAC
4.07	-5.56	-1.63	TACGGCGGGTTTCTCAGAAGGAACAAAAGCTGGGGGCTTCCCCTGGCTCTGCAAGGGCTGCAGGGAGGGGCCTCCTCAGAGCCCCCTGGGACCTGGGAAAAGCCAAGAGTTGATGGAT
-3.62	-5.32	3.54	TGTGGGCTGGTTCCCTGGGGAGGGGGCCTCCAGCCACCTGGCAGCTCAGGGACCCTACCTTAATCTTAGTGAAGAACTGCCGGAAGCAGGCCCGGGGGTCCACCTTTAGGCTCTTGGCCA
3.7	-1.8	-0.17	AGCCGTCTTTGCTGAGCGTGTCCACGTTCCAGGGCATGCTCTTCTCCTTCTTGCGCATCTCCTCCAGCTTCTGCTCCCAGCTCCGCTCCTCCTTGCGCAGCTGCTGTGCCTCGGCCTGCA
3.33	-4.19	1.31	TGGGAAAGGGACCTTCTAGTTGTTTCTGGATAAATGATGGGGAATTGCCCTATGGGAGGGTGGGGTAAGAGATCCTCACTAGAAGGTTCTGAGAGGTATATGCCCTTCGTTTAAGAGCAC
4.65	-5.22	-2.13	TACCAAGTAGGAGCAGGGGCTCTGGCTAGGCCGGAAGCCACGTGGGCAGGATTTCCTGGTATAATGGGAAATGGGTCTACCGGAGGCCAAAGGAGAGGCTGGAATGTGAGG
-1.29	-0.21	4.06	GGGTGGAAGGGGGCTTTCCTTGTCGTCACAGTCTGGGGCCACGCATAGCCCCTCCCCGTTCGTCTTGGGGTACGCTTCCTCCGCCGGGGCTCTAAGGACTCCATTACTCTAA
4.7	-4.06	-0.72	CATCGGACAAAAACGTCCTCCCGCTGCCGCCCTTCCCCCTCGCGCTTCATTCAAACCCGCGAGTGGGCGGGCAGGGGCGGGGGAGTCCCCATCTCCTACCCCTCCCTCTTCCCCTCCAC
-3.91	-5.06	3.04	TGGCTTCTGGCCGGCCCCTGCCCCCATGCCCTCCTCTGGTCACCGCTTTCGGCAGTTCCAATCCACCCCCACCCCCATCTACTCAATTGGAGGGTTCCAGGGTCTCTGTTTCCGT
3.84	-5.27	-3.55	CTTACCTTCCCCACCCCCTCTCATGCTGGAGCTGCCAGGCTGAAAACCAAGCTGGGTTGGGGGTGGGGAGGGGAGATTCTGGGTCTCATGGAGGGTGTTTAGAATAGGCTGGACTGAGC
3.64	-3.16	0.08	TGTGACCTTCACAAAGCAAATGCCAGGCCTTTCCATAAAGGCTGCCTGGCACCACCTACAAGTGAGTCAGGTGGAAAAGCACGGGGAGCCGGGGGAGACACCAGGCCTGCCTGCCCT
3.79	-2.21	1.44	GGAGCGCGGAGGGGAAGGGAGCCCCCAGCCCTGCTGGGCCGGCCCAGGCCCCTCCGCGGCTCCCCCTTCCACTACCCACCTGCCCGGCACCCCCTCCCCAG
0.36	-1.54	4.86	TATACTCTGTTCATCTGTGCATCTGTCCACCCTTCTGGGGTTGGGGGAGAGTGGGCTATGATGAGAACCCCCCTCCCCCTCCCCTGGGTGATCAAACTGGGATTTCCTCAGCTCACCATT
3.53	-1.76	-1.21	GGGGAGTTGCTAAGGAGACTCCCATCGCCATGGCGACGGGATTCTCCTGCTTCCCTATTGGCTCCCTGTTAGGCAGGAGCCCCTCCCTTCCACAGGTGCCCCTCTAGCTCCTCCT
2.72	-3.14	4.58	CCCTCCCTTCCACAGGTGCCCCTCTAGCTCCTCCTTGGGGGAGATGAGGAGGGAAGCCCCTCTTTCCTCAGGCAGGGAGGGTTATGCTGACCATGACTCCCCAAACCTGGGGAC
4.16	-3.18	0.11	TGGGGGAGATGAGGAGGGAAGCCCCTCTTTCCTCAGGCAGGGAGGGTTATGCTGACCATGACTCCCCAAACCTGGGGACCTCCATCCAGAGCTGGGAGGACAGGAAAGGCTGACCC
3.61	-1.2	3.51	CTGGCTCTTCAAAGCCCCCTTCTCCCTGCTTGGAGGACCCTGTCTGTTTCAGAGCATGCCCCGGGCCTCCCGGGCCTCCCCTCCACGGCGGCCGAGGTGGAGGCCCAACGAGAGCACCAG
3.21	-2.03	0.26	GCTGCCAAGAGGGCTTGCAGTGCCTGCGCAGGGACATTTGGGGAGGACACATCCGCACTCCCAGCTCCTGGTGGCGGGGGGTCAGGTGGAGACCCTACCTGATCCCCAGACCTCTGTCCC
4.93	-3.14	3.8	GGGAGGACACATCCGCACTCCCAGCTCCTGGTGGCGGGGGGTCAGGTGGAGACCCTACCTGATCCCCAGACCTCTGTCCCTGTTCCCCTCCACTCCTCCCCTCACTCCCCTGCTCCCCC
3.52	-1.37	0.38	TCCCTCCTGAGAAAAAAGAAAACGAAAAGTGGGGTTTTTTTCTGTTTTCTTTTTTTCCCCTTTCCCCCTGCCCCCACCCACGGGGCCTTTTTTTGGAGGTGGGGGCTGGGGAATGAG
3.4	-1.95	2.68	TTCTGTTTTCTTTTTTTCCCCTTTCCCCCTGCCCCCACCCACGGGGCCTTTTTTTGGAGGTGGGGGCTGGGGAATGAGGGGCTGAGGTCCCGGAAGGGATTTTATTTTTTTGAA
4.82	-0.46	0.45	GCCCCCCTACCTTTTGCCCTAGGAGGAAGCAATAATGGTGTATACCCTCATTCTCATTCCTGGGCAGCCCTTCCTTCCACCCTGGCACCAAAATAATTTCTCCTCCATCCG
3.23	-5.94	-3.12	GTACAAAAACAATGATACTCCCCATTGGACTGTATTTTTGCCCAAGAAACAAAAGTGCCTCAACAGGTACAGTTCTGCTGGTCAATCTGCTTCCGGCAGG
3.3	-3.49	-2.22	CAGATAGGTTCCCGCTGCTCCCGGGCACAGGCCCCTCCCAATTTCCCGCTCCCGCCCCCGGCTCAGGGCGAGTGGGGGTGGGGCGGGCCCGGGCAGGATTGTGATGGGAACT
3.86	-5.53	-4.68	CTTGGCACTGTTTGTGGCTGACCCTGTCTCCCTCTTCCCGCCAGGTCCTCAGCTCCTCCTCAGCCACAGAGCGGTACCCCATGTTCACCCTGGCCGAGGGCCATGCTCAGGACCACA
3.49	-4.23	-2.05	TGCCATCAAGGGCTGGCAGCTGCCTCTGTGGGCCGGCTTCATCTCTCTGTGGCTTCCCTGTGGCTTCCGCAGGTGTCTCTGCCCTGAGGGAGAAAAGTCAGGGCTCAGCCCAGGCCT
2.25	-4.36	3.21	GAGAGGGGAACCCACCGAAGTCAAGGGGAGGATCCTCCCTGCCTGCTTCTCTCACCTGGATCCCAGAGACGGTGAAGTAGGGGATCTCAAACTTGACCCCGATGGGGGGCCGGC
4.43	-4.41	0.63	GGGAGGTCCCGTTATCTGGGCGGCTCGGATGGCGGGCGGGGGAGGGGAGGCGCGGCGATCTGGGCTCGGAAAAGAGACAGGGCCCTGACCTCCTCAAATCCCCCTCCTCTTCCAA
5.27	-2.04	0.61	ATGGGTAGGGTGGGACCAGCCAGCCTTTGGGCTGGCAGAGACTTCGAGAACCACAGGGCTTCTTTAGGAGTCTGGGTCACCCCAGGGCATGACCTGGCGCCTCAGGCCTTG
0.1	-5.96	3.01	GTGGGGGCGGGGAAGGCTAAATGCGGCCGGCCGGTGAGTGGCGGGAGCAGCTGCAGCCCCGCCCGCGCCCTCCCGGGTCCCTTAGTCTGGGCAG
-3.18	-4.37	3.44	GGCTTGGGTGTGGTCACCTGGAGGTGGGTGAGGCAGAAAATTCCACAGGTCTCTGAATTTTATTCTTGCCAAGGCAAAGACACCCCTAGGGGCTTTTGGGAGGGGGCTCTCCCAGCCCTG
0.17	-4.27	4.32	TGGCAGTGTACTAGACTTGGGGACTCACCTCCCTCCATCTCTCTTGGCAGGGAGTGGCTGAGGTGCTTCAAGATGGTGACTGCCCTGCTGTCCTCATCCCCAGCAAACCCTGTGAGTCAG
3.07	-0.98	-0.4	GACCTCTCTCCACAGTGGAGGACCTGGAGAGGAATGACGGCTCGGCCGAGAGGCCTTACTTCATGTCTTCCACCCTCAAGAAACTCTTGAACAAGACCAACAAGAAGGCAGCGGAGTCCT
3.92	-4.35	0.37	CCACGTGCAACTCACGCCCACCCCCTCAGCCCCCCCCTTATCTCTTTTCGCCCCTCCCTCCCATTTGGGTTGGGCCTGCGTCGAGGCGCAACGCGGCGTCAAAGGGGGCGGGGCTTCAG
-3.18	-1.9	3.66	CTCTTCTCGCCATTGCAGTTGGACCCAGCAGCCCGGCGCGCACCGCGTGGCTTTTGGGGGCAGACCCCGGCGGGCTGTGGCAGGAGGGCGGCGGCG
3.12	-5.17	-2.98	CCTGTGGAGCTGCTCCTGCTTGCCACACCTGGGGTTGGGGTTGGGGCAGTGTGGGTCGGGGCCCTCTGCAGGGTCGCACAGCTCAATCCCAGGAGTGGGGGCTGACCAGGAGGT
5.08	-4.88	-2.81	CCATGTACAGGTGTGTATATGCTGTGTGCATGTGTGGGATATGTGGTGGGAGGGGATCCTGGTCCCTGTAGCCTTGTCTCCTACCCCCTCACCAGGCCCCTGG
1.49	-3.2	3.63	GATATGTGGTGGGAGGGGATCCTGGTCCCTGTAGCCTTGTCTCCTACCCCCTCACCAGGCCCCTGGGGCTTGTGACTGGGGCCCTGTTGCAGGTCAATCCGCTG
-0.86	-1.89	3.09	GCCCCCGGGTCTGGACGGTTTCAGGACCGGGCTTTTCACCCCGGACTTGGCATTCGAGGCCATTGTGAAAAAGCAGGTCGTCAAGCTGAAAGAGCCCTGTCTGAAATGTGTCGAC
-1.86	-3.66	3.23	AGGTGTCAGACAGTCTCTGTCGGGGGTCCTGGGGTGAAGGCAGAGCCAACTGAGAATATCTGGAAGCTCTCCTGGGCTGATAGTGGTCCACTGTCCCCAACCAACACGCCTTCTGTG
4.49	-4.17	-4.74	CCACGCACCCACCCACCTTACCCTCTGCATTGCAGGCTCCTTGGCGATCCCAGCACCATCCATCCGGCTGGTGCCCCCGTACCCAAGCAGCCAAGAG
3.34	-0.9	2.11	TCCTGTAGTTGCCTGCCTGGCGCCAGGTCAGAGAGGGACGCCTCAGGCAACATCGGGTTGCCAGGCTGCTTGGTAAACAGGCCTCCCTGGGCCCACTTGCTGTCGCCCAGGTGTGGCTA
5.11	-2.58	-0.35	GCCCTCCGGCTTCCTGCTCCCTCTCCTGGAGCTGCTAGTGGGGCCCAGGCAGAGGGTGCACGACCTCCCGAGGGAGGTTTGTGCCCTAGATGGCCCCTTGCTCTAT
3.7	-4.84	-3.29	CTCGGCCGAGGCTCTCCGTCCTCTCTGCCTCGCTCTGCAGCCTGCTGCTGTGCATGGGCTGGGTGGCTGGGGGCGGTGACGCCGTCTCCCTTCCTTCTTTCCT
3.17	-3.74	-2.17	AAGAAAGAATTGTCTGGGAGTGGCCCCAGAACCTCTCGCCTTGACTGGGAGTGGGAGGGCAGCCCCCTTAGCCCAGCTGGGAATAGTCCTTACCTGTGGGACCCGGGCCTTCCTAGGA
3.58	-1.21	2.81	TCCAGACCCACCCCTGGGCGGAACTCCTCGGCCAGGTCCTTCCCCGGGCCCTGGCCCTTCCCCTGGAGCCATGCTGGGCCCTAGCCCGGGTCCCTCGCCGGGCTCCGCCCACAGCATGAT
1.29	-1.42	3.43	GGGGCCCAGCCCAGGGCCGCCCTCAGCAGGACACCCCATCCCCACCCAGGGGCCTGGAGGGTACCCTCAGGACAACATGCACCAGATGCACAAGGTAGGGATCCCTG
-3.75	-3.58	4.69	TGCCTCAAGCAGCTCAGCAGCTTTCCATTTCCAGCCCGGGATGGGCCCCAGAGCTCAACATGACGCCCTGGCCCCTTGCCTTCTCCCAGGACCCATGGCGAATGCTGCTGCCCCCACGAG
-3.13	-5.39	4.22	TTGCGCTGGACCGTCGCCTTGCTCCTCGCCGCGGCGGGGACTGCAGGTAAGGCTTGCTCCAGGCGCCAGAATAGGTTGAGAGGGAGCCCCCGGGGGGCCCTTGGGAATTTA
1.51	-4.09	3.97	CTCCTCCCCAGCCTCCTGAAGCCCAGCTTCCAGCTGCTGCAGCTCCACGCCTCCCTGGTGCACCTGCTCCTTCGCATTGAGAAGGCTCTGGGCCACTTCCTTCTCCATGGTGAGGATCTC
-4.93	-5.93	3.25	ATACCCCACCCCATTGAACTGGGAAGGTGCCGTCTCCTCTATCAAACTGGAAGGCTGGTGTCCCTCCACATCCAATCGGAAGGTGGCATCTGCCACATCAGACTGGGAGAGAGGTGTTCC
-1.89	-1.47	3.26	TCAGGACCTGGTGTTTGGGATAGACACAGAACAGGCGGGTGGTGTCCAGAGCTGGCCAGGAACAACACGGGCCGGCGAGAAAACACAGCTGGGTCCCTGCCCTCCAGCCTGTGCCCTCCA
-0.07	-0.59	5.24	GGGCTACACAGAACTTCCTGCCCGCCTAGGATGCGTCCGGGCCCAGGGGCGCAGTAGGGATAGAGGGCCGGGTGGAGGCCCAGGAAGTCCTGGGGGTGGAGGGGAGGAAGTAAGA
0.99	-3.11	3.01	AGGCCCAGGAAGTCCTGGGGGTGGAGGGGAGGAAGTAAGAGGGGGCGCCTGGAGGCTGCAAAAGGGAGGGACAGTCAGAGCCTCTCACTAAACCCCCCTCAGCCTTGGAGGCCGGCCAGG
2.59	-4.15	4.56	CCTCTCACTAAACCCCCCTCAGCCTTGGAGGCCGGCCAGGGCTCTTTTGTCCCCAATATAACCCATCTGAACTTGGCTGGTCCTTTCTGTTATCTGACCTCCAGCCATCATGCTGCAGAG
3.32	-3.18	0.93	GGGGGGTCTTCCCGCCCCAAACTCGGGGTGGGGGGAGGCGAGAAGGACCCCGCCCCGTGCAGAGAGGGGGCGGGGCCTGTGGGATCCCGGGCTAATGGCAAACAGCTGCCG
3.46	-0.79	0.42	TGGGGTCCAGGGGCTTTACCTCTGGGGTCTCCAGACTTCCTTGGGTCTGGAGGTAGAGATTTGGACTGGAAGTTGGAGTTTGGGGTCCCCAACCTGGTTCTGGGGTACATGAGCCAATTT
3.31	-3.9	4.3	GTCCCTGTGTCTACCCTCCCCTCCCCTCCCAGGGTCTGATGTCCCCTCACCTCCCCACCCCCGCCAGGCCCAGGATCCCCACCCACCTCCTCCCGGTGGCACACACGGATGCGAGTCT
3.61	-1.52	1.81	GGCGGGGGCGAAGAGGACCTGCCCTCCCCACCCAGCTCCCACCCAGCCTGCCTGCCTGGGCTCTGGGTTTCTGCCATCTTTGGCCAGAACATTCTCCCCAAACTAGGAGATGCCTAAAAA
3.55	-2.1	1.83	TTCAAAGTGGATGATGTCTATGGGGACAAGCCTCCCTACTCACCGTTGGTGGCCCCTGGGAGATGCTGGCCCGGGAGCCAGGGGCTAGGGGGCCACCAGCAATGGCCATGGCCACAGAGG
-1.14	-5.07	3.93	TTCGCCCACACACGTGGCAACCACAACCACTGAGGCTGGAGATTCCAGGGCCCCCGTTGCCCTACCTTGCTGGCCAGGATGCGGGAAACCTCGTCATCCACAGAGCCAGGGGCCACGGCG
3.43	2.28	1.36	GGCCAGGGGGCTAGGGGTCCCCAGGGCTAATGCAGCCAGCGGGGAGTGGGAGAGTCCCTGGCCCCAGGGTAGGACACCTGCTTAAAGAAGTTTGTGACAGTTA
-3.98	-4.87	4.14	TGAACACAGCCTGGAAGGAGAATTCCTGTGCTGGGTGGGTTATTTTCCATGAACCCCGAGGACCTGGCTAAGTTTCAGGTCAGAGCTGTTTTTTTTTCCCCCAAAATTCTCTCATTTG
-1.61	-4.82	3.26	TGTTTCCATAAACTCCTAAAAATCACCAAGACTCAGAGCTTCACCCTGAGTGGGAGCTCTCTGGGAGCTGCAGTGATACAGGTAAGACCCAGCCTCTCTAGGGTCTTTGAG
5.74	-5.62	-0.42	AACCGGGATGGGACGGGGAGAGAGGAGGCACTACTGGGGACCTAAGCTGGTTCTCAAATGCCTCTCCTTTTCCCCTCCAAGCCTCCCAGGCTTCCTATGGTCCCTAAGTCCC
-1.05	-3.31	3.37	CTGGGGACACTGGGAGGGGCTGGGAATGTGAGGAGTGCCCTGCACTGTCCCTCAAGGAAGCCCTCACCCCTAGGCTCTTCCTCGGACAAGGCTCTGGAGCGTACAGCTCACTGGTCC
-0.7	-3.14	3.14	CAGATAGGGGCATGGGAGGTCAGGGGCCAGGCAGGGAGTGCAGGTCTAGGCTGCACTGTCCCCTCAGCAAGAAGTTCCTGTGGGAGGAGCTGGAAC
-1.93	-3.49	3.81	CCTCAGAACAGGCCCAGATCCTGATCTGGGCATGCGGTCCCTGACCTGCAGCCCCGGAGTCCCCTGGACCTGGCCAGGCCCTGACCCACCCTCTCTCTCCACAGCTTGAGCAGCCGGGAC
0.52	-5.33	4.28	ATGAAGACCTCCTAGGAGGCAGGTGGGCCGGTAAGGGTGGGTGAGGGGATGGGCTGGAAGGCCAGAAGACTCCATCTTGGTCTTGCCCACAG
3.39	-1.86	0.1	TTTTTCTTCTTTTTCTTGGAACCTGCCCCTGTTCTTCACACTGCCCCCCATGCCTCAGCCTCATACAGATGTGCCATCATGGGGGGCATGGGTGGAGCAGAGGGGCTCCCTCACCCCG
3.28	-0.06	1.67	GGGGGGCATGGGTGGAGCAGAGGGGCTCCCTCACCCCGGGCAGGCAAAGGCAGTGGGTAGAGGAGGCACTGCCCCCCTTTCCTGCCCCCTCCTCATCTTTAATAAAGACCTGGCTTCT
-0.4	-3.49	4.26	CCTCTGCAGCTGCTGGATGCGGGCCAGGATCTCCCACTCCTGGAGGACGAGCCTCTAAGACCCTACCCCTGCCCCACCCCCACCCTCAGGCACCACCACACCCACTGTAGCCTCCACT
2.87	-5.52	3.85	CAGGGCCTGGGGGTGGTTTCTGCAGCCCCCAAAGCTCCAGTCACTTGGGGCCATTACTGACCCCATCACCATCCACAACCCTCCCTGAAGGTCCCACTTGTCCCCATCCCAA
4.5	-3.64	-0.89	GCCCCTGAAGGGGCCCCGTGGGGCCTGCGCTAGACCCGGAGGGATCGGGGGCTCCGAAGGGGGCCGCCTGGTGGGTGTCAGGACGAGTCTAGGAC
3.83	-5.43	4.2	CTCGTTGTCCTCCTCCTCACTCTCTTCGTCTAAGGGGGGTGGGGGGATGAGCAGGGAGCGATGTGGGATCCAGGTCCCCATCCCTGGCTCCCCTTCCCTTTACCACCCCAC
3.82	-2.41	4.17	GGGGGTGGGGGGATGAGCAGGGAGCGATGTGGGATCCAGGTCCCCATCCCTGGCTCCCCTTCCCTTTACCACCCCACTCCACCCCCACCTTGGCCCTGAACAGGGTATCTGACAACC
0.86	-1.67	3.11	CGCCATCTCCAGAAGGCGCAGGCTGTGCTGCAGCTGGAGCTCCTCCAGCCGCCTCTGCCGCAACACCACCTGGTGCCGCAGGGCGTTCTGCTGCTTCACCTTCTCCCTCAGCCGGTGGTC
4.7	-5.99	3.77	TGGGCCTGCCTGTGGCTCTGTTGCCCTCCTCTGTGGCGGCAGGACCTTTGTGGGGCTTCGTGCCCTGCTCTGGGGCCCAGGCGGGGCTGGTCCACATTCCCAGGCCCCAACAGCCTTCA
4.63	-3.34	2.26	AGGACCTTTGTGGGGCTTCGTGCCCTGCTCTGGGGCCCAGGCGGGGCTGGTCCACATTCCCAGGCCCCAACAGCCTTCAAAGATGGGTAAAGGAGCTTGCCCTCCCTGGGCCCCCCACC
4.17	0.43	-2.93	GGACAAACCCAGCCCTTATTGCTCGGACGCCCTGCTGCAAGCTTCCCACGCGGACGTGCGTGTTCCCGAATGCAGAGGGCGGAGGGGAGAGAGCCCCAAGAGACAGCAGGGGAG
3.68	-4.93	0.37	CAGGGGCTCCGGCCTGTGGCTTCTGTTGGAATTTTTTTTTTTTAAAGAAAGAAAACTAGGGCGATGCAATGTCCAGACAGAAGCCGGGGGCCGGGGCTCGAGATC
-0.51	-5.25	5.41	CTTTTTTGGGGATTTTTAAACCTGTTCCTCCTACCCCAGGCCCCACCTAGGTGCTGGGGAGGCCTGGGCAAGGGGGTCTGGGAGGGCACCCCCTGGAGCCCCC
3.6	-3.95	1.51	TCCTCCTACCCCAGGCCCCACCTAGGTGCTGGGGAGGCCTGGGCAAGGGGGTCTGGGAGGGCACCCCCTGGAGCCCCCCAAGCCATCCCATCGGGGGTGGTCGAGGGTGGGGGT
3.31	-4.37	2.92	ACTGGGGTCTGGGGTCCTCATGCCCTGAGGCTTCTGGGTCTCGTTGGCCATGAAGGGACCCATTGGGTCACAACTTCACTCCTCCACCCCAATCCCCAACCCCCCACATCAGGAAA
5.26	-4.71	2.98	CACTCCTCCACCCCAATCCCCAACCCCCCACATCAGGAAAGGGAAGAGATTCCTGCACCTCTGTTCCCATGTTGAACTGGGGGCCAGATGGGCCACCCCCCCGACCCTGGCTTCCTCCAG
1.15	-0.92	5	CGCCCCAATCCCGCCCTCCCAGACCCTAATTAGGCTCCAGATGGCAGATGGGCCCCCACCCCCATTTCCATGACAAAAGCAGGGAGGGGACTGC
-0.84	-2.08	3.5	CCTGCGTTTGCCTGGGCGGCCTGCGGGGTCTGGGCCTGGATGGAGGAAGCATCCTTAGCCGCCGCGGCCCCTCCCCCATCAGGCCTGCTGGAGAGGGGGCAATCCCGCCTCCAGGGCG
1.66	-0.63	3.47	GCCCTTTCCCTCCTCAATGCGCTCCTCATCCCTTGAGGATTCAGGATCAAGGTCATAGCTCACCCCTGCCTCTGGAGAAACCTAAGAAGGGAGGGGCTCACTGCCACCAGCTGGCCTT
3.23	-2.25	-1.25	AATGGCGGGAGCCTGGCCTGGGGTGGCAGCTGACGCTGTAGACAAGGGCGGATACCTGGTAGATGGTGACCCTGGCACTAAGGTCAGGCTCCATGTGCCGCAGGCCAAACATGGCCAGCT
2.47	-3.92	4.91	AAAGCCGGGCTGGTGGCGTGGGGGGCGGCAGGGCCAGGGCCAGGTGAGGGGGCCGCCCCTCCCACCTCCCCCCACTCACCCGGGAGAAGAAGAGGCAGCCCGGTCCCCTAG
4.32	-5.56	3.35	CTTCCTGAGGTGCCCTCTCTTCCAACAGGGGGCACAGAGGGGGCAGGGCTAGAGGAAGAGAAGCCCCAAGTTTGGCCTGGGCGAAAAACCAGGGTGCCGGGTGCCACCC
3.23	-2.98	-1.86	GAGGCTGGTGGGCTCTAGAGTAGAACTGCCGGTCCCTGAGCCTTTATTCCCTGAGGAGGAAGTGGATCATTAGTGAGGATGATGCAGTTTCTCCGAGGGCTGTCCCGGGAGCCCTCCCC
-2.02	-4.61	4.13	GGCACCACAAGATGCAGCATCAGCCACTGACCAAACCCTGTCTGTGTGTGGAGATGACACACCCAGTCCCAGATAATGTATCCACACCAGTGAAGGGTGGAGTCGTTGATTGTCAG
-2.37	-3.97	4.48	AGCTCCTGGCAACATTTATGTTGGAACTCTTATACAGCAACTAAATCACTGGAACAGGATAATTGGTTGAGGATTTACTAACTGCTCCATCAGGTGGAAGTGGCACTCCTTACTAATTT
1.93	-2.37	3.48	GGGTTTTTGAATGGGAAGCTTTTGCCCGGGGAACCAAAGCCCTCATGGATGAGGTGGTGGAGACACTGCCACTTGCTGTG
5.36	-5.49	-0.12	CCTCATGGATGAGGTGGTGGAGACACTGCCACTTGCTGTGTAGAATGGAACATGGAGGATAAAGTCAGCCAGGTGAGCAC
2.9	-4.06	4.22	TTAGCATTTTCTGCATCTCCACTTGGCATTAGCTAAAACTTTCCATGTCAAGATTCAGCTAGTGGCCAAGAGATGCAGTGCCGGGAACCCTTAAATGGTTACACAGAATCTCAGCTCATC
0.33	-1.57	3.38	CCATGCCTCCCCTGACTCCCACTGAACTGGCCCCTCCAGGTTGCCCCAGCCCCACCTCTGTGTTCTGCTCCATCACCATCTGGTCCAGAATGGGCATCAGCCAGTCCTCAAACTTGCAGT
1.55	-4.02	5.32	GGACCCCCTCAGCCGAGGCAGCAGCTGCTGCTGCAGCTGGTGACATTTCACTCCATGAGAGCCCTGGCTTCAAAGTCTTTGCAGGGGTAGCCGAGGGAGAAAAGGGGGTTGAAGAGGACA
-0.55	-5.59	3.47	AAAAATGCTAAGGGGGTCTGCAAGGCCCAGTTTTCTGGCCAACTGGGAAGTAACTACACCCCCACCCTCTCTAGGGGAGCCCCTTCCACCTTGACCATGTTCCCAGACTATTCCGGAA
4.82	-6.14	0.2	TCATCCTCCTCCACATCCCCCTGGGGGACAGGCAGACTGTTAAGTACTTTGGGGACCACAGCCGCGACACCCACGCCCATGCCCACCCATGCTGGGTGGGCCC
0.72	-1.87	3.33	CATGATGTTGAGGGGCCTGTTGAGGGCGTCACTGTCCAGAAGCTCTGATGAGTCTTCACAGATCTTCTGCAGGGCTCCAAAGGCTCCCTGAGTGCAGAGGGGCAGAGAGACAAACGTGGG
3.72	-1.24	-1.62	ATCGCATGGAAGGGAGCAGAGGGCGTACCTTCTGACTTGAGTCTGGTCAGGACGAAAATCAGGTAGTTGTTGAAGTCAGGAAACTGATTGAGTTGTTTGAGTTTCTGCCAGGCTGTTAAG
0.08	-1.28	3.5	CAGCACACAACATCTCAGATGCTTTTGACCAGAAGTTCTCAAAGGTGCCTACCAAGGTCAAAGGCTATGACAACCTCTTTGCTATGGTGAGTGGAACAGGGCTTAGCC
3.24	-2.32	1.75	GGGGGCAGACAAGGTCAACACCTTCTCGGCCCTCCTCCTGGAGCCCTACAAGCCCCCCAGTGCCCAGTAGCACAGCTGCCAGCCCCAACCGCTGCCATTTCACACTCACCCTCCACCCTC
3.2	-3.45	-1.11	AGCCCCAACCGCTGCCATTTCACACTCACCCTCCACCCTCCCCACCCCCTCGGGGCAGAGTTTGCACAAAGTCCCCCCCATAATACAGGGGGAGCCACTTGGGCAGGAGGCAGGGAGGGG
0.01	-2.19	3.47	CCCACCCCCTCGGGGCAGAGTTTGCACAAAGTCCCCCCCATAATACAGGGGGAGCCACTTGGGCAGGAGGCAGGGAGGGGTCCATTCCCCCTGGTGGGGCTGGTGGGGAGCTGTAGTTGC
3.73	-0.03	3.54	TAATACAGGGGGAGCCACTTGGGCAGGAGGCAGGGAGGGGTCCATTCCCCCTGGTGGGGCTGGTGGGGAGCTGTAGTTGCCCCCTACCTCTCCCACCTCTTGCTCTTCAATAAAATGAT
2.35	-5.77	3.57	GAGGCTGAGACCCAGGGGTGAGGTGGGGAGGAAGGAGGATTTCCTCAGGCCAGCCCTGGGGACCCCCTAAGCTCCCCATACCCTGCTTTTTCTCGCAACT
-1.11	-0.86	3.57	GGCGGGGCAGGAATGAGGCACAACCTGTTGGGCCCGTCACCTCCCCGCCCCCCACCCTCATTCCAGTGCCCTGAGAGGGCCCCCCCACGCTGCAGCCCCACCCCCGCCGCCCTGGAC
4.08	-4.83	-0.09	TATAGGCCAGTCACACGCTTGCCCCCTGGACCTTGCCAAGGTTCTGTGGGGGCACTGGACACCCCAGTCTGTCTCTGCCCCACAGAGATCCTGGCACTTCCTCTCTCCAAACA
5.47	-5.03	-1.15	TGCCAAGGTTCTGTGGGGGCACTGGACACCCCAGTCTGTCTCTGCCCCACAGAGATCCTGGCACTTCCTCTCTCCAAACATCACCCCCACTTCCCTCCCTCTTTGCTTTTGCCACTTCCC
3.54	-6.15	-0.46	TGTCAGCCTGGAGAGAGAGAAAGAGAGAGACTCTCCTTCCTGCTTCCAAGAAAACCTAGCAGCTTCCTCTCCAGGAGAGGGGGCAAAGGACCCCCAAACCACAGAGGTGGGAGAGGGAG
5.33	-3.68	-1.41	TGCTTCCAAGAAAACCTAGCAGCTTCCTCTCCAGGAGAGGGGGCAAAGGACCCCCAAACCACAGAGGTGGGAGAGGGAGGCGGCTGGTAGGCCAGGAGTTCCTGGGGGAGGG
-0.73	-5.53	4.05	AAAACGAGAGTGGGGCCCCTGACTCACATGAGTGAGTGGGGGGTGTTGGGGACGGAGCTCCAGATCTCCTGGCAGAAGGGAAGGGCACCCCACCCGAGGGAGGAGGCAGCC
-1.62	-2.34	3.67	GTGAGTGGGGGGTGTTGGGGACGGAGCTCCAGATCTCCTGGCAGAAGGGAAGGGCACCCCACCCGAGGGAGGAGGCAGCCGCCGTTCCAGCCCGCCCAGGCGCCGGGGGCGCCTCGAGGC
3.39	-1.77	-0.32	GCTGGTCCCACCTCTTCCTGTGCCCTAATATGGGCGGCGGGGAGAGACTTCGGGGGCCGGCCCGCGCTCAGTCCTGCCCGCGGACTCCCGCCTGTTGCCATGGCGACCAGGCCCCG
3.04	-1.96	-1.3	CTCCTCCGGGAGCAGGTGGCCCAGCTCAAACAGAAGGTCATGACCCACGTCAGCAACGGCTGTCAGCTGCTGCTTGGGGTCAAGGGACACGCCTTCTGAACGTCCCCTGCCCCTTTAC
3.57	-1.92	-0.95	TAACAGGGAGGGGAAGAGGGGGCGATCGCGGCGGAGCTGGCCCCGCCGCCTGGTACTCAAGCCCGCGGGGACATTGGGAAGGGGACCCCCGCCCCCTGCCCTCCCCTCTCTGCACCGTAC
-1.39	-1.59	3.04	CGATGATCTCGGTGGGGCACACAAAAGTGAAGTCCAGAGGGTAGAAAAAGAGGACCACGTACTTCCCTGGGGAGGAGGGACACAGAGGAGTTAGGGCCCAGCTTCTCTCATGCACGG
-1.18	-4.03	3.41	GGGAAGGGATTCCTGGGTATGTGCAGGGGCAGGTGAGAACTGAAAGGGGAGGGCAGGAACTGGGAGAACCAGCTGTTCCCCTTCTCTTCCAAACCTCCTCCCAGACTCAAAGACCCTA
-2.99	-3.88	4.67	ACTGAAAGGGGAGGGCAGGAACTGGGAGAACCAGCTGTTCCCCTTCTCTTCCAAACCTCCTCCCAGACTCAAAGACCCTATTGGAGAGCGAGCGGGAAAGGCTGTTTGCGAAAATGG
0.16	-1.59	3.04	CTGGGCAATGGGCAAAGTACGCGAGAAAACGGTGGAGGGTGCTGTACTCACTCAGGGCTCGGCACTCCACAGCGTTCTGGATGGTTTCCAGGGCCCGATGT
3.48	-4.19	-3.48	CTGCCGGACCTAGCTTTCCCCTGGTCCATCTTGAGGTGGTCCAGGATGCTTGTGGGTCAGATTTGTTCAGCCTCTGGGCTATGCCTCACGCCAGAGCCTCCGCACCCTTTCTCCTTCCCT
-0.99	-2.63	3.37	GGGAGGGCAGGGCTGCCCTTTGGCCCCGCCTATATGTTTGTCCGTTGTACAACGGGGTGGGAGGACGCTGTGGCCCATCCTCTGTCATGCAGCATGTCCCTCCTTAATAACGCCTG
3.78	-0.75	-0.89	ATCAAGCTCATAAGCAACGGTGCCTACGGGTGAGCCACCCGGGGCTCTGGCGGGGGGAGGGTGGCGGAGGCCGGGTGTCTCGGAGGTGACGGCCGGTCCTCGCTCTCTCCCCCTGCAGCG
3.3	-1.69	0.82	GAGAAGGTGGCCGGCAAGCGGGAGGGGCTGGGCGGCCTGACCCTGCGTGAGAAGACCTGGAGAGGGGGCTCTCCGGAGATGTGAGCAGGGGAATGGCGGAGTTTGGGGGCGGGGTCGA
3.23	-2	0.99	CCCTGCGTGAGAAGACCTGGAGAGGGGGCTCTCCGGAGATGTGAGCAGGGGAATGGCGGAGTTTGGGGGCGGGGTCGAAGGGGGCGTGTCTTCCATAACCACGCCCCCTCCATGCAGC
3.6	-1.46	-0.05	TGTGAGTTTACTCATACCTCAGGCTGGAGACACAGGTCTTTGTACACAGTCTCCACGCTGTGGCAGACTTGTTTGAGCTCTGTCTCCAAATGGCTGATCTTTGCCATTTTCTGGGTGAAC
-2.06	-3.01	3.12	GTTGATGTTTTCGATCAGCTCCTGGGCTCTCTTCTGCAGGATGTCAATGCTTGAGTCCAGAGAGGAGAAGTAGAGTCCCGACTTCCCTTCCAGGACCGTCAGCTGGCAACTGGCACTGGA
3.54	-4.6	-2.52	GAACACAACAGAATCTCTGGCGCTTGGGCAAAACAATGTTTTGCTGAAGTACAGCCAGGAAGGGGGAAGGTTTGAATGGAAGCTGATGAGCCAGTTCCTCAACCTCTCCTTTTCTCTCTG
0.08	-1.48	3.07	TCTTCCTCAGCTCGCTCCTCTCCTTCTCCCCCAGCTTCTCAGCCTGTCCCCCCCGGACCAGCTGGAGCCGCCGCTGCACCTCATCCTCCATGCTGTCCACCTGCCAGGATAAGGAGTG
-1.86	-0.61	3.52	CACGGGCCTCATGGCTGCCCTCCCGGGCAATCTCCTCGCCCTCCGCAGTAAGCTCCCAGTGCTTGGTGGACCGAAGTTCAGCCTCGATGACCTAGAGGGAAATGTGGGGAGGGTGTCCAG
3.85	-5.13	-5.4	TGCAAAAGCCAGGCCGTTTGTGGGAGACCACAGACAGCGACCCCCTTCATTTACCGGTTGAGAGGAGGGTAAAGGGGCGGCTGCAATCTGGGTAATAACCCTATCCCCACTCCA
2.98	-1.06	3.1	AAGGTGTGCCTGGGGGTGGTGGCAAATGGCTGTCATGGGGAGATTCAGAGGTCAGCCTCATTGGGGGGTGGCCCCCGCTCACCTTCTTCCTTCTTCAGGATGATGAGTTTACACACCT
3.56	-1	2.72	TCATCTGCTCTCCTTCCTGGAGCCCAGAGGAGGGCAGCAGAAGGGGGTGGTGTCTCCAACCCCCCAGCACTGAGGAAGAACGGGGCTCTTCTCATTTCACCCCTCCCTTTCTCCCCTGCC
4.79	-4.82	1.81	TACAACAACCCCCACCGAGCCGTGGAGTATCTGCTCACGGTGAGGTGGGGCTTCCGCCTCCCGGGGAGGCCTTGAGGGAGTACCCGGGCGTCACTGCCCTGATGGGCGGTTGGGAAGGCA
-0.96	-2.39	3.14	GCTGCTGCCCGCCCTGCTCCAGCAGCTGGGCCAGGAGAACCCTCAGCTTTTACAGGTGTGGTCCCAAGGGCAGAGGGAGCTAGGGCAGCCACCATTTCCCTTCCCTGTGGGCACCAGAGT
-0.42	-1.82	3.5	GAGGGTAAGAGGCCTGGCTGAGGGGTGACTGCAGGTGGGCAGGACCCCTACCCTCTCCTGCTCACACTTAACCTATCTTCCCACAGTTGAAGGCCCTGGGCTTCCCAGAGAGCCTGGTCA
-2.8	-3.57	3.01	AGCTGGAAGGCCTTCTTGGGCCTGCAGAAAGCCAGGCAGCTGGGGATGGGCAGGCTGCAGCGTGGGCAAGACGAGGTGGCTGCTGTGACTCTGCCGCTGAACCCTCAGGAAGTGATC
3.33	-1.88	0.18	GGGAGCCCCCAGAGTCCCTGTCCCCTCCCGGGCAGTGCCAGCCGGCCCCTGCCCCGCCCCCCCAGGCCCAGTAATGGGTGGGTAATGAGTGCTGGGGGAGCGGGGGAGGGGCAGGGGATG
-1.76	-2.26	3.6	ACACCCATCCCAGTCTCCACAATTCTTAAAGTGTGTCCGGGTGCAGGGCTGGAAATCATAGGTTTGTGTGTGTCTCCATGGTGGCTG
3.16	-1.67	3.49	TCCCTCCCCCACCTGGGGGCCTCCTGGCACGGAAGGGGGTGACCAGCTGCCTGGGACCTCCGACTCCCCACAGGTTCAGGAGAGCCCCAGCTGATGAATATTCATGAGGTGGGGG
-1.69	-2.15	3.16	AGTGCCATGGGCCTGGCTGCCGCTTCCTGCTCCTCGTCCTACCCCAACACACCTGCATGGTAGGAACGCACCTGCTGCTAGCCACAGCCAGGTGGGCAGCCTGGCAGGGAGGAATGTGGG
4.12	2.79	5.16	GCCTGGGGGCTGTAGGCACTGCCTCCCCACCCACCCTGAGGGTTACCAGAGGGCTTCCTCTCCCCTTGCTCCAGGGTCCCCAGCACTACCTCTCCCCCCA
3.02	-3.79	1.38	CTGGCCAGCTGGGTGTCCGGCTGTCTCCGTGGGCCTGAGCCCACTATCCCCGCTGCCCCCACAGCCAGGCAGGCCCTGGGCCCCACACCCCTGGGCCACCCGCCATCCCTCC
0.51	1.02	3.76	CTCTCCTCCTCGATTTTTGGCTCCAGCTCTGGGCGCGTTCACTAAAGGAAGAAGGGCTAGCTCCCCAACCCCCCCTTCCTCACCACCTCCCCCCTCCCGAGGAGCCCCTCTGAGGGC
3.65	-1.55	2.46	CCTCACCACCTCCCCCCTCCCGAGGAGCCCCTCTGAGGGCGGGAGTGGCCTCGTGCAGGGGCCTGGGCCCCCTGAGTGGGCTTGGCCAGGGGGGCACAGGCCTGGCGGGTGAGGGAACA
3.27	-3.21	3.23	TGCCTGTTCCCTGGAAGGGCCGGGCTGCCTCTTCCGCTGCCCCTTTGCAGCCTGGAGCTCAGCAAGGATGCCCGCCTGGCTTCCATCTTCCCGGTTCGCTCCCTCCCTTCCTCC
3.23	-1.32	-1.25	CCCTCTCGCCTGCTTGCCTGTAATGGCTCACCATTTTTGGCATCTCTTCCCCCTCCCCCCCCATAGGCGCCAACCTCACTTCCAAACCCGCCGCCATCGTTGGCTCTCTGGCCTTCTCT
-1.65	-2.84	3.37	CCTGCTTCCACTCCCCAGAGCTGGAGTGGGGGAACCAAGCCTCGCCTTCGGTACTTGTGTCCCCAGATGGGGCAAGGGACTTCGGAGGAACCGGTTTAATGCCCTCCCCC
5.77	-3.91	1.24	TCACTTTGTTCCTCTCTTTCTCTCCTAGCTTTTCTTGATCTTTCCCCACATCCCTCTTCTTCTTTCTCCAGGTCTCCGCTGGCCCTGCCCAGGCCTGGAGCTCAGGGAAAACGTGGGAAA
4.38	-5.4	5.77	AGGGAAGGGGTAGGCAGAGGCAGGGTTCTGCCTCCCTTCCTGAGGCAGCCCCGCCCCAGGACCCTAGGCCCAGCCTGGTGTCGCTTGCTCACTCTCTCTGCTCTCTTCTCTTGA
4.69	-5.65	3.96	TCCCTTTGGGAACCCCTGGCTCTGCAGAGTCATTTTCCTTCATGACCTACATACTGAGGCCCCCCATTCCCTGCCTGCCAGGCAAGCAGGGCGAGAGGAGGGGCCCTTGCTCCCCTCAG
3.63	-1.53	0.94	TCAAAAAAAATATTAATTTCCCCCTTCTGTGCAATGGAGCATGGGGGGGGGGAGGAGGGGGAAGGGTTTGAGAATCCACCCAAGCCCGGCCCCTATTCCCCAGAACACCAATAATAACCC
3.01	-4.8	-4.1	GGGAGGGTGTGTGCCTGGTAGTATTGGAGGTGACTGGTGGCTTGCAGAAGGCTCGGAGCCTCGAGCTTACCAGTGTGGCCATCAGATACTCCTGCACAAGGGGATTCTGCACCTTCCAA
3.14	-5.81	-2.88	TCTGTGTTTAGGAAGGGAGGTTGAGGCAGGGCAGGGTCAGAGAGCACTGCCGTGGGGAGGAGGGTATCCATTTCCTGGTGATATCCTTCCATTCAAAGCGGGTATCCCAGAACAGGTGGC
-1.24	-5.83	4.33	GGTTTTAAAATTTTTATTTGGGTTGCTTCATTCTCAGAGGAGTTGGCTCCCTGGAACTCCTTTCTGAGTTGGGGGCTCAGAGTTGAACGGCAGCCTTCTGAAGAGAGGGCTAGTGTAGGA
3.5	-4.94	-4.57	CTTCGAATTTTTTTCATCAATTCATATATCAAGTAACTTTTAAATATAGAGGTATCTATTTTAAGAGCAGATGGTATGTTTGGGCTAATTGAATTGGCTCCGT
3.63	-2.14	-2.16	AATGGGCGTTATTGCATAATGGCAGTTATATAACAGGTGGCCCAGAATACAGACAGGGGGTGTAATAAGTGTATATCCTCTGGCTATAAATAGCCACCAGCCCCACACCAAATATGTGGT
3.71	-1.76	1.04	CCCAGAATACAGACAGGGGGTGTAATAAGTGTATATCCTCTGGCTATAAATAGCCACCAGCCCCACACCAAATATGTGGTCACACCAGAGCCACCTTATAAATACCCGTGCTGGGCTATA
3.14	-4.88	-2.5	AAAGGCTCACGATGGTATAAAAATCAGAAAGGGGGCTGATGAAGGAAGAGAGCCAAGATGGGAAAGTGGCAGGTGTGCTCTCTGAGTGGGCATTATGAGGGGAGAATCCTGACAGAGGA
3.11	-4.88	-3.72	TGGCTGTCCCTGCTAAATAGTCATCTTTGGGGACATCCTCCCTTTTGGCCACAAAGCACACAGCCCCCCAGAGGCCATGTCCTCTCCAGACTTGGTCTGCGGAGCAGCCAAACTCACTCG
3.43	-4.34	-1.76	AGTCCTGGGCCCACTGGGATTGCTTGCCTTTTGCTCTGAGGCTTTTCCTCGCCTCCCTCCCTCTCCTCAGGAGCCCTGGCCTCCAGGCTCCTTGTATGGACAGACTCATGGCTGCTATTC
3.22	-3.67	-1.77	GGACATTCTTCCTCAGCTTGAGCCCCATGGACCCCTCCAGGTGGGAGGAGTCCAGAGGAAGATACGCAGAAATAGGAAGGGCTGACACTCTCCAGCTTCCATCTTGCAAGGACACAGGCC
-2.49	-2.82	3.25	CTGCAGGCACTCCTGCCTCCTTTTCCACTTTTGTTTTCAACTTTGACTCCCACTACCAAGGAGTTCTCGGGAAAGAGGGTAGGCCTGTGGGTTAGGAGGGCACCATGGAGGGTAGTCTGT
3.42	-4.22	1.73	CAGCCCCACTCAGGGCCAGAGGGCTCTAAATGAGTCACTCAGCTCTGGCTTTGCCAGGTGGCCCAGGGTAGGGGGATGCCTCAGGTGGGCACATCACGGTGCTGCCAAAGACTCAAGGAG
3.29	-1.8	2.63	TCGGAGAAGCCCAGCCCTCCTCCTCCTCCCTTCTTGGCCCTCTCCTCTCCCTGGGCCTCTTCCCCACGTGGCTCATTACAACTCCAGTTGTTCAGGTCTTGACCTCAAGAGCCTTCCCTA
1.36	-3.85	4.22	CTCTATCCCCTAGTCACCCCAACCCACTCCTTTTCCTTCTTCCTCTTGGCTGTAGCTCCCTCACAGGGCTGGGGAGCAATAGACAAACTCTCCAAAAATATTTTTTT
3.19	-1.82	-0.78	CCCCGCCAGGGAGGGCAGTGCTGAGCTCACCGCCTCGGCATCTGCCCTCCCCCTGCCTCTGGTGCGAGGGCCGGCCGCACTCCCGCCAGTGCCTTGCTCCCTAATAGCTTTTTAAG
3.7	-5.24	3.9	TCACGGGGCCTCGGCTCTCCTCCTCCCTCAGCCAAGACCACCCTCCACTTGGAGCAGCCTCAGGGCTGGGGGAGGGGGGGGTCTGCCTCCTGAGAGCCCATCTGCTCGCCCCGGGCCTAG
0.89	-1.13	3.59	AGTGAGGGCTGAAAAGCAACGAGCTAGCAGGCTTGGGGTCCTAATGAGAAAATTGCTTCCAGCCAGGGAGCCCTGCTCTGCGGCTGAAATTGCATCCAGCCCCAGCCAACTTTGCTGC
3.4	-2.01	2.13	CAAATTACTGGCTGGGATGGCAGGGGAGGAGGCGGAAAGCCGACATTGTTTACTTAATTAAAAGTAAACAACAATTTGCCGCTGCCAGCCTCCCATTAGCTGTGTGCGAGGAGCCCTAC
2.64	-2.56	3.5	AGTGTATTTGGGGGTAGGAGGAGGGTGATGCCCAGCCCTGGGAGGTTGGGACACTATTAATAGCCCTAAGAGCAGCTGGGGGTGAGGGTGATTGTCTGGCCAGCCT
-0.48	-1.26	3.54	CCCATCTATCCACCGTTCCCCTCCTCAGGGTGTCTCAGATTCTCAGACTTCAGTTTCAGGAGGCACAATAGTTACATTCTCCAGCTCTGATTGCTACAGGCAGGGCCTCTGGCTCCCCTT
2.71	-3.88	3.67	AAAAGCAGAGCAGCCACGAGGCAGGGCCTGGGGAGGGGCATCCTAAAGGGGCCTTCCTCCTTTCTGTCCCAAATCCCAGGGTTATCCCCTCCCCCGGGGAAGCCCAGACAGGGAAGGCAG
-0.95	-3.98	4.22	CCCCCTGTGAGCAGCTGATTCTTCACCAAATGCCTGGCTTCCTCCTGCCCCACAACCTGCCTGGCCCCCCTCCACCACCCTCTCGCCAGCTGTCATGCCCAGGCAGGCATTCTGGAGGTC
2.19	-5.37	4.93	AGGAAAGGAGGGCTCGCCTCCAGGCCTCAGGCTGAGGGAGTGGGCTGGAGACCCTCTAGATGGCCAGCAGAGGCTGGCCTCTGTGAGAAGGCTTCCTTGCGTGACTCTGGGGCCCCTCC
-2.26	-4.52	3.89	TGGGGAAAGGCATCCCGGAAGCCCACACCAGAGGCTGCCTGCTGCCACCAGCCCCGTGCTGCCTTGGTGTGCTCTGGCAGAGCGAGCATTT
3.12	-1.91	0.07	GGGGCTGGAGGGCCCAGGCTTTTGCACGCCCAGCTGAGCCTGTCTCCCCAGGCAGCCCCCAGGCTCCCTGGCTAATCAGCTAATTGGATAATTAGCTCTGACAGCCCTGGCCCTGGGGAA
3.48	-1.15	2.66	TGTCTCCCCAGGCAGCCCCCAGGCTCCCTGGCTAATCAGCTAATTGGATAATTAGCTCTGACAGCCCTGGCCCTGGGGAAGGCGGCCAAGGACCCAAGTCTAGAGGCCCTCTGGGCCAGG
3.75	-4.96	-3.53	GCAGGCAGGTGTGTCTGGGAGTGGTTGGGGGAGCGGAAGCTGGACAAGCGGAGCTGGAGCCCTCGGGCCTGGGGGCAGGCAGGCGGCTGCAACGGGCGGGCGCAGGGGGTACAGCCGGG
3.37	-1.57	2.22	CTGGGCCACCCCCAACCCATTCCTAAAACCCCTCTGGGTACAAAAGCCCCAGCCTGGCATCTTCCCCACCCTCCAGGACCCACACAAAAACCTAAACAATTGGAAACATGGCCAGATC
0.86	-2.63	4.58	CTAGGGGCAGAGTCTCTGAGGGGGCGGGGTTCTCGCAGGAGGGAGGGAGAGAATGGGGATGCCCTTTCTTCTCCATGGGAACAAGGTGGGTGGTGGCTGCCCGGCACCCTGGCTCTTTG
3.41	-1.12	-0.71	ATTTGGTAACACACCACAGGAAGTAGCTCTCCCCCCCAGCCCCCTCCTCCCTCAAGGGAGGGTTGGGGGGCCTGTCCAGAGGGTCTTCAGAAGCCCCCCTGGGAGGGAGGGGAGGATGAG
0.85	-3.14	3.19	ACTTGGGTCCTATGACTGCTCTGCCATGTTGCTTTGCCGACCTCGCCCCTGGGAAGGGGACCGGGCAAGGCCACTTCCAGAGGGTTGTGGGTGATTTTTTTAAGGGTCTGCGGGTCCC
-1.03	0.71	3.17	AACCGGCTGCTAGGGAAGATGCTAAAAGGTCCTGCTGGCCCAATGTAGACACTGTAAGGGGTCGTGGGTCACTAATGCCTTGTGGGCAAGGACCCTGGCCCCCAATCCCCACTGCCC
-1.65	-2.98	3.2	CCCACCCCAGATCCCCACTGACCTGTTGAGGAAGGGGTGAGGGTGGTAGTGCAGGGCCAAAGTGGGCGGGGCAGTTCCCAGGGTGGAGAGTTGCAGCAGCGGGGGCCGCAGAGTGCCCAG
3.4	-1.65	2.68	GGGTGGAGAGTTGCAGCAGCGGGGGCCGCAGAGTGCCCAGCTCTGTGGTGGGCATGGCTACCCCTGGGGGCCTGCTGTGGCCCAGGCTGATCACTGGTACACCAGGTGGCAGCCTGGGGG
3.65	-4.84	-3.08	TTCAGTAGGCAAAGGCAGATGGCGGGGGCAGGCCCAGAAACTTCCAGGACACGGGAGGGGGGTCCTACGTTAGAGTAGGAGGCGCCCCCCAGGTGCTAGGC
3.01	-1.46	-1.88	GCTGTGCAGCCCCAGTCTTTCCAGCAGATCCTCAGCTTCTGCTACACGGGCCGGCTGAGCATGAACGTGGGCGACCAGTTCCTGCTCATGTACACGGCTGGCTTCCTGCAGATCCAGGAG
3.4	-3.55	-0.8	GCCCTTGCCAGAGCCCCAGGGAGGGGGGTGGGGTTTCCCCATGTCCCCCCCACCACCAACTTGAGCGCTGACTCCCTCCATGTCC
3.54	-1.95	3.93	CCTGGGTTGGAACCCAGGGGAGCAGACTGGGGGGCTGTTGCCCCTCCCTCCATCTCCCCACACCCACCCCACCCCACAGCAGGGCTCCTGGCCCCCACCCCCCTGTACATAATTTTTAA
1.51	-1.78	3.46	TTCTGGCCCTCGTCCTCCCTGCCTCTCATCTGCCTCCCCAACCCCCACCTACCCACTGCTCCCAGGGGTCTCTCCAGGGGCAGGGGGATTTTAGGAGATGGGGTGGGGGCCA
1.2	-5.93	3.32	CCAGGGTCTGGCTGGGGTCTTGGCACTGTCTTCCTGGCCGGGGCCTGAAACCTTAGCCCCCAGCCGGCCTGAGTGGGGGATATTGACACCCCCAGCTAAAGCACAAGCACCTTAGTCA
5.79	-3.47	4.61	TCGGGCAGGGGGTGCAGGGGAGGAAACTCCTCACCAGGAGAGCCAAAGACAGGGTTGTGCCTTACCCCAGGAGCCACCCCTGTACCCCCCTTGCCCTGCCATTCACCCTCCACCCCTAC
0.84	-4.88	3.03	GAGCCAAAGACAGGGTTGTGCCTTACCCCAGGAGCCACCCCTGTACCCCCCTTGCCCTGCCATTCACCCTCCACCCCTACCCCTGGGCGGCCTGCTGCTTTTTCCTTCTCTTCCTCCCCT
1.45	-3.17	4.74	CTGTACCCCCCTTGCCCTGCCATTCACCCTCCACCCCTACCCCTGGGCGGCCTGCTGCTTTTTCCTTCTCTTCCTCCCCTGCCCTGAGCTGCATGGTTCCCCCACCCTGGGCAGCCAGGA
-1.03	0.71	3.81	GCCCGCACCCAGCCGGTTTCCTTTTCCTGTGCACACTCTCCCGATGGGCTGGCCTTCAGCCTGGAGAGACTCCACGGCCCCTTGGAAGGGGCTCCCCAGAGGGTCTTCCTGGACG
2.86	-3.79	4.82	CTCTGTGCAATGGCAGGGGGAAGGGGTGAGGGGCACTCCCTTCCAGCCCAGGGAAGAAAAGATTCCCCATGTCCCAGGCAGGGGCTCTGTCCACCATGCTTGGTGGCATGGGAGAGGA
5.56	-5.05	-2.37	TTCCAGCCCAGGGAAGAAAAGATTCCCCATGTCCCAGGCAGGGGCTCTGTCCACCATGCTTGGTGGCATGGGAGAGGATGCTGGGCTGGTGTGCACCAGCCCAGGCTGAAGTGGCA
-1.75	-0.31	3.68	CCTGTGAGACCCCTGCTAGGACCCCAGGAGTTCAGTGCTCCAGAGTCTGGGGCCTGACCTAGCCCGTGTTCCAGTTCCAGGGAGAGGTGAGTATTGTGGCTGGAGGATTCGGGGTGACTT
-5.36	-4.62	3.72	CGGGTGAGGTACTCAAAGTTGTCCATGATGACGGCGACAAAGAGATTCAGCATCTGTGGGGACCCCGGGGACCAAGAGAGAATGGGGGCAGAGACCGAGGGAATGAATGAGTGAGTGAGA
3.02	-3.37	1.96	CTCCCCCCAATCTCCTGAGGGACCCCAAGCCTGGGCTCATTGGCAGATGGCCAAGGAGAGGGTCTAGGACAGGACCTCTGGGGCCCTGAGTCTTCCAGAAAAGGAGAAGGGCAATGTG
1.87	-5.65	3.7	GGCCAGGATGCAGGAAAGCCCACCCCTCAGTGCTGGCCCTACAGCCAAGCTTTGGTTACCCCCATCTCCCCACAATGCCCTCCTGAGGGGCTGCCCTTGTCCCCGGGGCC
-2	-3.37	4.08	TCTGCCCCTTCTGTTCTCTGCAAGAACTGGTGGGGCATGGGCGGAGGCATTGGCAAGACCCTTTGGGATGCCTCCTTCGCAGGGAGTGAGTTCTGGTCATTTGAAGCGACAGGACAGCG
3.48	-4.88	-2.04	AAACTCTGGAGATTTTTTGTTCTAACACAACTTGACCTCATTGTGTTCCCAGAGAAGAATCTAAGTGTGGCCTACTTAACAGCCCTTCTACTGGAAATGGGCCACTATTTTGGCCCTCCT
5.87	-5.66	-4.35	CCCAGAACTTGGGGGCCATTTTGAAATGGTTGCCCTAGAACTTGGGTGCCATTTTGGAATGGTTACCCAGAACTAGGGTGCCACCTTGAGATGGCTGCCCAGAACTT
4.06	-3.83	-4.72	CTGCACAGCAAGGGGCCAGTGATGTGGCTGAGGCCCGTTGCTGTGTGAGGAGGTAGAAGGTTGGCAGGAGGGGGGGTCCCTTCTCCTTCTTCCTCCATGGACATCATGCAAAAAG
-2.49	-4.03	3.33	TTTTAAACACTGGGGCCAACTTCCTGCCACGGCATCTCTTCCTGCTTCAAGGCCAGGCCCCTGCCAGGGTAGGTTGATTTTTCCTGTGCCCCTCCCCAGGCCTGAT
-4.91	-4.98	3.76	GTCTGGGAAAGTTCCACCCTCATTTTGTCCACCCTGCAGGGCCACTGGGCTCGGCCACCTGGTATGGGGGATCTGGGGCCAGCAGCCATTGAATTATATGAAATAGAATGTGCGTCAG
4.85	-4.85	-1.13	CCACCACAGCTTCTCCCTTCTCCCCTGGGACCCACCCCTGAGGTGGGTTTAGAGCAGTTACCATCAAAGGGATGCCTCTGCTCCC
3.35	-3.88	-3.75	CCCACATATTCTGTGTCTCCAAAAGAAGCTTTTACTTTTGCAAACTCTATTGATTTAATCCTAGAGGCTGCTGGCAGCAGTCCCAGGAGCTTAATCAATATGACAACACCCAGCGCAGAC
3.54	-0.91	-5.11	ATCCTGGGCTGCACTCTCGACCGGCCCCAAAGGAAGAGACAGGGAGTGCAAAAGGGGAAGAGGGAAGCTAATTATATACTTTAAAACTCCCTCACCTTGTCACCC
3.57	-1.32	3.37	AGCTTTGGAAAAGCCTCCGAGTCGGGGGAGGAAGAGGAGAGCTCTCAGAAGAACTGGCTGGCAAGATGCTGGGGTGGTGGAAAAAAAAGATGCTTCCAAGGCAAAAAAAAAAAAGGAT
3.38	-3.29	1.14	ACACAAGGCCAGGGACAAGGCACACGGGGTACCCAGGATGTGTGCCAGATGCAGCAGGGGCTGGAGCACACAGGTGTGAGCTTTTTATTATACCCAGCCCAGGGGTGGCCCATGGAAA
3.14	-1.6	-0.91	GATGTCACCCCCCACGACCTCATCACTGGTGGCATCATCACAGAACTGGGGGTCTTTGCCCCTGAGGAGCTCCGGACAGCCCTAACCACCACCATCTCTTCCAGGGATGGAACCCTAGAT
-0.79	-1.35	3.98	GAAAGGGGCAGCTGCCGCCACCTCCTCCAAGACACCTTCCTGAGGACGCTGGCCCCAGTGCAGGCCAACATCCCACCCCCTACCTCCATATGGGACCTTGCAAGTCATCCCACAGGCTGC
1.22	-3.36	3.8	TCTTTGTCCCCCACTCCTGCTGGGGAGGCCAGGAGGTCCATACCAGGCCTGGAAATGGGGGAGTTGGAGGGAGGCCTGGGGCCAGGGGATGGGAGGTTACAGACCTCAGGCTTCGAGGC
3.05	-3.68	0.23	TTGCAGAGTTGGGGATCAGGGCCTGCAGCACACATTTGGGCCCAGCCAACCCCACCCACCACATCCCTCCTCCAGACACAGGTCTGATTCTGAGTCCTCATCTCTGCTCCAAGCATCAGC
4.05	-1.83	2.23	CCACCCAGGGAAGGCAGGGGCTGCAGGCTCCAAGGGGGCTTGACCCCTGTTCCTGCTGAACTGAGCCAGTGTACACAAACCAACTGTGTTTCAGCTCAGTAGGCACGGGAGGCAGAGCCC
3.27	-1.44	-0.74	TGGGCAGGCCAAATGGGGCCATGGGGAGAGGAAGCCAAGGGGGGCCAGGCAGGCGGGTGAGGAAGTGATCTCACCCCAGCTGGCGCCACTTCCTAGAAGCCTGGAGGGCAGGAGGAAAC
3.79	-4.72	2.87	CTGGCGCCACTTCCTAGAAGCCTGGAGGGCAGGAGGAAACCACCAGGGCCTCCCCCCCCGTGGCCCGGTCTCCTCAGTGGCCAGGGCTTAGCCCACACCCACCAGGGCGGATGCCGGCAG
0.25	-3.06	3.74	GTACCCAGGCTGGCCCGGGCAGGGCATGTGGGCGAGCGGACAGGGTGTGTCCAACATCACCTCGCCTCTAAGCCTGGGCACCTGTTGGGTACAGCCCTCCAGCTGGGGCAGGACTGCC
0.51	-5.9	3.52	TAGCAGCCTCCCCTTTTGAGTAACTCTGGGGGTGGGGGCGCGGGGGTACCCAGCAGCAGGCCAGGCCCTCCAAGGGACTGGAGGGACTAGTTGGATGCTTCTGTGTCACCTTGCACCCCA
3.54	-1.17	2.75	TTCTGGGGGTCTCCCCCCCATCCCATCCCCCCCACTTTCCCGGGGATTTCGGGCCCCAGCCCCTCTGACGTCACTGGGGGTTGCTATGGCAACTGGCCGAAGTTCCCAAATAAAATTACC
3.62	-3.38	0.25	AATGGCCCCGAATCCCACTGCCGGGGAGCCCTTTTAAAGCTACAGGGCGCCTTTCACGGCGACCTGCCCTGGAGGGCAGGCTGGGGGTGGGGGGGTGGAAAAGACACCTCATT
3.19	-5.45	-2.86	CTCCTTCAGCTTGGCCCCTCCATAGCCCCCAATCCCATTCCTGGAGAAGCCAGAACCTTCTCGCCTTCCCCAGCCCTGGCCTCACATCTGGCAGGCCTGGGAAGGAAGCTGGGCTCCTA
4.42	-0.98	0.99	CCTCACATCTGGCAGGCCTGGGAAGGAAGCTGGGCTCCTAGCCCACCCACCGCCCACGGGCTGGGTGGGACAGAGGAGCCCCTTGTCTGAGGACCCCTGGCATG
-1.02	-2.52	3.49	GAGGACTGAGGCCAGACCCACCGGGGGATGAATGTCACTGTGGCTGGGCCAGACACGGCTTAAGGGGAATGGGGACTGGGGACAGGACCCCCCACCGCCACAGTCACTCAGCCTGTTTT
2	-2.41	3.37	TGCTGGGGGTCTGCTGGGGGTCAGGGGAGCCCTGGGCCACAGACCCGGGTTCCAGGCACCAAGAGGCAGGGCCCAGTCCTGGAGCAGGGCCTGAGGTAGGAGCTGATGCTGGGGTACAGG
-1.77	-4.78	3.12	GGAGCAGGGCCTGAGGTAGGAGCTGATGCTGGGGTACAGGGGACACCGTCTCCCTCCTCCTGGGGCCCTCCAGGCAGGCCAGCCCCTGCTGTCCTTTGGGCCCCTCCCTCCTGGGGG
5.32	-5.69	2.48	GGACACCGTCTCCCTCCTCCTGGGGCCCTCCAGGCAGGCCAGCCCCTGCTGTCCTTTGGGCCCCTCCCTCCTGGGGGGCTCCTCTGTCTGGCTTCTCCCCTTCAGAATCAATGCTTG
-2.96	-3.19	3.85	TCAGGGAAGGGCCCCACCCCCCAGGGAAGCCCGATCTCCGCCCCACAGGTAAGCCCCGGTCCCCGCCTCCCCCCAGGTGAGGCTCCAACACCACCCAAGTGTGGCCTACTGGCCTTGG
3.22	-4.06	-3.07	CCCCACAGGTAAGCCCCGGTCCCCGCCTCCCCCCAGGTGAGGCTCCAACACCACCCAAGTGTGGCCTACTGGCCTTGGCTCCCCAGCTCCTGGGGCCCTGCCCCGGGTTCGGGGCCA
3.3	-4.32	1.4	AGGGGCTAACAGGGGCATCCCAAGTGGGGTCACCACCCACACTGTGCCCCTGCCCTCCCACAGCCGAAGCCTGAGGCCCCTCATCCGGGGCTGGAGACCACCTTGCAGGAGAGGCTGGCG
1.64	-5	4.59	GTGCCCACAGTGAGACCCCCCACCCCCACCCATCAGCAACCCCAGGGAGGGAAGCTTGGTTCAGGGGCCCAGGACTCACAGGACTGGTTCTCTCCTCTGAAGCAGGTTGCTGGGCCCAAA
-1.79	-2.08	4.12	GCCTTAACCCCAAAGCCCTCCTGCACCCCAAAGAAGCCACTGAGGCTGGCCGAGCCACACTGTCTCCCCAGGGGCGTCGACCTGGCCCAGCTGGGTCCCCAGGGCCAGCACATGGAA
3.05	-1.89	1.31	TGTCTTGGGTGGAGGGGGAGTCTGGGCTCCCAGCTGCCCCAGGACTCTCGGCCGGGGAACTGGCAGAGGCTCCCCAGGCCCTCAGATCCCCTCCTCCCCATCCCTACT
-2.91	-5.47	3.34	CTTAATACCAAGAAGGGGAAGCAGTGGGGTTGCTGGGGGTAGGGTGTCCCGGGGCTGCTGCTGACAGTGGGGAGTCCCCAGGTGACGCCCACCTGCGCCGGCCCGGGGCTCAGGGCTGGG
-1.52	-1.67	3.11	GTGCAGACCTGACTCCCTCACCCACCCCTCTCCCTTCACTTACATGGCACTGGCCGTGTAGCTGGCATCGCCGCCCTCCACATACTGCACCTGGCTGGAGTACACGTGTGGGACGGGCAC
4.18	-4.25	-1.2	GGGGCGGAGCCTGGGGCCCCGGTTGGTGGGACAGAACCTGGAATCACTGACAGGGCCTTAGGGGCGGGGCCTGAGTCCCCCACCTCCATCCCCCACCCTTGTCTGCAGGGGCGGAGC
0.8	-2.73	3.49	CCCCCGAGGACGCAGCCTGCACTGCCCCCCTCCCGGGCCCTCCCCCACCCCCTGGGAGGGCCACATCCTACCTGCTGGGTGCCCTGCACCTGCTGAACCACCTGAGTAGGAACGCCGGTC
-0.38	-5.82	3.66	TTCCCTGGCATCTGCTTTAGGCTTCCCAGCCCTGAGCCATAAGGGAGGAGGCCCTTGCTGAGAGGGCCCCTCCTGGGAGAAACCCGAGACAGCCCCGAGTCATGTGACCGGCACTGC
-3.41	-4.3	4.01	GTCCAGGCCCCTCCCTTCCTCTTCCCTGCCACCTCCCTGGGTCCCTGGTCAGCTCCGATTGCTCCTGGCTTGGGAGAAGTCCTAGGTGCCTTGTGGCAGCCTTCACTGGTGTCAGTTAC
3.95	-4.05	-4.8	ATAAGGCTTTTTTTTTTTTTTAATTCCTTGGGAAGAAAGACGGGGATGGGGGAGAGAAAAACAAAACAAAACAAAAGAAGGAAAAACAGGAATTAATCCACAGGCAGAGAAAGCAGGGA
3.95	-3.11	-2.79	AAGTGTATGGCCGCTGCCGGATGGAGAAAGAAGAGGATTTGTGGGGCGAGTGGAGCCCCATTTTGTCCTTCCAGACACCGCCTTCTGGTGAGGATATCTGGGCTTGCCCTCAATCCACGC
2.1	-1.76	5.08	GCAGAAGGAGGCCAGGGTTACAGGCAGTGGGCAAGGGGTCTGGAAGCCCAGGTTTAGGTGGACGTGCAGGCTAGCTGGCTCCCAGGTGCCATGGCCAGTCCTGTGGTCCCTGTCTGTGC
3.43	-4.81	1.71	CCTCCAGCTCGGGGCCCGTGGCCCCTGTGGCACAGTCCTCTGTGGCCCTCAGCCCTTCCCACACCACACTCACCACGCCCCCTCCTTTGGCCTCACCCACCCGCCCTTCGGATGGCACTG
-2.84	-3.22	3.26	ACATCCTCCCTGGGCTCAGAGGGGGACTCTGGAGGCGTGCCCACTAGTCCAGCCGGCAGGGAGGCTCTCTTGTTCAGATCAGTCTGGCCTGGGGGAGTCAGAGGTGGAGGGGAGAGGACA
1.75	-1.44	3.44	AAAGGGAAGACAGGGTTAAGATGGAACAAAAGGACTGCCATCCACACTCCCCTTGAGTCACCCTCTCACACCCAGGCTCTGGGGTGACCTGACCCCCAGACCTAGGGGCTCCCACACTT
3.72	-5.19	-2.64	TTCCCAAGTATCTCGATAGCACAGAAAGTAGCTAGGAGGGGAGGGAGCTGTAATTAGAAGTGATCAGCTTCCTAGCTACTTCTGTTGAGGGCTTTAATTTTGGAGTTGAGGTGGGAA
3.17	-5.51	2.24	GAGGGAGCTGTAATTAGAAGTGATCAGCTTCCTAGCTACTTCTGTTGAGGGCTTTAATTTTGGAGTTGAGGTGGGAACTCATCAGAAGTTGCCCTGAAGTTCTCAGGTAGGAATG
-4.2	-5.73	3.37	GTGTGTGAGACAGACACAAGGGGCAAAGATAAGGACAAGAGGGTGCCCTCTCCTTGGAATCTGTTATGAGGGCTGAGGGTGTCCCCGTCCAGCTCCTGGACTCTGGGGGATCTTGGGTG
3.35	-1.15	-1.31	TTCTCTTCTCTATTTCTCTATTGGCTGTCCTCCCTGACTCTTGGCCTGCTCCCAAACCCTCAGCAGGCTTAAGGAGGGGAGGCCCACCTTCCTCTGGTAGATGGCAATCCAGTCAGTTGT
4.99	-2.54	3.7	ACGCCCTCCCCGCGGCCTGCTTGGCTAAGGTCTGGGGCATCCCCTCTGCCACCGGCAGAGGGGGCCCCGGGGAGCACGTGGGGTCAGCGGGGTGAGGACAGGGGGCGGAAAATCAAGATG
2.59	-4.47	3.94	CCCCTCTGCCACCGGCAGAGGGGGCCCCGGGGAGCACGTGGGGTCAGCGGGGTGAGGACAGGGGGCGGAAAATCAAGATGGCAGAGGGCACATTCCTTAAGGCGGGTGGCAGGGGCCAG
3.55	-0.67	0.98	ACCCAGAGCCTGACCTTTTTCTGGTGCCTCTGGGGCCTTGGCTGGGCCGTGGCCTGGGCCTCCCTTGCTACAGAGAGGTGGGATCCAGCTGCCACT
3.87	0.85	-2.29	GGCGGACTCTGTCCTGCCCTGGCACAGAGATGGTACCACAGGGGACTGCAGGATGCTTAACTGGTGCCTCCCAAGGCCTGGGCATTTTCCTGACCCCAGTCGGGCCGGCGTCTGGCAGAT
3.34	-2.34	-0.11	AATGGGTTAGGCCTTTCTACCAGAAAAAGCCAGAGTTGGAACCCAACCCCACCTCTTCCCCACACCTGTTCCCTTACACGGGACAAACCACCATCTTTGGTCTGACCCCTTCTCCCCTA
3.18	-5.47	-4.11	GACCCGAAGATGTTTGAAAACTCATGGCACTTGTGAGAAAAGGAGGGGCAGAGAGATGGGGAGAGGTCAGAGCAGAGGTGGAGGGGCCACCTCTGGGGAAACGGCAATGCAGGGGCTGGG
3.86	-0.42	-1.82	AGGAGGGGCAGAGAGATGGGGAGAGGTCAGAGCAGAGGTGGAGGGGCCACCTCTGGGGAAACGGCAATGCAGGGGCTGGGCTAGGGTGGCCTGGGGCTATGCTGCCCCTAGAGT
3.25	-1.24	-0.6	GCTGGTGGGAAACCCTGTCTGTGAACCCTGGCACCTCAGGCCCCCAGGTTAGAGTCCCCTGAGGGGACTGTAGGGCCCATGGCTGAGGGGCACCTGGAGAGAGTGGCCCACCAGCCACT
3.43	-1.59	-1.33	CCCCCAGGTTAGAGTCCCCTGAGGGGACTGTAGGGCCCATGGCTGAGGGGCACCTGGAGAGAGTGGCCCACCAGCCACTGCCTCCATCTGTCTCCCTCTCCCACCAGAGCCCTGCCCAG
3.02	-1.54	2.99	GGCTGAGGGGCACCTGGAGAGAGTGGCCCACCAGCCACTGCCTCCATCTGTCTCCCTCTCCCACCAGAGCCCTGCCCAGGGTTCCCTCCCTGGCCTGGGCCACCAGCCCCTGGTCCATG
-1.96	-0.19	3.73	CTGGTGCCCCCACGGGGCTGCAGCACGGGGTTGGTCAGCAGGTGGTTCCCCATGGTACCTGGCCAAAGGATCAGAGGTCACAAGGCAGCCGGGAGCCTCCA
3.37	-5.76	-4.92	ACTGGGGACAGGAACAGGGGGCACGCTCAGGGCCTTTGGTTTTGCACGCTGGGCTCAGCCAGGTGCCAGCCACAGACAGGGCCCTGGGCAAGGCCATGGGCCGTGAGGACCTCTGGTGCC
3.76	-0.88	0.96	TCTGTGCTAAGCTGCTGGGGGCATGGCCCCCATCCCTCCCCTGGCTGCAGCCTCTGTACTCACCTCGAGTCCCCTTGGGGCAGGGCCTCTCCACCAGCATGCCCTGCTGGGTGGCCGGCC
3.09	-4.43	-1.45	CGCTACAGTCACTCCTGACTTTGACGGTCCAGGGACTCAGCACCCGGCCCCTTCTCCCTCTTCTCTGCCACTTAGGGAAGAGCTAGGGTCCAGGATCCCATCCTTCACCAACCACACCCG
3.35	-6.05	-3.31	CACCCGGCCCCTTCTCCCTCTTCTCTGCCACTTAGGGAAGAGCTAGGGTCCAGGATCCCATCCTTCACCAACCACACCCGGACAGTGTTTTTTTTTTTAACTCC
3.51	-4.32	-0.59	CCAGCACCACCTACTCCTAACCTCCCCTTGACTGATCCGGGGGTCAGTGTGGCCAGACACCCCACCTCCTCCCAGAGTGCGCCCCTCCATCCAGGATGGCCGGGCCTCCCTCACCTCCT
3.38	-3.14	2.43	TCAACCCAGGGGAAGGGGGAGAAGATGAGGAAGGGTCTGTCTGGGGCCTTGGACAGCAAGGACCCTTCACCAGCACCAAACTCCCAATCCCTCCTCTTCCCTCCCTTGCCCCGTCACCCC
3.31	-3.71	-0.74	CCCTCCTGCTAGAACCAGGGGCCCCAGGGGAAGGATTTCAGTGTCTCCCAGGGCCTGGGCCCACCCTCAGCCAAGAAACAGGCTGAACTCCTTCCCCTTTATGCTGGCCTCACCCA
3.75	-3.97	2.77	CAGTGTCTCCCAGGGCCTGGGCCCACCCTCAGCCAAGAAACAGGCTGAACTCCTTCCCCTTTATGCTGGCCTCACCCAGGTCCAGCTGACTTCCCCCAAGCCCTCACAACCCAGAAGA
2.21	-5.14	3.29	ACACATCACGTGCCCCCTGCCACCCACCCCTGACCCACCCTCACCAGCACTGGGGTCACCCCCAGCCTCTGAAGCCCTGGGCCAGGTGGCTGCCCAGGC
4.11	-5.48	-1.79	CATCGAGTCACCTGTGAGGAGAAATCAAAGGCTGGCAGGGAAGGTTGGGGTGGGAGGGGAGAGGAGGGAGAGTTACAGGGCCTCTTAGTCCCCAAACCCGGCCCGCCA
-0.94	-2.89	3.28	TAGCAGGGAGAGAGAAAAATGGGGGGCAGGATGGGGTGTGGGAAGATCTGTCTGTATCCATCCACCTCATCCTCTTCTTTAAAAA
-1.64	-2.38	3.37	GGAGAGGGGGCGCCTCTAGCCTGCCCTAGCCTGCAGTTGCCATGGCAACCCTCTGCGTGCTCGAGTGGGTGGGAGTCTGAGTGCCTTGGGTGGGGGGTGGGGGAACCAAGGTG
4.53	-4.46	1.26	GTCTTGCCACGGCACCTTCAGGGTCACTGGGGTCAGGGTTTCAGACCCAGGGAACCCCCGCCTCAGGAGCCCCTCCCCCTGCCTCCCCACAGAGGGGCTGGAGGAGGGGAAGTGTCTGG
4.68	-5.95	-3.38	CGAGAGCCTTGTGTGTCCTTGGCCACATGTCTCGCCAGGGAGAAAGGAGGGGGTGGAGGGCAAAGACGATGCTCTGGCGGGGATGGCAGTGCTCCCACTCCTC
4.8	-3.48	-5.44	ACCCTGCACCTGGACGCCCCATCTTCTGCGCACCCTGTGCTAGAGAACCCGCACGCCCAGGGTGCCCTATGCCTAGGGCACCCTGTGCTCTCCTGCGTATCTGGGACTCCACATTTTGTA
3.5	-2.33	-3.83	TAGAGAACCCGCACGCCCAGGGTGCCCTATGCCTAGGGCACCCTGTGCTCTCCTGCGTATCTGGGACTCCACATTTTGTACGCCTAGCACCTCCAGCATCCCAGCGTCAGACACAGCTGG
2.67	-5.9	3.59	TGTACACCTGGTGTACACCTGGCACACGCCTGCCACATTCCTGGTGCACAGCTGGTGTACACCTGGCACACACCTGCCACATTCCTGGTGCACACCTGGTCTATGCCTGGCACACACTTG
4	-2.7	1.25	AGGCCTATTTTGGAGACAAATCTGATCTCTCACTCCCCCTGAGGAGTCACCTCCTAAAAGCCCGAGGGGAGAAGAAGGCTCACACTGAGCTAAAAGCCCTCCAACACCACCAGCTGCACC
3.07	-5.94	-3.52	GGTTCTGGCCGAGGGAGGAACTAGCCAAGCCTTGTGGCCAGAGAGGAGGAAGAGGGGAATCCTGACAGAAGTGGGGAGTACGGGCTTGGGCTGGGGGGTTTCGGCCTTGGTTTAACCCAG
4.96	-0.16	0.57	ATTGGGCTGTGGCAGCTGGAGCCGAGGATCCAGGTAGCAGCGGTGGTCTGGAGGGGGAGCCCGTGGGAGAGAGATGGAGGTGCTGGGATGGGGCCAGGGTGAGGTTCAGAATAGAACAAC
-1.43	-1.72	3.22	TCCACCACGTCTGGCACTGGCCACAATCAGACCCGGGTAAGGGGCTGCGCCTGGGGCGGGTGTGGGCAGGAAGGCACCAGGGCTAGCGGGGCTCAGGCCTCTGGGCTCTCCTCTCCAG
3.66	-1.41	-0.08	ACCCTCAGAAGGATGCTCAAAGCCACAGTCCACGATGGCCCGCAGGAGCTCCGGCTTCAGCAGAAAGTCCCGGAAGCCAGAGCTGTGGATGGAAACGTAGGATCCCTTGATGTCTTTCTT
3.18	-4.69	5.26	AGGAGAACCCAGGAGCCCAGCCTCCCTCCCTCTGTGCATTACAGACCTCAGCTGCTGGAGGTGGGGCTGAGGGAGGCCACCTCTCCTCTCTGCCTGGACTTCCCCAGTTGA
3.17	0.93	2.31	GTGCATATGTGTGTGAGCATGTGCACACGCATGAGCATGTGGGCCATGCCCTCTCGGGCAGGTGGGAGTGTGTCTTGTATGG
3.37	-2.67	-0.94	CATATGTGTGTGAGCATGTGCACACGCATGAGCATGTGGGCCATGCCCTCTCGGGCAGGTGGGAGTGTGTCTTGTATGGGTTCTAGAGGGAAGCTCATAAGCACTTGTATGTGTTTGCA
3.54	-5.1	-0.37	AGTTGGTTTGAGGTTTAGCCCTCTAGGGAGGAGCTCAGTGTGAGACTCAGCCTGGGGGTGGGGCCTAGGCCTGCACTTGGGAAGGGGCAAGCCTGGTCCCGCCCCCAGCCCCCACACTTC
-0.21	-1.54	4.21	CAAAGACCCCAAAAAGGAAGAGGAGAGGGGGGCTAGGAGGAAGGATGGGAGGTCAGATGGAGAAGGCGATGCTGGCTTTCGGGGCAGGTGGGGCCTCTAGGGGCCGGGGCCTTGGTTGAG
5.59	-4.2	3.04	ACAGTGGGAGGGGGCAGGTGGCTTGGTGCCAGCTCCTAATTCAATTTGGAGCCTGCGGAAGATGGATTTCAGCTGCTGAATTCTTTCTCAGCCCCAATCTTCCCCCTCTCCCACCCCGAA
3.63	-2.92	0.13	GATAGGGGGCTGGCCAGGGCTGAGGGCGCTTGGCTGGGCTAATGGCCCCTGGAAGCTAGGTGTGAGGGCAACTTCCTCCTCGCCCCCGCCCTTCTCCCAGGCTGGGCCAAGGGCCAGCA
3.59	-1.77	1.08	CCCCGTCTGGGGTCGGGAGGAGCTGCAACCCCTTCCCTTTCTGCAACCCCTTCCCTTTCGGCAGGCCAGGCTTGGGCGCCACCTGCTGGCCGCTCCCGGCACCACCGCCTGCGCCC
3.05	-1.49	1.84	AGGCGGGGCCGCAGGGCTGGGGGAGGGGGGGGCAAGCCCATTTGGGGGCCCCCCGACCCACCTCCGCCCAGAGGCCCTGGCTCCCCCACGCCCAGCCCTCCACGGCCTGGCTCAGCCTCC
5.95	-5.4	-4.68	AGACCCTTTTATCAAAAGGGATTGTATCTAGGGCTGTGCAAAATTCAAAAGGATCAGATCCCTTTGAAAGAGTCCATAGTCCATGAAACAAAA
3.6	-4.75	1.84	CCCGTCTGTGCTCAGGATCCCCTGCCTGGGGCTCTGTTCAGCAGCTGCCTGTACCCTCTGCAGCCCTGGGCTTCCCCTGGGAGCCCCTGCCCCCTGTTGGCCTCAGGCCTGGG
0.53	-4.26	4.8	GTGGGTCAGATCCCCGGGGGCTGCCTCCCTCCAGCCCTGCCCCTCTGCACCCCCATCGTTCATCACTGGCCTGGGGGCTCAGGGAGGGCTGGGCCAGACTCCTACCTCAGGGGCTG
3.43	-3.16	-1.25	GTTGGCCCGGGAGGCCACCCCAGGCCTCCTCCCTGGCCTCAATGGGCTCCCCAGGCCCACACCCCCAAAGGTGGCCAAGAAACCTAAAAAGGCTGTTCTCTTCTTCGAGGTGGAGATTCT
-0.27	-4.91	3.17	CCACTGGAACCTGGGCTTGGCCACTCCCCTAGGTGGCTTCAGCCACCTGCCCTGTCCCCATCAAACAGGCCCCTAGAGAGCCCTCTCTGGGACTAAGGTGGGGCCCGGCTAGAA
4.69	-3.28	-1.32	CCATGGCTGCAGTCGCTGCAGATCCCTGCAGCAGCCGAGGGTCACCTAGCTCCTACCCGGAACCACTGACCCCTCAGTCAGACACAGCTTCCGGGTCATTTAGGCAGCTGCGGAGATCAT
3.78	-5.46	1.36	TATTTCTTGAAAAATGGCCCTTTTATTGCTTTCCTCTGAAGGACATTTTCAGAGCCCTCTTTATGTCTTTATTCCTCAGACTGTAGATAAAGGGGTTCAGCATGGGGGTGG
4.97	-3.27	-3.35	CTCCAACCCTACTTCCCAAAGATAACTGTGGGATTTGGGGTCCAGAGGCCATGGATTGGAGGCCTCTCCAAGGCCTCCTTTTCACTTGAAAATTCTGGACCACTGCATCTTTGCT
0.31	-3.97	3.52	AATCAGGAACAGGATGCCCACAGGTGCATACCTGTGTGAGGGAGCCACATACCTGTCAGGGCTCCCTCCTGACCTCCCTTGCAGGTCTGAAGGTGGCATCCCCAAGGCTTTGCCCATATA
3.08	-1.34	0.97	CTAGGTCATATCCCCCTGGAATGAGAGACCAATTGATGTGATTATCTCCAAGAGAAAGAGGGGCACCTACTAAAAGTAGAACCTGGTGTCCCAGAAGGGAAGACATCGGGGAACCTAAAA
3.74	-5.09	0.96	GGCCTGTTTGGGGGAAAGGTACTAGGTTGGAAGTGTAGGCTATGGGGACCCAGCTGAGTCTGGTTCTTCCTCTCACTCCAGCAATTCCAGGAAGAGCTGGAAAAATTCCAGCAGGCCA
-2.78	-3.46	3.31	CTTAGAGAAACAGCTGCGTGGGATAGGGGGACCCAGGAAGGAAGGAGTTAAAGGAGGAAGGCCAGACCATTCCATGGACGTACCCCTTCCCCCCAGGCCTTCCCAAAGATTCCCAA
0.63	-4.95	3.47	CCCAGTTTCCAGGGCCCGGTATTTGGACACTAGTTGCCAAGTCTGGGGCCTGGGGATTTTAGGGACCAGCGGTTGTGACCATCTTTCCTGAGCACCAAGGGCTTCCCCTTTTGTTGCCAA
3.12	-5.16	1.55	CACCTGCACTGGGTTCAGGTGCTGGGCCACAGGCATCGCTGCCTTCTCCCTGCGACAGGACAGCGAAGGTCACCAGGGTTGGCAGCAGGGTCTGCCGGGAACCCCCTTCCCACA
-1.75	-4.68	3.22	GGCAGCAGGGTCTGCCGGGAACCCCCTTCCCACATCCACTCCACCCAGGCCCCACCGAAAGGTCTGCTCCTTCTGCCGGTCGGCTTCCCGCAGCTCCTCCACCCAG
4.26	-4.39	1.66	GGGGCACAACGCACGCAGAGCAGATGGCAGGGAGCCATCTGCTGTGACTCCTCCCTGCCCTCCAGTATCCTTGCAGAGCCTGGCAGCTGGGCTCCTGATCCCAGCCTCCCTGATGCCCTC
4.62	-2.74	0.79	CACCCCCTCGCTGGAGCCTGCCCTCTGCCCCATTTATCCCATCCAGGTTAGGGAGCACAGAGTGCTGTCCATCTGTTCTGTGAAAAGAGTCACTGGGGAAGGAGGTAGGTGGGG
0.2	-1.29	3.36	GCCATGGCTGGTGCCACGCGGATGTCAGCAGCAACCAGATGGTGTTGAGTCCACTGACGGCAATCCACAGCCTCCTCAGCCCCCATGCCTGGCTCCTCTACCTGGAGGGGCAGGCACCCT
3.17	0.76	-1.21	TGTGTGCCGCGTGGCAGGCACCTGAGCGACACTCATTGATGTCTGCCTCGCAGCGCAAACCAGTGTATCCTGGGGGACAGGTGCAGCGGAAACCACCCACCAGGTCCACGCAGGTGCCAT
4.37	-0.12	-3.07	CAGTCTCGGACTCCTGGGTCCCTTCATCTTCAGCTCTAATCGCTCAAGGGTCCCTGTTCCTTGGGCCTCTGGGGTCCTCCCCATTCTGAATCTCTGGGTCCTCCAGGACTGGCATG
-5.98	-5.99	3.48	GACGGCGGCGGCCACTGATGTTCAAGCGACAGGTCCTGGCCCGGGAGCCAATCTGCAGGTGTTGAGGCCCAGGCTCCGAGAGCGGGCCGAGGAGGCGTGGATACCCTGATTCCTAGGGGG
4.46	-4.49	0.3	CTGGGGGCCGGATCACAGGCCTCCCGACATCCACAGGCTTCATTTCCGGCCCTGGAACATAAACAGCCGGTGGGCCCTGGCCCACCTCACCCCAGTGGGGCATGGTCCACCAGCCCCA
-2.22	-3.82	4.4	CTCTGTCCTCACCCCAGAGATTTACACTAAGGGACTTTTGCCAGTTGGATGTCCCCTCACCAAACATGGATGGTGTACAAGCCCCACAGGGGGACATGAGCCCTGGCCAGTGCTCATGGG
3.82	-5.84	-2.54	GCCCCACAGGGGGACATGAGCCCTGGCCAGTGCTCATGGGCTGGCAGGTCACAGTCGCCTGCCACCAGATGGGAGGCCGGGCCCATGGTATGGCGCCTTTTGGATTCCTGTCACTGA
3.81	-2.71	0.55	AAAAAATGAAAAGCCCCTGAAACGCAGATGCAGTTCCTCAGGGGACTTTTCATGTCAGGCAGTTTTCTGCTGAGATGCTGGATTTGTGACCAAA
4.07	-5.35	-1.2	TTGAGGAGGAGAAAAAAAAGAAAAAGAAACAGGCTAAGGAATAAAGTCTTGTCCTTTCTTTCCTTTTTTGGGGTATCCAACATGGCTCCCTGGACCAGGGAGGGGCACTGGGCTTGTTCC
3.6	-2.18	1.98	CCCACCCTGACCCACTCCCGTTAAGGCAGAGCTGCCTGTAACGGGCCATGGACATCAGGGCTGCCGGGATTCCTGGACCCAGGAGAGCAGCTGCTGAAGGAGCTACGCCCCCTCTGCCCC
3.45	-1.46	-1.69	CTGTAAACAAATGATCTGGCTTCATGGCACAGCCGAGCCGAAAGGTTTGGCTACGGGGTTAGGAAGTGACCTTCAGGTCTACATGTAGGATCGGGGGGACACTTCATCTATGGCCAAGAG
3.85	-2.84	-0.36	AAACCGTCAATCTAGGGCTTTCCCAGGGCTGCGTGGGAAGCAATCCTAGAAAAAAATTTGGGAAGAGACCAATTGGTCCTCCCGTCCGTCCCCCGGGGCCAGCAGAGGAGCTCCTCGGAG
-2.98	-1.77	3.57	TGAGGCTGCAAGTGTCCCAGGGGATAGTGCTGCCGCCTCACCCAACCCAGACACAAGCCCTGAAACAGGCCTTGCTCACGGGCCTCTGAAGTACGGTCCCAGCAGAGGGACAGGCTGGGA
4.71	-3.69	-0.57	CCCAACCCAGACACAAGCCCTGAAACAGGCCTTGCTCACGGGCCTCTGAAGTACGGTCCCAGCAGAGGGACAGGCTGGGACCAGTGGGGTCGGGAGTAGAAAGGGCCAGAAAGTCTGCAG
-0.08	-0.26	3.28	CAGACAGACCCGACCAAGGGGCGTGAAGGGCTCAGCCGCAGACAGGCCCGGCCTGACAGGGCCGGCGGGCAGGGCAGAAGGCAGGCCCGAGGCTGCCACAGCCCACAGGTGCTGCCATC
3.14	-2.64	-1.39	AGGAGTCCCTCCAGGCAAACACTCACTACATGCCACTTGCTATGCCTGGAGCAACCCAGACTCCTTGATGGACATCCC
3.52	-3.24	4.2	CGCTTGTGGCATTGCCTGGCCTGGCAGGCCCTGGCGGTCGCCCTCCCAGGACCCTGCCGCCCGCTGCTTACAGGAGTGGGAGGTCTTCTCATGAAGGGTCTTTGCCTTGAAGGGCAGTTC
4.29	-4.65	-3.3	AGATACCCGGCAGGAGTGAGGGGAGGCTCCAGAGAGCACATGGGCCCTCAGTCCTGGCGGAGGAGGATGGAACCAAGATTCCATTGCTCTGTGGGTCCCAACAAGGACAGGGTGAGGC
3.36	-1.92	1.51	CCAACAAGATCTCTGGGCAGAACCGGCCCACTGCCAAGGGCCCCTGTCTACTCCCTGCCCCAGCAGGGAGGGGGCTGTGACCCCCCCCCCGGGAGGGGCTCCAGGGCCC
3.14	-1.03	-0.12	CATCCCCTGCCATGCCACCTGGGCCACTCACCCTTGAGGTCCTGCAGCTCCTGTTTGCTGCCATGAGGAACCTCTGCAGCCACTTTGCTGCTCAGCCGACTGGCCACCTGCTCCAGGGCC
-4.21	-5	3.31	TCAGGCTGTCTATACCCAGAACTAAGAAGATGGCCTTCTTCCTTATCCTTGATGTCCGCTCTCACTCTGCGAAGCGACTCACCCCAGGAAAGCTGAGGTTCCACCATAA
3.38	-3.43	-0.25	AGTTGGGTGGGGCTAGAATCGGAACATTGCCCCGCCCCCAACCTGGCACCCGCCCCCTCCTGCCCACTTAGGGAGAGGGGGCAGGCTTCTAACGACAGCCTTGCAGCG
-0.23	-2.66	4.02	TCCTCCAGTGGCTGGAATGGCCAGGGGACTGGGGCGTCTCCACACATCCACCGACCAGGTGGCCTTCACTGTGGCTCTCAAGTCTCTCAGGAGCAGAGGCCCCAGTGTCCCCCT
-1.39	0.09	3.33	TAGGGGGTGGATGCTAGTGTGGAGGGAAAGGCCAGCCTTCCGAGAGGCCTCTGGCCCGTGCCATGCAGGAGTGGCTTTGACAGCGGGAAATCTCTGATGCTCAGCTGCTGGCATCCTGGG
-1.33	-2.59	3.51	GGGATGTGGCCACCTCTAAGAAGTCTGGTGGCAACAGTCAACTCTCATCTCTCCCCAGGGAGGACCCAAGCCTCTCATCTGTGCTCCAGGCTGCTTCTGTCTTGGTTCT
3.12	-0.14	0.78	GCTGAGGCCGGGATGGGGCTGCCCGTCTGCAACAGAGAGGGGAGACCCTGAGGGGCTGGGGTCCCCCTGGCCGGGGCCCTCCACACCCCAGCTCCAGGA
4.88	-3.97	2.32	GGAGACCCTGAGGGGCTGGGGTCCCCCTGGCCGGGGCCCTCCACACCCCAGCTCCAGGAGCCCTGCCAGGTGCCTCAGAAAGGCCCTGCTGGCTCCCAG
3.67	-4.3	1.65	GCCCTGCCAGGTGCCTCAGAAAGGCCCTGCTGGCTCCCAGTTCCTCTCCCTGAGAGGCCCGTGGCCTCTGTGGTCCTGAGCCCTGAAAGGGGTTTCTTTGGAAGAGTCCCCTTGGCTCTC
1.33	-1.89	3.28	CTTGGAGATGAGAGGGGTGTGCTTGGGGAGGTCCCGGGGGGCCAGGAAGCCGGGCTTCTCCCCTGCGGAGAGGCTAGGGGTGGGATGGAGGATCTTAGACCCTCCACTGGCCCCTGAGAC
3.3	-1.69	-1.35	CACGGTTGGCGAGGTTCTGGATGACCTTGGCAATCAGTGTGAGGGTGCGGGCTGGGCCGGGTGCTGGATGGTCTGGTGCCAAACCAAAGAGGCTGGGTGCCAGGATGGCAGGGCACAGGA
4.13	-4.82	1.09	GTGTGGGGGCCTCAGGGATCTGTGGGGTAGGGGGCTCCAGCTCTGGCTCCGGCTCCAGCTCTGGGAAGAAGAGGAGGCACTGGGGGACTTAAGAGACGTTTTCTCTCCCTCAGG
1.45	-3.8	3.6	CTTCCCTGCTGGCCCCTGGTCTTCCAGTAGCCAGCTGGGCCTTAGGGCTGGGCCTGGAGCCGATCTGGAACCACAGCCAAATCATGAAAGCCAAGGTCAGCCAGCCCCCAAATCAGTCGA
3.99	-3.16	-4.46	TACAGATCACTGTTGGAAGAGAAAGCAGTGGTGATGGTGTGGGCACTGCAGGAAGTGGTGGGGCCGTGGCACACTAGAAGTTAGGTCATGCTGAATAGGAAGCATTTGACTTTCTCTGGT
3.38	-3.41	1.3	GATTTTGAAAGGCCTTGAGTGCCAGGTGATGGCGCTTGAACTCAATCCTGGGGGCAGCAGGGAGCCAAGGTAGGTGTTTGAGCTGAAGAGGAGCAATGTCAGATCTGCGAGTAAGAAAGA
-0.92	-1.88	3.18	GGAGGCCCTGGCTCCCCTTGGCCCCACTGATCCCATCTTTCCCCACAGGAATCATCTGCTTGGTCAGCATCTATGGAACCCACCACAACCCCACAGTGTGGCCTGACTCCAAG
3.32	-4.22	1.38	TTCTAGAGGGGTGGGAATGGGGCTCAGGGAGCTGGATATTGAGGGTGGGTTGGGGTCTGGGACATCAGAGGAGTGAGGGAGGCCGAGGGGAGCCCCTATTTCCTCACTGCCCCAACCGGA
0.37	-4.72	4.21	CTCTGCTGTTGGCTCCTCACTATGGGGAGATCCCCCATGGTCCTAGTCATTCCTCCCTCTTGCCTCTCTCCTGAGGTCACCTCCTTACCCAGGGCTCCAGCTTCTAAATTGA
4.37	-5.39	-0.8	GCCCAGCCTCCTGAAGTGTTTCCTAGATCTGGGGCCAGGAGCAAAAACCTCCTGGCAAAGGAGGAGAGGAGGTTGTGCGGGACAACCTTCTCCTGACAGAAGGTGCCAGGCTGGGG
-3.25	0.24	4.77	CTTCAGACCCTGCCCTTTCACTTAGACCTGCTGTCCCCTTTGGGCGATTTGGCATCAGTCTGTTCTTTGGCAAATGGCAGGAATGATGGGTGTGTCCACAGGTGCAGGGTG
-2.65	-2.67	3.57	CAACATCTTCGCAATCCATCACAACCCCTCAGTCTGGCCAGACCCTGAGGTGCTGCCCCTCCCTGTTTCTCCATCCCCCGGGCCTGGTCGGGGGAGGGGTCTTGTCCCG
-2.08	-5.01	3.69	TCCCGCGGATGGCCAGTAGGGGGCGCTGGAGGACTGCGGGGATCTAGGGCCTGGCTGGGAAGAGGCGGGGAGATGTCTCTGTGCCCAAGATACTCACTGCCTCTCTGGGTGAGCA
-1.46	-4.41	3.04	TCTCCATTGCTGGACTCGAGGCCTCCTGTACCCACTGTTCAGGGTCCTCTCCCTACCTGGCCTATTTCCTCTTATGAGGGTATAGGTGGGCCAGAGGAGAGGT
-2.4	-2.63	3.38	AGGGCATGAGGGTCCTGACTCAGCTGGTGGCCACCTACCCCCAGGGCTTTAAGGTCTGGATGGGCCCCATCTTCCCCGTCATCCGTTTTTGCCACCCCAACATCATCCGGTCTGTCATCA
4.45	-4.98	-3.2	GCTGGCTCCCCATTCCTAGGGCAACACAATGTTTTTACCTGTAAATGCACAAGAATTTGCACCAAGGAGAGGGGCCCCCACATTATGAGTATTATAGCTTATATAGGACAGCTAGC
3.28	-4.66	-1.02	ACAGAGGTCCCTCCATCTCAGGATCCGGGTGGGTGGACCCTGGATCACTCCATTCTGCCCATCTTCCCCCTCCCTCCATCCTCCTGAGGGCCTCAATATCTGGGCGCTG
-0.7	-4.49	3.65	TTTCTCTCCCACAGGCATTACCTGCCTCATCGATATTATAGGGGTCCATCACAACCCAACTGTGTGGCCGGATCCTGAGGTGCTGCCTTCCCCATTCACCACCACCACCCCCATCCTCTA
3.3	-0.67	2.4	CCCAGGCCAGGAGGCTCCAGTCTGACCACCCCCAGCCTGGCACCTTCTGTCAGGAGCAGCTTGTACCACACAACCTCCTCTCCTCTTCTGCTGGGAGTTCTTTGCCTCTGGCCCCTGAT
-1	-3.83	3.36	TTAGGGAAAGGTCGTGGGAGGCTGGGCTGCGCTGGGCTGGGCCAGTCAATCTCCACAGCCTGGGTGCATCTCCCTTGCCTGGGAGATGCCGGCCAAAACCTGGGGTTTGGCCAGCTGG
-1.54	-3.8	4.97	GGGCTCTCCTCCTGGCCCTCCCTGGATCCTGTCCAGAATTGCCCTATGGGGTAGACTCGGGAGAAGGGGGTCTTGAAGGATGGGGCTCCTAGCAGAGCTGCTGAGCAGGAGGGTGGGGAA
5.34	-5.05	-3.37	TTGCACCAGCCTGGGATTCTGTGTGTGCACCAGCCTAGGGTTCTGCGTGTGCATCATTCTGGAGTTCTGTGTGTGCAGAAGCCTGAGGTTCTGCGTGTGCACCAGTCTGGGGTTCTGCCT
0.44	-2.6	3.35	TGGCCCTTGATATAGCAAAGGCTGTGGGAGGGCTGGCTGGGTTGGGCTGGGCCAACCAATCCCTGCAGCCTGGATGTGTCTCCTGAGCCTGGGCAGCCAATCAACACCTGGCGTCAG
3.09	-4.03	-2.66	CGGCTGGATGATGGGGACGCCCAGGGGGGTGACCCACTCCACCACAGAGCCCGTGTGGGAGACGAGGTGGGCGCTCTCGATCAGCCAGTGCTGG
3.73	-5.9	-4.48	GGGTCAAAAGGGATGGCTCTGACTCCAATCCCACCCCAAGATGGGCCAGGGAGACCTGTGCTGGGAATGGAGGAGAAACCTAGAGATGAAAGGGTGGGGCCCGTCCTCCCACT
3.02	-4.51	-2.62	AGATCCCTTGTGTCATGTCAGGATGCAAAGGGATTCCTTATGCTGGTTGCCTGACCCAGATGCTCTTCTTCATCTGTTAGGCATCCACAGCTTCCTGCTGACTGCAATGGCCAATG
-2.63	-0.24	3.02	GGACGTTTCTCAGCCACAGGGTGTCTGGGTGGAACCCAGGCTCCAATTTCTGGGACAGACATGGTGCTCTGGTGGGCAAGCTGCCCCAGGCCTCCCCTACTCTCATTTTCAGGCCTCC
5.49	-5.91	-1.6	CCGGTAGACCTCACCTGAGAGCCCCATCCTGTTTCTGGGTAACCGGGCGGGGGTCTTAAGTGGGTAATCCCCGCCCTGTTGCTACGTAACGCGGTGGGCTGCAGCCACCGCGTTGCCAGG
1.66	0.49	3.03	GCCCTACCTTTGGTGCTTCAGGCCTTCAAATGGAGACCCCAGGGTGCAAGGAATTCAGGTCTTTGCAGACCTTCCTGTGGAAGATGGAACAGTGTGAAACTGCATGGAAC
5.16	-5.4	-2.13	TCAGTCATTTTTGAGCTGCTTTTCTTCTTCTTTTCAATGAAGATCTTCCTCCCTTGGTTTGGGGGGTTTAAAAAAAAGAAATTGGTTTTTGGGAGGAGCGG
0.68	-1.08	3.05	TGTTCGTGCCTGTTAATTTTTCCCGACAGCAGCTCTTCCTCCTCTTCCTCGCGGGCCTTCTTCATTTCCTCCTTGGCCTGTATGGCATCCATCTCCCTTTCTGGACCCTGGAGAAAGAAA
-2.08	-1.3	3.74	CAGCTCCGGGGTCTGCTGCTTGCAGATGACTGGAGGGAGAGGAGGAGGGGTGCCCCATGAGAATGCAGATGGGGGTCTAGGTGTCCCCTTGGCCACCTCTCAGCCACAGGGGCCTCCCCC
3.24	0.68	3.06	GAGCTGGCGAAGCTCTCTGGACTCCCACTGATCCCGTTGGTGGGGAGGGGGGATGAGTTGGGGACCAGGGGGTCGTGGCTAGCTTTGGAGACCTTGGGTGGCGGCCCTGGGTGGCCGAGG
4.4	-3.94	-1.14	CGCTCCAGGCGATGGCCTCAAAAGATGGCTTTAAGGCAGCTCTTCAGGCTTGCCAGGGCCATGTCTGTGGCCCGATGGCCAATTGCAGCCTCTTGCTGTCAGGAATAGCCTGGCACATC
-3.51	-4.29	3.11	GGGGCCCTGTCCCGTCCCATGCCAATCTCAGAGAAAGCCTCTCCCGATGGTGGTGTGACAGGGTCCAGACAAACCACAACAGGATGAAAGGACAGGAAATATCCAGGCTGGTGGGG
3.22	-5.05	-1.29	TCTGCCCTGCTTGGCTGGCGCCGACTCTGTAGGTGGGCCAAGCAGGCAACTGATGCCCACCAATCCAGACACCAGCACCTGGTCCCCAGGAGGGCCACCAGCCCACAGCCTGCAA
-0.1	-3.17	3.12	GGGTCTGGAAAGCAAGCCCTTTCCAGCAAGGGAGAGGCAGGGAGGCATGAGGGAGCTCCTCCCCTGGTCATCTGGCTCACAGAGCTCTTCCTCCCACCTGCCCACACATCTGCTCAGACT
1.8	-2.3	5.51	ACTCCCTTCGCCCTTCACAAAGGAACGGGGTGACAGGACCTGGGGTAAGGTCTTCCAAGACTCCTCCAGGTGTCTTGGGCAAAGTGAGGCCCTGGACGGGGTTCCACAGCCTAG
-0.83	-3.59	3.87	GGGTTTGTGTCCAAGCTGCAGTCTCCCTTCTCCTCTGCCAGGTGGCCCCGCAGCCTCTGTGGTTCTCACATACGGTTGCAAACCTGCGGAAGCTGAAGGAGTTGCCCTATCACCTGCT
-3.22	-3.05	3.35	AGGTTCCTGGTGGTCTCTGAAGATGAGTCCCTCCTCGCCGCAGGTAGCGTTTAGCTCTCATTTGGAGTAGTGAGGAAGCTAATCAGGATCAGGTTGGAGAAGGGGGTGGGGCTTGGGAAC
-4.44	-1.2	4.77	CTACCAGTGGAAGGCTGAGCGCTGCATGGCCGACGAGAACTGCTTCAAGGTGAGAGGAGGCCTGGGGCTGGGAACACGCCGGGAGGCCCGGCCGCTCACTCCGCTCT
-1.8	-2.57	3.07	TTACATCAGAGATGGAGCTGGGGGCCCGGAGCTGGGGAGGGGGAGGCCGGGAAGTTGCGGGCTTCAGCCCAGCCCACTCTGTATCCCGTCTCTGACCCCATAGGGCTGGGCTATTCCCTT
5.22	-2.39	-3.06	CAGACGGCCCCAGGCGGCCTCTCGGCAAAGCAAGACAAGCCCTTCTCTTCTGCCCTCGTGGTCCCTGGAGTGGCAGAACAAAGGGCTCTGTCTCCACACCAGCCCACCGCCGCAGCCC
-1.99	-1.77	3.06	TCTGTGACTCCCACCCTGTGGACCTCCTAGTGTGCAAGATGACCTGCCACAAGAAGTGCGTGCACAAGATTCAGAGCCACTGCTCCTACACCTACGGGAGGAAGGTGAGTGTACGA
-3.36	-4.78	3.14	AAGGCTCCTGCTCGGAAACGTTTCACTCCCTGCCCGTCTCAGAGACACCCAAAGTTTGAGGGATTTTTCCAGGAGCCCCAGGTCTGCACCCACCCCTGGGGGAGAGGGACGTTTCAGTCA
3.63	-3.79	-2.81	GGCTCTGGGCAGGTTAACCTTTAACCGGCTGGACAAGCCCTTCCAGGAGTGACCTTTCACCTCGGAGTCTTGCAGCCCCAGCCACCCAGACTGTGGTCCCACCCCGCCCTGAGCCC
3.1	-5.75	-0.72	CCACAGCTGTCTGGCATGTCCAGACATGGCTGGGTAAGGGGCCTACAGAAAGGTGTCCCCAAGCTGGGGAGGCGGGAGGGGAGGCCTGGGCTTCCCCAGGGCCCTTGCAGTGGCTTCGAG
-4.05	-5.93	3.36	CTCTGCTAGACAAAATGGCGCTGTGGTCCCACCCACCTCTAGTATCCCCCTAGGCCCCTCTCCGTTCTGCCCGGTCCCCTCAGGTCCGGCCCGCCCCTCCCACTCACCTGTGACCTTCG
-0.07	-1.54	3.31	AGGCGCAGCGGCGGCAGGCCCTCAGGCAGCTGGACGGAGAGCTGGGCCACCTCTGCCGTGGCTGGGCCGAGACCCTCACCAAAGCAAGTCCCCCATTTGTCCATTCTCTCCCTCAGAGAC
2.6	-2.33	4.45	GATGTCCCCGCTTCCTTGGGGCCTCCAGCTCAGCCCGTCTGGGCGGTCTGGCCAGGCTGACCCCCCTACTCTGTCTTGGCAGAGCCCCAGCTGAGCGCTTCCTGCGGTGACCATCTCTCG
-0.84	-1.41	3.72	AGGGCTGCAGGTGCTGTGGCAGTGGCCATGGACCCAAAGGGGTCCCCAGGCTCTGGACAGGTTGAATAGGGGGTCCGACGATGGATACCCTGCTGAGGCTGAGCTCTGGGGCTGGCCTTG
3.13	-2.11	3.35	CTTTCAGCGAACATGCCCCCTCCTCCAGGAAGCCCTCCCTGCCCCTCCTCACCTCCTCAGATCATCCTCAAAGGGCAGGAAAAGCCATTTCTTTGGCATGTCCTTGAGGAAC
3.24	-1.18	0.85	CTCAAAAATATGGAATAGAGCGGACCCAGGGTCCGGGGGCGGAGCCTGGCCAGGACCTGGCCAATCCCAGGCCTGGGGCCCTGGTCTGG
-2.36	-2.77	3.64	GCCTTCTGCCTGGGCACCTCGGGCGCTAAGGCCCTGATCTTTGGAGGAGAAATGGTGGCGGGTGAGGCCAGGCGTGGGCATCAGGTGGGCGGGGACCCAGGACTGGCCCCTGGGCGGGCG
-3.37	-0.18	3.09	TCCTGCTGGTGGGGAGGATGAGAGGCGGGGTGTCCTCAGCTGAGCCTCTGCCTCCAGGAGTGGAGGGTAAGGCAGGGATGGCGGCCGTCGCAGACCCCCACAGCCTGCTGGACCCCAACG
-4.15	-5.27	3.69	CTCTACGGGTCTTTCAAACCTTCTCAAAGCAAAGCTCTGTGCTTTAGGGTCAGGCCTGGCCTTGGCCTCCCTGTGATGTGGCGGGGCTTCCTCCCTCAGGTGGTGGACCGGGGGCTGCA
3.08	-1.77	-1.92	GTCTCAGGTGTGGTCCCTGCCTGCTTGATGAAGTTGCTCTGTTCAAGCCTTTGGTGGGATCATGTGTTTGGGGGCTTTTAGGGGACCCAGCTGCACTGGGGCACTGCCCGTGGCCTGGGT
3.07	-3.43	-0.77	ATGGACAGAGACTTCACCCACAGGGTCTTCTACACCCAAGCCTGGGCAGGGCAGGGGAGGATGGTCAGCGTGAGCTCTGTTCTTTCCCACCCACCAGGAGGGACCTTGACGGCCTCCCAC
3.38	-3.39	-3.14	CTCACAACCTGAACCTAAAATGCCCTCCCCTCGAACCCTTACCAAACTCCTATGCATACTACAGAGCCCACTCCCAATTCCTCTTCCACCCAGAGAAAGCCTTCCCTGGGAATGGAGGGT
3.22	-2.21	-0.01	CACCTAAACCCAAGAATCACTGTTTCTTATAGCGGTGGTTTAAACAGAGGTGCAAACAGCAAGCGGATCTTGTCGCCTTTGGGGGGCTGTGGCCGTGCCCCTCAAAGTGAATTTGGAGGT
3.81	-1.96	-1.27	ATTTTGGGAGTACTCAACACCAACATCGATGGGTGGTGGAAAATAGCCTTTGCTATCACTGCCATTAAAGGTGTGGATGGAAGATACGCTTATGTGGTGTTGAGGAAAACAGACATTGAC
-2.69	-1.6	3.21	CCCCAGGACCTTGGCCTTGCACCTGTCTCCATCCTCCAAGGACAACTCTGTATCCAGGGCCAGCTCAGGGGCACCCTCAGGTAGCTCTGTCTTCTCGAGAGG
3.14	-5.39	-2.44	GCTCAGGGGCACCCTCAGGTAGCTCTGTCTTCTCGAGAGGCTCAGTCCTCTCGCCTTTGTCCCAGGACATCTCTACCACCAGGGCCTCCTGCAGGGATGCCTCTTCCTGGAAGTCCACTG
-2.92	-4.56	3.38	GTCTGCTCGCACCTGCACCGTGTAGGCTACACCAGCCCGCAGGCCACTGAGGGTAACTTGGGTCTCTGTGGGCTGCACGGGATGCTCTGCAGTGGGAGAGGCAACCCTGAGTCCTGGGAC
1.58	-6.1	3.16	TCCTTTTCCTTTTTTTTTTTTTTTTTGGCGTTTTCGTTGCAGCTGGGCCTTTCTCCAGCTTGAGGCGCCACCTGGCCCATCACTCAGGGAGGCCCCGCAGGCCCCGGCTTGCCCCTG
3.82	-3.91	-2.06	TGCAGCTGGGCCTTTCTCCAGCTTGAGGCGCCACCTGGCCCATCACTCAGGGAGGCCCCGCAGGCCCCGGCTTGCCCCTGCTGTGTGCCAGGGCGTCCCCGCCGAGGGCCAGAGCAGCGT
-2.36	-5.04	3.69	GCACTGCCCGCGCCGCTCGTGACCCCCGAGGCCTCGGCCGAGGCGCGCCGGGCCCTGCGGGGTGAGCCTGGCGGGTAGCCCGGGGGAAGGAGGGGGCTGTAGCGGGTGGGAGGGC
0.96	-4.33	3.1	TAGTTGGGGGAAGGTGGGGAAGACAGGGAAGAGGGGAAAGGGAGTGGGATGGCTCTCAGCAGGCGCAGTCCTGGTGCGGTGGCACCTGCTGGTCACTGAGCTGTGGGCCCTGCTTGGCGC
-3.83	-0.17	3.74	GACCATGGATGCCTCAGAAGGGTGCCAGCAGTCTATGTTTTTTGGAATAACCACACTGATCTGGGAGCTGCTGGGGTCCATGCTGTTCAGGGAAAGATTAGACTGAGTCACGGCCAGTCT
4.17	-3.31	-1.65	GCTAGGCTTGGGGACACTCTGATGGTCAGAGATGGCTGGGTCAGGCTTGGAGACTCCCCAGTGGGCTGAGATGGGTAGGCTGGGCTTGGGGACATCTCAGTGGGCTGAGATGGGTAGG
3.5	-5.02	-1.67	AGGCTTGGAGACTCCCCAGTGACCACAGATGGGTAGGCTGAGCTTGGGGACACCTCAGTGGGCTGAGATGGCTGGGCAAGGCTAGGGGACTCCCCAGTGGCCACACATGGATAGTCTGGG
-4.6	-4.82	3.96	CAATGAGAGGCTGCCACAGACTCGGGGGTGGCTGCATGTGGGACAGCTTGAGCAAACTGGGGCCCTCCCCACTCCCCTCGGGGTTAAAATCTGATGCCAATGTGCCAGGCTCCAGGG
-3.63	-2.65	3.2	GTTGCGGAAGATGCTCCTTGGACTTGAGGCCCTCGTGCTGGGGCTGTGGAGGCGCTTTCTCCATTTTGTCCAGGAGACTGGGGTGAGCGGGGGCTGGAGGATGCACCGCCCACTGGGTGA
4.08	-0.55	-0.11	TGTCCTGGATCACCTCCTGGGGCTGGGCTGGGGCCCAGCATGAGTCACCGCTGGCTGGGCCAAGGCTGACACGCACCTTGGACTCAGTGCAGCTGGCTCCAGCCAAAGCCAGCCTG
2.19	-3.34	3.9	GCTCTCAGACACCCGCTCTCTGCTCCCTCCAACAAGGGGAGGAGCTAGGGACAGAGGGAGGAGAGAAAGGCGGGGGTGTAGGGGGGAAGCGAACCAGGCCCCGCCCAGCCCGCCAGGC
3.69	-4.55	-2.36	AAGGGGTTGGGGAGGGAATCCTACATCCCACAGCCCCTTCCTGAGAAGAGCTGCCCAGGGGAGGTTGGTGCCAGCAGGAAGCCAGGCCCAAGCCCACTTCCTGCACCGGCTTCCTG
3.91	-6.25	0.66	ATCCAGAGGTCTGGGAGTCTTGGGGTTTGGGAGTCCTGGGGCCTGAGGATCCTGGGGTCTGGGGATCCTGGGGACTGAGGGTCCTGGGCTCTGGGGATCCAGAGGTCTGGGAGTCTTGGG
3.38	-3.23	3.28	GCCTGAGGATCCTGGGGTCTGGGGATCCTGGGGACTGAGGGTCCTGGGCTCTGGGGATCCAGAGGTCTGGGAGTCTTGGGGTTTGGGAGTCCTGGGGCCTGAGGGTCCTGGGGTCTGGGG
-1.21	-2.47	4.16	GCCCTGGTGGGTGGGGCCTTCGGGCTGTCCCCGGTCTACCCCTCACAGCCCCTTTGCCTCCGCAGAGCTATGGAGGTGGCATGCGACCCCCACCCAACTCCCTCGCCGGCCCAGG
1.28	0.15	3.03	GCAAGACCGTGACCGCGGCGGGCCAGGTGGGGGGGCGGCCGCGGCATCCTTTCCCTCTCCTCAACCTCTCCCCACCCCCCACCACCTCCCGCTCCTATTTCACCGTCCCGATCCCATCCG
2.52	-3.98	3.58	TCTCTGCGGGCCTAGGCTTCTGCCCAGCGCCCCTGCTCAGGGCGAGGGGCTGAGGTCACACCTCGGGCACCTGGACTCCTGGCCAATCAAGGCTTGCCCAGCTGGGAGGCCCCACA
1.9	-5.32	4.18	TGAAGGATCAGTTTCCTCGGAGCTCTGGGAACCCGGGGGTCCCAAAGGAGAGAGACTCTCGGGCAGGGGTGGGATACACTGTGGGCCCTCCACAGTCAGCTCTTTGGAAG
4.63	-5.05	5.01	TGAGGGCCCCCTCCCTCTGGGCTTTCCTCCTAGAGGGCCTCAGTCCCTCCTGCTGGCTGGGCTGCACGACCCCCAATCCTTGCTCCCCTAACCCGGAGGAGGGGGCCAGAC
-0.83	-3.3	3.41	GTCCTCGAGCGGTGGGACCCCGGCGGGCAGTGGGGCAGAGGGCTCAGAGGGTTCAGCACACGATGCCATGCTGCTGGGGGGACAGGAATTGGCCCTGGAAGTGGGGGGCAGAGATGTGGG
2.19	-4.55	4.42	TGGGGGGTTCTGAGGATCCTTCTGGGGGCCCCTGAGGGCAGCAGGGTGAGCTGGCCTCTCCCCCTGAGGCCTTGGTGAGGGGCCTAAAGGGTTAAGGCACAGGCCTGCTTGGGGCTGA
1	-1.96	3.3	GCAGGGTGAGCTGGCCTCTCCCCCTGAGGCCTTGGTGAGGGGCCTAAAGGGTTAAGGCACAGGCCTGCTTGGGGCTGAGAAACACCCTAATTAGATTAGGCTCAATTCTGCTCACAGA
3.46	-3.07	1.15	CTCTCTCTCCTGCTGGCCATCAGGGCAGCCCAGGAGTTCCCCTTCTGGAGACCAGAACCTTGTCCATAGGGAAACCAAGGCCCAGAGGAGGAGGGGGTGCACAGGCCAACCTCCCAATGC
3.51	-2.59	-1.39	CACGGTTCTTGGGCCGGCCCTGATGATTTTCCGGGGCAAACTTGGCTCGAGGGCTCTGTCTCGCTGGAGCCTGGAATCGCAGTTGCGCTTGGGGCTTGGCCCAGGGCTCGCCGG
3.49	-3.34	-3.4	CCGCAGGGGGAGGGCGGTGGCGCCGGCCCGTGGAGACACAAGTCCCCCGGGACCCCGGGCTGCGCGCCAGGCGGCCAGAGCGGCCCCCCTGCAGCCCCGCCCTCCCCGTGGGGCTC
3.94	-3.46	0.05	AGCAGAGGTGACCCCCAGCCCTGCTTGTCCCCTCTGAAACATGGAGCCATAGTCCCACCTGCCAGGGGACCCAGAGGGTTAAGTGGAGGTGGCAGTCCTTGGCTGGAATTGAGTTTTTAG
3.5	-2.33	2.75	ATGGAACTTCTGGCAAATATTGACCCAAGTCCTTGAAGTTGGCTGGGAATGTGTAAGGGGCAGAAGGAGGGAGGGCCTCCCCTTGGGCAGAGGGAGGGCCTCCCCTTGGGCTGGGGGAGG
3.32	-2.19	1.1	GCCTGGGGAGAAGCAATGCCTGGGTGCTCAGTGTAATGCACACTGGACTTCAGGCACTGGAGGCGGGACCTGGGGAGTTGCAGACCTGCCTAGGGGACCTGCCTGGGAAGTTGCAGGCC
3.34	-2.01	-0.49	TCCTGAAACCCGACCCTGGCCGCCCGCCGGCCCTCCCGCCCCTCACCTGGACCGGCTCCCCCGGGAACAGCAGGAGGGGCGCGGGGGCTCACCTTGGGGGCCGGGGTCAAGTCCTCTTTC
3.56	-0.7	0.65	GAAAGCAGAAAACAACATCCCTGACATCAAGCCCACCCCTGATACCCAGGGGAACTGGGTATCAGCTGGGCGTGGGACATGGCAGTCACAGAGGGCCTGCCTGGGCCCAGG
4.77	-3.57	-3.25	GATACCCAGGGGAACTGGGTATCAGCTGGGCGTGGGACATGGCAGTCACAGAGGGCCTGCCTGGGCCCAGGGGTGCTGTTCTCACAAGCCTCTCTGTGCTGTCTTGTTCCT
0.88	-5.26	4.12	TGAGGGGGTGGCTGGAGGGGGGCTGGGTGCCCCAGGACCTCGAGGCGTCTGCAGGCGGCCCTAGGGACCTGAGAATCCTGGGGGTCTGAAGGGAAACCGAGGGGCTCTTGACTG
3.64	-2.86	-1.62	GCCAGTCTGAGGGTGGTGAGGTGTCTTGGGGGCTCTGAGGAAGGGGCTAAGGCCCAAGGCATCCTGGGAGGTGCTGAAGGGCCCCAAGGTGGCTAAAGGTG
0.27	-1.25	3.51	AAGTGCACCTTCTCGGCACCCAGCCACAGCACCAGCCTCCTGCAGGGCCTGGCCACCCTCCGCGCTCAGGGCCAGCTCCTCGATGTTGTGCTGACTATTAACAGAGAGGCCTTTCCTGCA
4.31	-4.86	-2.45	GGACAGCTGGGGGACTGGAGGGGCATCGAGGGCCGCAGAGACCCTGTGTCTGCCAACACCATGTCCTGGGCTCTGTCTGAGGCCCAGATGAGTTCTCCTCCCTGTCTCCCTG
-1.75	-1.08	3.17	AGAGGGAGGCCAAGTGCGACTTCTGGGGCCTCTCAGCAAGTGAGGGCCAAGGGGGCCTCTGGGGAGCCGTGTGAGGTGGGAATCCGCCCCGGACCTGGCCAGCTTGGAAACCTGCCCCTG
0.51	-3.18	4.71	CTCTTTTGGAAGTCAAAGACAGACCAGGGATTGTTTTCCTCTTTGCCTCTCAGCTCCAATGGCCCTAATTCACCTCCACACGACGTGGGTACCCCAAATCGACTAAGATCCCATATAAGG
4.4	-5.2	-3.32	CCCGAGGCGAGCCCTCCATCTGGCCTCCAGCATTTCGGCAGCCGCTACACCTGTTGGCCGGCTGTGCGGCAGCGGGAACCGCTCGGGGCCACTGGGGCTTGGCTCTGTCCTGCCTCACTA
3.06	-2.66	-1.4	AAAGACTTGGGGGTCCCCAGGGCTGGGGACAGTAGTCAGCCCTGAACTCTGGCCGAGGCTGGGACAAAGCAGCAATCCTAGCCATGGACAGGCTTCTGGAGAGGAGACTCACTTTAGTA
1.4	-2.52	3.56	GCGTCTCAATCAAGAGCAGCCCTGGGCTCCACAAGGAAGCCTCCCAGGAACTCGCGCTTGGCCAGGTGGGCCCCGAAACAGTCCTGGGCTGGAAGCCCCTGGGCTGTCTCTTGGCAGGC
3.18	-2.92	-0.15	TGTGTCAGACCCCAGGGCAGAGAGGGGGAAGGATGTTAAGGAGTGACATTCTTTAGTTCAGACAGCCTGATGGGTGGCACTGCAGCTTGGGGAATGCACCAGGTCTGGGGAG
3.11	-4.55	-2.56	GGCCAGCTGGGCAGGCCCGCGGTGGCCCTCACAGCCTGGTGTGCCTCCCTTCCCAGCTGGAGCAGTTCAACATGATGGAGAACGCCATCAGCTCCAGCAGCCTGTACAGCCCGGGCT
-1.84	-3.66	3.47	GGAGGCCTGCCTGGGCTACATGGACACCTGGGTCTCTTTCTACCCCCATTCACCATGGACCAGGGGCCTCCATTTCCTGGGGGCTCTTGCGGCATGTGATTTGGGGGTCCCTGGGAC
-0.41	-4.25	4.31	TCCATCACCGTGTTTTTCAGGAACGTGATCTCCCTGACCTGCAGGGGTGGGATGGAATCAGCGGGGTCCCAACCTCTCCTCATCCCTCGGGTCTCCCCTCTCTCTACC
3.59	-5.6	-4.03	CCTTCAGCACACCTGGGGGCCGCTCCTGGCAGCACTGGAATTCTCGGGAAAACCACAGCTCCAGTGGGGCCTGGGGGCTGGCATATGCTGCACACAGCTAGGACAGGAGCACATG
0.73	-5.01	3.31	GGGGTCTGCAGGGGCTACCTTCCTCTCCAGACACTGTCAGCAACCTTTACCACCCTCAATAGCAGCCTTGAGTCTCTGCAGCAACCAAAGCTTTGAGGCCAAGCCAAAACCCACCTCCCT
5.83	-2.15	-5.29	GGGGGGCTTACGTGGTAGTCGATTGAGTCACTCTCGTGGGTAGACCACCCACTTGGGCTTTCTTTTAGCCCCTAATGGAAGCAAAAAACATTTGACTCATTCTAACCCCATATTCCTTAA
-0.38	0.05	3.22	TTGCCCTCCTGGGTCTCGGGCTTCCCAGCTGGAAACTGGGAAGAAGGCAGGGGCAACAAGCAGGATAAAGACCACTGCGGACCCAGGGAGGGGCCCTGGACAGCCCTGTCTCCCCCTC
3.44	-3.49	-1.76	CTCTTCCCGGCCAGCAGAGAAAGGCCCCTTTGTTGGCGCTGGGCACATTGTCCCTGCACCCTCCAGCCAGACGGGCGGGGTGACACCAGCTGGTCCACGGGGGTG
4.8	-3.75	2.46	TGAAGATGGCCCCGCGCCTCAGGCCAACCCATTCTCTGGGGCCTCACCTCCGACTCTCGTGGGCGAGGTAGTCAGCAAACATGCGCACGGCCTGGAGCTCAGGGGCCGAGGA
-2.16	-0.6	3.35	AGGCACATCCTTCCCGCCAGGACCTGCCAGATTCTGTGCATGATGCTGCGCAAATTCAGCTTCCCCACCGTGGCTCTGCACTCCATGATGAAGCAGGTGAGGCCA
3.35	-1.34	-1.43	GCGTACACGCTGACCGGCTCCCTGATGCCCTTTCCGAGGGAGCCCAGGCCATGGCCCTCCTTCCAGCCCATCTTCTGCAGCATCTGGAAGCCCAGGTTCTTATCGGTCAGCTTC
2.16	-1.27	3.15	AAGCATAACGGGACATTTATGAAAACACCACCAGGTCCCAAATTGTTCCTTCAAACACAAACCCTTTCTAAGTGGCCAACTCCTCACTGTCCTCTCCTGTCT
5.13	-2.68	-4.03	GTATGCCATCACTTTGTGAGGGATTGGGGAGTAGGGTCCCTTAAGCCCTGAGCCTACTTCTGGAAGGATCCCTCTCTGGGAGTAGGTGTGGCCACCTGTATGTGGTGGGACCTATCTAGT
3.14	-1.35	-0.84	TAAGATTTTCTCCTGCCGGAAAGAAGAGGCCAAGGAAAATGTCTGTCCCAAAAGGGCCAAAGACTTCCGGCAGAGAGAGTTGGTGGTTTCTAGGGCAAGAGCCAAGTCCAGGGGGTTACT
-0.58	-2.69	3.08	CCTTGCCTCCCTCCCCCATTCCCAGGACTCACGCCCAGTCCCAGCCCTGCTTCTTCAGAAGTGGCTCTAAGTTCTGGGTCATGCTGGCCAGACCTGGGGACGATAAGA
0.43	-3.8	4.1	CAAATCCTCCCCACCCCCATGAGGGTGTGGAGACCTTCAGGGCTGAGGGAGTAGAGTTTAGGGATGGGACTGGGCTATTACCCAGGGCATCCACGGTCGTGAGGGGGCAGGTCTCCAGCT
3.63	-3.2	0.79	GTCGGGGCAAGGCCGGATCACCCCCTTCGCCTGCCAGCCTCCGAAACTTCTCTCCTGGCTCCTCAGGCCCTTCATCCGGCTCCAGCTCTGGCCCATCGAGGCCAATGCCCCTCCGCT
4.31	-2.85	1.95	GACCCTGCTGTCCCATGCAGGCTAGAGTCTAAGGCCCTCTCAGGCCCCTAGTGATGTCCCCTAAGCCACAGTAGTGGCTGCAGGGACAGCCCAAGGTTTTCCTCTCTTTGTTCCAGAGAA
-1.32	-2.8	3.42	CTGTCCCCATCCAGTGCCCAGTGCCATACACTGGGGTGCCCCAAGGACATGCCAGGGCCTGGGCCAGGCTGGGGGCTTCTGCCTCCACTCCATGGTGCAGAACAAGGCTTGGGGAGTGT
3.07	-3.84	0.69	TCACATCCCAGGAGGGCCTCAGCTGCCACTCACCAGTGAGAGATATGGAAACCTGTGTCCCTCGCTGGGCACTGAACAACCCAGAGCCTAACATCCCCCTGGGCTCCTGTGCAGGCCC
4.87	-3.84	1.25	CCCGCGTACTTCCCCTACTTCTTCTTCTTGAGATAGCCCCGCCCATCTACCCGAAGCCGGAGCCAATTGGCTCCCTCTGGAAAAATCTGTGGGCAGGGTAAAGGTGAGCGGGCGCA
3.93	-4.34	0.62	TTCCAGAGCAACCTGGTGCCCGCTGACCCTGAGTGAAGGCCGCCTGCCGGGGACTCAGACACTCAGGGAACAAAATGGTCAGCCAGAGCTGGGGAAACCCAGAACTGACTTCAAAGGCAG
1.97	-5.87	3.52	GGCAGCAGGGGTGGGGGCTGGCGGGGAAACTGGGTCACCAGCAGAAGGCCTGTCTCTTCAGCCCCTGCCTGCCAGGGCTTTCCGCATTTAGACAGAGTCTGGTGCCATCCAAACCCAACT
3.05	-5.5	-0.62	TTTGGGGAGGAAGGTTGTCCGCGGAATCCGGAGACTACCCCCCGGTGGGGAGGGGGCCGGGCTGGGGGTGGGTCTCAGGGTTGAGGAGGGAGCAATGGGAAACAGGGCTAGGGGAG
-3.62	-4.05	3.77	TTTTGAATTCCAGAGCCTTCTCCTGCTGGTCTCCTGGCATGGGCTAGAGAATAAAATGAGAATAGATTTTAAAAGGTCTTTGAACAGTCAAAAGCGAACAGGATACCTAAGAGGTTAT
2.26	0.54	3.49	CTCTTCTGCTTTCTCCCACAGCTCATCACCCCACGTCACAACATGGAGACCTAGAGACCCCATCCTCTGGGGATGAGGGGGAGATTCTGTCAGCAGAGGGGCCCCCAGTTAGAGAACTGG
5.39	-5.06	-2.64	TGGTCACCATGGCAACAGTGGTGGGGTCCAAACCGCCTGGGGGTGGAGCATGGAGGGTGGTCTGGAACTGGAGTGGGCCTGGGGACAGGGACAGTTTGTTTCCATGGTGAGAGCCGGA
4.38	-2.02	-1.25	TCCAAGTGGTCTCAGGAGGCGTGGCCAGTCTTCAGGAGCCTGCGGGTTCTGCTGGCCTCCTGAGGTCCTCAGGGGGCGTGACCCTCATGGAGAAAGTTGGGGAGTTGGGGG
3.18	-3.53	-0.36	CGTAATCTCAGAGCCCCAGCCAGGGCCTGGAGACCACCGTGGGTTTCCCAGCTCCGGGTCCCTTTCAGTTTTGCCCAGGATGGAAGGGACA
1.61	-4.28	4.58	CCTGGCTGGAGCCCTAGAGAGGCGTCCTGATTTCTCCTACAGACACTTCTGGCTCCACCCTGCCCTGGGACCCCATCTGAGGATGCAACTTCTCTCCCAGGGTCAGGGGCCACCCTCTCC
4.8	-5.81	-2.86	AGACACTTCTGGCTCCACCCTGCCCTGGGACCCCATCTGAGGATGCAACTTCTCTCCCAGGGTCAGGGGCCACCCTCTCCCTGCCTCCTGCACCTTCTGCAGATGGCGCCGGCCATGGCC
3.96	-1.89	0.45	CTACCCCACAATGTGGCCTGACACTCAGGCTTCACCAGGTCCTTGGAGCACTGAGGGGGAAGGTGGTGTCAGACCCATTCCCAGAGTGACCCCAGATGCCTGGGAGAATACAGGCCTC
3.93	-4.86	-1.21	CCCAGGGCTGGACCATTGTGTCCCCACCTCAGCCTCAACCTCCTCACAGGAAATGGAGGCTGTGGACACCTTTTTCCTGGTGGTGCCAGGAAGGGCCCTGAGGAG
0.78	-3.96	3.58	TTCTGTCCCTTTTAGCCCTGGGATCCCCACTCAGCCCTGGGATCCCCCTCAGCCCCGGGATCCCCTCCTCAGCCCCGGGATCCCCTCCTCAGCCCTGGGATCCCCCTCAGCTCTGG
-0.45	-1.4	3.28	GGATCCCCCTCAGCCCCGGGATCCCCTCCTCAGCCCCGGGATCCCCTCCTCAGCCCTGGGATCCCCCTCAGCTCTGGGATTCCCTCCTCAGCCCTGGGATGCCCACTCAG
-3.12	-3.71	3.01	ATCCCCTCCTCAGCCCTGGGATCCCCCTCAGCTCTGGGATTCCCTCCTCAGCCCTGGGATGCCCACTCAGCCCTGGGATCCCCCTCAGCCCTAGGAT
1.47	-4.73	3.13	GGAGACCCCGTCTCTCTTAGGGACCCTCGCCTCTCTTGGGGACACACCCGCCTCTCTAGGGGCCTCCCTCCTCTCCAGGAGACCCTTGCCTCTCTAGGGGACCCCGTCTCTCTTGGGGAC
3.96	-4.69	1.1	GACCCTTGCCTCTCTAGGGGACCCCGTCTCTCTTGGGGACCCCGTCTCTCCAGGCAGGGGATCCCATCTTTCTAGCGACCCCCACCTTTCTAGGGGACTTTCTTCCCATCTAGGGGACCC
5.28	-3.6	4.78	CCCACCTTTCTAGGGGACTTTCTTCCCATCTAGGGGACCCTTGCCTCTCTAGGGGACTCCCATCTCTCCAGGCAGGGGACCCCGCTTCTCTAGGGGAACGCTGCCTCTCTAGAGGATCCG
2.58	-3.91	4.47	CCCGCTTCTCTAGGGGAACGCTGCCTCTCTAGAGGATCCGTGCCTTTCTAGAGGATCCCCACCTCTCTAGGGGACCCCGTCTCTCTAGGGGACCTCGTCTCTAGGGAACCCCCGTCTC
3.48	-3.39	1.92	CTCTCTAGGGGACCTCGTCTCTAGGGAACCCCCGTCTCTCCGAGGGGAGCCCTGTCTCTCTAGGCGACCCTGCTTCTCTGAGGGGACAACCCCTCTTATCAGGGGCTCCCCCGCCT
3.63	-4.02	3.31	CCTCCCTAGAGACCCCTTCCTATCTGAGGACCCCCGCCTCTGAGGGGAGTCCCTTTCTCTGAGGGACCCCTGCCTCTTTGAGGGGAATCCCCATCTCTCTGAGAGACCCTCTGCCTCT
5.58	-3.62	5.29	CTGAGGGGAGTCCCTTTCTCTGAGGGACCCCTGCCTCTTTGAGGGGAATCCCCATCTCTCTGAGAGACCCTCTGCCTCTCTGAGGGTCCCCCGCTTTCTTTGAGGGGCCCT
5.13	-4.52	5.02	TGAGGGGAATCCCCATCTCTCTGAGAGACCCTCTGCCTCTCTGAGGGTCCCCCGCTTTCTTTGAGGGGCCCTGGCCTCTCTAAGACCCTATCCTCACTCCTCTAAGGAGAGA
-2.1	-4.54	3.6	GCTCTTCTCCTGCCTCTTCCTGGTCAGCTGTAGGCACTGCCCTCAGGGGAAGGGAAAGTTGGAGGGGAGTTTGGGACTGAGATGAGGGTAGAGAAGTGCCTGAGGTGAGGGTAGAGAAGT
-3.16	-4.81	3.1	GGGGAAACTTACAGGGATCAAGGAGAGAAGGACACTGTGACCTGGTGAGCCCGAAAGGACCTTTCTCCTACTGGGGTCAGAGAACAAG
3.71	-3.92	-2.45	CCTTAGGGTGGGGGTCCGGGACCCCGCCCCGGGGCCACCCTAGCCTCCCTGCTTTGTGACTCATAATCATCCTGAATGGTCAGTTTCCGATGAGAGGCCACTAGCAAGGGATAC
0.43	-5.53	4.39	GTAAATATTCATGATGGCCTAGGTCCTTCCTGGGGTGCAGGGCAGGGGGCTTCACCCTGCAGAGCCAAGAGGTAGCACGGCCACCCCTAGAGTCCGGGGGGTGGCTGGGCAGCCCCCACA
3.59	-4.46	1.86	GGGCAGCGCCTGGAGCTGTGGAGGAGGGTGTCTGGGGGCGGGCTGGCCCGCTGAGCAGCGCCTCTCTTCACAGGCTACAGCATGCTGGCCATAGGGATTGGAACCCTGATCTAC
3.25	-2.79	-2.15	CCCGCTGGGGATGCGTGTCCCGGGCGTCCTCTGGAGGCGCAGAAGTGCGTGCGGCCTCGGTGTCCAGGTAGGAGGGGCGGGGTCTGGAGGCTGGGACCTGTACAGAGGGGAGGAAGGGGA
1.51	-4.88	3.84	CCGTCCGCCTCCTGGTAAATCCATTGTCTACCCCCCAACCAAATTGGGGCTGCCAGACCACACCCCCTCAGTCTGGGAGGAGTGAGGGGCAGGGGACCCCCTCGAAGAGACCCCCAG
-1.17	-5.25	3.85	GGGCCCTTCCAGGGTCCAAACCCTGCAGCCCAGCGCCCTCTCCCCGCCAGCTGCCTCCTGTCCTGGCTGAACATCCCTGGCTCCTCCATTGGGGCCTCGTGGACCTGGCGTGGCCACC
4.06	-4.34	-2.12	CAGAGTTGGGTCTGACCCAGCCTCAGACCCCAAAGACTGGAGCCAGCCTGGCGGGGAGACCTGGCTTTGGTCAGGTGGGGGAAGTGCTTGTGCTTTAATGGTGGAAACAAAGGCAGGATG
3.34	-5.76	-2.86	CAGGGAACTCACACTCCATCTTTATCCCTCAGGGAGCTCACATTCCATCAGTATCCCTCAGGGAGCTCACACTCTATCTGTAACCCTCAGGGAGCTCACACTCCATCTGTATCCCTCA
3.62	-6.13	-5.22	ATCTGTAACCCTCAGGGAGCTCACACTCCATCTGTATCCCTCAGGGAGCTCACACTCTATCAGTATCCCTCAGGGAGCTCACACTCCATCTGTATCCCTCAGGGAGCTCACACTCTATCA
3.27	-5.05	-5.29	ACACTCCATCTGTATCCCTCAGGGAGCTCACACTCTATCAGTATCCCTCAGGGAGCTCACACTCCATCTGTATCCCTCAGGGAGCTCACACTCCATCTGTATCCCTCAGGGAGCTCACAC
3.84	-6.12	2.03	GTATCCCTCAGGGAGCTCACACTCCATCTGTATCCCTCAGGGAGCTCACACTCCATCTGTATCCCTCAGGGAGCTCACACTCCACCTCAGTCACCTCAGGGAACTCACACTCCATCTGT
3.57	-2.4	-1.85	ATCCCTCAAGGAGCTCACACTCCATCTGTATCCCTCAGGGAACTCACACTCCATCTGTATCCCTCAAGGAGCTCACACTCCATCTGTATCCCTC
-2.07	-5.81	4.24	ACTCCATCTGTATCCCTCAGGAAGCTCACACTCCGTCTGTATCCCTCAGGGAGCTCATACTCTGTCTGTAACCCTCAGGGAGCTCACACTCTGTCTGTATCCCTCAGGGAGCTCACACTC
4.02	-0.87	-0.91	CCTCGCGGCCCCTCAGTCGCCCCTATTTCCGGCGCGGGACCCCCACCCCGGTACCTGCACACCTCATGCGCCCGCAGTTTCGAGCCTGCGGGGCTGAGTCACTCG
3.4	-3.95	-2.72	AGAGGCCCAGAGAGCTTCTTTCTGATGTCCAGAGGGGAGCTGAGAAGACAGAAGTTTGAAGGTTTGAATCCCAGGAAACTGGCCTGGGGTGATGGCACCCAGGCATCATGTCTAGGTACC
-1.49	-1.22	3.73	TGCCCCCCTCACCTGGTAGTAGTCTCTTTTCTGCTGGGCCACTGTCTCCATGGCCAGGGTTCCCAGGCTGAGATCGTGCTCCAGAAACAGGGTGTAGATGTACTGCAGAGGCATGTGGCT
3.37	-1.94	-0.55	CCCTGAGTTTTAATACTTCGGGGGAATACTTTCTCATCTGGAAACAAATAAGTACGAGTCCTGAGGGGCTTTGCTCCAAAGAGGCAGCCAAGCCCCTACCTCTCACCCCGGCCTCCCCCA
1.64	-4.06	4.03	CCCCTTCCACCCACCGGATCTGATATGTGAGGGTGGGGAGAGGCTTCCAGGTTTAGAAGTGGTGGGCAGGCTTGATCCGGTTAGGAAAGCCCCAAGGGAGGAAATGGGGAGATGGGCCAG
3.44	-1.71	0.1	GCTCGGATCTCTGAGTCTTCCTGGAAGCCTCTGTTGCTCTGATAGTATGAGAAGGCGTTTCCCACAGGAAAGGCCACGGGGAGAAACTGCTTCTTCTCCAGGGCATCGTAGGAATACTTG
-2.06	-1.2	3.6	CTCTGGTGCTTTAAATGGGGGTAATGAGGCACTGGAAGCTCCCAGTCCAGGGACCCTCCTGCCCCGCACTGCTTGGCTCCCCCAGCCCAGGGGTCCGGCTTCCCCAGGAGGACCTGGCT
3.47	-3.14	3.54	GCTCTCATCAGAAGGGATGGCCAGGGATGGCCAGGCCTGGCCTGTAGGGCTGGGCAGGGCATAGTGGGTTCTCCCAGACCCTGAGCCCACCCTTGAAATGAGTGATCCATGTGAAAG
4.37	-5.85	-3.89	CCTGTGCACGCTGGGATTGTAGTCCTGCAGCCCTGCGATCACTTGCAGGTAACAAGAAATTTCAGCTTCCGGCATGATGGGCGAAGGCCCCCACCTTCAGCCTCGCTCCT
3.93	-4.72	-1.87	TGGTTAAAAGCTTTGCTGCATTCTTTACGTTTGTAGGGTTGCTCTCCAGTATGAGTTATCTTATGAATAGCAAGCTGTGAGGACCAGTTAAAGGCTTTGCCACACTCCTCACATTTGTGG
2.89	-1.87	4.14	TCACTGTCATCCCCTCATTTACAGCAGTAGAAACCTGTTCACTATCAGCCACTCAGTCAGAACAGTGTGAACCAGTTTACTGTCAGCCACACCCTCATCAGACTGGGAACTTGTTCACCC
5.24	-5.43	5.82	ACTATCAGCCACTCAGTCAGAACAGTGTGAACCAGTTTACTGTCAGCCACACCCTCATCAGACTGGGAACTTGTTCACCCTAACCCACTCATTTATCACAGTGGGAACCTGTTCACTATC
3.23	-2.95	1.52	ATTACATTCTGGGAACCTGTTCACTATCACCCACTCATTCATCACAGTGTGAACATGTTCACTGTTGCCCACTTACTCACCACACTGGGAACTTGTTCACTGTCACCCACTCAATCATCA
3.45	-3.92	2.27	CTCTCACCCACTCATTTACCTCAGTGGGAACCTGTTCATTGTCACCCACTCAATCATCACAGTGGGAACTTTTTCACTGTCATCCACTCACTCTTCACAGAGGGAACCTGTTCACAGTCA
3.69	-5.58	3.36	TCACAGTGTGAACCTGTTCACTTTCACCCACTCCTTTCTCACAGTGGGAACCTGCTCACTGTCACCCACTAATTCATCATAGTGGGAACCCGTTCACTGTCACCTACTCACTCATCATAG
-0.47	-5.45	3.15	CTCACCACATTAGGAAGCGGTTCACTGTCACCCACTCAGTCATCACAGTGGGAACCTGTTTACTGTCACCCACTCAATCATCACAGTGGAAACCTGTTCACTCTCACCCAACCATTAACC
1.53	-6.02	5.42	ACTATCACCCACTCACTCTTCACAATGGGAACCTGTTCACTGTCACCCACTCACTCATCACAGAGGGAACGTCTTCACTGTTACCCACTTATTCACCACAGTGGGAACCTGTTCACTCTC
4.1	-5.13	2.99	CTCATTCATCACAGTGAGAACGTGTTCACTGTCATCCGCTCATTCATCACAGTGGGAACTAGTTCACTGTCAACCACTCACTCATCTCAGTGGGAACCTGTTCACTGTCATTCACTCATT
3.28	-1.71	1.08	TGTCACTTTCTCATTCTTCCCTGCGGGAACCTGTTTACTGTCACCCACTGATTCACCACAGTGGGAACCTGTTCACTGTCACTCACTCATTCATTACAGTGGAAAACTGTTCCCTGTCAC
3.35	-4.13	0.74	CTCATTTACCACAGTGGGAACCTGTTCACTGTCAGTCACTAATTCATCACACTAAAAACTTATTCACTGTCAGCCACTCATTCATCACTGTGGGAACGAGTTCACTGTCACCCACTCATT
4.2	-3.55	3.04	TTACTAATTACAGTAGAAACCTGTACACTGTCATACACTTATTTACCCCAGTGGGATCATGTTCACTATCAGTCAGTCACTCATCACATGTGAACCTGTTCCCTGTAAGCCACTCATTC
3.41	-2.54	-0.53	ATTTACCCCAGTGGGATCATGTTCACTATCAGTCAGTCACTCATCACATGTGAACCTGTTCCCTGTAAGCCACTCATTCACCACAGTTGGAATGAGTTCGCTGTCACCATCTCCTTCAA
2.57	-5.87	5.42	TCATTCATCACAGTGAGAACATGTTCACTGTCACCCAGTCACTCACCACAGTGGCAACCTATTCACTGACACCCACTCACTCATCATCATGGGAACCTGTTCACTCTCACCCACTCATTC
0.58	-5.82	4.41	CTCATTCACTACTGTGGGAACCTGTTCACTGTCACCCACTCACTCAAAACTGTCAGAACCTGTTCACTGTCACCCACTGTCTCATTACAGTGGGAACCTGCTCACTGTCACCCTCTCCTT
3.07	-4.65	3.67	CATCATAGTAAGAACCTGTTCACTGTAAACCACACACTCACAACTGTGGGAACCTATTCACTCTAAACCACTCATTCTCCACAGTGAGAACCAGTTCTATGTCAGCCACTCATTCACCAC
2.14	-6.07	3.73	TTCACTCATTCACCACAGTGAGAACCTGTTCACTGTCACCCACACATTCATCACAGTGGGAACCTGTTCACTGTCACCCACTCACTCATCGCAGTGAGAACCTATTCATTATCAGACACA
3.12	-4.37	-0.5	TCGCCCACACATTCACCACAGAATGAACCTGTTCACTTTCAAACACTCATTCCCCACAGTGGTAATCAGTTCTCTCTCACCTACTCATTCACCACAGTGGGAACCATTTCACCTTCACCC
4.54	-4.44	4.18	CACACATTCATTCTTCACATTGGGAACCAGTTCACTTTCACCCACTCATTCACCACAGTGTGAACGTCTTCACTGTAACCCACTCATTCATCAGAGTGGGAACCATTTCACAGTCACT
3.47	-2.58	2.99	CCCACTCATTCACCACAGTGTGAACGTCTTCACTGTAACCCACTCATTCATCAGAGTGGGAACCATTTCACAGTCACTCACACATTCATTACAAAAGGAAACTGTTTGATCTCACGCA
3.4	-3.31	1.65	CTCACTCATCAAAGTGGGAACCTGTTCACTGTCACCCACTTACTCACTAGAGTGTGAACCTGTTCACTGTCAGCCACTCATTCATCACAGTGGCAGCCTACTCACTGTCAGCCACTCACT
4.02	-5.98	4.62	CCCACTCACCACAGTGGGAACCTGTTCACTGTCACCTACTCACTCATCACAGTGGGAAAATATTCATTGTCACCCACTCACTCACCAGCGTGGGAACCTGTTCACTGTCAGCCACCCA
3.82	-3.47	3.87	ATAACCACAGTGGGAACCTATTCACTCTCACCCACTCACTAACCACAGTGGGAATGGGTTTAATGTCAGCCACTCATTCACCACAGTGGGAACCTATTCACTCTCACCCACACATTCAAC
2.47	-4.53	3.31	CCTCAGTGGGAAGCAGTTCACTGTCACGCACTGATTTATCACAGTGAGAACCTGTTCACTGTCAGCCACTCATTCACCACAGTGTGAACCTGTTCACTGTCACTTACTCATCCACCACAG
3.01	-5.78	0.02	TCACACTCATTCACCACAGTGGGAACCTTTTCACTGTCACCCACTAACTCAACACGGTGGAACCTGTTAACTTTCTCCCACTAATTAACCACAGTGGGAATCTCTACACTGTCACCCAC
3.15	-5.64	3.35	CACCACAGTGGGAACCTGTTCACTCTCAGTCCCTCACTCATCACAGTGTGAACCTGTTCACTGTCACCAACTCACTCATCACATTTGGAACTTGTTCACTGTGAGCCACTTATTCACTAT
3.04	-4.01	-0.65	GGAACCTGTTCTCTCTCACCCACTTATTTACCACATTGGGAACCTGTTCACTGTCAGCCAGTCATTCATCACAGTGGGAACATGTTCACTGTCACCCACTCACTCATCACAGTGGGAACC
-0.71	-5.2	3.08	TTCACTGTCACAGACTCATTCATTCCTTTGGGAACCTGTTCACTGTCACCCACTCAGTTATGACAGTGGGGACCTGTTCACTGTCACCCACACATTCATTAAAGGAGGAACCTGTTCACT
3.32	-5.71	3.77	CTCACTCATTCATCACATTGGGAACATGTTCACTCTCACCAACTCACTCATCACAGTGAGAACTTTATCACTGTCACCAACTAACTCACCACAGGGGAAGCCTGTTCTCTCTCACCTACT
2.66	-2.36	3.27	CATTCACCACAGCGGGAACCTGTTCACTGTCAGCCACTCATTTATCACAGTGGGAACATGTTCACTGTTGTCAACTCACTCATCATATTGGGAACCTGTTCACTGTGAGCCACTCATTCA
3.4	-5.78	2.06	CTCACTCACTACAGTGAGAACCTGTTCACTGTCACCGACTCACTCATCACAGTGGGAACCTGTTCAATGTCACCCAATCACTCATCACAGTGGGAACTTGTTCACTGTCGCCCACTCACT
3.37	-5.63	1.82	CCACAGTGGGAATCTGTTCACCCTCACCAACTCACTCATCACTGTGGGAACGTGTTCACTGTCACCCACTCACTCACCACAGTGGGAAGCTGTTCTCTCCCACCCACTCATTCACCACAG
2	-5.81	3.76	ACTGTGGGAACGTGTTCACTGTCACCCACTCACTCACCACAGTGGGAAGCTGTTCTCTCCCACCCACTCATTCACCACAGTGAGAACATGGTCACTGTCACCCACGCATTCATCACAGTT
2.35	-3.83	3.57	CTCATCAGAGAGAGAACCTGTTCACTGTCAACCACTCATTCGCCACTGTGAGAACCTGTTCACTCTCACCCACTCATTCATTACAATGAGAACCTGTTCACTGCCACCCACTTATTCACC
4.7	-3.47	3.26	ACTCATCACGGTGGGAAACTGTTCACTTTCACCCACTCATTCATTACAAGGGGAACCTGATTATTGTCACCCACTTTTTCATCACAGTGGGAACCCGTTCCCTTTCACCCACTCATTCAT
4.09	-2.44	1.52	CTTTCACCACAGTGGGAACCTGTTCTCTGTCAGCCACTAATTTATCACAGTGGGAACCTGTTCACTGTCACCAACACATTCATCACTGTGAGAACGTGTTCACTGTCACCCACTTATTCA
3.47	-6.2	2.8	ACCCACTCATTCACCACAGTGGGAACCTGTTCACTGTCAGTCACTCACTCATCACAGTGGGAACCTGTTCACTCTCACCCACTCACTCAACACAGTGGGAACCTGTTCACTCTCACCCAC
1.31	-2.95	5.43	ACTCACTCAACACAGTGGGAACCTGTTCACTCTCACCCACTCATTCACCACAGTGGGAACCTGTTCACTGTCACTCACACAGACATCACAGTGGGAACCTGTTCACTGTCACCCACTCAT
3.33	-3.98	-6.18	TCAACCTGTCTTTTCCATCTGAAAAATATACACAACTCATTCTGTAGAATGTGTATATGGCATCCAAAAATACACATTTTTATGCCCTTAATTTTATACTATATCATCCAGAAAAGT
-3.9	-0.38	3.13	CTCTCTGAAGGAGTGGCAATGCCTGGACACTGCACAGCGGAATTTATATAGAAATGTGATGTTAGAGAACTACAGAAACCTGGTCTTCCTGGGTGAGGATAACTTCAATACACAATTTCT
4.13	-5.82	-5.88	TTGGTGCTTATACCCACACAGTCCCACACACCACAGGAGAAAACAGGTAACTACAGCCTGACTAGTAGGGCCAAGGCCAATAGCAAAATAAGTTTTGCCTTTAATCTGTTTTCTCCA
-1.2	-1.64	3.12	TGAATACTCTGACTCCATCTTGAATAACTTCTTCATCAGAATCTCCTTTTGTCTTTGTATATTCTAGAGTATAAGAAAGGCCATTACAGACCCTGGTTTGGACACCAACTTTTACACCTA
3.65	-4.51	-0.07	AAGCTTTCTGCCAATTCTCATACCTTACTAAACATAAGATAATTCATACTGGAGAGAAACCCTACAAATGTGAGGAATGTGGCAAAGCTTTTAATTGGTACTCACACCTTACCAGACATA
3.34	-4.91	-4.13	GAAGAATGTGGCAAAGCCTTTAGTATTTTCTCAACCCCTACTAAACATAAGATAATTCACACTGAAGAGAAATCCCACAGATGTGAAGAATATTGCAAAGCTTATAAGGAGTCCTCACAC
3.01	-6.09	0.67	AAAGCTTTTAAACGATCTTCAACCCTTACTATACATAAAATGATTCACACTGGAGAAAAACCCTACAAATGTGAAGAATGTGGCAAAGCTTTTAATCGGTCCTCACACCTTACTACACAT
3.23	-3.24	-1.79	TGGGCTTCCCCTAGTTCCACCCTTTGTTAACCATTTCCTTGGGAGAGTTCAGGAAACTCCTGTGCTCTAGTGAGGCGGGACCTCCCCTCACAGGGTATTGGTGAGGAGGCGTTCTGA
3.79	-6.12	-4.94	CATTCAGAGGCAAGCTCTGGTCACCATCTGGCTTGTTTCCAAATTATTTGTGAATGCACCACCTGTCCCTGTGTCCTGCCCTCTGTTTCTGGCATGGTGGCACCTGGCACAGAG
-0.32	-5.69	3.95	GTGTGCTGTTTGGAGATGGTATGGGGGTGGGGACAGGACATGACATGTGCTTACCTGCCCTCCAGATGCTGTACACAGGGGAGCCAGATATATAAGCAAATAATTAGCATGCAT
4.87	-2.29	-4.01	TCCATAAACTGAGGAGGGTTCACCCAGCTATGGGAAATGCTCTGGATGACCTTGGATTTCTATGCAGTTAGCTGGACCTCATCCCAGGGTTACAGCCAGGGCATCCCTGAGCTGGGT
-5.34	-5.8	4.39	TTAGGTGTAAAAGCATGCAAAATGATTTTTCACATTTTTTACATTTGAAAGGTTTCTTTCTAGTATGTCTTATCTTATGTCTGTTTGAATTTGAAAATGTATGAAAGACTTTTGCAGATG
4.3	-5.08	-5.05	AGAGCCCCAATATATATATGACTGATGCTGCCATCTGTGTCCTCACAGTGATGCAATGACAGCATCCTGTGTACACACACAGAGCTAATACCATGAATTCACTCACTGAGCC
-4.64	-4.14	3.53	ACCTGGGGGTTTGGCTACCATTTCATGTCTCCTCATAGGCTCCCAAGGCTCTTTTTCTTGCTCCAGACAGGTGATCAGGTCTGGCTTAGAGACAGCAATACCTGTTTCAATAAAAAATAA
-2.33	-2.36	3.76	AGCAAAGCTGTATTATAGCAATATAGAAAAATATATATCTACTGTCAGAAGAAGGTAACTTGAAGTATTTGAGAGATGTTCTCTAAGAA
-2.01	-3.73	3.01	TGAGCCCCCTCCCAGCCCTCAGAGGTGTCATCTTTGGGAGCTCCAGGGAGATGTCTTGGGGAAACCCTGGCCTTTGGGACAGGTGAAGTGCAAGGCCTTCTTGGGCATTGCTAGGTG
3.02	-4.52	1.58	GAGCTCCAGGGAGATGTCTTGGGGAAACCCTGGCCTTTGGGACAGGTGAAGTGCAAGGCCTTCTTGGGCATTGCTAGGTGGGCCTGGCTGGCCAGAGGGGTGCAGAGGACCCAGGACTAG
2.11	-4.23	3.91	GGCCTGGCTGGCCAGAGGGGTGCAGAGGACCCAGGACTAGCAGGAACCCTGGCTCGTCACTGTCCTTCATTCTACCCATCCTCACCCCACCCTCACCCAGGACCCTCACTCAGGGCCTTT
-0.05	-4.02	3.07	CACCGGGAGGCAGCAGCCTACTCTGCAAGGCACTCTCTTTACCCGACCCCCACCCCCTTTTAACAGGTGGCAGGAAACCTGCTGGCCCAGCCATCTGCCGCACCCACCCTTCACTCCCAG
3.29	-5.14	-4.97	ACAGGGGAGAATAGGTGTTTTTTCGCATAACCACATGTGAAATGTGGATTTTTCTTTCAGCAATTTCTGACATATATTTTCTCTTTCTCTTTTCTT
1.5	-4.15	4.31	TCCCTGGGTCCCCTGCATCAGTACATGGCCACTTGTCAGCAGCTGAGCTCTGAGATGGAGGCGCTGCACAGGCAGTTACTGCTGCAGACCCAGCTCATG
1.82	-1.16	3.03	GCCTCTGTGCCTTCAACTCTCTTTCCCCGCCCCTTAGGAGCACCTGGAAGCTGCCAGCCAGAGAACCAGCAGCTACAGGCCCAGCTGAGCCTCATGGCTCTCCCTGAGGAAGGTACGGG
3.91	-2.1	-2.42	GAGAGTTATGTGTGTGCTGTGCTCATGTGCACCTGGGTGTAAAATGACTGTTAGCTGGTTGTGTTACTCAGGGTGGGCTGGGGACTCACTGGAAGAATCCCCTCAGTCTGCCCAAGACAG
3.08	-1.83	-0.74	AAAATGACTGTTAGCTGGTTGTGTTACTCAGGGTGGGCTGGGGACTCACTGGAAGAATCCCCTCAGTCTGCCCAAGACAGGTTTTTTCCTTGTGCCCTCTTCAGAGAGGTCAGGGAAAG
0.29	-2.55	3.68	GGTTCTGGATGGGTGAGCTTGCTGGAGAGCAAGGTCCCTGCAGGTCAGATGTACTTAGCAAAGAAGAGTTTCCTAAGAAATTC
-3.94	-4.52	4.22	TCCATGGGGTTCTGCCCCACGGATGGACCTAGTGGGCCAGGGCTTCTTTGGGGAGGGTAGTTTTGGTTGCTGAGGAAAGGGTGGAAAAATCCTCAAGCTGGCCCTGCAGGCCCCTCCTCT
-0.46	-3.77	3.43	AGCGCTGCCACAGCTGGATGGGGCTGGCAGTTCTGCCAAGGGTTCTTCAGCCTCTAATACTGAGCCATGCCAAACCAAGCACTAGGAATCCCCAGTTCTGACTTT
3.06	-5.91	-2.84	TGTTTTGTGGTATAATGAAATGTTATATTTCTGTAGTTCCAAGTTAATAGTTGGAATTAGCAGTGAAAGAATTATTTACTCCTTAAGGCATAGGGGTAAATGTTTCTATACCCA
1.75	-5.44	3.04	AAATGTTTTGTGGTATAATGGCATGTTACATTTCTCCAGTTCTGAATTAGTAGTTGGAATTAGGGGTGAGAGAATTATTTGCCCCTTAGGGCATAAGGGTAAATGTTTTTATAC
-1.76	-4.36	3.21	TTTCCTGGGGATGGCCACAGCCCAGGCAGATCCATGGGAACCTTGAAGTTCCCAAGTCATCAGTTATAGGTCCTGGACATGTTACCAGGAGACTGGGTGCCCCTACCC
3.63	-3.41	-1.73	TTCTGCCCTCTCTTTCCCAGCATCCTTCCCCTGTGGAAAGAGAAACTTTCCTTCTAAGGTCTTTCCAGCCCCTCCCTGGCAGGGAAGCCTGGAAACTAGGGCCCCTGCTTTCCCCTG
-1.81	-1.96	3.62	CTGAGTCTAGCAACTGGAGTAATTTGTTATTTTTATTTCTTTCAGTTACGTGTTCTCATTTTGCTCAAGACCTGTGGCCAGAGCAGGGCATGAAAGA
-4.13	-5.88	4.51	GACAGCAGCATAAGAATTATTGATATGCCACCTTTAGAGGTACTGGAAGCAACTGGATAAATGTGCTGAAATCTGCATTTATTTATAGGCTCATTAGAGGCTAAGTCATAGCAACATAT
3.41	-4.86	-2.78	CACTTCCCAGTTCTCCACTTCTTCTTGCTGATTGTAAGGCACTGGTGAATTTTAGAACTGGAATCATATTATATCCATCTTTGCAGTTCTAGAGCCTGGTACCAGGTGTAGATGTCAA
4.29	-5.87	-3.98	TTTTTCATCTGAAAAATATACACAACTCATTCAGTATTATGTAAATACTGTACTCAAAAATGTACATGTTAGTACATTTTTACACTTTATCATTCAGAAAAGTATCATATATA
-2.41	-4.03	3.53	AGCCCACAAGGCCAGTGGACCTCACCCCATCTCCTCAGAGAAACAGAGGGGTGCTGGGGCCTTTCACTTATTCTACACCTCTCATGTCTCTTCACCATACCAGACTAGAGTCAGTCTC
-0.1	-4.18	3.42	AGGTGTGTTGGGACAAGGGTCATACCTGCAGGGACCCAGGCTTAACCCTCTCCTGCCAACAAGCTGGACACACACCCCATGGAAGGCTCTCCTA
-0.96	-5.32	3.65	ACAGGACAGACAAGCCATGTGAGACATCCCCACCTCAGGAAGACCAGGTCTGTCCCTAGGGCTGGAGGAGTAGTCCCCAGCACCAAAGAGAACATGGTCCTCCATCACAGAGTGG
3.26	-1.92	0.5	ACCTGAAAGGAGGTGGTCCTGGCCTGGAGTATTTGAGGGAGCTACTGCAGGCGCATCGAGTGGATGAGGGGGTCTGCCTCTTCCTCCTTGCTGGGGTTTTTTACCCAGACAGGGCAG
-3.68	-4.56	3.85	TGCCTGCCAATCACTCTATAGGAAAGGATGTACCTTTGAAGAGGAACTTTCTGGACCCTCTTAATTCTGCCATCAGTGCAGCTCTTCCAGGTTAGAACCTCAGTCCCTCT
4.13	-4.23	-3.67	ACCTCCCCATCTAAGGCCTCCCTGACTAAGGCCATGCTTGTCACACTCTCAGCACATTCCTCCCAACCCTGGCAGGCTCAGTTGACAGTGACCTTCTCTCCTGCCTCCC
-0.93	-3.53	3.06	GGAGGGTTAGGATGTGGCATGTGGCCAGGGAGCTTTCTTTCCTCCCTGGGCCTCAGTGTGTCCACTTGCAAAGTTAAAATGTCTACTTTCCCATTGCTTAAGCTTTCTCAAGCTAATTT
4.02	-6.18	-0.61	GAGCCTATTTATTTTTTCCTTTAGATGGTACAGGAACAGACACTAGGAATCCTTATAGTCCTGGAATTTTCTAGGCCTGTATCTCTTTTATACACTTAAAATATGTTTTAAGTGTATGAA
-0.39	-4.8	3.61	CTGGGAGGTATCCTCTACATAGGTCTCCTTCATGCCTGTAGCCAGCTTTCCCAGGGCTGGGCACCAGGCACAAAGACTGGCTCTGCCTTGTATTCCCACCCCTTAGTCTTTCCCCAC
5.19	-5.53	-1.05	TGAAGGTCCTTCAGCGCTGATAATTTCATTAATCTTCAGCGCTCTAAAGCCATTAACTCTTGAAGGAAGAAATGAGGGGCTATATCATGTGAACCCCTCATCAAAAAA
3.01	-5.7	-5.08	AGACAAAAATGTCAAGAATAGACAGACATCAACAGAAATTACAGTCTCTGAAGAAGCAGTAGCAATAGAACTGCTCAGATGACAAGAAAAGGATAGTTTCTGTGGATAACAC
-1.25	0.08	4.23	TTGCCCGTAATGCTTGCTTGGTTCTCCACTTCCAAAAACCCAGCCTTTCGGGCCCCTGCTTTGGCCCACTTGTTGCTTCCTGTGGGCTAGTCAGGCCAGAGGCCCACTCAGACACCAAAA
3.07	-4.33	-2.29	TATGCAGAAAGAGAGATCAGGAGGAAGAATAGGAGAGTTGAAAAGGGCAAGAAGGTTCAGGAAAATGGCTTGGTGGAAAATACCAAGCTGTTGCTTTGATTTGGAGCTTCTTTCT
1.53	-3.13	3.47	CTCCTCCCCCACCTTCTTCTTCTGGATGGGGGATCTCAGATAGCCCAGGTGGCGGTGGGGGACAGGGCAACTCCTCATCTGAGTCTTGGTATCAGGGAGGCGTCAGGTCCACAGTCA
4.23	-6.04	-5.9	CCAAGTTTCTCCTTTATTTTTAAAGACTTTTAGCCTGACTTTTACTTTGAGAGTCAGGGACACGTGGAACATAAATTCCGGGTCCAAGAGTCATGTGATTCCTGGCCAATGGGAAACCAC
3.47	-3.62	-3.37	CTGAAAAGCAAGGCTTCTGAGAGCAGAGGCCACGTTTTCTCCTGTGGGACCCCAACTTGCCAAACCCAGGGCTGAAAGTGTGGCTGGTGCTCATGGAAAACCCAACTTGAAATCAGGAAT
-2.03	-0.51	3.39	GTCTGGTGTGTTAACACATATTATTTACCCCGAGGTGACATTTTAATAGCAGGGAAAACACGGGCGGTCTCCCAGCCCTGTGCACATTTTGCCACAAGCCGCTGTGAGCGCATAAAT
-0.69	-3.99	3.28	TCCTAGCTGACATGCTCAGTTACAAGTTACAAGTGCTGTCTCCAGAATCATCAAACACCACCCAGCTCCTTCAGGGGCAACTGATGTTCCTTCAGCTCGAGGAGCTCTTTCACA
0.9	-2.77	3.13	AACGGCCTTCTCTGCCCTTAACTTCTTTTTGAATTAGGATTCCTCTTCCACACAGCAAATGTTGGCTCAAGCTTTTGGGCAGCTGCAGGACTGCAGTTAGTTAGGGGTAGGAGGCCC
3.46	-3.35	-1.41	AAAGCTGGAAGTCAGACATTTTCCAAAGAAAGCCAGGCATGCTTGGACAGTGGGATCTGGCCACTGTCAGCATCCAGCGCCTGGTGCTCTGAAGTCTGAGGAGAGTACAGGGCAGGAC
1.18	-4.09	3.55	GAGTTCATTCTGCCAAAAGAGTTCGGGGCCCTGCACCCAGGGTAACCCCTGGGGTCAATAGCAGAAACCCCAAAGGGTGCTGGGAAAGCTCTGCTCATAGCAACACACCCT
3.01	-3.48	-2.66	GATGCTTCCTGCAGGGCTCCCTGGACACACATTCACCCCCAGTGCTGAATCCAACGGATTCTTTCTGTACTCACTGACCATCCTCCTTCTCCATGGAGGGGGTTAGGCTCCAGGCCCT
-4.43	-5.94	3.21	GTTGCTTTGAGCACCCCAAGCCCCAGCCTGGATATGTGTGTCAGGGGCTGGTGGGGAAGCTGCCGTGCAGGCGGGACTCCCATGGGAAGGCACCTGGGGGAGTCACTCTGC
-0.8	-4.3	3.65	AGGCTGCCTGCTCCCTCACTCTGCCCCACCTCTCAGGTCCTGGCCTCTGGCCTAGGTTTCAGGGAAACCCGCAAGGGAGGAGGGGCCTTGGACATCCAGGGGAGGGAGG
3.6	-4.12	1.54	GGCGAGGCAGGGCTGTGGGCACTGGGCTGTCCATTGTAGGGTGGCAGTGCTGGTTCTGCCTGTGGGGTGGCTCCAGCCTGGCTCCTGGGATGGTGGCAGCCCCAGGGGACTGCCTCATTC
3.19	0.16	-0.83	TCCTCCTCCCTACACACCCCAGTGGGGGAAGAGGAGAGAAAATACGCCTCTTCCCTGGCTCTTCGCTGGAGTCTTAGTGATTTGGTGGAGATTTCCAAGGACAGGCCTCCGGGAGC
-4.51	-4.53	4.81	TCCCCCTGGAGGGAAGGCTTGAGCGCTCTGGTTTACACAGGGCCCGCTGGATTTCTGTCAATAGGGAACGTGCCGTTGAAGTTGTACCAGACCTGGGAGAGCCTGCAGCCTCG
0.59	-3.42	3.86	ATCCATTCCATATAAATCACAGAGATGCTGCTTTTCCTCACATCTGAGGAGAGGGGCCTCCAGGCTGGGGCTGCACAGGGCGGTAGATGCTTCCTCCTCCTCAGCTTCCTGACTGCCT
3.2	-2.51	-1.58	GAATAACCAACTATAACCGTTATTATTCTGTGTTCTATGAACGTTGGCTTTTTTGAAAGTTCAACTTGCTCAATATGTTTGCCTTTTAACATGAGTTAAGAGGTAATTTGCATGAACACA
-0.19	-5.82	3.12	GAGAAAGTGGCCCTTCTGCCTGGCTGACATTTAGCTGTCATTCCTTCCCTCCTGAGGGAACTCGTGGGCAGTGACAGCAGAAAACACTGCAGGGAGAAGGAGCGGGAGTGCAGGGCCAGC
1.17	-0.48	3.12	TGGGGTTGCCCAGGCCCCTGCCTCATTTCTGAGCCAGGATCTCCTCAGGGCTCTTTCCCTCTTCACTCGACTGCCTGCTCTCCTCTCCCTTTCAGCACAAGTCTTGCTCCTCTTCAGCCT
3.72	-5.99	-1.68	TATGCCATGGGAAATACTTGGACCTCCTCCAGAGCATCCTTTGCTATTGAAACTCTCTAATCCCGCCTTTCCCAACAAACCCTCACATCCTTCCATGTCCTTCCAGTGGGTCCCCTTG
-0.63	-5.09	3.32	TGATCTGCTCCCCCGTCTCGGCCCAGGTGTCAGCATGAGGCGAACAGGAGTGTCCAGATCTGCTTTCCATGCCAGGCACCTAAGACCTCACATCTCAGGGAGGACGGAGAGAGTGAGGAT
3.01	-3.63	-3.53	GCAGTCACTTGGAAAACATTTCTGTGTTTTGCAAAACTGCAAGCAAATACACAATTACCCTGTATTCTTTCCTCTAGAGCCCACGCTCTGAATCCTTCCTTCTGCTCACTGGTAG
-2.78	-5.82	3.28	ACAGTCTCCTGGAAATGAGGAAGGGAGAGAATTGTCTAAAACTGCTGGAAAGTTGAAGAGTACACCACATATACACAGAAGCATTTGTCTTTTCAACACACTTTCTCTCCCCTTCA
3.42	-1.91	-0.97	CCCATAATACACTGATTTGGCTTTCCACTTGTGCTCTCTGAAAGCACAAAAGGGTCCACAGACACCGACTTTCTCCATCACGGGGGGCTAGAGCTGCCCCCACCTTGCCTTTATTGTTTA
-1.8	-3.63	3.07	CTGTTCCTGCAGACAAGTGGGCAGCTTTCTTCCCACATGAAAAGGGAACCTGTGTCTCTGGGGGAGGGACAGGAGGAGGGAAGAGGCCAGGGGAGGCCCAGGGATGACTGC
3.33	-2.17	-1.79	CGCATTTACATCAATTCACATTATGCGGTTGATGAAATGTTAATACCAAAGGCAATTTTCTGCTGATGGGTGGCATGGAGAGGAGTTTCTTCACATCACAAGTCAATATTTTTGGGAAT
3.01	-4.91	0.89	CAGATGCCCCAGGCCCCCATAGCATCTCCACTGGAACCATTAAAAGGCATCCTGCCAGCAGGTAGCCTTCTCCATGGGTCTGGAGAGCACAAGGGAGCCAGGGCCCTGACCCTCTGGCC
-5.13	-5.72	3.63	GGACAGGATTGTGACAGGCAGCATATGCAGAAAGTTGAGTCAGCCCTGGAGAGTGGTGCATCCTGAGCAGCTCCAGCAGGCGGTGCCTGGGAGAGATGGGCTGCACCGCGTGAATCAGA
3.29	-2.78	-1.29	GGTTACATCAGGGCCCAGCTGTTGAGCCCCCACCCCCTGGGTGCTCTGTTCTTTCATCTGCTAGCTCAGAGGGTGGGATCAGCACCCCCAACCCCTGAGGCCTGCTTCTCTGTGGTTCCC
3.08	-3.58	-3.82	CTCAGGCCAACGTTTTCTGGAGGCTGGGAAAGATCATCAAATGACTGATCTCCCAGGTTCCAAAGAGTAAACAGGAACATCCCTCCACAAAGCCGTAAATTCTGGTAAAAAAGCTCGCTT
0.14	-4.14	3.11	TGGAAGGAAGGACAGAAGAGGAGACTGAGGTCCAAGTGGGCCCTGGACCACCAGCAGGACAAGGCTAGGAGGAACATCCTCCCTCTAGTTTCCCAGTCATGAAAAGGCTTCCTTCTCCCG
1.67	-3.89	3.81	ACACGGCTGGCCAGGCCCGAGCTTGGCCTGCTGACCTGTGGCTGTCATCATGGTCCTAGAGGCCTCCTCCAGCTAATAAAGCCATTTCTCTCCTCCAGCCAATAAAGCCATTTCTCTCCT
3.8	-3.38	-4.72	AACGTACCATCTGCCTGGGAACGGCAACACTGAAGCAGGTTAATAGCTGGCCCAGAGCAGATGGTTTATTCCAATGATGACTGGGTCC
3.44	-4.93	-2.54	GGGAAACCATCCTGCCACCTCCCTTCGGTCTTGGGAGAGCTTAATCCTGAAAGGGTTGTGGAAGGACAAGGTGGCTTGGGGACTGGTAATGATCTCTTCCCAGGCTTCATCACTGTTC
4.27	-1.07	-4.31	GGAGCATGCTCTGGAACAGCTGCAAAAATCCTGCTTCCCACAGCAGGATTCTTCTTGCTGCAGTTGTGTGGCCACTGTCATTCATCCCCTCAGCGTCTCTAATTCCAGCGTGCTGGCCTC
3.68	-3.18	0.32	GGGAATGGGGAGAGGCTGGGAGATCCCTCAGGTCGGCGGCTTTCAGAGCTCTCCAGGCCACGCCTCTCAGTGGCCAGCAGGTGGCAGTTCTGAGCCTTCCACCTGGCCACCCTCCTTC
-5.8	-3.85	3.12	GACTCAAGCAACAGCCGCAGATGGGAGCAAAAAAAGTTTTGCTACTCCTCCCTCCCAGAGATATTTCTAAGAGCTCCATTTTCTTTCCAGTTGGCTAAGAAGCAAAAAAGGAA
1.4	-1.06	3.37	AAGTAGTATTTGTTTGTGTCTGCTGTGAAAAAAGATAGGGGTTCATGTTTCAGTCTTACGTGGAGATGTGAAATGTTTATCCATTTACAAGGCAGAAGTCACAAACCCAGACACAAGGCA
-3.85	-3.3	3.15	TTGCCTGAGCAAGCTGGTGAGGATCTCTGCTCTGGGCTCATTTGGGAGGAGAGCCTCTCCTTTTCTCTGGGGAAGTGTCGTGGGTGCCCTGGGTGAAGCAGGGAGGAACTGGTGAAGGGA
2.04	-2.14	3.4	GCACGGCAGCCACTCCTGCAATGGAGGAGATGGTCCAGTTCTCCATGGGGACTTGGGGGGCTCCCCAGCTCTGGCCCTGGGTGCCGAAAGCCCTGAGAACAAGCCATCTGAAAAT
-0.94	-1.56	3.16	TTCTCCATGGGGACTTGGGGGGCTCCCCAGCTCTGGCCCTGGGTGCCGAAAGCCCTGAGAACAAGCCATCTGAAAATTAGGATTCTGCGTCGCCTGTCAATCCCCAGAAGCCCACA
3.13	0.36	2.44	GCAGCCATTGGCGAGGTGCCCACACCAGGCCCTGGCTTCGGGCCCAGCATGAGCCTGGGCCGGCGGTGGGTAAGCTCTCTATCCCTCTCTGCCCTATAAAAATCCCTGGCAGAGCCTCCA
4.27	-3.54	3.17	GGCCCAGCATGAGCCTGGGCCGGCGGTGGGTAAGCTCTCTATCCCTCTCTGCCCTATAAAAATCCCTGGCAGAGCCTCCAGTCCATGCCCGCACCGCCTCCGCGTCCTCCCGGGCTCCCC
-1.82	-3.58	3.05	AGGGTGAGGCCCTGCTGGCGACCCGTGAGAGCCCCAGGGTGTGCTGGGACACGGGTGGGAGAGGGTGAGGCCCTGCTGGTGTCCTGTGAGAGCCCCAGGGGGTGCTG
-2.33	-4.19	4.55	TGGGGCCCGGGAGATGTGTGGATAATGGAGCTGGGGGCGGGGACCGGCAGGAGCTGGGGATGCAGGAGACTCCCTAGGAAAGGGCGGTTGAGGAGGACCTGGTGGGT
3.69	-4.87	-4.85	AATCGGCTGAGCACATCGGCCATTGAATTCCAGTGCCTACTGGGGGAGACGGTGCGGCCCGGCTGGGCCCAGCTGCGCCCAGCTGCTGGTGGCTTCTGGGCTG
1.04	-5.09	4.09	ATGGCCTTCACCTTTGCTCCAAATGCTGGCATATGTAGAGTCTCTTCTCAGCATCTCCTGCATGCTGAGCCCTGTTGCAGAGGGAAGGGAGAGCCCTGGCCACAGGGCGTTGAGTCCAGT
3.05	-2.63	-1.51	CAGGACTCTGCTCAGGCTGACTTTCCCGAAGCCCAGAGAGCAGGGAGCGGTGGCCCCCACCATGAGTGGGCTGGCAGTGGGTGTCACATGGGGGCGGAAGAGAGGGAAGTC
2.15	-4.17	5.7	GGTTCTTATTCCTTTTCCTTTCAGGTCTCTTATTCACCTGCCTTACCGCAGAGCTCCTGGAGAAGGGGTAAGACCCAGGACTGAGAACGGGATGACTTTTTCTCCTGGCAGCTCCT
0.13	-2.69	3.22	CCCACTCTTACATATTTTTGAAGAGACCCTGCAAGGTCATGACAAGGCCTCTGTTTGGGGGAGTTGGAAGGGGGGCTTCTCCATGCTCCAGAGAAGGCCTGGGAGCGTCCAGAGCTGGG
4.4	-5.46	-3.98	CTCAGACAGGAGGATGGGAGCAGGGAGGTCTGAGTCGACCTCCTTTCGGAAAATGCATCATCTGAAATGTCTTCCGGAAGGCGACCTCCTCCCCAGCCCTGGGTTCCTCTCCTC
3.95	-5.28	-4.65	AGATCCAAGGTCAAGCTTCAGGGCCAGGTGACCTTGAGAATCACTTCCCCTTTCCTGGCTAGGATTCCTGTAACATGTTAACTGGGGATGGTGATTCCTGCCAAATGGCCCACGCTGGG
-3.05	-4.96	4.74	ACCTGCTGGGGGTGGGAAGCACCCACTGGCCTGGAGAACTTCAGGGTGGAGGTCCAAGGGGGAGGCCCTAACCCCAACCCCGACCTTTAGGTAATCCAGTCTCTTAGTCTGACAGCGTG
-1.8	-3.51	4.82	GGGCAGGGAGAGCCCCCAGACCAATCCCATCACTGGGCTCTGGATTCTCCCCGTCACCCTCCCCAGCATCTGCCATCCCAGACGCATGTGCGCACACGTGTGGATGCAGGCAC
3.46	-1.48	2.02	AAATCAGTCTTTACAGCAGTTAATGATTGGACAGCTGGAGCTATAACTGGCCTTGGCATTGCCCCCAGCTATTAGCTAACAAACCAGTTGTTATCTGCAGGTAACAGCCAATTTCTTGTG
3.01	-1.59	0.4	CCATAAAGCTCATCTTTTCCAAATTTAAGCACTTAAAAATGTGAAGTGCTCCAATAAATTTAAATTGGCATATGCTACGCATATCAATGGGAAATGATTCAAGCATTAG
-2.09	-3.58	5.88	AGAAGGCCCTTCTGGGAGAAGGAAGCCTTCTTGCTCTTTTTGTTTCTTTGGAAGTGGCAGACACACCTGGGGAGTTAGTGTTCTGAGGGAGGAGGCAGCCTCTGGCTTCTGAGGCTTTG
3.55	-1.76	-1.74	CAGTGGCTTCCTCAGGCTCCAGTGTTTTAAGAGCCCTGGCTTGAAGCAGTTCCATTTGGGAGAGTTTCTCCCTAGCATTTGGTATGGAATTATTACCAAATGCTAGAGAGGAACCCTG
5.15	-5.06	-4.09	CTTGCCTGGGGCTGCGCCCACCACCCTGAAAGCTGCTGCGGGTGGTGGGGGGGGCTCAGCTTTCAGTCCAGGGAGTCGCAGGGGGTCGCCCCTGCAGCCCTCTGGCCT
3.91	-1.44	0.55	GGGTGGTGGGGGGGGCTCAGCTTTCAGTCCAGGGAGTCGCAGGGGGTCGCCCCTGCAGCCCTCTGGCCTCTGCTCGGGGAGAGCCCAGGGCTTCTGGCTGAAGGCTGCT
3.15	-1.7	-1.45	TCGCAGGGGGTCGCCCCTGCAGCCCTCTGGCCTCTGCTCGGGGAGAGCCCAGGGCTTCTGGCTGAAGGCTGCTTTAGTTATGATGTCATTCTGATAGCGGAGTGCAAATGTCT
3.47	-1.85	-0.14	AGATTTATTTTTCCAGGCTGAATGAGGACAATTATAGCTTTTTAACATCTTTGGATTTAGTGTTTTTAATAAGCCTTTTAAGTAAGCTGAAATATCAGCTTGCATTTTGTTCTCAACAT
-0.21	-3.4	3.29	AAGCCCCCTCAGGAAGGTGGGCTGTGCGGGAAGCCATCTGGCCCACCTGGGGTGGGCGTGGGGGCCTCCCCCGGCCAGTTGATGCCATCAACGGGCTCCTGTTGACTGTG
3.52	-2.25	2.24	GGCTGGGGACCGCACTCCTAGTCTCCCCAGGGGGATCTGGTGCCTCCGGGGGAGCTGGAGAAGCCTCTGGAGGTTGGAAGGCCAGGGTGCATACCCTGGGATGAGGCAGGAGGA
4.73	-6.15	-3.23	TTTCTACTTTTTTTTTCCCCTTCCAAAAGCAGAAGCTGTTCCTGTTCTTTAAGAAAAAAAAATTAAAATCAGTTTTCTAAAAGACTGATTTAACCACAATCAAAAGTGGAGGGG
3.01	-2.07	-1.71	TCCTCAGATAACATTGGCTGTCATCAAAAGCCACATTTATCTTTTCGAAGGTGGGGCAAATGTTTAATGTTAAAAGACAGTAAAAGGTCAAGGCCAAGTCTGGGGTCTGAATATTTTCC
3.52	-1.81	-3.24	TCTCTGGTGTTACCCTCTGCCATTTGTGGCACACCCCGTCCTGTCCTCTGTGGGTGCGGCTTCAGGCATCTCCTGACTCCCTGTCTGCCTTCAGACACAGGGAGTATCACCAGTTCAT
3.36	-2.86	4.68	TTCACTATCTCTTGCCAATGAGCAGCTAAGCATTTATTGAGGGTCCCTGTGCTCAGCTCTAGAGGGTGGGGTGTGGCCCCCAACACAGAGGAGCTTGCTGCCCAGAGGAGAGGGAGT
-2.1	-2.15	3.74	AAAGGCAAGACTTTTAATCATGGGAATGGTGAATGTTCATTCTTTAATTGAGGGGCAAAGCAGGCAGGATCCTTGGTCCCTCTTGTTGCCAGATGTGGCCGTGTTTGCTCCTAGTACT
3.59	-5.91	0.55	GGGGACAGAGCACACCACCTTGTGTCTCCACTGCTATACACCTGCTCCATCTCCCAGAGATGACCCCAGCTTCTGGAGGGCAGGCGCCTTCCTTGTCACCCCACCAGTTAGCTC
3.65	-3.57	0.91	GTTTTTCCTTCCTTGGCTTTTTCTGGGTGGTGGTCTTTTGGGATTAGAGGGGCTTCTGATTGCCTTTCAGATGAGAAAAGTGGGTGGGGAGGGGCA
3.12	-0.67	1.29	GGAGCAAGGGGAGAGAACTTGTTCCAGGCAAGCAGGTTTAAGAGGAAATTTACTGCTCTGGTAGAATCTCCATCAAAACAATTTGTAACCGCTCCTC
3.98	-3.98	-3.88	CAGAGCAGGTTGATCTCAGCCTGGCCACACACAGCCCTGTTTCCCAGGGGTCCTGGGGAAGCCCACCCACTCCGCACTCTCCACAGGGAGCCCATTCTCTGAGCAAAACCCCAAGCTC
4.36	-5.64	4.72	GTTTCCCAGGGGTCCTGGGGAAGCCCACCCACTCCGCACTCTCCACAGGGAGCCCATTCTCTGAGCAAAACCCCAAGCTCTGCTACCTGCCACCCCCTGCAACTCTCACCCTCACCCCAT
3.42	-4.7	1.79	CTCCACAGGGAGCCCATTCTCTGAGCAAAACCCCAAGCTCTGCTACCTGCCACCCCCTGCAACTCTCACCCTCACCCCATGACCTCCAAAGCCTCCCAGGGCCAGAGATCCCTGTCCA
3.31	-4.44	1.06	TGCTGTCTCCTGGGGCTGCAAATTGGCAGAGGGCTCTGCTCACCTGCTGTGCAGAGAACATTAGAGTGAAGGGCCTGGGGGCCCCGGGGACCCCTCTGGGGCAGGGCAGCAGTCCTGAGC
5.47	-4.52	2.94	GACCCTGGGGCCCTGGAGGCTCCCACACCTTCCTGAGCCCAGGACTAAGACTCCATGATTTTCCTAATAAACCAGATCACTCCCCAGGGCCAGGGAGCTTCTAAAGGGGCCTCCTGGCCT
3.53	-3.5	-0.27	CACTTTGGCTTTTTCTAGAGAATCCTCTTAAAGTTGGTCACTGACAACTTTCTGAGGAGAGGGCCAGGGGATGGTGACTGCCCCCGACGCATAGGTGGGTGTGGAGGAAATGAAAAC
0.28	-4.03	3.45	GCATTGAAGTGGAGTCCATTTTTCGGTCCTGAGGGCTCCTAGCCTGAGAAAGCTTGACCTGTGGGTCAGTGAAGCCCTTGCTTGAGCCAGCAGAGAGTTAGGACCTCTGATTCTCAAAAC
0.23	-2.79	3.42	GTTTGCCTCTGGCCTGGGGGTATCCTGCAAGGGTGAGCTGGGTGGACCCTCCTCAAGGAGGACCAGTGGGCACTCTTCATCCTAGGGAAGGCAGGTGGACTCCCCATGAATCCTGTCCTG
3.23	-2.09	-1.97	GTTTTTATAACATCGCTTAAGACCATTCTGATGCATCATACTGTTTACACTCAAAGCTTTGTAGCTAAGATGTTTACAGTATGGAGAATGTTTTAAGATATTTTATAGTTTTGATATTTA
2.07	-5.25	3.59	AGTCTGTCATTTTTAATATTTGATTTCATTTTAAGTTATGTGTTTTACTGAGAAGATGAAACCAAAAAAAAAG
3.96	-5.1	-1.09	CCTCCTGCAACTTCTCGGACCGTCTCTGCCCTCTCTCCTCCAGAGAGGGCGAGTTTCATCCTGGAGGGAGGCCGGGGGAGCTGCGAGGCCACCCCCAGCCG
-4.87	-5.5	3.73	AAGTGTAGCCCCTTCAGGAGGTGTAAAGGCTTGACGACCTGTGAGGAAGGAGGGAGTCCCATGCCCCATCTCTCTTGATTTACCAGGCTCCTCTTACCATGAGCCAGAGAACACAAG
3.54	-5.28	-5.85	GCATTTGCAAATGCTCATTTCCCTAAACAGCCCTCTCCCCACTCCCACTTCTCAGCTACCCTCCTACCCCACAACACACACATACCCAGGTGTAGGACTGGGCCAGGTGCATCTCTTACG
3.08	-4.03	0.92	ACTCCCACTTCTCAGCTACCCTCCTACCCCACAACACACACATACCCAGGTGTAGGACTGGGCCAGGTGCATCTCTTACGTCTGCTCGGCTGCACCAGAGGAAGCTCCTTCTTCAGCGTC
3.03	-3.37	1.09	CGTCTCCTGATGTGCTCACATCTGGGGAGGCTTTGGCGTGAGGCTTCTCTCACCATGGCTCTCCCCATCCAGGCAGGACTCCCAACACGTCCTCTGCTCCA
3.86	-3.43	-3.22	CCTTTGGAAGTGGGCCAGCCCTGTTGGCCTTGGACTTTCCAAACTTCCATGGAGCTGTTGGGTGGAATTCTGAGCAATCCTGTGTGGCTTCAGGGTCATGATCCCTGTTGGCTCAGAAGA
0.23	-3.75	3.97	TCAGGTGGGAGACATAGCTGGAAATAGAAGGATCCCAGGCAGGGGTTCATTGCCTTGCAAAGCTGAGCTCCCCACGTGCTCCAATGTGGAAGGGGCTGTTTCCTCTGCCCTCCCTGGAGC
0.17	-1.02	3.37	ATGCGCAAGCACAAAGACTCCTTTGAGCACTGCTGCCAGATCTGCGGCCGGCGCTTCAAGGAGCCCTGGTTCCTCAAGAACCACATGAAGGTCCACCTCAACAAGCTGTCGGTGAAGAAC
-1.73	-3.87	3.68	GAGGAAGGAGGCGGGGGCTGAGCGAGGCTTGCAAATGCAGAGGAAAGGGGCTCTCCAAGAGGGGTGCATGGTGTCGGGGGGGTGGGCAGGTGGTGGGGGGACTCTGATCTCCCCAGGAAG
-1.39	-2.85	3.13	AGTTGTCCAGGGCTTAGCTTCTTGTGGGACCCATCTCTTTGTTGCTGTGAGCCTTGGGGTTTTTGTGTGACATGTGGCATGTGTCTGGGAGAAGCGAGAGGCACAGCACAAGCTGACTCC
0.13	-3.05	3.7	ACATAGGGGGCCTCCCCGAGGGAGAGCACTCTGGGGGACGCAGGACAGTTCTCCACACCAGAAAGTGAGAGGCAGGCTCCTGGCTCCAGCTCATGGCCCCCTGACCATGCTGTCCTTGG
-1.57	-1.79	3.53	TCTGGCCATTAGCATCCTGGCATTTGGAATGAGAAAAGTGAAATTTAGGGGATCCTGGTCTTCCTTTTAGGAGTCTTTTTTTAAGTAGGTAAACAATTGTAGGTAATTTAATTTGTCTG
1.06	-4.95	3.3	AAATGCCAGAGGAGCGTCTGCAGGTGCTGACACACATACCGAGAGACACTGGCGGCCACAATGCCCATCGGCTGTGGGTGTGCCCCTGGGTGTGTGTATTTA
0.26	-5.74	5.25	GAGGCTTTTTCCTTCCTTCCCCCACCAGACACCTTGCCCAGCTCTCAGCTCCTGCTCAAGAACTCTTTTCTCTGGTTCATCTCTCGCAGCTTGGGGCTCCTGACTCCTTCCCTTGTCTGA
4.44	-5.75	-2.59	GAACATACATCTGGGCGGACTTTCTCCTCAGGCCCAGAGACTCAGCAGAAGTACCCAGGCAGAACGAACGGCCTGAGGTGCTGCCCCAGGGCCTGGACTCTGCAGTCTCCACCAGCAACG
-2.89	-3.3	3.14	TACATTTTCAAAAAGGAATCAGTTAAAATGGGTGTTCTTCTCATTTCCTTTTCCAAAAAGAGAGCATGCATTTTTGCCGTTAGTGGGGGACCAACCACCTGAGTAATGATGAAAAAAA
3.69	-6.24	-1.18	TCCAGGTGCATTTCTAAAACACAGCCTGAGTCCCACCAGGCACCTGCGGGCCTCACCTCTGCAGGCTTTCATCGCCTGGCCCTCCCGCAGGGCTTGCTCTCACTCGTAGGGCAGGATCT
3.09	-1.55	-1.28	AATTCACTAGGAACTGAATCAAGCGGTCAGAAATATTTTTTTGAATTGTCGAAAATCACTAAATGGATTTCTGACAGCTCAAAAAAATATTGACAGTTCCTTATGCTGAATGATTCACAA
3.51	-1.94	-0.18	GTAGGACCATAGTCCCTGCCAGGAATCCATGCATCAGAAAAGATCAAAACCTGGCATGTTCATGAGCTCATTATTATTGAAATGAGCTCATATTACCCCTATTAATTTTCCCATCTTCCT
3.26	-1.51	-0.87	AGATCAAAACCTGGCATGTTCATGAGCTCATTATTATTGAAATGAGCTCATATTACCCCTATTAATTTTCCCATCTTCCTATCAGTAATGAAGGAAGGCTGCCTGGCTCGAGG
3.25	-5.27	0.93	CTCCACTCCTGCCTGGGCTCGGCGGGGCCACAGAGCTGGGCTGGCACCTGGTAGGCAGGGGTGGAGAACAGCCACTGTGGCTGCAGGGCTGTGAT
-0.12	-3.78	3.85	TGGGGGAGGTGTTTGGTTTCTCTCTTCCTCCATTCTCCTTTGCCACACCTTCTTGATGGTACAAGAGGTCTGTCATCCTCCTGTGCCCTTTCCTGTGGGGGCTATGATGGGACCTACCTT
3.84	-0.11	-3.29	TCTGATACTGTGGGCTGGACAGCCAGGTTCTGTTCCTGGTCATGGGGACCCACTGCCATGCACCATCCATACCCCCTGCCTCACTTTCCTCTGCAGCCCACAGTGTCCAGTCC
3.35	-4.37	0.63	TGCTACAGGGAAGGGCCCATGCTGAAGAGACCTATGGTCTTGCAGCGAGTTTCTCAAATGCTCCTCCTGCCCTTGATGGATGGGAAATGGTGTCTTTCAAGGCACTGGCATCCAGA
4.81	-5.51	-2.34	TTTTCTTCCTCCCCTTTGGGCCCGTTTCTCACCAGGGTCTCCACAGTGGTCAGAGCAACTCCAGCTCCTGGCTGCTTGGAACTCTCCCTGCTGGTGACCCCACTGACATCC
-1.88	-2.21	3.82	GTCAGGAAAAATGATTACCCTTGAGAAGTTCCTGCCATGCCTCCAGTCTCTGAATTTCCTAGAAAAAAGGAGGGAGTGCTTCCTGGGTACCAGCCAGGGTCCACCAT
3.11	-3.96	-4.28	TTTGGGACATCACAGCACAACCCAAACATCCTTGTGGCTTACTCATGGACCACCCAGAAGTAGTCGATGCAAGCCCTGAAAACTCTTTCCTGAATGTTCCAGTCTGCATCAAACAACCT
-5.25	-5.37	3.54	TGGAATGAACAACAGGTTTACCGTCCTAGGTCAAGTAGGCATATGGCTGTCTCTGGCTGCCAATTTTTTTTCTAGGCTTCTTTAATCTGTGA
3.53	-2.6	-0.22	GTACTCTGGACCCTTCCCGGCTGGGAGGGCTGAGGGCTGATGTCTGGGCTGCCAGCCCAGTTCTTTAGCCCGGCAACTTTTCACTTCACCACCCCAGCCTCTGTTTATCTTCCTATAAA
4.37	-4.63	-2.05	TCCGGGCTCTGGGGGTAGCAGAATCCTCAGAAGCCCACACATGGGGTAAGGCGGGAGCTGGAAACCTCGCGGATCTAGTTTCCCTTGCCTCAGAGCTGGGACCCAGAAATACCTTTTAAT
3.78	-6.23	-3.3	CCAAGAGACACAGATAACAGTGCAGTGCTCCACGAGGCTCAGTTTCTCTCTCTGGCCTCATGTTCTCTGGCTTTCATTCCTGTAGCTATCTATAGGACAGTGCTTATTGATCTTGGAAT
-0.27	-4.09	3.54	AGTAGCAGCGAGCACCCCCCAACTCCCAGGAATCAACCCCCAACACACACACACACTTTTTTTTTTCTTTTGCAAAGGGCCAACTCTGTTTT
3.14	-5.97	4.57	ACCCCCAACACACACACACACTTTTTTTTTTCTTTTGCAAAGGGCCAACTCTGTTTTTTTCCTGAAGGTGGCAGTGAAAGAAAAAAAATGACTCCCT
3.75	-2.49	2.78	GAACATTTTCTTTCAGGAAATGCTCATTGCTGCTTTCCTTTTTCAGTTTTCTAAATCATTTTGGGAGGGGAGAGAGTTTAGAAAACTCGTTTATTTGGGTAAGATTTCTGATGG
4.18	-5.12	-3.51	CCCAGGCGGGCTGATGGCTCCACTCATCAGAGGAGCCTGGGTAAGCAAATAAACAGGATATAAGGCAAAATCTGTAGGGCATGCGCAATGGCGGGGGATGAAGTTGCTGGGGAAGGGA
3.57	-1.52	0.83	TACAGCAGTTTACAAAAATACTAAACTGCAATCAATGTAAATAAAATTCTTAGTGCTATCCTGAGACCAGAAAGAATCTCAGGCTAATAAGGAATCCGGTTTGCATATGCTGTCAAAAGG
1.24	-1.25	3.43	AGAGCCACATTCCATTTCTAGCACTTTGGGAGCTCTTTCAGTATTTTTTTGTGTCTTTTCAGCATCCTCAGATGCGACAGGCAATAATTCTGTTTGTGACACTGGGAACATCCCCTCTT
3.11	-1.57	-1.56	ATGGTTCACGCATATTTGAGTGGTAGTCCAAATAAATGCAATATAGAAATTTATGTTTGTTTATCTAGGTGTTAATTACCTAGAGATTGTCCTGGATTACTTCTTTTTATAAAGTGTCAT
5.82	-5.85	-4.61	CCAGGGCGTCCTCCCCTTGACCTGCTCACCCCTCTTTCTGGTCAGCTTAATCATTTCCACCACTCCCAAGACCTCTGGACCAATCAGCTCTTCACCAGGTCAAGATCAATGTTTAACAAC
3.37	-2.16	-2.13	TTATTTCTAAAATAGTCATTCAACACAACCTGTCTGGAAGTTTTCTGGAGAACAGATATTTTTGGAATCCTTTTGACAGCCGGGCCAACACAATTGTGGTAGAGAATGACTAATGA
-3.99	-5.45	3.12	CACAAGCTGACTTAGCTCCTGCCTAAGTGAGTTATGAGAGCAAGATCTCTTGCCTGGAGGTCGGGAAGCCTATATTCTACTTTTTTTCTTTTTTGCCCAAATCTTTAGTCAATCCTGGTC
3.55	-1.01	-0.29	TTTCACTTCCTAATGAAGGGAAATCTAATATCAGCTTTAGGCTGGACGTGGAAATAACCTAGCTCCTCCGATGTGAGGAGCGGGTGGAGGAGCCGCGGCTCGGCTCCTGCA
-0.57	-4.54	3.04	CTTAGTGAGGTTTCCAGCCCGCTGAGTCCTGCCTTTCTTTCTGTCATTCTTCTCCAGAGCTCTCTCACTCCCTCCCCCAGCTTTGATTCTAGAGCTCGTCATTTAATAATCTTTT
2.37	1.88	3.32	ACTTTTCTAGGCTAACCTTGGAGCGGAGGCCTGGTGTCGGGTGGGGGGTGCTGTGTACCCCCACTTCCTGCACTTCAGGTCTGAGAACCATTAGCAAGTCCTGTTTTTTCTCCA
0.11	-4.76	3.23	TTCCTGGATATCTAACCATCCTCAGCAGGGGAATAGGCTCCATTTTTTGCAGGGGGCAGATGCAATTGTGGAGGGGGACCCTAGGACCCCCTACCTCACTCACCCATCATCCCAGCAG
1.32	-4.79	3.58	GATGGCATCAATTGCCTGGCTAGGAATATGCAATAGAGTCCCTGTAGAAATGACTTCCATTCATCCTCAGGGACCTGGCTGTGGGGAGCCTTTAGGGAAAGCAATAGGGATCCCCTAT
4.53	-5.6	-2.63	GTTCCAACAGAGAGCTCTTCCTGGCTTTTATAAATGGTTCATAAAAACAATAGTGGAGAAATGCCAGGTTTGCTGGAGCTTCCTTTAACTAAGTTAGGATTTGCTTTTTACCTAGAGC
5.35	-5.13	1.08	CTGACTTCATTTGGTTATAGAAACAAAGCAAGATTAGCGAGAAGAAGACACGGTACTTTTGGGCCACCTTTTCCTAATGCTGCTTAGCCCTGTAGGGGAAGCTGGGGAAGGTAACC
4.58	-2.74	-0.25	CGAGAAGAAGACACGGTACTTTTGGGCCACCTTTTCCTAATGCTGCTTAGCCCTGTAGGGGAAGCTGGGGAAGGTAACCAGTAATTTTAGATCATCTTCTCAAAGTAGGGAACTCTTTA
-4.62	-4.61	3.05	CTTTCTCCTCACACTGTAAAATCTGGACTCAACTCTGATTGACTGGTGGAGGCCCTGGAGCTTTGAGATCATATAGAGTGTGGTCCAACCTTCTTCCATCCCATGGATGTTACAGGAGGT
0.92	-3.46	3.53	ACCAGCGAGAGTCCAACTCTTCCTATTCCCTATCAGATGGATCTCTCTCCTTTCTGAAGGAGAGAGGAGGACAAAGATCCCCTGAATTTCTGGTGAGTCCAGCGCTCTTTTTTGTCT
-1.53	-1.42	3.28	TTGGCACCATTCCTGGAAGAATCTGTAATTTACTGGCTTCCTCATGTCACTGTCTGAAGTATTGCCTGGGAGACAGGCTATGACCCACCCTGGATCTTGGCCCAGCTTTCTTTAGGGTTC
-2.62	-5.88	3.41	TGACCCACCCTGGATCTTGGCCCAGCTTTCTTTAGGGTTCTCTGAAGGCCACTTTCCCATGAGGGTCCTTTGGTGGGAGCCCTTCCCATTCATTTTCCTCTTGCTTCGAATTTCTCCTG
3.13	-3.78	1.32	TTTAAAAAATTACCATAATAGCTAGAAATCCCATTGGCTGTCTTGTGTGTGCATGCACACGTGTTCTGGCACACGCACACACACAG
-0.77	-0.58	3.42	AGTTTCTCAGCAGCTCTGACTCGTTGGCAATCAAGTACCCCAACCCCAGAGAAAATAAAATCTGACTGATACTGGCCCAGTTACTTCATCACTTGTCAGGGCACTGGGTGAGAGCTCTCT
3.96	-2.21	1.53	TGGAGTTTTGGGGTCCCAAGCAACAAAAATAGATGCTAGTTAACGTGAGGAGGATATGAATTGGTTTAGGATATCAAAGCAAAAGCTGAATTAACAAGGGGTCCTGGAAAGTT
3.37	-4.13	-1.81	TGGGTGGATGCTCCGTGTTTCTAAAGCTTCTGAAAACAGAAGCCTGGCTGATCTTCCTGATTGACACAGTGGGGCCCAGGCCAGGCCACTGATCCCCCAATCCTCATCTATAAAC
3.97	-4.01	1.72	TCCCCCTCCTCCCATGGATGGGTTCAGTCTCCTCCCACAACACCCCTGCCTGCTTATCTGTGGCTGTTTTAACACAGGAGGGAGAACC
-1.54	-1.97	3.07	GTCAGCTGTCAGTTACTTCTGCAAATTAACTGCCAAAAATGGAGAAGAACAGAATCACTTGGAGAGCCGGTAACCACGGGTTACCTTTCATAAGCCTAAAGATAAAGCTGCAGTGTGGGA
0.38	3.35	4.31	TTACCTTTCATAAGCCTAAAGATAAAGCTGCAGTGTGGGATCTTGGGAGAATAATTAGGAAGAACAAAACAGAAAGTTACCAATTGAAATA
3.24	-1.83	-0.24	GCTGTAGGTCTGGGTGTTCCTGGGAGAATATCTGTATCTCTGGTTGCAGGATGTCACTGAGTCCTGCGCAGTGTTCAATTCTGAGATGACTGAAGGAGAAGGAGGCAGA
3.05	-4.9	-0.73	CCTGCCCAGCCTCTTTCCTCCCTTTCCCTCTTGCCAAATCAGCAGAGCTCCCTCCTGCAAGCCACAGGGTACAGTACCAAGAGGAGGAAGAGACAGCCTCACATGGACCTGGGCTTC
0.97	-3.23	4.29	CACCCAGCTCCTCCCCCAGGACCCGCCGTAGCCACTTCCCCCAATTTTTTTTCCCCGGACAAACTTTCCTGGGCCCGTCCCGGGGGTCGGTGTGGGAGGGGGTTCCTTCAAGT
-1.7	-3.23	3.37	GAGGGCATTTGCCCAAGGTGTAGGCTTTTAGGGAGCCCAGGGCTGGGCAGCACCAGGGGAGAGAGGCACCAGGTGGGTGCCCTCCTGCCTGCACTCACCTGGAATGCTGGCATATG
0.88	-5.33	3.17	CTGCTTCATCTTGGAGGTTTGATGAGTGCAGACATGAGAGGTTTCTAGGTAGAGCTGAGCCCTGGGCTCTCGAGTCTCCTCTGTCTGCATATCTGCATGTGGTTGGCAAAGTGCCAG
3.06	-4.86	3.51	AAATTCTTCAGTCTTCCAGGGGAACTGCAGGGAGAGTTAAACAAAGCTCTGTCCAGGAGGCAGCTGGCAAGATGGAAAGGAAGGCAGAAAACATTGCCTTGCTGCTCGGCCAGCTCCTGG
5.32	-5.05	-2.51	ACAAAGCTCTGTCCAGGAGGCAGCTGGCAAGATGGAAAGGAAGGCAGAAAACATTGCCTTGCTGCTCGGCCAGCTCCTGGGGTGTATGAGTGGAAGCCCTTGAGGAAAGGACAGACCC
3.2	-5.57	-2.25	GGGTCAGGCAGAAGGAAAAGCTGACTTCTTGCAGCTCACATCGTAGGAGAGGAAAGGGTCAAGTTCAGAGCAGCAGAGGCACTGTTTTTGCCTTTTTTCCCGTGACATGACAC
-2.61	-5.85	3.93	GGCCTCTCTTCCAGGCCCAGCTCTGTGCCAGCGCCTGGGGGAGGCTCCATTCTCTTACCCTCCTGCATGCTTTGTTTTACTCCCACTGGCCAGGAGCCTTCTGGACCTCC
-1.21	-0.99	3.21	AGCAAGGTTGACAGATAGATGCAGCCACACGATGCAATAATCCTTGCTGCACTGAACTTTGTATTTAAACACTTATTTTATGTTTAATTAATTTCTCCAAAGAGGAAAACTTCCAGGCTG
3.32	-4.56	-0.65	TTCCTGAGTCTCCAGTTCTGGTTCTCTGGGGAAGTAGGAAACTGATGGAATGGAGAAAGCCAAGAGTGGGTGGAATTCCATCCACAGGATGGTCAAGAACTC
4.55	-3.23	-3.13	GCTCCCAACAGCAGCACCTCAGAGACTTTTAAAAGGTCAAGAGCTTTCTTAAGAACTACTGGAGAGTAACTTGGGTGCTGGGGAAAATTAAGATTAATATACATT
3.42	-0.31	-0.08	TGGTGTGTGCTGGCCTCTCCCCCATATCCCAGGCTGGGCAGCCCCCACTGTGTTTCCATAGTGATGATGACAACTATGATGATGACCTTATTGGTCATCATTGGGTGGCCACATTCGA
3.87	-3.36	-2.68	AAGCTAGTTTATTTAATTTTATACACTAGCTCAAAGTCACAGCCAGTGTCTGAAAGGCCTGAGGGGTTTCTCAGAGGTATCCTAATTTCGTGCAACCAGCTCCTGACTTTCATCTG
-0.17	-4.23	3.78	AGCCCAGGTACAGGTTCAGCCTGTTTGTGCCACACTGACATTCTGTTCTGAGGCCTCAGCCCCCTGTGGTCCTGCTTCTGGGCTGCAAAGCTCCAACCACCACCCATTCCCATACGTC
3.17	-4.65	-4.72	ACACTGTCAGGGACATGGGGCAGCACTCCCAAAGAGAAGTACCACCTGACCAGGACTCCCAGAAAAGGAAGCCCCTGGCAGCTGCCAGCTGTGTCCCCAG
3.86	-4.25	-5.83	TGTCCGGGGCTGTAGGAGTGTGTGGGGGCAGTGGGAGTGTGTTCAGGGCTACGGGGGTCCATGGCTTTGGGAAGGGGCTCAGGGCAGACAGTGTCCAGGCAGGCTGCCTGCAGCT
3.02	-4.89	3.21	GGGCAGCAGGCAGTGGGTGCAGGCTGTTTGCAGAGACCCCCAGTCAGGGTCCCTGTGGAGGGTGGGCAGCCTGGAAGGGCTCCCACTGGGGAGGGGAGAGAATGAGCGCAGTGCCTAG
4.21	-1.84	-1.65	TGGCTGGGGCTTGTCCACAAGGAGATCCCAGCCGGGGCAGAGCGAAGGCCTCTCCACCCTGGGATGGAGACCCAGTTTCGTGTCCACAAGCTCCATTGGCAGCGGCCTTGGCCGCGTATC
2.07	-4.13	3.02	TCAGTAGGGATGCGGGAGCCTGTGTCTGGGCTCCTAAAGTGAAAAGGGCAGGGCTCCAGTGATTTTGAATCAAGTTGGAAGTCCGAGATGCCCATAGAGCCAACCAGGCTGCCTCAG
1.11	-2.03	3.4	CCCTGTTATTTCTTGTGACAGGACTTGCTCCTCGTGTCCTGTGGCTCCAGATCCCTGGGTCACTTCTCACCAGGGTTGAAATAGTGTCAAACACACGAGGGTTTAGGGTGCGGGAATCAG
-4.82	-5.98	3.87	AGAATATACACTTGGTGTTGTTCAGGGTCTATGATCCCTCCCAGATCTCACTTGGTATGAAGGATGGAATTCTGTTCAGACAAAGGACTTGTTCAGGCCAAAGAGCCAAACTGGTCCCAC
0.99	0.31	5.04	TCAAAGAAGGGGCTCCAAACCCATGTTGGTTTTCATGATCATCAGCAGGGGCTTCAAGAGATCACCTCTCCCTCTGCTGCTGGCCTGGGCTCGAGCCATCCCTGCTCTCCTGGCCTACCC
-1.22	-4.63	3.19	GTCAAACAGGAGGGCTGAGTGGACGTGTCCTATGGCCTCCCTTGGAAATGGCTCTTTCTGCTTCAGATAGTGGAAGGCTTCCAGACACACAGTCCCCACCCATTCCTTCTCCTG
3.29	-3.47	-2.95	CAGCTTTGCCAAGTAAGGTCTTTGAAAGGTAGCTATAGACTTTTGAATGCCTTCATTGGCGAAGTGCTTAGACCAAAGACTAATAAAAATCAACAGACGTTAAGTTAGATTTTTG
-3.35	-5.45	3.24	GGGCAGGAAGGAGAACTGGGTGGAGGAACAGAATCACAGAGGGGCTGGGCACCTTGCCAAAGAACTCTCGGCTCCCTGGGGAGAGGTGGGGGTGGCACCCTGCACCCTGACCCCT
-5.07	-6.21	3.53	AGGGGCTGGGCACCTTGCCAAAGAACTCTCGGCTCCCTGGGGAGAGGTGGGGGTGGCACCCTGCACCCTGACCCCTCATACATGTTCAGGGGCTGCTCCTTCTTGCCTGGAGA
3.21	-4.48	-1.91	GCTCACTCGGCAAGCAAGGGAGCTTGGCTCACCCGCCCCTTCCCGGCGCCCCCTCCCCAGGAAAACATTTTTGACAAGCAACTCATCTAGAGCCATTTCCCACAGCTTTCCTTTCATTT
-1.31	-2.01	3.06	CACATCTATATTTGATTAAATTATTCAGTGCTACAAACTGCAATCATGCTTTATTAAAAATTATTACAAATTCATGCAAGGACTACAGATGTGAAAGAATTTATTGCCTGCTTGTTTTTC
-3.7	-5.16	3.33	AGGGGCCTCCCTGGGACATCACAGCCCCTCCCCGCTGAGGAGACCACCCTTGGAGCTCTGTCCTCCCTCTGTAATGGGCCTGCCTCTCCCTGCCAAGGTTTTAAAAGCATCTGGGCACAG
3.74	-3.86	-5.36	TATTCTTCTAAGATGCCACAGAAGTTTGTGGTTAGTTTTTGATTTAAAAGCCTTGACTCTTGACCTATTAAATAGGTGAACACTTTGCCAGGGTTTTAAATTAGGAAACTTT
-2.16	-6.07	4.53	CAGACCCCCTGCTCCATAAAGATGCAAGGTGGCTCCCAAGCGCTCCCTCTGGGGAGCTCAGTCCTGGCCTCACCTTTCCAGACATGGAGCAATTTCTCTCTGAGACAGGCAGGGAACA
5.27	-1.73	-5.09	AGGAAGCCATGGGAAATTACCTGGTCATGCTTAAAATAAAATTAAAGGGGGAAGGGGACGTTTTTCCTCTTCCTTTCTCAGAAAGCACAA
-4.81	-2.76	3.01	ACCGCGGCTGCTCCAGCGCTGACGCCGAGCCATGGCGGACGAGGAGCTTGAGGCGCTGAGGAGACAGAGGCTGGCCGAGCTGCAGGCCAAAC
1.62	-4.09	3.28	TCCGGGCCCTTCCCCACCCAACCTAGGATGCCCCCAGGGAAGGGCCTACTGGGGTTTGGTCACCTTCTTTGACATCTGATGCCTTTGTGTTTGTGT
3.14	-5.95	-4.14	GTGACTTGCTGGGTTAGTGGCCTGCTGGACTAGTGACTTGCTGGTTTAGTGGCCTGCTGGGTTAGTGGTTGTTGGTGACCTTGAGAGATTCCTAAGTTCAGCTGAAAGGAGGATTT
-1.05	-2.17	3.11	TCTTTCACCGGCGCCTGGCTCATGGCTGCGTGTAGCTGTTGGTAGACCTCTCCCACCTGAAATAGAAGGGACACTGGGAAGGGGCAGCCCGGCACAAGGGCCCTCATGAACCCATTTGCA
3.06	-2.97	-0.84	GGTAGACCTCTCCCACCTGAAATAGAAGGGACACTGGGAAGGGGCAGCCCGGCACAAGGGCCCTCATGAACCCATTTGCAGAGAAAGAGCCCTTTCTTCTTCCCATGCAACAGCCCCTGC
5	-4.9	4.86	GGGGCAGCCCGGCACAAGGGCCCTCATGAACCCATTTGCAGAGAAAGAGCCCTTTCTTCTTCCCATGCAACAGCCCCTGCCAGGGGCTGCTCCAGAATCTGGGAGCAACTCCAAGAGACC
4.87	-3.45	-3.08	ATTTGTTTTCGGGAAACCGTTGGTGCTTGTTGAGTCAGATTAATAAATACCTTCAGGGTTTCCTCTGACAACATTCT
3.24	-5.33	-4.66	GTGGTGTCTCCGTCCCTGGTGCTCCAAGTGGGGAACCTTGTCCTCACTTGGCACCCATTACTGCTGCTCTGCCAGACACCCAGCCTCTGGCTGAGCGGTACCTGCAGTTCGACTGTGT
4.13	-3.71	1.27	CTGGCATCCCTGGTGAGCAGAGCAGGGGGACAGGCGCTCCATGCTTAGGAGCTTTGGCCTGGCTCTGTCCAGGGGGCCTGGGTGTCCTGGGTGGGGGCAGCGGTTCCTGC
3.09	-2.05	-0.9	CGAGCCTCCAGGCAGCCTGTGCCCCGGGGGGACCTTCCCATGCAGCGGGGCGCGCTCCACGCGCTGCCTGCCTGTGGAGCGGCGCTGTGACGGCTTGCAGGACTGCGGCGACGGCTCGGA
3.41	-2.97	1.22	CTCCAGCTGTCTGTACCCCCGACCCCTGGGGGTCTGGGGAATTTTCCTCCCTTCCCTGGGAGCTGAGGCCTGAAGGGCAATTGCACCCACTACACCCCCTCTTGGCGACAGCCCAGTGTG
0.18	-4.16	3.1	ATTTTCCTCCCTTCCCTGGGAGCTGAGGCCTGAAGGGCAATTGCACCCACTACACCCCCTCTTGGCGACAGCCCAGTGTGTTGGAGGCCAATTCATGGGTCAGGCCGTTGGCCAGTTTTG
3.43	0.17	-1.23	ACCTGGACACAGGCTGGTAGGATGGGAGATGGGGGAGGGGCCCCATCACATCCTGAGGACAGGGTCTGATGTCTGTGCAGAAAGATAA
-2.56	-3.65	3.09	CGCCTCCTCCACCTGCCGGGCCCGCAGGGGGCTGGATAAGGACACGGTTGTAGCTGCCAATTTGTATTCACTCCTTGTCCACGGTGCTCCCCCACTGCCCCCACCCCCAGCCGACACA
3.18	-5.73	-1.5	CTCCCAGGGCCAGGTCAGGACCAGGCTCTGGGAGACAGCATTCTAAGGGGAGGGGGTGAGATGGCGGAGTGACCTGGCCAGGGGCTGTGTTCAGGGGCAACTCTGGATGTGAAG
3.19	-3.02	-1.13	CTGATGGGCCTGGCCTTTCTCACAGCTCGGTGGAGCCGCCCTGCCAGGCCCATCTTGGCCGGTGGGTCGGGGCTCCGCAGGCCCCGTGGGCTCAGCCTCCCCACCTGCCTGGTGGGCAG
-1.62	-4.47	3.17	CCTGCCAGGCCCATCTTGGCCGGTGGGTCGGGGCTCCGCAGGCCCCGTGGGCTCAGCCTCCCCACCTGCCTGGTGGGCAGGGAGGCCTTGAGCCTGGGAAAGGCGCGGGCGGCCAC
-1.46	1.06	3.13	CGGGCTCCCCTGTGTGATGCAGGCGGCCTGGCCCTGGCCCGGAAGGGAGGCCGCTCTTGGCTGATGCTCACATGCCCACTCCTGGGCCTGGCCTGGCTCCTGGGCCCTCTCCCATGCCCA
-1.12	-1.85	3.73	GGGGCCTGTACAGATTGCTTCCTGAGCCCTGTTCCTTGCAGCTCAGCTGGGAGGGTCCCTGTCCTGCCCACCCATCCTGCCCCAGATAAGGGTCTA
5.59	-5.7	-4.45	GGGCCCCCACACCGTGTGGGGCCTGGCCCATCGGGGCTGCCCTGGCCTGGGCCAAGACCCACCATCTGCTCCAGGCCATGGAGACGCCTTCCCCAGGCTCTTCGTC
-2.07	-4.17	4.72	GAAGTGGCCCCCAGTGCCTGGTGGGTGCCAGCCATTCTTCTTGGCTGTGGGGGCGGCTGCCTCTGGGAAGGGCCTTAGTCACCCAGCAGCGGCTTCCGGGAACCCGGTGCCCAGTC
-1.65	-4.91	3.84	AGGCAGGGCATCAGGGCGGGCACGGCAAATCAGAGGGGTGACTGCCCTAGCTTGGAGGGGCAAGGAGCTGGGGTCCCTGGCT
-2.76	-3.45	3.55	AGCCTGCCTCATCTCTGGACTCTGCCGGCTGCCCCAGGGGCAGGGGCAGGACCAGGCGGCCCCAGCCCTGGCACCCCAGCCCTGCTGGGATGAGCCCCCAGGCCCTGCCCACCATCTGG
-4.07	-5.32	3.18	CAGGGGCAGGACCAGGCGGCCCCAGCCCTGGCACCCCAGCCCTGCTGGGATGAGCCCCCAGGCCCTGCCCACCATCTGGCTCCTCCAATTGCAGTGTCCCTGCTGGCC
3.6	-2.67	0.01	CTCAATGCCCCACCTCACCCTGCCAGATGCCAATATCTGCCTTCGGCAGGCACCCTTGCCAGCCTGGGCCAAACCCAGGTGGTGGGTGGGGCTGGTGATGAAGGGTGAGCTCTCATT
-2.39	-4.45	3.51	CCACTCACTACTGATGTGGTGTGGCCTGGCCTACAGCCTGGTACAGGCTAGCAGAGGAGATGTGTACAGCCTCAGGGCTGTGTGTGATGGGGAAGGGGGCTTTGG
-3.68	-4.05	3.26	GAGAGATGCAGCATCTTAGTCGGCACCCATCTGCCGCGTCCACATCTGGGCTGTACCAAGGTCCCCCAGAGGCGCCACTGTCCCTGAGAGACGCTGAGTGAGCCCAGGGCCCAAG
1.21	-4.99	3.03	GCCACGAGCAGGGCTGGCCGGGCCGCCATTAATGATTAACTTGGGGCCTGGGCCTTGACCTCGTGGGCCTCTGAGTAAACAGGCCTGCTGGAGCCTG
2.55	-6.04	3.16	TGCGGCACCTCGGGGTTGGGGGAACTGATGGCCTCACCTCCCCCACCCCCTGCAGCCCCTGCTCCTCCCCACAGGAGTCTGGCCAGAGAGTTGGGCCCTGGGGAGGCCACA
4.53	-5.48	-2.46	ACCTCCCCCACCCCCTGCAGCCCCTGCTCCTCCCCACAGGAGTCTGGCCAGAGAGTTGGGCCCTGGGGAGGCCACACAGCCAGGACACATGTCCTGGCCCCAGGCAGAACCCTTG
4.21	-4.38	-2.51	CAGCCAGGACACATGTCCTGGCCCCAGGCAGAACCCTTGCCCTGGCCACAGAGCCACACCAGCCAGGTCAACTCTGTCCTCTGAAATCCCTGGAGACCAGGGCAAGCCCCCC
-0.81	-2.65	3.55	CTGCCAGTGCCCTCCTCCAGGAAGCCCACCTGGGCTGGACCAGAAGAGGCAGGAGCCTGAAGCAGCCGGCCTTCCTCCCCACCACACACCGGGACCGGGGCTTCCCCTCGCCACACTGAT
2.89	-3.87	3.48	ACCACACACCGGGACCGGGGCTTCCCCTCGCCACACTGATTAGGCTGGAAGTGGGGGGCTTCCAGCTTCCCACTTCTGGAAGACCCCACCTGCACCCAGCCTGCCTGGGGCTCAGGGCT
3.57	-1.51	-0.63	GCGGGAAGGCAGGCCCAGCCCTTGTGTAACCAGCGTCAGGGCCTGGGCACTGTGAGCAGCTTCATGGTGGAGCTCAGGGAGGCCCTGGTCCCACCCTTGTCCTCAGGCATGTGCCAGAT
-0.78	-0.95	3.18	CATCACTGCCTCACTCAAGATGCTCACCTCACCTCTGACACATTTCAGGCTTGGAGCCATCGTCCCCACCTCCCCTCGGCTCAGGGGCCTGGCCTGTGACTCATGCCTCCACCTC
-3.52	-4.95	3.77	CCTGCCTTCTTGCCCCTCCTCCAGGACACCCCAGGACCCCAGAAGCTTCCCTGGTTGTTGGAAGCCCTGCCTGGGTGGCTCTCCTGCAGGGCTCACGCTGACCTCCTGGGCCCGAGCTGG
3.2	-3.17	-3.32	CGTGACAGCACTAAGCCATCAGGACGCATCTGGCAGCAGAGGAGATGCCTCCCTCCCTTCTACCCTTGCCCTTTCCTTGAAGGCCAGCTAACCCTGAACAGCGCTGTCACGGGACA
-1.27	-0.5	4.35	AGCCCCAGTGATGCGTTGGCGGGAGGCCACCTCCCTTCCCGACCAGGAGCCAGGGCCTCTGGGGGACAAGCCTTGTGGGCAGCCCAGGCCGGAGGGGCTG
3.63	-3.9	0.56	CCATGCCCGCCCCACAGCCAGATCTCTAGGTCTCCCTCTCCCACCAGGGGTATACATCCTCAGAGCTGACCCACGACCTAGCTTTCTGGTGTGACTCGGGGTGGGGGCTCCCACTGG
-2.38	-5.12	3.03	TAGGGTAACTCCAAAGAGGCCACTGACAGGCAGTTATGGCCCCCAGGGGCTTGGCTAAGCAAGAAGAACCTTTGTAGGGAGGAAAATGGGGCCTTTTTTCGGGGTAGCTGCAGTCCAG
-2.55	-5.16	3.56	GCCCCCAGGGGCTTGGCTAAGCAAGAAGAACCTTTGTAGGGAGGAAAATGGGGCCTTTTTTCGGGGTAGCTGCAGTCCAGCCAGGACACAAGGCTTTGTGAGCAGAGGTCACCTGAGTT
-3.63	-5.15	3.07	GCTGAAAAGAAAATAAATACCCGAGTGTCCTGGGCACTGACTAGACTTGCTGGGTGTGTAAGAAGGCCTGCCCAGACACAGATACAAAGAATGCTGGAACAGCTTGGCAGGGCGGTTTGC
4.56	-2.98	-0.1	AAGAGGAAGCAATTAAACCTATCAGGCGAGTTCTGCCCTCCGCCCAGCGAGCTGCTGCTTCCTGGTGTTAAAACG
0.5	-1.63	3.64	CGGAATTAGTGTTATCCATACCCAGGCACATGCCAGCGGCTTACAGCAGGTTCCTCAGCTGGTGCCTGCTGGCCCTGGGGGAGGAGGCAAAGCTGTGGCTCCCAGCAAGCAGAGCAAAAA
-2.46	-5.85	3.81	CATACCCCTGGATCTTGAGTGTCCCTGGCCACACTACCCTAGGGCTTGCTTGAGAAGCCCTGTGGCCACCCATGTGCACACACCCGGGGCAAGCTGCCCAGACAGGCCTGTGGGGCTGG
3.47	-3.55	-0.82	GGGCGTGCACGATTGCACAATCAGCCCCCTGCATTGGGCAGCCCGCCAAGGGCAGGGATGGGAGCGCCCCAGCCGCCCAGCCGAGAGGCCGTAGCCACCTGCCCGGTTGGGCCT
-3.69	-6.01	4.68	CAAGGCCTGCATTCCTCAACCCCCCAGGGTCCTGACCATTCTTTCCTGCCTCTCCTTTGGGCTTAGCTATGGGGTTTCCTGCTTTATTTA
3.06	-2.14	0.49	GGCCTGGGCTACCTGCCACCACTGGCCCACCCAGACCCTCCCTGGGCCCCATGGCAGGGACCCGCCAGCCCAGAGGCAGAAGGCCTCCAAGATGGGTCGG
4.18	-1.22	5.49	GGGGTGGACATTCCAAACTGGGGCCCATGCTTGATGCGGACGCAACGTGTGCCCCCGCACAGCTGGGCCAGAGCTTGGCGAGTGGTGCTGGGATGACCAGGAGCAAGTGTGGGCTATGAG
3.4	-3.87	-1.57	TGCAGAAGAGGGAGTCACGCCCGTGGATGCCGGGTTTCCTGATGTGCTTTGCTGGGTCCCCGCAGGGAGCCCAGGCATCACACACCTGTCCAGCATACCCCGAGCTCCCTCTTCCAGGA
0.83	-3.62	4.62	CATATCACACACTTGCGAACATGCGCGTGCACACACACACACAGTATCCTCAGGCAGGGTGAGAAGAGTGTGTAATGGGTGTACGTACCACATGCACTTGCATGCATACAAGTGCACG
-0.1	-5.75	3.06	TACCACAAGCTCCTCTTCCCTGCAGGCCAGGGGATAAGGGGAGCTGGGGGGGCCCATCAGGTCAAACCAAGAGGCCAAACCTGAACTTCTGTTAGAGGAGGAGGTCAATCGAAGCCCAAG
0.46	-4.8	4.85	GTTCCTAGGGCAGAAGACTCCCTCCCTGCTCCCCATTCAACCCCTAGACCCAAGGGAGTTGGCCTTCCCCAATCCCACCCTCTGGCCCCCACCCCACAGCCCACTCTCTGTCCCT
-3.23	-4.98	3.37	GGGCCCCACTCAAGGTTCTGCTGAATGCCTCCTTCTCAGGGGAACTGCCTTCTCAATAAACTCAGGATCCTCTGTGGGGAGGAGGGAACCTCGGAGCCAGCTGTGCCCCATCAGACACC
-0.75	-2.09	3.1	CCCCCAGCCCATGGTTGGTAGCCATGGTGCCCTGGCCAGGCTGCTCCTTACTTTCCCATCCAGGTGGCATGGCTGGCAGGAAGCCTGGGCACAAACAGGGTCGACTTCCCAGTGTCAAC
-2.65	-1.99	3.61	ACATGCTGACATGACTAGAGCCCCGCCCGCTCCCCCACGTGCCCTTCCTACCCTCCCAGGAGGGTGAGCAGGTGGCTGGGTGGACACCAGCGGCCAGAGCTTCCTCTGGGCTGGGGC
3.62	-2.12	3.7	CCAGCCTTGGGCCTTTGCAGGGCCTGCAGAGGTAGCCACAGCTCTCCCACTCCAAAGGCCTGTGTGGCCTGCTCCTTCCTCCAGGCCTACACCCCAGCTGTCACCACCATCCATCAACCC
4.55	-2.66	1.35	CCCTCCTCACAGGAGCCCCCACATCACGTTCTACTCCTCCTCTCCTTTCTCCCCCAGCCCAGCCCACCTGGGCATCTATCTTCCTGTAGAAAAGAGGCAGGCAGAGCTGAGGGGCCTT
3.1	-0.24	0.9	TCTCCTTTCTCCCCCAGCCCAGCCCACCTGGGCATCTATCTTCCTGTAGAAAAGAGGCAGGCAGAGCTGAGGGGCCTTCCCAAGGAAGCCCCCATCACCGCCTCAGATGAAGTGGTCC
-1.31	-5.18	3.62	CCCTACCTCACCCCCACCCAGCCCATCACCACTGCTGTCCTGTCCCAGCTTCTGGTTGCAGAGTGACACGGTAAACTGTCTGGGGAGGGGAGGTTGGTTGCTTTGTGTTTTGCAGGAAA
0.92	-3.9	4.39	ACCCAGACAGCTTCCCCTCTCCCTCCTTCCAGCCTGCTGCTTCCATACTAGATTCGGGGCCATTTTGCCGCAGGATTCATCGGAGGGCCGAGAGGGAGCTGCCGGCTTTTCCACCTCCGA
4.49	-4.41	-0.31	ATCCTCAGGAGGTCCCCTCTCAAGGCTCTGCCTTCTTCAAAACCTGCCTGACACCCCCAGGCATGTGCAACCTTCTCCACCTGCCCCAGT
3.83	-6.14	-3.07	TCTCAAGGCTCTGCCTTCTTCAAAACCTGCCTGACACCCCCAGGCATGTGCAACCTTCTCCACCTGCCCCAGTTGCTGAATGAGGCCCTGGCAGTCACTGGAAATATTCTTCA
3.93	-2.59	2.59	CCATGACCAGCAGTCACCCCAGGGTTTGCTTGTAATGGGGGGAATTCCCTATCCAGTGTCCTGTGGGGACACCCAGAAAGGAGCACCGTGGGGGATCCCCTGAAAGGGCTGACGGCCG
3.54	0.61	-1.19	TTCTTTCTTTTTCTGATCATTTTCCTTCATGTATTTCAGGAAGCTATCCCAGCTCTCAGAGTGCTTAATGTGCTCAATACGCACATTAATTCTCTTGGCAAGAATCTTGCTCTTAACTTG
-1.09	-5.86	3.33	AGACACCAGTAAAGGGAGCTGGGCTTTGCCTCCGAGCCTGCCTCCAGCTAGGGCTTGGGCTTGGGCACCATCTTAGCACATCTGTAACTGGGGCTGAGCTGGCCCATGCTGTGTCCC
-3.66	-6.1	3.78	CCCCCAGCAATGTTGCTTATGCAGGGGATACCCACCCAGGCATATTGACATCAGGAAATTTCAGACAACTCAACTCAGAAGGAAACAAAGTGACCCTCCAGCTCCTTGAAAACCCAA
3.43	-1.27	0.24	GCTGCAGAGGCTGAGCCTGACTTTCAAAAAAGGGCACGCAGCCCTTGGCAAATCTCGGAGGAAAACTCACTGCGAGTTGGTGCCAGGGGCCTCAGGCCCCCTTTGGGGATTTCCCCCA
3.09	-2.06	3.38	AGCCCTTGGCAAATCTCGGAGGAAAACTCACTGCGAGTTGGTGCCAGGGGCCTCAGGCCCCCTTTGGGGATTTCCCCCATGGCCTCTCAAAACAAGAAGGAAGTCTGAGTTAA
3.91	-4.1	-0.47	ATTCAGGGCTCATCTGACTCCAGAGCGGCTGTGTTCCCTCCAGAGGAAACCCACGGACCCAGACAACCCGGGGACAGAGCTGCATTAGCTCAGG
-0.85	-1.29	3.43	AAGGGAGTTAAGGCTTCATCCTGCTGCTGGGAGAATGATATGCTAAATGTAGCTTCCTGGGGCCCTGGCAGCCAGCCAGGGCTTTGTAATTTATAGTTCACCTTCGTGGTTCTCCAAGTG
3.43	-4.16	-3.91	CGGGCCAGTTTCTGGAAGCCCTTTCCAGGAGCGTCACATTTTTCTGTGGGTCTGCCTGCAGCCCGGGCTCCTGAGACATTTCCTAAAGACCTCCATTAGAAGCTTCCACTGCTCCCCTTA
-1.25	-1.48	3.68	CTGGCCTGTGAAGGGGCCCTGTCAGCTTATTGCCAGGTGCACTGTCACCTAGGTGTGGCCTGCTACTTCCCCCAGTCCCAATTAACCATCTGCAGGAGCTGCCATCG
3.31	-1.51	-0.39	ACTGCTACTTCCATTCCACCCCTGCCTGGTAGCCCACTGGAGTCACAGAGGGCTGCTGGGAACAGGTGGGATGGCAGGGAGGCCAGAGCAGG
3.02	-3	-2.49	ATTAACGTGGCCAAAAAGCCTTCCCAGCAGATGTTGGGGATGGCGGGGCAGGGTGCCCACAGCCTGCCCACCGCACCCTCGCTTGGCCCGGCTGACCAGCTGCCACGGC
-3.06	-4.09	3.74	ACACTGTAGAGGTCACTGCAGGCTCTGACCGAGGGATGCTGAGAAGCAGGAGCTGAGGATCTCTCCCTGTAGACAGGCAGGGCACCAGCTCAGGACTCCCCTTCCCAAC
-5.71	-5.08	3.45	TAGACAGGCAGGGCACCAGCTCAGGACTCCCCTTCCCAACCCACTCAGTGATGGGCAGGTGGGTAGATGTGGCGCAGGCGGGACAGCCGTTGGGTTTGTAGACTGGCTGACCAGCTGACC
3.44	-4.49	-5.2	AATAATTAAGGAAATCTGGCAGAGTAGAGGAAAACCAAGTGGTGCAGCGGGTCCCTTCTAGTGAAGGGAGCTGTCATCATCGGCTGCGGGAGAGAAAGGA
4.04	-2.96	1.48	GGAGGGCTGGGAAGAAAATTAGGAGCTCACATTGGATCCATTCTTGGAAAGAAAAATGTGTCCAGCCTTTCCCAGGAGCCTTGGGAACAAAGCCCAGGGCTCTGGACCCATGAATTTTCC
-2.65	-2.45	3.01	CCGTTCGCGCTGGGTAATTTGGGGCCGGATCGCTGCCCTTTACGTCCGGGCTGGGCCGCGGCGAGGCGCTGGCTAGGGGCTGGAGTGGGGGGCTGGTTTTCTCT
-1.75	-2.72	3.08	CCCTCCTGCATAGGGCCTGCAAAGCGCCCCTGGGTGTGGCTTCCAGGGACTGAGGGACAATCTTATTTCAGGTGACTACGGCACAGAGGAGAGTTACTGAGTGCCTCTGGGG
3.87	-5.76	0.68	AACCAGAGCTGGCCACCCTGGGCACTGGGGAGGTGGTATCAGCCCTGGCTCTGAGGCCTGGCTCCTTCTCCCCGGAGTGGACAGGGACAGGCATCAGGGGCTCCCCAAGACCCTTCTC
3.69	-3.5	-1.71	CCAGTCCTGTCTGTGTGGACTGGCACCTGGGCTGCTGGAGAAGTCTCCTCCCGTTCGGACCAGCCTCAGGGCTGCACGTTACCTCAGGAATGGGCCCCACCATGAAGGGGCCCATCTG
3.06	-2.6	0.21	TTACCTCAGGAATGGGCCCCACCATGAAGGGGCCCATCTGTCAGCAGCGTCTTCTAGGTCCCCAGCTCAGGGAGCCATCCCCAGCTCCAGTTTTCTCATGCGAATATGCACA
-0.52	-4.5	4.5	TTTCCTATCCTATGGGTCTATTGTGGGCCCGCGGAGCCCCCATGGGTGGGTCCATCCCCGGGCCCAGTGAGTCACTTCCCCAGGCCCCGGAGGCCTT
4.52	-1.51	0.15	GGGGGAGGGTGGAGAGGGGGAAGAGGTGGGGGTGGAGAGAGCCCAGGAGGGGAGCCTGGCCTGCAGTGGTGCTTCAGGCAGAAGCGGCCCTCCCACCAGCCCCTTTCCAGTCACATAAAG
-0.34	-4.91	4.88	AGGGCCCACCCTAAAGCCAGGGCCCACCCTACTTCTGTCCTGGACAAGCGGGTGGGGGTGTTGGTGGGACAGGGGACTCCCAAGGTAGTGTCCATGGCCCGCTCCCTGCACCTGCCCACA
4.14	-5.84	-5.64	AAAGCCGTCTCCAAGGATCCTGACAGACTTTCCAATAGGGAAATAGGTCATGTTCTTTCGTGGCTAATTCTGCTGAGGTTCCTGGGATGGCAAAGGGATCTGCTGAAAAGCGAGTTCC
3.42	-2.85	-0.91	AAATCACTGCTCCTAGAAGCAAATGCCTGGAGGGGAAGAACAGTGCCAAATGTTAGGCTCATCTTTCTAGGTTTCCCTTTCTCTAGGATCTTCCCCTCTCAAGTCCTCACTGTCTGGATA
3.27	-3.07	0.02	TGAAGCACAAGTAGGTTTTATTACCAAGGCTGTGCATAGCCACCAGCGAAAGTATAGGTAAGGCTGCTTAGTGAACTGCTTTGGGAACTGAATGAGCAGAAACGAATCTG
1.32	-2.95	3.23	TCTCCAAAGAGGGGTGGTACCCATGGTTCCTGAGTCACCAGCCTGGCTCACAGGTCCCACTGGAGACAGGCCTGGTGCACTGGCCATTTGCCCTGATTTTA
5.38	-6.11	4.1	CAGAGAGTCAGAGAAGCCACTGGCCAGGATGTCTGGCCACTCTTTTCAATATATTGTTGTGATGGAGATGATGGAGATGATATTTAATCTCCATTCATCTGATTCTCATTTCTTCCCTT
4.77	2.02	-0.31	AAAAAAAAAAAGATGCCTTTTATGGCACTTCATGATAATGGCTTTATTGCCAAAAGCCGTATTAGCAGAA
3.94	2.64	-2.46	CCACTGTTTCACCCACCATTTCACCCACCACCAGTCTCTTGTCTCTCCCTTCAGCAATGGTGAGGCGGATACCCTTTCCTCGGGGAAGAGAAATCCATGGTTTGTTGCACTTGCCAGTAA
0.66	-4.8	3.68	ATCTGGACAGATTCTATAGATAGGGACTGAGACTCCCAAAGGAGTTGGGATTTTAATAAGCAAATTCTCTCCTTCATTCATAGCAATA
2.01	-2.02	3.34	GACAGCTGCATACAGGCCAGCACCTGCAGCTCAGCCGCCAACAGTGGCATCCACCTCTGCAGTTGGCTCTCCTGCTGCTGCTCCCCAGCAGCCAGGTCTGAGGGCCCAGATGGCAACCAC
3.28	-2.82	-2.78	ACCAGGGTGACAGAAAGCTCTGTGAGGGTTTCAGTGAGGTGCTGAAACAGTGCAGACCTTCAAACAGATTGGCCTAATCAAGAAGGTCAAATTGGAGTAATGAAAAATCAGCTCTCATAA
-3.93	-4.18	3.38	GGGAGGGCGGCCTGCTGGCGGCAGGGGTCCGCTGGGGCTAGCCGGGGAGGCGGCCCTCACGCCATCCCGGGGCTGCCGGGCGGGCTGCGCGCACCTTCCCGGCGGCGCC
1.33	-0.97	3.91	GCCTTTGTAGGGGCCTGGGCACCTTTGGGAGCTTGAGCTGGAACTGAAGCTGGAGCTGCAGTCTGGGCGCTGATTTGATCCTTGGCCTTGGCCTTT
-4.1	-0.13	3.93	GATACAAAAAGTTTTGTGCACCACAGTGCTTTGCCCATGAAATATGAGCTCAGAAACTGCCTGTGCTGTTATTTTCACCAGCAGTGAAGCAGCGTGTCTGGGGGCAGAATGTACTC
3.46	-4.01	1.18	GCCGCATCACCCTGTGTCTTCACCCCTTCTCTTGGGCAATGCTTTTGCTTAATGAGGGGCCTGAAGGCCTTTTTCCTCCTGCTTGTAGCAGGGCTTTGGGGTGTGCCTTCCACAA
-0.54	-3.72	3.35	GCAGGCACAACGTCACTGGCGTGCTGGTCATGGACTGATCTGGTGTCCAGCTTGGGGTGGGCAGATCCTGGGCCCTGCCCTCGACTCACAGGCTGCTCCAGCCCTGCCCCATCCCTGGCT
3.64	-0.9	-3.56	AGGTAGGCAGACTTGGCCCACCAAGTATGATCTGAAGAGCCAACATCAGGCTCAGGTAGGTAGATCTGGCATGCCAGGTGTACTCCAAAGAGCCAGAGTCAAACACAGGTAGGTAGA
3.76	-4.4	0.78	AGGCGGTCTTGTCCCTCTGCCTGAAGCCCAGACAGTGCTCTCAAGCATAACTGATGTCTCGCTCATCAGATCCTCCTGGCCAACTTCTTGGCCCAGACAGAGGCCCTGATGAGGGGAAA
5.1	-4.78	-2.59	TACTAAAGTTGTATCACTAAAACCTTGAAGTTGTTTTTTAAACAGTGAAACATACTCATCCTTTTTTTTTTTTCCCAGCAATGGCAGGGAACATTATTCCTGCTATTGCTACTA
3.75	-1.21	-1	TTTTTAAACAGTGAAACATACTCATCCTTTTTTTTTTTTCCCAGCAATGGCAGGGAACATTATTCCTGCTATTGCTACTACTAATGCAGTAATTGCTGGGTTGATAGTATTGGAAGGATT
-1.02	-0.57	3.17	TACCCACCATCTTTCCCCCTCCTCCCCTCCATCCCCTGCCAGGCCAGGCCTCTTTCAGCTGGGGCAGGGGCTTGGGATCT
3.7	-2.42	0.75	TCAGCTGATCACTTCTGGTTTCCTTTATTTCTCTAGGGTTTTTGCACCAAAATGCGCCTCCTGTGCCCGTCCTATCCTCCCTGCACAGGTAGGAGCCACTCACCCAGAGATGATCAGG
0.94	-3.34	3.02	TGTGCAGTTTGTGCCCGGGGTGTATTCCCTGATGCTCAGCCAAGAGCAAAATGTCTTTCATGATTGGACCACAAATCCCACAAGGGGAGGCTTTCTGGGCAGCTGGACCTGCCTTAGGAG
3.86	-5.86	2.75	AGAGCTATAGTAAAAGGCTTTTGCACATTCTTTGCACTCCAAGGGTTTTTGTCCACTGTGGGTCCTATTATGTCGAATAAAAACAGAGTGGTGTGTAAAAGCCTTTCCACATTCACTGCA
-6.13	-6	3.12	CCAGGCTTACAGACAAAACCAGAGTGGAGCACAGTTGGTACTTACAAGTCTCTCTTTCCTCCCCACAGTGGACTTTCTCAAACTGGGGTATTGACCTCTGATGAACCGCCATGCAAACCC
3.51	-0.19	-1.32	TCCTGCCTGCTAGAGGCTTCCTGCCTCTTCATGGCAGTGAAGGAGGTGCAGCAGCGCTGTATGGCCAGCCACATTCTCCTTCCTGCTGCCAGAGAAAGGAAGAGC
5.2	-4.34	-4.65	TCTCCATGCTCCTTTCTCTGATGTGAATCTTCTGATGCCGAATGAGGGTAGGCCTTTGGTTGAAGGCTTTCCCACATTCGCTGCATTCGTAAGGCCTGTCTGGTTTGTGAA
3.97	-4.68	-3.32	TGATGCCGAATGAGGGTAGGCCTTTGGTTGAAGGCTTTCCCACATTCGCTGCATTCGTAAGGCCTGTCTGGTTTGTGAACTTTCAGGTGCTGCCTCAGATTGGACCTCTGCCTGAAGGT
-0.45	-6.02	3.22	CCACATTTGCTGCATTCATAAGGCCTTTCTCTGCTGTGGATTCTCTGGTGCTGAACAAGAGTGGATTTGTTATTGAAGGCATCCCCAGATTCACAGCACTTGTTATGCCTTAGTGCAATG
3.26	-2.22	-0.16	ACAGGGTGACAGGGCCCAGGGCCTGGCCTCTGAGTCCTGGAAGCTCCTGGAGGTGCCCATCATTCACATAACGCCATCCAGTGATGGGGAGTCCCCCGCCTGCACCCCAACCCCCCGACG
-0.82	-4.77	4.04	GGTGGCGCTTCCCCACCTCTGTCCTGGTCGCTCCCCAACCTGCTCACACCTCTCTCTCTCTCTCTCCCTGACAGCATTTCTTCACTTCCTTTGGGGCCCGTGACCGCTGCTTCCTCCTCA
3.45	-3.89	-3.68	GAAGGAAGGTGGGGACACAGAGGAGTGGTGGGGATTGGGACAGGTCCCCAGAGAGACCTCCCAGAAGGCTGAGTCTCCTGTGGCCTGTGGGCAAAGGACTGGGGT
3.41	-1.42	-1.73	CTAACTTATTTTGCCCGGCTGAGGTTGTGGGGGGCGCCTCCTGGGGTGCACGATTCCCTCAGCTCTGGGTTTAATGTATTATATTTATTTGGGGCCGACAGTGCCCCAATAAAGGG
0.88	-4.54	4.5	GACCTCCATCATTTGAAGTCGGAAACCCGGCCCCCAAACTGCGCTCTAAGTCCTCCTGTGACTCTGGGGGTGACCTTTCCAGACTCCCTGGGAAGGTGGGGGGGGGGGGGTGGT
-1.42	-4.3	3.18	CCCACCGATCCCAGACATTCCTCCACCTCCTGGCTCTGTGGGCAAAAGAGCAGAGGGAGGACTTTGGACTGGGCCTGGATGGATGGAGAGGGGAGAGACGGCAG
-0.81	-4.06	3.96	AGCCTGCCTGCCCTCACCCCTCCCTTCTCTGCAGTGGCTGTTCTCCTCAGGAGTGACCAGGAGCCGCTGTACCCAGGTGAGTGGAGCAGGCTGGGACCCTCTGGGGGAGCCCTGGAG
-0.84	-2.53	3.22	CCATGTACTTTCAGACCCCCTAGGGCAGGGCCAAGCCTGGGCTCTGGGGACCTGGGCTCCAGTCCCCTGTCGCCGCCCCCTGCTGACCCTTGTCC
1.31	-2.21	3.27	CCACCCATGCTGTGTGCTGCTCCCCCTCCTCCTGTGGGCCAGGGCAGAGATGTGGGACCCTAAGGGGCATCTTTGGGTGCCACCCATTCTCCCCTGGCACCTGCCA
3.55	2.68	-2.76	CAATTCTGCCACTGCCAGGCCTCCACCCACGCCGTGTGCTGCTCCCCGTCCTCCTGTGGGCCGGGGCAGAGATGTGAGACCCTCAGGGGCATCTTTGGGTGCCACCCACTCTCCCCTGGC
5.08	-4.55	-3.26	GCTCCCCGTCCTCCTGTGGGCCGGGGCAGAGATGTGAGACCCTCAGGGGCATCTTTGGGTGCCACCCACTCTCCCCTGGCATTTATCAAGCAACCATGCACTCACACGTCGCCTCCTTTG
-1.33	-0.23	3.92	CAAGCAGCTTGAAGAACCTGCTCAGTCCTCAGCCTGAAGTCTGCAATGTCCTGGCAGGGCCGGGCAGGCTCTGAGCGGTCTACGGAGACACTCCTGGGAAGCGGGCCTCCTGCCGCCTG
3.67	-3.66	-1.28	ACCCTATTGGGGGAGCAGGAGGACGATGTCACCAGGGTGGGGACCAGATGGCTCTGCATTCTGGAGCAGGGTGGGAGGAGAGGCCCTGGGGGGGCTGGGGACATCCCGTCCTGGC
3.35	-1.32	-1.3	CCCCCACTCCTTCCCTCCAGGCCTCACCCCTGGTCTGGCTGGGCCGCCTATTTTGGGAGCAGGAGTGGCCAGCCCGAGGCTTCCCAGGCAGGCCAACCCAAGAGGGAGGGAGTGTG
3.21	-3.65	-1.39	GACCCCAGGAAGCATTCAACCCCTGATTTCTCTCTCTTTCCAGAAAGTCCAAAGGAACACGACCCGTTCACTTACGGTGAGCGGGGGGTCTAATTTTGAGTCCTGGGGGAGAGCCTGG
3.09	-5	-4.39	TCCAGAAAGTCCAAAGGAACACGACCCGTTCACTTACGGTGAGCGGGGGGTCTAATTTTGAGTCCTGGGGGAGAGCCTGGCTTTGCTGGTCCTTTGATTCCCCCTCGCCCTCCCCCAGAG
4.32	-6.03	0.08	TCTAGAGCAGAGTTCTAACAGCATCACGTGTTTTTGCTTTCTCTTTCATCCACGTTGAAGAAGAGGGGGTAGTAAAAATATTCCTCTGGTTTAACAAAAAATTCACAAATATTT
0.53	-3.22	4.31	GGGAATGAGGGGGTCTTCCCTTCCACCCCCATGCCCTCCTTGGCATAGGTTTACACCAGCCACTGTGGGCCCTGGCAAGCCCCGCCTTGTGGCTCAGGCTGGGCCACTGGCCTCTTT
4.33	0.64	0.08	AGCCCCGCCTTGTGGCTCAGGCTGGGCCACTGGCCTCTTTGCTGGCTTTGCCTGGACTCACCCCACTGGTCCAGCTTGCATTTGGTCAGTCTATTCACAGGTGAATTCTGGGAAGACTGG
3.29	-1.4	-4.25	GACTTCCCACGCTCCCGGGACCCCCACTACGACGACTTCAGGTCTCGGGAGCGCCCTCCTGCCGACCCCAGGTCCCACCACCACCGTACCCGGGACCCTCGGGACAACGGCTCCAGG
3.4	-2.6	-0.01	AAAAGGGGGAAAAATAGAAAGCGGCGGCGGCTGCAGCAGCGATCCGCCGCCGGACTGGGCCAAGCCGGGCGGCGGCCGCGCGAGCCGGCGATCCAG
-1.42	-1.71	3.14	TGTCACCCCGACCACCACCACCAAAGCCCAGGCACCAGGCCCCTCTCTTCTCCAGGACCCAGGCATTCAAGCCCCGCCCGACTCTCAATGGTCCTTTGTCCCGGACTGGGAAAGGCACGG
0.69	-3.37	4.8	ACTCTCAATGGTCCTTTGTCCCGGACTGGGAAAGGCACGGGCAGAGTCTGACATCATGAAGCCTGGGGTGGGGGTGGGACTCCCCCTCCCCCTCCAACTCCCCCCCAGCCCCAC
3.86	-4.55	-0.9	TCCGTGGGAAGAGGGCGGTGAAGGCTGGGAAAAGCAATTGCTTGGAAACCCTGGCTGCAACCCCAAGGCAACCCATGGAGCAGCAGGGTGCCAGGGGCTCGCTAGCCCCCACCCTGGG
3.32	-5.9	-1.51	CTTGGAAACCCTGGCTGCAACCCCAAGGCAACCCATGGAGCAGCAGGGTGCCAGGGGCTCGCTAGCCCCCACCCTGGGCCTTCCTGGCCCTGCTCAAAGGCCAGCCAGGAGTGCCTGA
4.5	-5.51	1.59	CAGCAGGGTGCCAGGGGCTCGCTAGCCCCCACCCTGGGCCTTCCTGGCCCTGCTCAAAGGCCAGCCAGGAGTGCCTGACCCCTTTCTTACTCCCCACTTACCCTGAAAGCCCCCCG
4.57	-1.97	-3.21	CCTTCCCTCCCCACAGTTCTCTGACACCCCAGCTTGGAGGGAGTTGTTGCCAGAGAGTGGCTTCGAGGCTGTGTGGGAGGGTCCCAGGCACAATGGGAGGGCCACATGGG
3.62	-1.45	-1.36	CAAAGAGGTTTCTACCCTGGAATCTCACTGAGTGCCCCAGGAGGTAGGTTCCGGGGGCCTCAGTGTGCCCTCCTCTGGGCCCTCCTTGGGCCCTGGGGTTGGCGTGCATGTCCGTGTGTC
1.52	-1.99	3.11	CCTTCCTCCCAAAAGTATCGGGGGCTGGGGCAGGAGGGGAGTGAGGCAGGTGACAGTGAGGTCCTGGGGGCCTGACCTCCCCCTCCTTCCCAGCTGCCCCTCCCTGCCAGCACCCCCACG
3.35	-1.52	0.46	CCCTCCTTCCCAGCTGCCCCTCCCTGCCAGCACCCCCACGCCCTCATTACGGCTCCTCTCTAACCTCCTTTACCCTCATCTGTCTGGAGGGGAGCTCTGTCTGTCCGTGTTATTTATTG
-0.32	-2.57	3.38	ATAAAATGTCCTCTGAGGAGACCTGGGCTGTCAGAGGCCAGGGAAGGGGACGAGGGTTGGGGAACAGGTGGTTAGCACTTCATCCTCGTCTCCCTCCCAGGTTA
-0.45	1.09	4.38	GGGCTGTCAGAGGCCAGGGAAGGGGACGAGGGTTGGGGAACAGGTGGTTAGCACTTCATCCTCGTCTCCCTCCCAGGTTAGAAGGGCCCCCCTCTCTGAAGGCCCCCACTCCCTGGGATG
0.55	-3.66	5.3	GCCCACTCTCTTTGACTCCTGCTCCATAGCCCCTGCTGGGTACTGGGCTGCTTCTCCCAGTTCCTCCTGCCTCCCCCCACTTAGGGCAAATCCAGTGCCTCCCTGGGGCCCAGGAGACT
3.1	-5.1	-3.69	AGTTCTGCCGGATAAATAGCCAACTGCACTAGGTCTGGAGAGACAGCAAGGTGCTGTGCGGCAGAGCATTTGGGGTCTCAAAGAAGCAGGTGAGCCTGGGCCCGAGGGGCTGGGTGGA
3.17	-5.61	-3.39	AGACAGCAAGGTGCTGTGCGGCAGAGCATTTGGGGTCTCAAAGAAGCAGGTGAGCCTGGGCCCGAGGGGCTGGGTGGAGGAGCACCTTGGTGCTTCTCTGCTGGGGAAGGGACAGG
3.36	-1.71	0	ATGGTGGAGGCAGCCAATGGCATGCACTGGCCCCTGCCCTTCATCCTCTGCCCACTCTCTGGATTCATCTTCTTCACCACCATCTATCTCACCGCCCTCTTCCTGGCAGCTGTGAGCATT
3.87	-5.41	1.89	AGCAGTGCGGGAGGGGAGCCAACTCTGCAAACGCTGGCCACGGCCAGCTGGCCACCAGCAGCTTACCCGAGGAGGGGTTGTCCAAGCTACATACTAACCCCGGTTCCCTCTCCCCAAA
0.55	-5.67	3.78	TGGGTGGGGAAAAGGGGGACCGATGTCCAAGGCTTATGCTTCCTATCATGCCTGCCACCTGTCAACCTGCCCCGGATTGCTTCATCCCCACCTCGGTCCAGGCTTCCTGTCCTCCTCTC
4.21	-4.32	-2.94	ATGGACACAGGCCAGGCCTCTCCCATTCTTTGGGGCTTGGCTTCCTTTCTCCTAATGTGTTTCTCCCACCTCCCCTTCCCATCTGCCTCCTCCCCAGGCCCAGGCCCGTCTCTTCCTCC
1.85	-4.3	3.78	ACCCAGTGGCTTCTTCATTTGTTCCCAGCCCCTTCCTCTTACCCCTTCATTCTGGTTGCTGGCTCTCACTGAACCATAGCCAGGCTGGGCCACAGCTCCCTGCAGAGAGGGTGAGACTG
1.48	-4.91	3.27	GCTTCTCTGGTCCCTTGGCCAAGGGCCTCACTGACTTTAGAGCCAGCTGCCCCTCCGGCCTCTTTGCCAATGGCCTTTCCCACCCCTTCGCTCAGGGCGTCTCCCAGGCCATGTCCAAGG
3.25	-5.63	-1.45	TCCCTGAAGGTGGGACAGGGTGCCCGCCACCCTGTCTGATACGTGCTTTGCAGATAAGGTGGCTCACCCCATCTGACCAGCTGCCACCAGCTCCTTTGTAAGGGAGATGGGGAAGGGGG
3.39	-1.28	-0.17	CGCCCTCTTCTCCACCCCTCATGACTCAATTACCCCTGTGAGGCACTGAGTTGGTCTTCAGTCAAGGAGGTGTTTCCCAGGGAGATTTGGAGTTGAGCAATGGAGAGGAGGAGGAAGAGA
3.01	-2.96	-2.7	ATCTCATCATAGACGAAGATGAGGATGCCGTAGGGCAGGGGGACCAGCCACCACTGGAACCTGAAGGCACATGGCAAGGTGAAGGCCATCCCAGGCCTGTGCCCTACAGC
4.61	-5	-2.28	ACCGCCCGACCACAGCTGATTACAGGCTCCTTGGGGTGACCTCTAGGCCTGGGCACCTCAGGCATTCCCTCCTGGGCTGGCCCCCCCCTCCCCTGCCCAGATCCCCCCATGTCAACCTG
4.66	-6.09	-1.85	CCTCTAGGCCTGGGCACCTCAGGCATTCCCTCCTGGGCTGGCCCCCCCCTCCCCTGCCCAGATCCCCCCATGTCAACCTGCCCTGAGATCAGGGAGCCCCTGGGAACCGCTGC
3.14	-5.56	-2.67	GGACTCAAGCTGGGGGCCTGATGAGAAGGAGCAGGCCATGGTTTTGCAGGGAGGGTCTGGAGGGTCAGTCCTTTCCTCGTTGACGCCATGCCATTCCCCAGGTGGGAGCAGCCAGGCCAG
1.07	-5.77	3.87	CATAAGTCGGGGGATGGACAATACCAAGGCCTCTCAGGGACCGAGGTCCCCCAGGAGAGGTGTCGAATTTCTCCTGTTCCTGTCTTCCCCGCCTTACTGCCCCCTCTCT
3.96	1.22	3.14	GGGATATCCTTAGGTGGGGTTCCCCATTCTTGGGGGCTTTTGTTCACTGAAAGGGGAGTTCCCTTGCCCCTCCTCCCTTTTAGG
2.15	-2.5	4.41	GTGGGGTTCCCCATTCTTGGGGGCTTTTGTTCACTGAAAGGGGAGTTCCCTTGCCCCTCCTCCCTTTTAGGTTCCCCGAAAGCCCACTGATGCTCCCTGTCAACTATATTT
3.85	-3.23	2.64	CCTGGAGAGCTAAGGCCCCTTCAGGAGGCGGCCAGGGCCTTGGGAGTGCAGTCCCTGGAAGAGGCATGCTGGAGGGCTCGAGGGGACAGGGCTAAAAAGCCAGATCCAGGCCTGAAG
-1.08	-2.98	3.06	TGGCATTCCCTTCTACCATAGCACCCCCACCACTGGAGCCTGGCAGGAGGTCTGGCGGGAACAGAGGTGAGTGGCGGGGTCTAGTGCTCTGCCTCCAGGCTGGGAGGGCATGGCCCA
3.52	-4.32	0.1	CAGAACCAGTTGGCCTCCTCCAGCCCTACCCCAGGTAAGCCCCTCGCTGTCCTGCATACACCTGTAACATGGTGTCTTCTCTGGGCTGGGGCTCGAGGAGTCCAGCCTGAGCAGGGCCCC
4.24	-3.46	-2.06	TTGGCAGACAGGTTGGAGCTGTCTGGGCTCTTACCTGTGGGCCGCCCCGCCGGGCCTCGCAACCTCCTGGTTTCTCCAGGGCCCCAGTTTCTCTTGGCATC
3.07	-2.58	-0.43	AGAGCCCCTTCCCTCCAGGAGCTACCTGGCAAGTCAGAGTGACAGACACACCTGAGTGTCGTGGTGTGTCCACATGAGAGGACAGGCCCTGAGGGA
-3.14	-4.61	4.01	TTGGATTTTCTCATGACACACAGCTCAGTTGCTGAGCTGGGAAGCAGAGTGACGTGGATTGAGAGTGCTTAACTCAGAGGCTGCTTATGTCTCAGAGATGACATGAGAATATGGCAGTGG
3.42	-3.62	2.03	GAGCCAAAAGGCCCCAAGCCTCTGTGGAATGCTTTTGTACCCAAGAAGTCCTGCAGAAGAGGAGCCGCAGGCTCCTTAGGGGAAGAAATGTCCATTCTGCAGGGCTCACTGGGTAA
-1.63	-1.93	3.41	AGGGGCTTTTGAGTCCGGGAAGGGTGATCTTCACTCCAACCTGCTTCTTGGGACCAGGTGAGGCTTCGAGCTCTGAGGAAGAGCCTCCATCCCCAGATGATAAAGAGAACCAGGCC
3.08	-2.2	-1.23	GCTATATGTTCCGCATGGATGACTTTGATGTAGTGGACGCCACGATGCATGGCAATGCCGCCCGCTTCATCAACCACTCCTGTGAGCCCAACTGCTTCTCTCGGGTCATCCACGTGGAGG
1.67	-1.67	3.26	AGCAATCGCCCCCTTTCTGCCCTGGGGGCCCAGGATGTAGATATTGTACAAAGGTTTCTAAATCCCTTCTTTTCTATGCACTTTTTTATTTAAGAGGTGGGGTCCCAGGTGGGAAC
3.72	-5.22	-0.15	TGGAACTTGCTGGTGAGCTGCGCTCCTGGGAGCTAGGGGCGCCTGGGTTTCCAGGTGTGAGGGGGCAGTGCCCCTTGGCAGGGACCGGCCTCTGGGGATAAGGGGTT
4.29	-5.82	-5	GGCACGGAGGAGTCAGCCCCATACTGGCTGGAGACCACCTCCCAGCACCTCACCTCACCTTTGAATCCTAATCTCCTTGGGGCTAGGGCTCCTCCCACCTGCCACAA
3.02	-5.88	-5.71	AGACCACCTCCCAGCACCTCACCTCACCTTTGAATCCTAATCTCCTTGGGGCTAGGGCTCCTCCCACCTGCCACAACCAGGTCTCTCCCCCTTGAATAAGCCTCAGATGGAGGTGC
3.01	-2.26	-0.31	CCACAAGAAACCCCATCTGCCCCTACCAACCCTCACCTCGAAGAAGCTATCATAGTGCTCCTGCACCTCCACGTCACTCACATGACCTGGGGTGGGGGCGGGCAGGGTGGAATCAG
3.47	-1.11	-1.3	CTGGATCACCATCTTCCAGATCTACCGGCCCCGCTGGGGTGCCCTTGGGGACTACCTCTCCTTCACCATACCCCTGGGCACCCCCTGACAACTTCTGCACATACTGGGGCCCTGCTTATT
-3.24	-1.73	3.64	CCATCTCCACTGCAGCCTGAGATGCAGGGCACCCCTGACGATGAGGTGAGTATGCCAGGCTGGCCCAGGGTTATGGGGCACATGCGGTAGGGCTCAGGAATGGCCACTCAACCTGGCCTG
3.17	-3.61	0.16	GGATGTCAGGAGGACATAGAACAGGCCCTCCCTACCCTTATCCTCAGCCAGACCTTGGGCCCAGTCCCCCGGCAGGCCGGGCCTAATTCTGTGCCTCTGACTCAGCCTCTGGTGCGCAGA
-0.95	-3.61	4.07	CCGGGTACTTCTGTTTCCTCTCTTTCATTGGTCGCCTTGGAGGCCGCTCGCCTCCGGCGCGGGCACAGAGAGGGGCGGGGCTGATAGGGCGTTGCTAAGCGACGGAGATGCGCGC
4.01	-4.81	-2.6	GTCTGAGGGGGACTGAGGACCCTCCACCCTCTCTCTCTCTGTCTCAGATCTCTCTTATCTGTCTACAGACCTCTCCTGCTCCAGTGGAGACCCTCAGTTCTCTGGGGACCCAGCCTAACC
0.07	-0.57	3.04	GTCTCAGATCTCTCTTATCTGTCTACAGACCTCTCCTGCTCCAGTGGAGACCCTCAGTTCTCTGGGGACCCAGCCTAACCATGTCCCACTGTGGAGCAGTGTGGCCCAGCCTGGTCCACC
3.69	-2.42	-0.35	ATGTCCCACTGTGGAGCAGTGTGGCCCAGCCTGGTCCACCAGAGGCCTTCTATGTGGAGAGGCCTCCTTTTCCCTCAGTGTCCTCTCCACACATCTTTTGGGCCCCCAGCTCCCACGGGT
3.35	-1.48	1.38	AGAGGCCTTCTATGTGGAGAGGCCTCCTTTTCCCTCAGTGTCCTCTCCACACATCTTTTGGGCCCCCAGCTCCCACGGGTTCTTCTGGGCCCCACAGTCTGGGCCTTGGGTATCCCTTGG
0.97	-4	3.3	GGCGGGGCTAGTCCAGGAAGGGACCCGCGCCACCCAAGTGGCCCCTGCAGGGGCCTCCTGAGGCTCCTGGGTCCTTCCCCAGCTCCCATCCCAGCACCTTCCTCGGCATCCTTC
-0.18	-2.41	3.07	AGGGGAGGGCTCGGTGCAGCCTCTACCCACTGCTGGGGGGCCCAGTGTGAAGGGGAAGCCTGGGAAGAGGTGAGGGTGAGGGAGGAAAGGGCTCAGCTAGGAGCTGGGGAGACTCAAGG
-0.13	-1.74	3.03	CCCACCACGATCAGGGCTGCAGGGGGAGGGCAGGTGGGCTCCCAGTCCCGTCCCCACCCCACTGAAGCTGGGCCTCCCTCCGGCTCCTTGAGGATCCCGCCCCGGCCTCTCCCTCCCC
0.45	-1.06	3.72	CCGGCTCCTTGAGGATCCCGCCCCGGCCTCTCCCTCCCCGCGCCCCCCTCCTTCTCATTTCAGCTCCTCCGCTCAGGATTCCCACCTCTTGGCCCGGACGCCGCTCTTCCTTCACCCCT
4.44	-5.1	-2.47	CCCTGCCCTTGCTTTCCAGGTCTGATCATACACAGGTGTGTGTGTAAGGATCATACTGCTCAGTTCTAGCCATTTTGGAAACTTGATTTAAAGGGCGTTGTAAGAAAGGGATGCCGCAC
3.08	-1.94	-0.47	GAAGCCGTTCAGATCCCGGTCCCCCAGTCCCCCGCCTTCCCCAGAAACAACGGGCACCCTGGGGACCCCGTACCCCTCATAGGGTGCCGGGTCCCTGGGGCCCTCCTGAGCCTCTCCTGC
3.59	-1.65	2.65	CCAGAAACAACGGGCACCCTGGGGACCCCGTACCCCTCATAGGGTGCCGGGTCCCTGGGGCCCTCCTGAGCCTCTCCTGCTCTACAGGGCAGCCCCGCCAGCCTACGGAAGGGGGGGCGA
4.64	-3.63	2.28	GGGGAGGGGGCTGGTCCCCCACCCCCTTACCCCACTCCCAGCTGGTCCCTCCACTCTGAGGGCCAGACCCGAAGCTACTGCTGAGCACCAGCTGGGAGGGGCCGTCCTTCCTTCCCTTCA
3.79	-2.8	-0.78	AGCTGGGCTCCAGGCAGCAGTGCAGGCTGACCCTGGCTGTGGGGCTGTGGCCAGACCCAGGGCTGGGTCCTGGGCTGGGCCCAGAGCTGCTGCCTAGAGTCAAGCTGCTGCCCAAGTTCC
1.2	0.33	3.26	CTGGTAGGGTGCTGGCACCCGGGGCTCCAGGGCCGGACTCTCCCCTGCCTCCAGCTTGGCCTTCACCTCAGGTCCCCCTCTCCCAGCCCAGGGCAGCTCTCCTGCCAGGAAGCACAGTTA
1.48	-1.83	3.32	GGCGCCTGTGCTCCAGGTGGCCCACTTTAGCCAGGCCTGGCTGCACCAGCTACACGGTGTGAGAGCTGAAGCCACTGTGAGCTCGCCAGTGGGCCTGCAGGAACAGCAGGGCCTTTAGCA
-3.05	-5.76	5.28	ACCCACCGCCTACCTCATCCTGGTGCCTTCCACACCCCCACCTCCTCTCAGGCCTACAGGGCATTGCACACACAACTGGTACCCACCCACTTTCCAGTGGGGG
-0.67	-5.01	3.88	CCTCCTCTCAGGCCTACAGGGCATTGCACACACAACTGGTACCCACCCACTTTCCAGTGGGGGGATCGCCCCAGCAGAAGGGCTCCATGCCGGGTGCTGGCCC
-1.08	-5.77	3.53	GGGCCCGGCAGAGCTGCAACAACTCCAGCAACTGGAGGAGGGCACGTAGGGTGAGGCCTGATGGGTGCCGGCCCTGATCCCTCACTCCCACCAGGGCCACTGCTCACCTCCCAGTTC
3.57	-1.91	-0.73	GACCCCGCTGGTCATGCAGTTGCAAGTCACCCCCTGCCTGCAGCAGGGGCACCATCACTAAAGAAGGCGCCTGCAGGCACGGGGGTGCTGCCATCCAGGCAGCGGTTAG
3.2	-1.95	-0.88	GCCAGGCCCTCACCTCTCCGCAGGAGCCTGGCCGGGCCCCATCCTGGGCCCCCAGCCACAGCCAGGTGGTGCAGACGGCCCACCTGGGTGTCTAGATCCCTCTTGGAGCCCAGCTCCACT
3.97	-4.32	-3.39	TCGAATGTGTCCTATAGGGCACGCAGGCAGGTTCTGGTAGGTCAGGGTGTGGGGACCCCAGCCTGTACCTCCTGGAACACACTGCACACCTTTAGACAGGCCTGGTAGGTGTTCCACACC
-1.36	-0.5	3.05	CGGCTCCTCCTCAGTGGGCACTGCCAGCAGTGGTCGGAGGCTGAGGGTCCGCAGCTGCTGCACGCAGCCCTTCACCTCCTCTGCTGTCTCACCAGCCACAAACTGCCCATAGACGGATGC
-2.32	-3.22	3.31	CAGGCACACAGCCGGAGAACCAGCAAGGCCCGTGTCAGCTCTCCTGTGCCCTTAAGGTGGAAGGCCCCGCCATCAAAGCTCAGGGACTGCCAGCCCCTGGAGGGGGGACCAGCTTGGGAA
4.29	-3.87	4.17	GGACTCAGGGAGGGGAAGTGGGGCTGGAGGTCCAGACCTGGGGCTGGAGTGCTGCCTGGCTGGGCTTGGGCTCACCTGGGATCTTGGAGATCCAGAGGGACCCCGTTTTTTGTCCAAG
-2.2	-5.94	4.27	GGGGTTCCAGGAAGGTTATGGGTGTGGACACAATCTGCCCTTAATACCAAAGGGTTGGAGGAGAGTTCTCAAGGTTGGTGAGGTTGTCTCCACCCTCCACTATGCCTCTGTGATAATTAG
-5.29	-5.75	5.02	TTTCTTTAATTTTAATGAAATTACCTTTTCTCTAGAATGCCTAATCTTGATTCAGAATTCCAATTTTTATCCTAAAATTCTCACTGTTTCCCCAGAATTTTCCTAGGAT
-1.45	-1.71	3.52	GTGTGATGCCGTGCTCCTGGGTCCCTGCAGACACGCTGTTGTGGGCCTCGCAGCTGAGCTGCGCTCCATGGTCTTCTGGCCTCACGGTCATCACCAGCACACTGCGGGCCACCGCCTGGG
3.24	-5.55	-3.13	GATGTCAGATATTGTCTGTCCACCTTGGGGCAGCAAGAGGGCTAGAGGGGTTCCAGGCTCCCCGCAAGATAGATTCTGGGGAGCATGGCCTGGAAGTCCTCAGGGTGGGTGCGAT
3.02	-5.55	1.11	TCTGCCTGCTTATCTCCTGCGGGAATTGGAAATGCTAGTTTTCTCCCTACCTCCCCAAGACCCCCGCCAATATCGTTCCCAGGAACAAGATGAGGCATCTGGCCTCAGCC
3.1	-1.19	-0.79	AACCTTCCACCCTCCACCTTGGCTGTTTTCCTTCTCTGCATGCTCCTGGGACCTTGGGCTCTCCATCTTTCCATGTCCGTAGCCCCAGAGAGCCAGGAAGGGGAAGCGGCGTCAAGTGCC
5.07	0.59	0.05	GGCCCCAGGAGCTCCCATTTATAGCTCAGTTTCCACTGAGCGCAGTCCCTCTAGGACCTGGGCTGAGCAAGTTTCTTCCACTCTCTCCCTTCCCT
3.6	-0.39	0.01	CCTCCTGGGCCGGCCCAGGGGGCAGGGCAGCCGCCATGTGGAGGGCTGTGTTCCCGTGGGCCTGGAAAAGTAAGGGGAGGGCTGGTGGGGATCTGGGCTCAGCTGGCCCAGGCCTCTAAA
4.47	-3.56	0.48	GAAGGGGGTGCAGAAACTCTCCAGGGTCCAGCCTGTGGCAGAGAAGATCCTACATAGAACTGGGTGTCTGGGGGGTCCTGGAGGGTGCAGGTGGTGGGGAGACCCAGTCAGCTGAGAAT
3.33	-1.3	-2.92	GGCCTCGTGGCTGCTGATGCGGTGGCATCGCTGCTCATCGTGGGGGCGGTGTTCCTGTGCGCACGCCCACGCCGCAGCCCCGCCCAAGGTGAGGGCGGAGATGGGCGGGGCCTGGAAGGT
2.68	-1.38	3.08	GGGAGGGGGCCCTTGGGGAAGCCCTGGAGGAGGTGCTGGGGAAACCCTGGGGGAGGTGCCTGGGGGAACCCCTGAGGAAACCCCTGAAGCAGGGGGTCCCCAGGGAAGTGGAGAT
-0.42	-4.27	4.08	CTGACTCCCCTGGAGCTAGGACTCTGCTCCCTGGGGCTGCTTCTAGCTCAGGTAAGGCTGCTGAAACCTCAAGGTGGGGACGGGCTGGGAGGAGCATTGTGGCTGCGGGTTAC
3.15	-5.35	-5.24	CTGTGACCTTCTCTCCTGGTCTCAGACCACCCCCAGCCCCTGCAGAACCCCTCTTCTGCCCTCACGCCTCCCCTCTTCTCCGCAGGACACCCCTGCCCGCGATGGCCATCCTCCCGTTGC
-3.15	-2.69	3.01	ATCTCAAGGAAGCTCTGTGGGGAGGAGGATACTGCAATAGTCCAAGCAGAAGGGTGATCCGGACCAAGTTGG
5.52	-6.08	-1.92	ACTTCACTCTCCCCAGCCCTCTGGGTAAAACAGCAGTTCCTTGGGAACTTCCTCTTCAGCTTCCCCTAAATGCTGTGGCCTCGGGGAGCTGGGAATGAGCCCCTTCCTGCCTCTGTA
2.82	-3.47	3.39	CTAGGGCCCAGAGACAGGGCTCTTTGGGTCTGGGGCCAGGGCTTCTGGGTCCTGGGCATGGGAACAACTTGGCTATAGGGCTGGGACTGCTGGGTTCTCAAGTTCTAGAGACTAG
-0.19	-5.43	4.82	CACCTGGAGGGCCTGGGGACATATGGACATCACCCCACGCACACACCAGGGACCCAAAACCTGGAGTTACCCCCCTCCCCCATTTCCTATCCAAAGGCCTG
-1.36	-1.56	3.14	TGCAGGAGAGGCCCAGGACAGGTCTGGCTCCGCCCCTTCCAAGAGGAACCTGGACCCGGCCATTTGATGCCCAGCTCAGGTGACAGAAGAGTCACTTAACTCCTTCCTCCCTAGCAGGC
3.14	-6.14	-1.38	GGCTGGAAGCACCCTGATCCTCTCAGGGACCCCTGACCGTTTGGAGATAGCCACTGGGTCCTTCAGAGGTTTCCTCACTTCTCCAGACCACAGGTCCCTTTCAGATACTCCCAACTCAT
4.42	-3.14	-3.36	CTGCCCCAGCCTACATCCCAGAATCACTCCTGCCCCCAGCCAGGGATACTTACCCCAGTTCTGTAACTTTCTCCCAGAGAGCTGGGTCCACTTTGGCTTTGGGGCATTAAAAACCTAA
2.74	-5.35	3.7	GAGCTGGGTCCACTTTGGCTTTGGGGCATTAAAAACCTAAGAGGTGGGAAGGGGGTCACTCCTTTCTCAGGATCACCCCTCTATGATCCTCCCACCTAGACCAACATAGGGGCCTTTAC
2.75	-3.01	3.8	CCAGGATTTGAGATCCCCTCAGGGCCTTGGGGCCTTCCATTTATTAGAGATGGAGGCTTTAGGATTTGGGGTTCCCTTAGGGCTGGGGCTCTTGGAATTTGGTGTCTTGAAA
3.29	-3.58	2.97	TCCTGACTGCAGTCTCCTCCATACCAGGCACAAGGACCTCATGATTGGGTTTCCTGGGGACTTGGGATTGGATTTTCAAATTTGGGATTCCCTGGGGATTTGGGATTCCATGATTTGG
3.68	-1.28	2.09	ATGATTGGGTTTCCTGGGGACTTGGGATTGGATTTTCAAATTTGGGATTCCCTGGGGATTTGGGATTCCATGATTTGGGGGTCCTAGGAGTTACGGCATTGGGGTCTTCTAG
4.02	-1.53	2.3	TGTACTCTAGGGTTTGGGATCCCCAGAGTCCTAGAATGGGGCCTCCAAATTTTGGGGTCCCCCAAAGGGGGAAGTCGTTACTTAAAAAATAGAGAATTTTCTGG
3.32	-2.44	-0.95	CAAATGACAAAAGACAGGATCTCCAAGGATTCTTCCCTAAAACTGGGGGAGACCTTTGGGTCTGAGAGGAAACTAAGTCACAGAGGGCAGGGAACCCA
-2.73	-3.47	3.27	TCAGCTGTGATACCCGCTCCCCCAAGCTGAGACTCCTTTCTCCCTTTCTTTCCCTGGCTTGCTCCTCCACATCTGCAATTTGGGTACATTCCCCATCACACCCCAATCACTCTGGCCTGG
4.1	1.95	0.63	TTTGGGATCCGAAGCTTCGGGTTCCAGATGGGGCCTGAGTTCTGGGTGGTTTTCAGCGTGTTGGGTCTGGGGGCCTAGGCTTTGGGGCTTATGACTTGGGGGTAGGGGGCCC
1.13	-3.73	3.72	TGGCCCTCGGGGGGCGGGTGCAGAGTTGGGGGCAGCCTTCAGGCAAATCCTGGAGGCAGAGGTCAGCTGGAGAGGGTGCCCGGCAGGCTCCAGGGTCCAAGCCCCTAGGAGCTTCCAG
-0.25	-3.68	4.31	CCTGAGATTTGAGGGCAGCGGTCTCGGGCCATTTGGCCTCTCAGGGGCCCAGCTGCTGCTTCTGGGCCTACTCTCAGGGTGCTGATGCACAGGCCCTGCCAGGAACCCCCTGACCCTGG
-1.49	-2.07	3.77	GCGGTCGGGGCCGGATGGCGGGCAGTACCTTCTGTGTGTCCTACTCGGGCCTCCTCTGCCAGTTCAATGAGAAGAGGGTGCTGGAGAAGTGGATCAACCTGAAGGTACCACCTCCCTCT
3.44	-4.7	-4.05	GGCCCAGGTAGCCAGACCTCAGAGGGTGAGAGGACACTGGTTTTGGAAGAGGCTGAGAGGTTGCCAGGGCTTTACCCAGCACAGACCCAGCAGGCAAGAGCGCTGGGCTCTGCTGGGGCG
-2.83	-4.79	4.36	TAAGGGAGTGGCCCTTGCCAGGCTTGGGCCAAGTTGGCTACAGTTGAAGAACCAAAGACCCCTTCTCCGAGGACTGGGCAGCTTGGTCACACTGCCCTTCTGGGAGGCCAGGGCACCCA
3.06	-2.19	-2	CGCAGCCTTCAGGAACCAGTCTCATTCTCTCCTCTCACAGGGCTGACCTTGCTGGCCTCAGCCAGTCGGGACCGGCTGATCCATGTGCTGAACGTGGAGAAGAACTACAACCTGGAGCAG
3.21	-2.28	0.42	GGCCTGGATGGGGCAGGAGCCCAGCCTTAGTTCCCTGGTTCCAGGTGGGGTACAGGAGGGCCTGACCTGGGGGAAGGAGGGGGCATTTGGAGGAGGCGGGGAGGCTGTC
4.87	-2.62	-2	TTCCCTGGTTCCAGGTGGGGTACAGGAGGGCCTGACCTGGGGGAAGGAGGGGGCATTTGGAGGAGGCGGGGAGGCTGTCGCAGTGCTCCTGCAGGAGCAGCGGGTACAGGTGCCTAGGG
4.33	-4.83	-2	CGGTGACAGTGAGGGCCCTATCGTGGCCACACTGGCCCAGCCCCTCCGTAGGCCATCGTCCGTTGGGGAGCTGGCCTCCTTGGGCCAGGAGCTTCAGGCCATCACCACCGCGACAACACC
-1.98	-5.8	4.49	AGACCCGGCGAAACCGTGAAGTCTCGGCCTCAGGAGCCCCCCAGATCCATGGTCTCAGATTCGAACCCTCAGACCTGTTCGATCTCCTTTTATGCCGTCCCGGGGACCCTTCTCCACCC
4.02	-4.85	-2.36	ATAGAATAGGATTAACCTGGAGGCTAACCTGGGTACATGAATTAGGCCGGGGAGGCCTGGTTTGAGAGTTCTGCTGTAAGGGGGTGGACCCCAGTGAGGCGGATATCAGTCATTGGGGG
3.13	-4.2	-1.17	AATTAGGCCGGGGAGGCCTGGTTTGAGAGTTCTGCTGTAAGGGGGTGGACCCCAGTGAGGCGGATATCAGTCATTGGGGGCGGTGCTTGATATGGGAGTAGTCTGATTGTGTGGGAC
3.45	-3.73	-0.57	CACGACGTAAGTGACCGGGGTTAAGGAATAGGGTAGATTCAGAGGCAGAGGGGTCAGAGAGGATTTGACCTCTGGCCTCTGACTTTCAACCTGTTACCCACAGACCCTGATCTGAAGA
-0.28	-1.35	3.33	TGGTGTTTTCTGCACAAAAGTGTAAACATAGATTCAAGTTCCAGTGCTTTCTGCATCCAACAGAATTCCATAGAAGGCCCTGGCTCTGACCTCGATGGAATGCATGGAAGACAGGAAGAT
0.01	-1.42	3.13	CCGCTGTGGGCTCTGGGAATTGTAGTCCAGAGCTAGATCGGCCACGGACAGAATGGCGTTCTCTTATCTCTGAGTCGGGGCCTGGCTCGTTTTGACATTTTTGCGCCCACGAGTCTTC
-1.32	-0.8	3.64	AGACTTTCTTAGATTTTTACATTATGAATTTTCAGATGATGAGTAAGGTGTGAATGTTGCCTAAAGGCCTTCTTACATTCCTTACATTCATAGGGTTTCTCACCAGAATGAATTCTCAGA
-0.8	-3.98	3.1	TATCCTCCATCTTTGCTTTCTCAGGACTGTTTCTTTTTCCAAAAGAGGAGCTCAAAAGAGAAAGTTCATCTAGAAATCTCAAAGCCATGTCTCAGGTGAGATGATGTTTCCTCTCT
3.64	-1.3	-1.72	ACACGGGGGAAAAACCCTATATTTGTAATGAATGTGGGAAGTCCTTCCGCCAGAAGGCAATCCTCACTGTTCATCACAGAATACATACAGGAGAAAAATCCAATGGGTGTCCTCAGTGTG
3.03	-0.81	-0.27	GAACTCATACAGGGGAAAAGCCCTATATTTGTAATGAATGTGGGAAATCCTTCTCCCAGAAGACAACCCTTGCTCTTCATGAGAAAACTCATAATGAGGAGAAACCCTATATTTGTAGTG
-1.23	-0.86	3.55	AAGCCTTTTGAATGTAAAGAATGTGGGAAGGCCTTTGGTAGTGGCTCAAACCTTACTCACCATCAGAGAATTCATACTGGTGAGAAACCCTATGAGTGTAAGGAATGTGGGAAAGCCTTT
-5.64	-5.87	5.08	ATTTCTACTTTCAGGACTTTTCTTTGTCCTGCAATGTGAAAATACCTCCTATTTTCTTTCTTATTATTTTGCAGATTGGGAGTTTGGAAGAGAAACCAAGAATTTATCTCCAAAGGAAAA
3.03	-2.46	-3.4	GTGGGAAAGCCTTTCGTTCCAGCTCACAAATTAGTCAGCATCAGAGGATGCATCTTGGTGAGAAACCCTATAAGTGTAGGGAGTGTGGGAAAGCCTTTCCATCCACTGCACAGCTTAATC
3.79	-5.27	-0.7	GGAACTAGGAAGCCAGGGATCCTGAGAGAAATAAGGGAGATAAGAGGAGGCATCAGGATGGTACAATCTATTTTTTGGAGACACCACTCAGGAGAAGGGTGGA
3.59	-2.66	-1.41	TCCGTTTTACGGCACAGTTTTAAACATGGCCGCCCCAGGTAGGAGTCAAGTGGGCGTCGCCATCATACCTCCAATTACAGCTTTGAGAAAC
-3.34	-3.83	3.42	AGCCCTTCCCGCATTCCTTGCATTCATAGGGTTTTTCTCCAGTATGAATTCTTTTATGACCCACAAGGTGGGAAAACTGACGAAAGGCCTTTCCACATTCCTTACATTCATGTGGCTTCT
2.49	-5.52	3.79	TACCTTGATCTATGGCTTCCATGGCGTCTGTGGCCTCCAGGGCTTCTGTGGCCTCCATGGCCTCTATAGCTTGTAAAATGACCTCCTGCTCTGTTTCAGCATAATCCTGGGATTTGA
3.47	-5.44	-1.22	ACTTCTTCCAGCTGGCCCTGACCCCGGTGAATGAAGACCCTCACTGTATCCTCACACAGAGCCAACAGGGATCCCTGGGGGCCATTCAGGGAAAATCCCTGTACAAGCTCATGATCAGCC
-0.9	-5.13	3.39	GTGGGACATAAATGGGGTCTTTAAGTCCTGTGCTTGGGACTCCAAAACTGTACCCAAAACATGTGGAGGTATGGGTTCATATTTTCCCATCACTTCTCTTTCTTTATCCATTGT
2.06	-4.23	5.34	TCCTCAGGCATTTTTTCCTTGTGCTGGGCCAGTTTCTCCTTTTCCTGGATCAGCAACTCTTCTTCCTGGGCCAGTTTTGTCTCTTCTTCAGACAGTTTCTCCCTTTGCCAGGCCAATGCC
4.32	-5.07	-1.73	CATCCCCAGTAGATGGTCCAGGGGTTCCTCCCCGATCATCTGCTGCCTATGAAAGTCAAAGGAGAAGAAGGACTATGCTGAGTCAGGAACAAAAGGGAGAATGGGAAGCAAAAAACGGTT
3.41	-5.96	-3.14	TGTGGTCTTTCGATGAACAGACAGACGAACAGATGGGGCAGACAAGCAGGACCATTCTCACTTGTTCCGGCCTCCTCACTCCACACGTGGTCTCCCCCTGTTTTGGGGGAGCCCCACAA
4.56	-3.56	1.89	GGGGCGGGCACCACTGAGGTCGGCCTGGAGAGCCAAGGCAGGTGGCCTCGCCCTGGGAGGACCAGGGACAGGAGGAGTCCACCTGGGGCTCCCCTGACAGCCACCTGCCCACTTTGTG
3.95	-2.34	0.15	AGGTGGCCTCGCCCTGGGAGGACCAGGGACAGGAGGAGTCCACCTGGGGCTCCCCTGACAGCCACCTGCCCACTTTGTGATCAGAGCCGTGTTCGGGGAGTCTTTCAGGTGAGCGATA
-4.13	-4.63	3.85	AGGAGGGTGTCAGCTTTTCCAGGAACCTGTGGCTGTGGGTGAGGCGGCATGTGCAGATGCCTCCCCCTGGTCACCCAGTGGCTCTCTGGCACCTGCCTGCAGCATCC
-2.14	-4.9	5.52	TGCAGGTCCCACAGGCAGTGGCCAGTGCTGCAGGCCTCCTTTACCCTTTCTGAGGGGCTTTGGGCATCTGGGGGACTCTAGTCCACTCAGCCAGTGAGGGCAGCTTGGTCAGTGTGAGTT
-0.29	-3.32	3.25	GCTCCTGGCCTCCTGGTCCCCTTTCTTGTTCATTCCTGAGACTTTTCAGCACTGGCCTCAAGAGTGTAGGCTGCCCTTGACCTCTGTGGCCAGAACGCATGGATGCTCTGCTCA
-1.13	-4	4.31	CTGGGAACATTAAAAAAGAAAGAAGTCTGTTGTCCTGGGGAGTGGCCAGTTTCCTGGTGTGCTGGGCTCATCGGGCTCCTGGAGAGCCATTTTCCTGGTCTCCTGA
3.5	-1.91	-3.11	CCTCTGGGCTCTTTGACGTTAAATGTGGAAGTGCTGGCTTTCACAGCCGTGGCTGAGACTCCACTCGTTGCTCTTCCAGCCAGTGGAGCAGAGTCTCTGCCATGGCACTAGCTA
4.65	-5.22	-4.89	TCACAGCCGTGGCTGAGACTCCACTCGTTGCTCTTCCAGCCAGTGGAGCAGAGTCTCTGCCATGGCACTAGCTAATGAGATTTCTAAGATTTTCATCCATCTTATTTCCTGAGG
-1.54	-0.67	3.27	GCTACTGCGGGGATGTCATTGGCTGGACTCCAGACTCCTCCACACTCAAAATCTTCTATGGACGAGGAGACCACATCTTCCTACAGGCGACAGAGGGTTCTGTGGAGGACATAAGGGAGA
-0.02	-0.82	3.37	CTCTGCCTCCTTCCTCCCCTGTCTCCTTCTAGGCCTGTCAGCTTCCCAGAAACCCCTTACACAGTATCACCAGCAGGGGCCGACAGAGTCCCTCCCTACCGACAGCCTTCTGGGAGCTTC
-2.84	-3.67	3.39	GCGCTGCCCCTGCCCCCACCCTCACCCCCAACACCAAGAGTGAGGTGGGCGTGCCCCAGGCAGCGTCCTCAGCCCTGGCCAGCTACTGTGATGC
2.09	-5.85	4.2	TGGGGGGCCCACCCGTCCCCCACCCCCACCCCTTAGACCCTCATCGGGTCCCTTTTTTTTTTTTTTTTTCAGTTGTCTCCTCCCATCTTCAGATCATTCGAATCATTTTGGGGACTTAAT
4.45	-0.49	1.13	TCCCCCCGCCACCGGGCGAAGGGGGCGGGAAGCCTGGGAACAGGCTGTTCTCACATCCTCTCCTGGCGCCGGAGCCACGCCAGCTGCTTCCAGCACCCCACAACTC
3.34	-1.45	-0.92	CCACCTGCAGTCTCAGTTTCCCTTTTTTAAAACCCGAACAACAAACACACACAACCACAAGAAACAACCACGCCCCCTCACTCCCCCAAAATGGCCAGCGAGGGGGGCGGGGGCCGCCA
4.28	-3.71	0.96	CTCCCCCAAAATGGCCAGCGAGGGGGGCGGGGGCCGCCAGGCCTGGCGGGGCGGGAGGAGGGAGAGAAAAGGAGTCCGT
1.41	-1.99	3.09	GCACCCACCACCCCCCATGCCCGCCCAGAGGCGGGGTATGGCTTTGAGGGGAGAAGCCCCTGGTGTCCATTTGCCAAGGGACAGAGAGGGAGGGAGGGAGGGAGAGGCCCTGGCCGG
4.6	-2.92	0.72	GGGTGTCCTGGGGGCCAAGGGGCAGGGGTGCAGTTAGGAGGTCACCGTGCCCCTGGTGGGCACTGACCGGCAGGGGAGCCATAGCTCAGCCCCTACCCCTGGCTCATGACGCCAGGATGA
3.39	-3.81	-1.36	TGCCAAGGCCCCCGCACCCCCGGGTCATTTCAGTCTCTCCCAGACCCGAGGGTTGCAGGGAAGGGATGATGTCTCCCTTCCCCAAAAAGAATCTGGAGGCCCCCCACGCCCTCCA
-2.51	-5.3	4.75	CCCCCAACCCCAGGGGGCGACAGGGGGTGGGGACCCCCGGGGCAAGGGTTCGCGCTGGGGGCCCCCATTCAACTACGGTCCGCGCGCTGCGTCCCCCTCCTCAGCCCCAGGGC
1.26	-5.02	5.21	CGGTCACCTTTGGTCATGAGCATGCCCCTTGACCCAGATTCCTGCAGGAGCCTGCATATAGGGGCCCTGCTTGCTGGGACTGGGGATGGGGGTGGGGTGGGGAGTTCAAGGGA
3.79	-0.56	1.1	CATGTCTGCCTCCTAGGGCCAGGGAGGGAGGGGTGCTTAGGATCCCCTTCCCTCCCTCCCTCGCCTTTGTCCAGGGCTCTGCAGGAGCCCCACCGGCCCCAGGGCCCAGCTG
-1.67	-3.25	3.34	GATCCCCTTCCCTCCCTCCCTCGCCTTTGTCCAGGGCTCTGCAGGAGCCCCACCGGCCCCAGGGCCCAGCTGGCGGGTTCTGGAGCATTAATGTGGCAGTCCGGGACA
3.03	-1.66	-5.21	CAACACAGTCTGGTCTGAGCGGGAGGCCAGGCCTCTGGCCTGTGTTTCTGAGCTTGAGTTGCAGGTGATAATGTTGGCACAAAAGACCTGCCATGCCAGTCTGGCCTCTTTCTCC
-0.08	0.3	3.76	AAGGGATTTACCCTTGAGCCCTCTGGGCCAGAGTGAGAGCCCGGACATACTTCCAGCCTCTGCCTAGAAGCCCCAGGCAGCTGGGGACAAGTCCCTGGCCCTCTGCAGCCTCAGGTTTCT
3.33	-6.1	-4.53	CTGAAAGGGGAACTGAGACCTTGGAACTGAGACCTTCCTGACCAACCATGGGCCTCCCAAACCCCACCTTATTCGGCCTGCCCCAGGCCTCCCTTACCTATCCTGGGTCCCCAGCGCAAG
3.4	-3.4	-4.7	CAGGAAAACATAGTGGTGGAAGTTACTTCTGCGCAGCGATAGCGCATCCGGAAGGATGTCAGCAAGTGACCCTATCGCTGTGGCTTCCTCTTCCTCCTCTGAGACGTTGTCTTTTTG
4.37	-2.95	0.29	GTGAACGGTGTGGGGCAGATGGTGGGCGGGGCGTCTTGGAGGGAGCTGGGCCTCAGCCCCTGAAATAAGGTAGGGGCCTGGGGCTCTAGAAGTCCCCAAAGACATATCTGTCCCCAT
-1.06	-5.42	3.01	TAATGGCCCTCACCACGGGCAAGCATGAGGGTTATGTACACTTCGGGACCATCAGAGGTAAGGGTGTGGGCCTCTGTCAGCCCCAGGGACCCCTCCATACCCTCTCTCACCTCCGAGAAT
3.23	-3.6	3.33	GGGGTTGGTTGGGGGTGATAATCTGGGGGTCATGGCAGGAATGGTAGCACTGGTGGTTGGGGAAGAGACCTCAGTCACCTCCTGAGAGCTCACTCTGTCACCCACAGGTGACATACTG
3.6	-1.97	-1.22	GAGAAAAGGGGGCTGGGGGCGCTGCAGCCGCCCCTTCCCCTCCTGAAGGGCCCGGGAAACCCAGCAGCCTGCAGGTGGGGGAGGGGGCTAGAGCTCGTCCGGGTCCCTAAGGTTGGG
3.47	-0.49	-1.52	TGGTTCTCTCCCTGTTCCCTGCCCATCTCCCGTTGCTGGGTGACTCAGTGAGCTTTGCATCCGGTCTCATTCATAAATCCGGGAAGGGGTGGGTGGGGGGGAAAGAGCCTGGGTTTCTC
1.36	-1.64	3.36	CCAGACCCTGGGATGGGTGAGAGAAAAGCGGGGGTGTCTCTCCCCTCCCCACTCTGCCCAGCTCTCATCACTGTCAGACCCACCAGAGCTGAGGGCGGAGGGATTGGGGGCTG
-1.92	-2.23	4.25	CTAGGTCCTCAGGGGTGTGGGGAGCTGAGTTTACAGAGGGGCCCATCCTCTCTGCCCCAGTTGGCCTCTGACTTCTTCTCCCATCAGATCTCAGAGCTGCAGCCTTCTCTGCCCCCAG
-0.06	-3.28	3.24	ACCCCTTTCCCCCAGGCCCCTTCCCAGCACCGGTGTGCTCTAGGTCTTACCACAGCTGGCATGGGGAGCTGGTGTGGATGGGACAGGAGCTCCGGGGGGTCCTGCATCGCCCTTGGCCCC
3.06	-4.87	-4.65	TGTTTGTGGCAACACAGCCCGCACTCTGGGGGAAGGCAGCGGCAGGGGTCCGATCTGTGTCATCCATTCTTCCAGCCTGCGGGCCAAGGCTTCCCTCCCACTCACTGACACCCCACTCAC
1.94	-2.87	3.32	AGAATGGCGATGGGGCAGGGAAGAGGGGAGCACAGGGCTGACTCACAGGTCAGAAGAGTCTCCCAGTCTTCTCTGGGCTGAGTTGCCCTCCCGGGCCACGGTGGCCCAGAAACGACCTAT
3.99	-2.86	0.24	GGGGAGAGACCGAAGGCCCCCCTCCCCCACACGGGGATCCCTTCTGCTGAGGTTTCCGGCATCGCTGGCTCTCCCACCCTCAAGCTCCCCGGCGGGCTCTCTATCTCCCCCATCT
3.09	-6.13	-2.96	TCCCTGTCCGGCTTGCTGGTGGTCTCTGAGACTCGAGGTCTCTTCCTATGTCACTTTGAGTGACTGTCACTCTGTCTTTTAGTCTCCTTCACCTTTCTCACTACAGAGAATTAGTAGGAT
3.21	-1.53	1.61	GATTTAGCCATCCCCCCACCCCCACCTTAGCCCTAATTCTCTTTTTGCTCCAGACTCTGACCTATTTAAATTCTTGAGAAGGGAGCTGGAGTGAGCTGGAGGACACAGCTGCTTCCAACT
-0.24	-1.4	3.18	CAGGGATGGGAATTGGAACAACAGGTGTCCCTCCCAGAATAGCCGGCTTTTCTGGGGCCTGGGCAGGGGATGGGGAGGGGATGAGAGGGAGGAGGGGCTGCCATCTCCTTGTCCTTCCC
3.87	-2.62	3.92	AGCCGGCTTTTCTGGGGCCTGGGCAGGGGATGGGGAGGGGATGAGAGGGAGGAGGGGCTGCCATCTCCTTGTCCTTCCCATCTTCCCCTCCCAGTGGCTCCGCAGGGTGTGGGGTCGTA
4.3	-4.28	3.62	ATGAGAGGGAGGAGGGGCTGCCATCTCCTTGTCCTTCCCATCTTCCCCTCCCAGTGGCTCCGCAGGGTGTGGGGTCGTAAATATGGGAGGGGACGTCCTCTCCTCTGGGCTAGGTCTGC
3.75	-5.12	-5.59	ATCCAGACTAGGGGAGGGAGTGTGGCAGGGAATGTTGCTGGGGTGGGGGGGTCTTCTGACCCCTCACTTACATCCCCCTCCCACCCCAGAATGTGCCCCCCGATCTGGCCATCTGT
3.38	-1.47	2.25	CACCCCTCCTGACCCCAGGCAGGCCCGTCTCTCAGGCCCACGCCCTGCACACAGGGGCTGGAGGGTCCTCCCCCACCCCAGTTGTCAGGGGCTGTGGAGCCCAGAACAGGCCAGGCAGG
4.41	-3.64	-1	AAGGAAGGAAGGGGATGGGGGCTTCTGAGCCCCTGTCCCCGACGCCTGCTCCTTTCTCCTCTTTCCAGTCCTTTCCCCCAACCCTGATCCCAGCTCCTCTCCGCATGGGACCTCTCCCA
-3.84	-5.46	3.03	AGCAGCTGGAGGGGATGGGGGTGTGAAGGGGCCCCGCAGCAGGGATTCAGGGGGTAGAAGGTCTGCAGAACGCCAAGGCAAGCATGAGACTACCCTGGGGACATGAATGGGGGCTTCG
3.8	-5.48	0.22	CTCCAACTGCAAAACCCCAAACTCAGCCCTCAGGTTCCCCCAGGGGAGGAGCAGGGCCCCTGACTTCATCTTGGCTCCTGGTCTTCCTGGGGCTCCAGCCTCCCATTGACCAACTTCC
4.52	-5.19	2.37	TCCAGGGGACCCTCACCCCTGACCATTGACCCCAGCATTTCTAAGTCTCTGACCATACACCTTGGGGTTCTCAGGATCCTGACTCCCTGAAAAGGTCAACTTTTGACCTTTTAGTCCTCA
4.7	-3.55	4.59	AGCCCTTACTGTCCCCCAAAGCCTGTCTTCTACCAACTTCTCGATGTCTTGGGATCCACATCTTCCCTAGCCTCTCTGACTCTGCCTGGCCTCATTTATAGGTCAGGTGGAGAACCAGTC
3.48	-4.5	-3.79	ATGACAGGTTGCTCTGGGAAAGTTGGAGGAGGTTGGCCTGGCTGGATCAGAGGTGGGACAGTCTAAGGGTGACCTCTGAGCCATTTTGGAGCCTCTAACGCCCAGATGAGGACCTACAA
3.36	-1.7	1.36	ACCTCACACGGAAACTCTTCTGGGGCATCTTTGACTCTCTGGCCCATAAGGTCTGGGCAGCAGGGAGCCCCAAAATGGCCTATGTGGAGGGTTTGGGGCCCAAAATTGGGGGTCCAGAG
0.16	-4.12	3.05	AGAGGTGGGCTTAGAAGCTGGAGGGCGCTGGGGACTCATAGGCTCTCCCCACCCCTCATTGGACCCTTTATCTCCCCCAACCCGTCTCCAGATCCTGCTCCCTTTGATCAACCAGTACTT
-2.32	-2.91	4.6	TCTGCATCCTTTTGTTTCTCTCAGACCCCCACCCCCACCCCAGAAAAACCTCTTCAGTTCCTGGGGTGCTGGGCCTGGAAGGAAAGGGTTGTGGGTCAGGAAGGAGGATGGGACCTCCA
-4.9	-4.64	3.67	AAGGGCTGGGGCGGGATGGAGGGGTCTGCTTTGTTCATCCCTTAACTGATGCCCCCTCCCCAGAGCTGCCACCTGGAGGAGGGAGGGGAGAACGGTGAAG
0.98	-2.98	4.01	TTGTGGATGTGGCTGGAACAGGGAGGGCAGAAGTGAGAATGTGAGGGGGAAAGGCTGGGCTGGAAAGCCTGGACTTGCCTTCATGTGTCTGCCTCCCTTCCCAGGAGAA
-3.86	-4.04	3.34	GCTGGGCATCTCCATCCTCAATGGAGGCAATGCTGAGGTCCAGCAGGTAACAGAGGCAAAGGGACTTCAGAAGAAGGCAAGGAGGGATGAGAGGTTCCTGTGTGACTCC
3.85	-5.35	-2.12	GGGCATGGTGAATGAGGATGGCACTGGTGAGGCCCTCCCTTGGGCTTCCCACCCCCTGAGACATCTTCCTTTGGGATTCCTCCCACCCCACCCCCACCCGCCATTGCCCAGAGCTCCC
3.29	-4.89	-4.32	CAGACTCTCCCGAACGTAACACAAGTGGTGACATCAGAGGGCACTGATGTAGAAAGACACTTGAGGCCCCAGCTTCATGACTCAGGGCCCCTTGGGTCTCCGTCTGCTG
-0.67	-3.05	3.44	CCCTTCTCGGGGATTCCCTTCCCCCCCACACGGCACTCTGCCTCCCAGGGTCCCTGCACCGGGAACCAGCAGAGCCTGGCGCACAGTCGCCTATGGGACGCAGTGGTGGGATTCCTGCAC
-5.47	-3.53	3.83	GCCCTCCACCCCCACCTCAAGTGCCTTATTCTCACAGCAAGCCCCTTAGTCCCCAAGCCCCTCCCCCTAAGGCAGCTGGGGGAGAGGTGACCTAGTACTGGAAAATAAATCTGTGCTA
1.48	-6.19	3.49	CTGGGTCACCTGCACGGGTCCCCTGTGCTCTGTTTGGGGGGAGTGGGTTAAGGATTGACCCCACCCCATTCCCCTTTCCCCACACCACCCCCAGAAGGCCAGTACCTGTGCTTTAG
3.16	-5.51	2.52	AAGGCAGCTCGCATGGGGAGAGAGCTACAGGGGAGGTGATCCCAGTGTCCCAGGAGGCGAAGGTGGGGATGTGGGGAAGGAGCTCCATGTTCCCTCCTCACCAGGCTCCATCTTCACCA
3.87	-4.96	-0.43	CCCAAAATGATTTCAATGGCACATGGTCCTGCATCCAGGTGGGATCTGCTACTTGAGTCTCCCCCTCAAAGGGGCCTGCTGAAATACGCAGCTCAGTGGGAAACCAAAACAT
4.44	-6.07	-1.03	CTGGAACGTGGGACTTTCTAGAGGGCTTGGAGGAGCCCTGCCCCTTCCAGGCCTCTTCCCAACAGTGCTTCTCACGCCTGCTGCTCCATTCCCTTTTCCTCCTTCCTCCCGCGCCCCCCC
4.65	-3.66	-4.18	GGCTTGGGCTTTGTCTCCTGTGTCCCTCCACACCTTCTTCGCTGTCAGTGGTGACCAATCCCGTGGAATCAGCCACTGTGTGTTACCCCAAGTCCTTGCCCCT
3.12	-4.92	-0.68	GTATTTCAGAGCCAAGGTTTGAAAACTCCCAGGGTGCTAGGGAGCTCCGTCTGGCCTCCGGGTACCTGGGGTTGGGGCTGGCTGTGGCCAGTTGCAGTCAACCCTGAGCCTGGGCAAAAT
3.08	-1	-0.57	TTCTGTCCTTGCATGGGTCTTTCCTCCAGGCTCTGTTCCAGCCTTCTGCTTCTCACAGCTGCATTTATTTTGCTCAAATGCTAGTCTGTAAATACAGAAGGGGTTAGAGGAGAGACCCAT
3.96	-5.45	-2.69	GGGTTATTTAAGGGCCTGGCCAGCCATGCTTTATAACTCCCCTTCCTCAATCTTCTGGATTCTAGAACCTCCTCTGCCCAAAGGGGCAGAGGGCAAGGAATTCCAAACCATCACCA
2.55	-1.27	3.01	CCCCATTTCCTAGCCATGCACTGCCCCAGCTGGGACCTGTGTCTCTGGCCTCTGGTGGCCCTTGGAGTTGACTGTCCTGCTGCTCCTTGAGGCCATTCTCAGAGAGAGGAAGTGGCCTCA
3.95	-3.91	1.35	TGCTCCTTGAGGCCATTCTCAGAGAGAGGAAGTGGCCTCATTTTAATCCGCTTCCCACAGCCTTGTCCTTTCCAGACCCATGGGAGAGGGAGGGGCTGAGGGTGTGGCTGAGCCC
-0.4	-3.18	3.03	CCCATGGGAGAGGGAGGGGCTGAGGGTGTGGCTGAGCCCACCCAAGTCACGCGTCACTCTGCAGGTCCCTCTCCCCCAAGGCCGTGGCCTTGGGAGCCCGTGGATCCCAGTGAGTGACG
0.88	-4.14	3.46	CCTGTGTGCTCCTCAGGACAGCCCCGTGGTGCTGCTCCTGCTGCCTCGTTTCCCCAGAGACCCAGTCCAAGCTCTTGCAAGAGTGCTCTCTGGGGTTCATGTTTTA
2.34	-4.5	3.36	GGAGGGGCCAGTGGATTCCCACAGCACAACCGGTCCCTTCCATGCCCTGGGATGCCTCACCACACCCAGGTCTCTTCCTTTGCTCTGAGGTCCCTTCAAGGCCTCCCCAATCCAGGC
4.64	-4.81	2.25	GGACTCCCAGGGTCCAGGGTGTCTCCAGGACTTGGAGTATTTCCAGAGTTCCCTGGGACTCAGACATGGAAGTCATAGGACTATATCTAGGAACCCTGAGATTACCCAGGGACCTCAA
4.36	-6.1	-4.19	ATTTCCAGAGTTCCCTGGGACTCAGACATGGAAGTCATAGGACTATATCTAGGAACCCTGAGATTACCCAGGGACCTCAAATGCTTAGGGAAACTTAGGGACCCCAGCCACAAAGGCAC
3.29	-6.18	-2.5	TGGTGGGTGGCCTAGCATTCCATCACCACCTAGATCAAAAGCAGAGCAAGGCGGGGACCCTCCCGCCAGGCCCGAAACAGCCCCCTTGGGCCTAAGACTCTGCAAGAGAACT
3.25	-3.05	1.54	CAAATGGGGCGGGAATACCCTGCCCTCATGTCCATCTTCCCACAACGTTCCACTTTCACCCAGTCCCGCAGCCCCGCCTCCCCCCGCAGGCAGGCCTCCAGGATCTGCAGGTCAGACCTC
4.16	-4.75	-1.12	TGCAAATAACAAAAACAAAAAATGGCATAAAGGAAAGAGAAATGTCTTCCTGCTCAGATGGGACTCTTCCTAGGCACCTAATTAGGAGGCGTGCTGAGCAGTGGAGAAACAC
3.01	-2.21	0.66	GGTGTGAAACCCCTAGTTGTCACTGGTCCCTGTCACAGTCTCTTCTGCCCATGGCTCCTTAAAGGGCAGGTTGGCCTGTGGGGAGAGGTGGGAGCTGGGTCAGAAGGGCACCAGGTCTC
3.18	-1.48	-1.37	TCTTCTGCCCATGGCTCCTTAAAGGGCAGGTTGGCCTGTGGGGAGAGGTGGGAGCTGGGTCAGAAGGGCACCAGGTCTCACCCTCCCTTCTACTTGCAGCCAGATGGGCAGTCA
3.22	-1.64	-1.86	ACATCCTGAAGCAGCTCCGTGGCCGGGTCCCCAGACCCGTGGGGACCCCCAGAATCTGAGGCGATGCGCACCCGAAGGCTTCGGTACTGCCTGGCCACGTAGCTGCTCCGGGCCCTGACC
3.62	-4.02	0.86	CAATGTCTTCTGCCCATCCAGCATGGGAAGTGGGTCCCACGTGAAGGGGGCCCACCACCCACTTTGGGAGCTGAAGGCAGAGACTCGGGAGCCCTCCCGGCTCAGAC
4.01	1.43	-1.38	GGGAGATGCAGCTGTCACTGGGGTTTCTCCCTCTCTGTTGTCCTGGCCTCGTCCTTGGCAGGTGGCGGGGACTTCTTGGGGGAAGCTGAAGTGCTGGGGTTGGGGACCCCCGCCCCCGAC
3.73	-2.28	-0.66	TGTCAATGACACATAATGGGGGTAATGTGAATTGTACACTGCCCCCAGCTGCTTGCAGTTGGGCTATTCAGGAATCCTCAGCCCAGGGGCACTCAGCTGGCATTTTATCAGAACAGCCAC
3.29	-2.27	2.05	GCCCCCAGCTGCTTGCAGTTGGGCTATTCAGGAATCCTCAGCCCAGGGGCACTCAGCTGGCATTTTATCAGAACAGCCACACTCCAGAGGCCCTTCTGCAAATGCTGCAGCTGTCCTTAT
-1.82	-4.96	3.48	GGGCCTTGGCGGGGCTTCTCATGCGTGCCCTCCCCCAACCCTTCCTGTTTCGCCCCCTGCAAAACAAAGATCTCACCTTGAACTGCCCAGGATAGAGTTCCTTGGCGAGGGCGAAGA
3.48	-4.86	-0.87	GGCTGAGCAGAAATAGCTAGCTGGTGGCTGGTGAGTAGCCACCAGGCCATAGTACCCTGGCATCTGCCCATCAGCTGATAGACAGGCACAAGTGTGATATGCTGTG
0.96	-2.48	3.44	ACCAGCGGCTCCTCCCTCAGAGTCTGAATCTGAGTCCTGGAAGGGGTGGGGTGGAGTGGCCAGGCCCGAGAGGTGGGATTAGGGAGGGAGGAGAGGGGGTGATACCAGGTTTGGGGAAAA
3.23	-2.11	-0.31	CCACTCCCCGAAGCGCTCCCTACTTCCCGCCCCACCGCGGCCACCCTTGGGCCCCGGGGCCTGCAGCATTCAGCCAGGCCCCGGCGCGGCCCGACCCTCCTACCCGGATCCC
3.03	-0.67	-0.84	CCACCCTTGGGCCCCGGGGCCTGCAGCATTCAGCCAGGCCCCGGCGCGGCCCGACCCTCCTACCCGGATCCCCGACTCACGGTCTGGCTCTGCCATGGGCGCGGTGCTGAAG
3.17	-1.31	1.11	TCAGACTTGTGGGTCCTCTCTGCTACCTCCTCCTCTTCCTCATCCCTCACCTCCTGGCTGGACCTCATCTTCCCAGCCTCCTGCTTCTTGAAATCCCCAAGCAGCAGGCCTTTCTCCTCG
3.43	-0.58	2.93	CATCCCTCACCTCCTGGCTGGACCTCATCTTCCCAGCCTCCTGCTTCTTGAAATCCCCAAGCAGCAGGCCTTTCTCCTCGGTGGACGCACAGCCGTGGGGCTCTGTCCCGCACAACTCTG
-3.64	-4.03	3.96	GCTCCCAGGCCTGGGGTGTGGCCCACCTGGCTTGTCTCCGACCATGTGGAGCACTCGAGCCTGGCTCTCATCCCCGACGGGCTGCAGGGAGACAGCAGGAGTCACGGAA
-0.51	-4.24	4.06	ACTCTAAGATCTGTTCTCTGGGATAATAACCCCTTTCGGCCCTCTCCAGGCCCAGCTCTGGTTCCCCGGCTCTGGGCTACCTGCTCCATGGCTACCCTGAACCAG
4.51	-3.48	-3.08	CCTGCTGTAATTTGAAGCAGGGTGGCATCTCTCGGGAGGTGAGCTGTGCCCTGGGCATGCTGCTCACCTCCGGTGGCTCACAGGTCCCCTGACATGTGACATCATATGCAGTCAGGATG
2.29	-4.53	5.91	CAGTCCCCCTGCTTTTCCCCGGTCTGCCATCACCACCCCACCACCATGCACCCCCTTCCTGGCTACTGGTCCTGTTACTGTCTACTCCTGCTATTCTCCTTGGGAGTCCAGGGGT
3.49	-2.5	2.04	CCCTGACTCCCCTGCCCTCCAGAGGCCCCATGTAGGGTACATGCAGCCCTATGGAGCTGGGGCAGCTGTTCCCTCCTGGAGAGGTGGGAGTCCTGGCTGGCTGTGGAGGGAGGGCAGGT
5.04	-3.75	-2.81	AGGGGGCTGGGCAGGGCTGGGCCACTCCCTGGGCGGATCGGATTGTCTGCTTGGTTTCCTTGGAAGGGTGTGATCTGGCAGGGAAGATTCCTGTGAGCCTATGGGAGTAGGGTGTTTGT
3.1	-4.82	3.42	GGCCACTTCTCCCATTCTCTGCTTCTTCCCTGGTACCGCCCCTGGACCCTGGCGGAGGGCGGGCAGGGTGCCCAGAAAGGAGGCTGTAATTTTCCTGAATGATTTCAAGGGCTAATTAAA
4.13	-4.84	-4.14	GAACAGGCTCTGGGATGCGGGAAGCAGCTCAGCTGGGGTCTCCCCACAGCGTGGCAGGAAGGAGCCAGGACCCAGCCCTACTCTGGGGGGCTGGCAGGATATGGGGATACCCCAGCACC
3.68	-4.37	-5.29	TCTGCAGGCCCAGGACATCCTTCTGAGGGGAAGGATGCTGATGTCACCACGCTGGCCTCCCTAACAGCTCCTGACACGTGGAGTCTGGGGCTGGGGGCAACACACCATCTGACTGACAGT
4.08	-5.68	-2.22	CAGCCCAGAGCCCTGACTCACTCATCCCTGCCGGGCTTCCCTGACCTGGCACAGATTCCTGCCCTTCCAGTGTATAGCCCTGCGGGTAGGGAGGGGTGAGGCGGTGGAAGATGGAGGGGC
4.96	-4.44	2.04	TGGGACTGATTTTAGGGCTGAGGCTGGTCTGGAGGGTCTAGGGGAGTGGAGAGCATGAAGGCTACACTGGGTGTTCCTATAATCGAGTCTGGAGTCTTGAGGTCTGGGT
-1.59	-5.58	3.67	GGTCTAGGGGAGTGGAGAGCATGAAGGCTACACTGGGTGTTCCTATAATCGAGTCTGGAGTCTTGAGGTCTGGGTTAGTTTTGGAGTCTGGGAGCTTTGAGATGTGA
3.27	-3.23	0.69	AGTCTCCATCAGTTTCTCTTTCCCTCCAGCTGCTCATCTGGCTCACTAGCCCTGCCCTGCTCTGGGCTTTCCCAGCCTGGGGCTCCCCTGGTGGCCGGTGTCTTACCTGAGGCTGTGTTT
3.68	-1.94	-1.75	GCTCACTAGCCCTGCCCTGCTCTGGGCTTTCCCAGCCTGGGGCTCCCCTGGTGGCCGGTGTCTTACCTGAGGCTGTGTTTTCACTTTTCCTACATCAGCTGGGACTGCCCTTCTGTCAGG
1.37	-2.03	3.22	GGTGCCACTCCCGCCTCTTCCCCAGGACCTGGGACCTGAGGCAGCTGCAGGTGAGAGGGGGAGTCAGGCCCACCCCTGCTCTCCCAGCCCCACTCACCTGGCTCTGTAGTGGCCCCTTC
3.21	-1.93	1.65	GTCTTTCTCTCCTCCTCCCCTGGCCTCAGGGGGCCCCTGGCTGGCAAGAAGCCTTCCTCCTTCTTCCCCAAGATCAGGAAGGTGTTATCACTGCAGGGCCCCTGCAAGGACT
2.82	-5.2	5.17	CCTCGGCTGCCCTGGCTTTAAGCCTTCCTCCTCCTCTCTTCATCTCTCCTCTCCAGAGCCCTGGATTCCACTTGCTCCTTCCCCTAAATAGCCAGTTGCTAGGGGCTTCCCCCACCCCTT
3.06	-2	0.53	CCCCAGCAGCCGCCCATCAGGTGCCACCCAGTGCACCACCGGCTCGGGGTCACCCACCGCTCGGCAGCGCAGGCTCACCGCCTGGCCTTCCACCACCAGGGCCCGGCCCCCCGCCTGCCG
3.31	-2.92	3.71	GGGGAATTAGGGTGGAGTGGGTGGGGAAGGGCCGGGTCTTCGCCCCCCAACCCCCACCTCAGGGCCCATCTGTCCATTTCTCGGCCTCTCATCCCCCCTC
1.84	-1.67	3.25	AGGGCCCATCTGTCCATTTCTCGGCCTCTCATCCCCCCTCCATCTGTCCACCTCCTGGCCGCCCATCCCCCCCCCGCAACCACCGGGAAGGGGAAGACATGGCCGCTTCCCCC
3.47	-5.37	-5.5	TCCTAGTTCAGACCCCTTTGCCCATCCCCTGTCCCATAGCTGAACCCCACCCCTTCCCTCAAACCCCACTGAGTATCTCAGGCCACTCTCCTTCTCTTTCTGAGATATTCACAGGGTCC
5.31	-4.41	-4.05	CCATGGCAACAGCCACCTCTCTACCGGGAACCTGAAAAGGGGTGGGGGGAGGGAGTTCCCACGTCCCTGAAACCGGGGACAGAGAGGGGAACAATTAGAAACATGGAAGAGAAGCAGAGA
3.67	-4.43	-4.54	GTGGGTGGAGGGGGGGAACAGTGCTGTTGCTTAGGAAAAGTAACAACCCAGTAAAAGAATTTATGGGAAAGAGTGTGCACAACTTTGGTCTGTTTGTGGATTTGGTCGTTTTTTTGCTGT
-1.54	-1.9	3.02	CTCTGCTGTGCCTCCACTCTGGGCCAGGCTTTTTCTGATCTGGGCAGGAAACTAGAAGTTCCATCCCCACCCATTATTTACAGCCCCAGCTGGGCTCACCCCAAGGGGCCTGAGGCTGCA
1.89	-6.28	4.42	CATCCTGGCACTGACGGCAGGGGGATGGTCTCCTGTGGTTGGGTCCCCAGGTCTAATATTTTGCTTTTCTCCCACTCTGGCCAGGTCTCCCCTGCCAAATCCACCCTAGCCCACT
3.2	-1.77	-0.74	CGGGCATTGGGGGTGTCTCCCCTCGACATGCCCTCACCAGCCCCAGCCTTGGAGGCCAGGGCCGACAGGTAAGCTGGCTGGAAGCAGGGGCCTGGCCTCCTGGGGTTGGGGTGGCAGTA
-2.05	-0.33	3.94	TACCACCTCCACCACTCTTGGGTCTGGGCCTCTTCTGCACTCACTACTTTCTCTCTTCCTGGGACCTGTGTAGAACCTGTGGTTTGCCAACCCTGGAGGCAGCAACAGCATGCCCAGTC
3.76	-2.85	2.14	GAAGTGTGGTTTGAGGACAAGTCCCATGGTGGTTGTCCTACTTTGCCCCCACCTGCCTGGCCTGCCTGGATTGAATCCTGCCCAGAGGAGCAGGTCCAAGTGGGGACAGGAAGGGTTTTG
3.37	-3.86	-1.1	CTTTGCCCCCACCTGCCTGGCCTGCCTGGATTGAATCCTGCCCAGAGGAGCAGGTCCAAGTGGGGACAGGAAGGGTTTTGATTTAGCTTTTGCACCAAGTACAGAGCAGGTCTTCAAT
3.22	-2.04	3.02	CTTTGTCATCCCAGCTGTCTTCACCTGAGTCCAGTTGGTCCTTACCACCCCCATTCTCCTCTCTCCCACCCAGACTGCCCGGTTCCTGGGCCTGACCTGGAGATCAATCCCAC
3.17	-4.73	1.79	TCCGCTCCCAGGTCTGGTTGGTGAGACTTGGGAGTCAGGAATAAGGGAAAGGGGATTGTTTGGTTTTTGGGTTTTTCCCTAAGCCCCTCCCTTTTCTTTCAGCCTTTTTCCTTCCCCCA
-3.53	-3.4	4.01	AGGGGCGTGCCGACTTCAGGGGACGCCTGATCCGAGGAAGGCCCAGCTTGGCGCCGCTCCCCGCGGAAAGTGGGTTGAGATGAGGTGGGCGGGCGAGAAGAGCTCCAGCGAGACTCAGG
3.66	-5	0.59	TCTGACCTCTCTCTCTTAGTCCCCTTTAGCTGTCTTCTATCCCCAGCTCCTAACTGGGACTCTGTGTCTATGCAGGGGGCCAGCACCCCTGGGTTATCTGGGGCTAAGGGAAGGGACT
3.16	-1.87	-0.87	TCCCCTTCCCCACCGTCATTCCAGAGGGGATTCCCGGCCGCCGCTGGGGCCGCGGATTTTCCCGCTGGCTACGTAGGGAGCAGGGAGGAGTCCTGCCATGAACTTCCTTCTGGC
4.14	-4.1	3.84	TCCGGGGAGGACAAGAGACCCAAAATTGGGAAACAGTGGTGCGCCCTGACTTCGGGGTCCCCCTCTTGGTCCAGCCGGGGAAGCCGGGATTCCTGGGTCCCTCGGGATAAG
3.68	-3.12	-1.06	TGGGATGTCTGGGGCGGGTTGGGGAGGGGTGGTTGCTTCAGCTCATCAGTTATGGGGGAATCACTCTTTTTCCCTTACATCTCACTAATGCTTCTCTCTCTCTCATCTCTCCATCCTTAG
-0.24	-1.13	4.41	CGACGAGGGTCAGCTACCAGCAGGGTCCGGTCATACTGGATGAGGATGTCTTTGATCTCCTTCTTGGAAGCCTCATCCACATCTGGCAAGAAGAGCAGGGACGAGGATTTAGATAATCAC
-2.13	-4.31	3.93	GTTGGAGCTGTCTGTGATTGGGTTTGAGGAGGGACCATCTATGGGAACTGCTGTGTTCCAGCTACAGTACCTGCTGGATCTCCTGGGGTCCCGGCTGTGGGTGGCCAGCCAGGGCCCTTG
-0.37	-4.56	3.95	TACTTTATTTTTCTTGCTGCTGTCTCCTTCCCCCTTTCCTGTGTCCTTTCCTCCATCCTGTCATCTCTCTCAAATCTGCCTCTCATCTTCCAGATTGGGGAGGAACGGGCCACGGCCATT
-0.14	-1.81	3.06	CATCGGTGTGGTGAAAGATGCCACAGAGTCCACGGCCCGTGTGGAGCTGCACTCCACCTGCCAGACCATCTCTGTGGACCGTCAGCGGCTCACCACGGTGTACGGGCGGGGCCTGGGGAG
3.13	-1.37	-0.8	TCTCCCATCTTAGGAGTCTCAGCTGGATGATGAGAAGGGCTGAAATGTTGCCAAGTCAGGTCCTTTTCTGATGGTGGCTGGGGCTGGGGTGAGCTCAGGGAGGGGAAGAGGAGAATACA
-0.3	-2.09	3.54	CTCTTTACTGGGGGTACAGCGAGGAGGAGCAAGGCCATCTCCCCCTACCTGCCCCCACCCCCTCCTAGGGTCCTGGGGTGAGGGGGGGTCTTCCCTCCACCGGACCACCACTGTCTTTG
3.06	-1.81	1.62	TCCCCCTACCTGCCCCCACCCCCTCCTAGGGTCCTGGGGTGAGGGGGGGTCTTCCCTCCACCGGACCACCACTGTCTTTGGTACAATAAATAGAAAAAAAGGGGGAGAGG
-1.43	-2.14	3.28	GAGGGCTGAGGCAGCCGGGTGCTGGGGGGCAGGCGCTGGGTGAGGTGGGGAGCAGTCAGCAGGGCCGCCCACCAGGCTCACATCCATCAGCTCCGGGGGTGGTGGTGAGGTTGGTGATGG
3.57	0.99	-0.84	GGGACGACCAAGGTATCGGGGCTGGGGGGGTAACTGGGCCCCGGTCCCAGGCAGTGACGAGGCAGAGGCAGGGGCTTGATGTGTCTTGTGGGGCACATCACCCCCTGCCCAGGGCCGCAG
2.16	-0.51	3.51	CCGGTCCCAGGCAGTGACGAGGCAGAGGCAGGGGCTTGATGTGTCTTGTGGGGCACATCACCCCCTGCCCAGGGCCGCAGCGGCTGGGAGGGTGGGACCTAAAAAAGCAAAGGAGCCATG
-1.91	-1.32	3.07	CCGTGTCATGCTGGTTCATCAGCTCCAGCAGCCGCAGCTCAATCTGGGCCTGGTTCAGGAAAGCCTTTTTGTTCTTGATGATCTTGATGGCCACAAGCTCCTGGGTCTGATGATCATAGG
-1.92	-1.9	3.53	CATAACCATGGTTCAGGACCTTCTTCTCCTTCTTGTTGCTCGAATCCTGGGGTGGCGCCTGCTGGGCCCGCCGCTTCTTCTTCGCATAGTATACCTGCCCAGCCAGCCAGCCAGGAGATG
3.05	-3.37	-1.97	TATCATGCCAAGACCGCTTCCCTATTTCAGGTCCTCCATATTAGGAACCAGCCTTCCAGGTAGTCTCCCTGTACCATATCCCAATTCCCCCTACCACAACAGGGTTCTTCCCCA
0.1	-1.6	3.42	TTAGACTCTTCCAAACCCCGCACCTTAATGGAAATCACAAAGTGTCCTCCATTACGCAGGAAGGTGTGGGCATTCAGGGCCACAATCCGGGTCTGGTCTGGCTGGGCCACATCAGCAAAG
3.02	-4.86	-0.18	AAAAGTTGGAGTCACAGGGATCACCCCAGATCCTCCCATGGGGCCTATGCCCATCACCAGCAGGTTCCTGGGAGATTCTCCCTGCCTCCAGTTTCACTCCCCACCTCCACTGGTCC
-0.66	-2.47	3.12	GAGCAGGGGTGAGGACCCCCAGCCTCTCCCTGCCCCGAAGCTCAGCCGGCTCCCTGCCTTCCTCACTCACCCTCATGCCGATGCGGCTCCACCATCACATTCTTCCCCGACTGGTTTCC
3.19	-2.59	-0.03	CTCCACGACCACCACGGTCACCAAAGCCCCCTCGGCCGCCAAAGCCACCCCCACGGGGACTGAATCCTGTGGGGGAAACAAAACAGGAGTCAGGGCAATGAAGCTTA
3.59	-2.16	0.03	GGGCCCCCTGTGCCAGATGAAAGGGGTCCGCAGAAGCCAGGGCCCTCGTACTGCTCCAACCGGTCCTCAGGGCACGTTGGGCAGGACCCCCGACATTCGTCCCAACACAGTGGGTCCCAG
-1.86	-5.14	4.28	AAAAAGGCAAATGCTGAGGTCCTATGTTAAAGCCCTTTGCCAGGGGCTAGGCTCATTTAATTCCCAGTAACAGGGTGACATTTTTGCTGCAATTATTCTTTTTGTTGACAGTTTGTTTCA
-1.41	-1.31	3.23	ATCTGCTCTCACCGTGACCTTCCACTGTCTCTGCTCCAGCCGCAGGGTGAAGTTTGCCACCTGGACCGTGATCACCCTGGTCACACTGACTCGCCCATTACCCCAGGCCACGTTCTCCTG
3.22	-1.96	2.35	AAGTGTGAAAATATTATATTCTAGTTAATGACATGGTGAAGTCTTTTGGGTGATATGTACTCATGTCTGGAA
3.19	-0.3	0.98	GTGAAGTCTTTTGGGTGATATGTACTCATGTCTGGAACTTTGAAGTGCATAAAAAATAAGAGAGATTGTGGAATG
-1.24	-3.35	3.17	AGCGTGACACTGACCGAGGCACCTGCGGCACCGGCCACCACGGCAAACTCCTTGACATTCCTGGCTGAGGTGCCGGGGGGTGTGAGCACAAAATACTCGGTGCCTAGGGCCTGGATGGGC
3.12	-0.1	1.53	CTTTGGCTCCTGCCAGGAACAACAGTGAGGGACCCATATCCGGGTCCTGGTTCCTTCTCAGTCCCCACAGGCTGGGGAGTCCCTAGCCACCCACATCCTGCTTCCAGACACCACTA
3.53	-5.6	2.63	TGGAGAAGGCTCAGGTACAGTGGGGACTTGGGCTTTTTAGTCCGGGCCGGGCTCGCGGGGAGAGGGTGAAGCCAGACCTGAGTGGGGGGAGGAATGGCTTCCAGGACCCCGGCCCAGGTT
-1.89	-2.58	3.33	GCCGGTAGTGCTTAGTGAGGTCGGTGGCCCGGCGTTGGGATTGGGTCAGGCGGTGAGTGATATATGGGATCCCGCCGTGCGGCCGAGTGATCCCCGGGTCTGGGCTGCGGGGCTGACTGA
3.15	-1.58	-1.45	TGCTCGCAGAAGCTGCAGCAAGAGCTGGAGTTCCTGGAGGTGCAGGAGGAATACATCAAAGATGAGCAAAAGAACCTGAAAAAGGAATTTCTCCATGCCCAGGAGGAGGTGAAGCGAATC
3.22	0.77	3.99	GTGGCAGGGAAGGGAGAGGCCCCATTGGGTCTGGGGTTGGAGGTGGAACCCCTGACTCCCACTTCTCTTCCTTCCTCTGGGTTTCAGATCGGCATCGATCCCCCCCGAGGCGTCCTCAT
-4.83	-5.38	3.69	AGATTTCAGGAGCTGATATTAACTCCATCTGTCAGGAGGTAAGTGGTGGTTTCTCTCTGGATCCAGGCAGCGGGTGTGTGAGGACCCTTCTTCTCTGAACCACTCTGCTGCAGTCCTGTC
3.95	-5.58	-3.7	GCAAAGGAGAGACATCAGAGAGCCAAACCCACCCCATCTATTGGAGAACAAGGCCATGGAGGTCAAAGCAAGTTCTTGTGACCTCATTGGCCGGGGGTGGCTGTTGGGGTGAGGGCAGCC
3.18	-1.91	0.98	CCCCCCGCGGGGCTGGTCCCCACCCTTTCTCCGCCCCCTCACCTCCGGCAGCCGACTCCGGCTGCCCCCTATGGGTCTAGGGAAACCCCTCGAGACTTCCCCCATGCTCACTCTCAAATT
2.63	-2.06	4.02	CCCTCCAGGCCGCAGGGACAGTGGCAGCAGCTGGCGCTGGGCTGGGTGGGGCCGACGCCAGCCCTCACCTCTGCTTGGGGTCCTTCTTAAGCAGCCCAGCAAGCAGGGACTTGGCCTCGG
3.81	-2.55	2.74	AGAGTGGAGGGGGCCTCCCTCTTGCTGGGTTTCTGGTTCACCCCCTCCACCCACCCATAGTTAAGGTCAGAAATCTGGGACCTGGTCTCTTAGTCGTTCCAGCAGTTTTCTCTT
3.25	0.09	0.27	CCTGCTGACGCAGGCTGGGGCACTGGGCTGAGCCCGGGTGATCCACAGGTCATGCCTGGCAGGAAGGTGCCAGCAGCAGTGCCCTGGGGCACCAGTTGCCTCAGCGTGTGGCAAGGAG
2.41	0.14	3.53	CAAAAAAAAAAAAAAAAGCCAGAGCGCCTGCTCCCGCACCAAGCCTTAGGGGTGAGCCCATGGGTGGGATCAGAAGTCACACTCACCAGGGGCTACTGAGCTGTGGTGGG
3.47	-4.71	-4.56	AAAGGCGCATGCCTGGCCCCCGCCGGCCTGCAGTCTAGCCGTAGTGCGCCTGCGCGCGGCTAGGAGGGGCCGTCAGGCGGGGATACAGCCTGGAAGGTGCGTGTGGGGCTGGGTCTCGG
1.29	-2.65	3.62	GCAGGTACCTGCAACCTTGGCCCTGGCCGGCAGCAGGGGCAGGGGGTGGGAGGCAGCGGGGGCTGTGGGGAATGAAGGGGTTTCTCCTGCAGCCCAGGAGACAGAG
3.36	-2.87	1.2	GGGGAGGGATCAGCCCCCAAAGAAATGGGGGTGCATGCTGGGCCTGGCCCCCTGGCCCACCCCCACTTTCCAGGGCAAAAAGGGCCCAGGGTTATAATAAGTAAATAACTTGTCTGTACA
3.31	-1.66	-0.21	TGGCTTGCGGGCCTTGTGGCGGCCTGCCAGGCGGCTGCTGTAGAAGGCCAGGATGGGCTCAGGGCCCGAGTCGGGCACATGGTGGCCAGTGATGGCTGCCTTGAGGGGGACCATCATGTC
3.46	-1.85	1.1	TCCTATGAGGTTGGCCCCTGCTTCCCTGGCACCCCCAAACCCCCAGGCCACACTGTCAGTCTGCCAGGGGCTGCACCCCTCCCCAGAAACCCTCCTGGCTTGGGATGAGGGGCCCCAG
3.58	-3.83	-3.25	CACTGCTGACACAGACAAGGTAGGAGGAAAACCCCAAATGCTGGGGTCTTGGAAATGGGGGTGCACTGTGAGTGTAGATAACTCCTGCCATGTTTGGTGGGGGCAAAGAAAAAGTG
3.08	-1.38	-1.42	AGGGATCCCCATCTGACTAGGGGCTTCAGACAGCCGCAGCCTGAGCCCCCTCCATCCTGGCCGGGCCTGGAGCCCCTGTCTCTGAAAACCCCACGCTGGGCAGCCGCACCCGCAATCC
3.06	-1.89	0.87	GCCTCAGCCCACCCTCGCCTGTGGCCGCCTCGCCCGCCTGTGCCTCTCGGCTTAGCCCCACGTCCAGCTCAAGCTGGGGCACTGTCACGGTGGGCATCTTAAAGACACCCTCACCCACCA
3.22	0.75	-1.11	CCCCCGGGCTGGCACGATCACCTTGAACTTCTGCTTCCTTCCCTCGAGCCAGCCCAAAGGAAGGCATCTTCAGCTTGGGCATCTTCACCCTCCCATCCCAGCCCCAGCCCTTGCCCTCCA
3.16	-1.6	0.31	CAACTTCCTTTGCTCGAGCCCCAAATCGGGGAAAACTAAGGCGGGGCATCTTCAGGGCCACCTCAGGTGCCTCTCCCCGGGCCTCCACCTCTGCACCCGGCAAGGCCAGGTCCACCCCCA
3.51	-1.35	-0.57	CGGCCCAACCAGCTCCACCTGAGGGGCTGTGAAACGAGCTCCTGCAGCCACCTCAGCCTCCACCTTGGCTTTCCTGGGGGGAGGAGCGGCGGCGGCCAGCCGGGCTGCCTGAGCCTCTTC
3.64	-0.61	-0.44	GGCTGCTGCCTCGGAAGCTCGTCGCTCTCTGAACCCAGGCCCCAGGCCTGGGCTGGGCTGAGGCTGGGGGATTACCCCCAAAGCGCATGTCAGCAGCTTCTGCCCCATTGTCCAG
4.28	-2.6	2.35	CCCAGGCCTGGGCTGGGCTGAGGCTGGGGGATTACCCCCAAAGCGCATGTCAGCAGCTTCTGCCCCATTGTCCAGCCAGGCACAGACACCAAGCCCTGGCCTCTGTCGGCACCCT
3.22	-4.59	0.33	TCCCCCATCTCACACCAGAGGGTTGGGGCCTACTTCAGAGGGCGTGGGGGACCAGGCCAGGATGGCAGGATCCCGGAATGCTGGGGGCCTCCCTCCCTTCTCTCTGAAATGCCCCCTGCC
-2.85	-4.79	3.21	TGGGAAATGCCTTCCAGGCCTGGCAGCAACCAAGCATTGGGGTGTGGCCAGAAGCCAGCCAGAGCCCTCCTCCCAGGAGGGGTAGAAGGGATGGTATGGTCGGGGCTCCCGATGGGCCTG
-0.27	-3.9	3.71	GAGGGGCTTCAGGGCGCATGCCCGGGCAGCTGCGCGAGTGAGGGGTGGAAAGAGGTGGCTTTTTACTCCGGGGAACGGTGGCGAGTGGGGGCTTTTGCCTCTCAAAATA
3.33	-3.93	3.69	AGAAGAGGAGAGGCCGGGCCTGGGGAAATGAAACCATCGGCGAAGCCACCGGGCCCGGCAGGCCTGGAGAGAAGCCTCCGCCTGCTGGGGAGGGAGGCAGGGAGGGGGG
3.31	-2.7	0.75	AATATCTTCAGCGTCCCCAAGGCCTGCAAGGGTGGGGCCCCATATCTGGAAGTCCCAGGCCCAGCTGGGAGTTGGTCAAGTCTGGGCTGTGGGGGCAGGGAGTGCTGGGGGATGGTTATC
-3.06	-0.11	3.13	GCTCGCGGAGGGCTGGGGTGAAGGTGGAAGCGCCTGGGGGCTCATCAGGGCCTCTCCTCCAGATGAGCGGGAAGCCGTGCAGAAGAAAACCTTCACCAAGTGGGTGA
3.15	-5.67	1.53	ACTTGTTTCCAGGGTAACTGGAGAGAGTGGGGCTGGTCTCTGGGGAAACGGGAAGGTGGGGTTGGTCTCTAGGGCAACAGGGGAGGGTG
3.14	-2.46	2.63	GGTCTGGTCTCCAGGGTAACTGGGGAAGATTGGGCTGGTCTCCAGGACAACAGGGGAGGGTGGAGCTGGTCTCCAGGATAACTGTGGAAGATGGGCTGGTCTCCAGGGCAACAGGGGA
-3.34	-3.29	3.79	CCCTGCCTTGGGGGCTTGTGGGGAGTTGAGGAGGGCTTCCCTCAGGACAGGGGACAGGGGAGCAAAGGATTGGGCATTCTGGGGACCCTTCCATCCATCCTCTATCCAGGAAAGAG
3.22	-1.1	0.48	TGAGCTTGATGGGGGTGGGCAGGGGGCCAGTTGAGCCAAGCCCCCAGCCCCGATCTGCAGATCCTGCCCCAAGAAGCTGGGGTGGTGGGGGCAGTAATTCCTGCCCCCC
3.59	-1.25	2.19	GGTGGTGGGGGCAGTAATTCCTGCCCCCCTCTCTGCCCTAGGGATGGGCACGGGGGCGCTGGTGAGGTCCCCTGGACCATCCAGGGTGCTAGGGGGCAGGGAGGGGA
3.71	-2.23	-1.56	TCTCTGCCCTAGGGATGGGCACGGGGGCGCTGGTGAGGTCCCCTGGACCATCCAGGGTGCTAGGGGGCAGGGAGGGGACACCCCCTCCCCGCCTTTACCTCACTTCCAATGCTGCCT
3.8	-1.44	3.43	CCCCTGGACCATCCAGGGTGCTAGGGGGCAGGGAGGGGACACCCCCTCCCCGCCTTTACCTCACTTCCAATGCTGCCTTGATCTCTGTCTGGGAGGGGGGAGTGAAGGGGCCCTAGCC
3.96	-2.68	-1.62	CAGACTCCTTCTTCTCCAGGTGATCGGGAGAGCGAGTTTGGGGCGAGGGTAGGAGGGATGGAGAGGGCGTGGGAGACCTAATATCCACTCCCCCGGCCCGT
1.67	-5.02	3.12	TCGGACAAGAACTGAAATGGGATGGGGGGGAGGGGTTGGTAGGAAGAGGGGCAGGACCCCACTCAGTCCTGCCTTTTACCCCATCCATCCTCTGCCCCCCTTTCCCGCAGAT
3.27	-4.65	3.14	TAGGAAGAGGGGCAGGACCCCACTCAGTCCTGCCTTTTACCCCATCCATCCTCTGCCCCCCTTTCCCGCAGATCTTCATCGACAGGGACCCTACAGTCTTCGCCCCCATCCTC
3.42	-1.21	3.16	GATGGAACAGCTGGAACACTGTGAGCTGGCCCCGCCGGCTCCTTCAGCTCCCTCATGGGGCTGTCTCCCCAGCCCCTCACCCCGCATCTCCCTCACCAGGTAGCCACAACTCCACTGCCC
3.8	-2.48	-2.73	CCTTCAGCTCCCTCATGGGGCTGTCTCCCCAGCCCCTCACCCCGCATCTCCCTCACCAGGTAGCCACAACTCCACTGCCCCTTCTGTGCAATGAGGGGAGAGGGGACAGCATGGTGTTCC
3.1	-2.01	0.07	ATGGAGTGTGAGTGCCGTCGTCACCTGCCCCAGGGACTGTGTGTCCCTGGACGGTGCTGGACCCAGATTTCTGGGTGTCAGTGTGGGATGGAGGCATGGATTGCTGTAGGTGGCAGTAA
3.29	-4.93	-2.93	CAGGCAAGGAAGGGGGTCTGATACCCTCTGGGGGCGGCGATAAGTGGGGTGCAGGAGGGGGCAGAGCCAGGAGCACCCTGGGAGCAGAGTTTGTGGATCAGGGGCAGAGCCTGGCTGG
3.98	-3.16	-1.74	TCCCTGGGGATGGAGGAGACAGTCCTCCAGGGAGAGGGAGCCCAGATTCCATATGCAATAGTGCAAGGGAATATCAGGGGCTATTTGAGGAAGGGGGCCCCAAATTCCTGGCTTTTGGGG
4.9	-2.97	2.08	CCACACGCGCCTCCCCCGGCCGCCTGCCTCCTCCCTCCCCTCCGCACAGCTGTCTCCAGCTGTTCTCTGCAGCCCCGGGAGAGAGAGGGAGGGGGTGCCCTC
0.46	-1.73	3.23	ACCAGGCAGCTTCCGCTGCGTGTGCGGCCCGGGCTTCCGAGCCGGCCCACGGGCTGCGGAATGCCTGGGTGAGAAATTTGCCCCACCCGGCTCCAGGCCCACCCCAGGGTCTCGCTCCTG
-1.52	-5.16	3.45	GCCGGCCCACGGGCTGCGGAATGCCTGGGTGAGAAATTTGCCCCACCCGGCTCCAGGCCCACCCCAGGGTCTCGCTCCTGCTCTCACTCCAGAGCCTCTCCAGCCC
3.09	-4.85	1.16	CTCCTCCTCCCTCCCCGCCTCCTGGGCCCCCAACTTGGCCCTAGCCCCCATGAGACCTTGGCCCAAGGAAGACATGGGCCCCAAAGTTGGAGGGTGATGGAGGTGAGTACAGCATT
-0.48	-1.94	3.66	CTCAAAGGGGTCCAACTCTGGAGCTGGGGCAGGCGCTGGCTCAGGGGGCCAGGGGGCCCCATTGGGGCGAGGGCGGGCCTGGCTCCCAGGGGCACTGGGTATGGCAGGGGGCGGGAAGGC
3.49	-4.24	0.85	TAGCCCTGGATAGAGGAGGGGATACAGGAGGGACATGCAGGGTGTCTGCCCAGCAGAAAGCCTGGCTTTACCTGTTGTGGCAGGTGGTGGCCCTGGTGCTGGCGCTCCAGCACTGGCAA
3.02	-2.04	-1.22	TTGTCCTTATTTTATTCAGGCTGGGGTGGGGTGGAGTCCCAGGCACAGGGACCTTGTTTTGAGAAGTGGCTGTGCCTGGGACTCCGCCCAAGGATTGGGGGGATGCTGTGCCCAGGGTG
3.11	-2.6	-0.81	GGTTTTGTGGGGGGTCTGTGTCCAGGATCCCTATTTCCAGGGCCTTGGCAAGAGATGGCCCAGGGGTCTGTGCCCAAGACCCCGGTCTCCTGGGCTTTGGCTTGTTGGGCCTGTTCC
4.5	-4.26	4.03	CTGTCCTTTTACCCTCTGAAGTCTCCCTCAGCCTCTTCCCCTTGGGGACCTGCTCCCTAGCCTCTTACCCAGCGGTGGGGCCCAGGCCCCAGGGCCCCACAAGGCCAACC
0.49	-2.95	3.19	TTCTGTGCCAGCACTGTGACAGTACCTCGCTCCTCTGTGCACCAGATCCGGCCTCAGGACTTACACCTCCTGCCTGACCCCCAGGCTTCTCTCTCCTTTCTCCCAGCAAACTGCA
3.24	-1.01	1.75	TCAGGCGCCCCGCATTATGCACCACATGCCGGGCCAGCCGCCCTACATGCCGCCCCCTGGTATGATCCCCCCGCCAGGCCTTGCACCTGGCCAGATCCCACCAGGGGCCATGCCCCCGCA
3.85	-3.73	0.14	TGCAGCCGTAAGAATGGGGAGGGGAGAATTGGGGGCTTGGGCGTTAGCCTGTGTGGAGGGTGCTGCATTCCCTTCTATTCCTTCCCTAGACCCTATCTCCATGGCTGTG
3.25	-5.28	-4.58	GGCCCCTCAGCCGTGTGGCTGCTGAGCTCTGTGGAGCCAGGTGGGACACTGGGGGCTTTAGGGAGGCAGGGCGGCCTCTTGGGCATGGGGGAGATGGTGTGGAGATAGACACTGAACAT
1.15	-2.86	3.38	TTCTCTCACATCCCTTTTTTTTTTTCCTTTCTCTAGCCACCCTGAAGGGTCCCTTCCCAAGCCCTTAGGGACCGCAGAGGACTTGGGGACCAGCAAGCAACCCCCAGGGCACGAGAAGAG
0.76	-3.21	4.83	CGACCTCCAGCTGCGGCTCTCCCAGGGAGGAAGGGTGGAATATTATGGCCTGAGAGAGTTTCAGAGGAGGCTCTGATCCTCCCTGAGCCTCAATTTCTTTC
-0.69	-5.13	3.09	GCTCAAGGGTAGATTCTAACAGGAACTTCCAAGCTGGAGAAATACCAGGCTACACCGCAGAGAGGGGAGGAGGGTGAGGGAGGCCCCTGCTGGTGTGAGCCGTGGCCTGGCAGCAA
3.33	-5.42	-1.08	AGAGGTGGGAAGGAAGATTAGCACCAGCTTGGCAGATATCAATCGCTCTAATCCTGTTCACCAGTCTGCACCTGGGCCTGGCTCCTCCTTTTCCTTCGTGTTT
0.63	-3.83	3.85	AAAGCTTCTAATGGGGGCAGGATTCTGGGGACACAGAGAAGGGCTGGAAGTCCCCGTAGTCTAGGGGGTGGGGAGGATAGCACCTTAGGGAGGAAAAAATCCCGAAACTTGGTGTCCT
-2.38	-6.03	4.94	GATGAGCCTCAGCCAGACCCTGAGAGGGGCCCCAGATGGCCACAGGACAGGCTCTGGTGGTTGGACCATTTAGGGTTGCACCTGTCCTCTGGGTCACCAACTTTGGACAAGTGGAGGT
5.4	-3.51	-3.11	AGGAGCCTTGGGGGATAGAAGTTTCACGTCTCTGAGACAGGAAGTTTGGGAGACATGGGGTTCATGTCCTCTTAGGCAGGGTGTTCAGGGAACATGAA
3.76	-5.01	-4.14	ACATCGATCTGACACCCCAGGAGTGTGGTGTGGGCAAAATACCCCCAACATACCAGATCTGCTTCCTGCCCCGCTGAAGGGGCTGAGGGAAGGGGGTCAAAGGATTCCAGGGTCATTCAG
3.68	-5.5	-0.92	AGTTCTGCATCTCTTGCTCCTCCTTCTGTTTCTCCGACCACTTCCACCTGTGGCTGTCACAGAAGGGCGGATGAAGGAGGGGACACTGGAGATAGACTCAGCATCTGCAGGCTTCCAAA
3.27	-4.05	-5.59	ATTTATATAAGCAATTGATTGAACACCTACTCTGCCCAGCCCCTATCCCTGGGATTTAACTGTACTCACTCCCAGAGTCAGAGGTGGGGCCTGAGAGGAGGTGCAGAGTGAGAACCGGCT
3.5	-4.65	-2.15	CAGACAATCACACAGAGATAGGTGACAGCCTGATGTTCCCCAGGCACTTCAGTCTGTGTCCTTGACCTGCTGCTTCTTCCTAGGGGCCCTCATGGACCCCACCTTCCTCTTCCA
3.29	0.61	0.2	GAAGACATCGATCTGACACCCCAGGAGTGTGGTGTGGGCAAAATACCCCCAACATACCAGATCCGCTTCCTGCCCCGCTGAAGGGGCTGAGGGAAGGGGGTCAAAGGATTCCAGGGTCAT
3.13	-1.58	0.37	CTTTCAGTCAGGGGGTGGCACCACGTGTCTTCAAGATGAAATGCCTCTTGGGGACAAACATGCTACTTTCACCAAGTACATAAGCTTTCTGCTTGTCATACTTAGGATTG
3.51	-4.79	4.12	CACCATGACAAATCCCCTTCCTAGAACCCCTCCCTGGAAGCCCTGGGGTCTGGAACTTCATCTGGAGGATCCCCTGGGCCTAAACGCTATTCTCAGGGA
3.08	-6.11	-3.59	TCCGCCGCCCAAGCCCCGCGTAAACCTGGGTGACCTCGGAGACATCCGTTGGAGCATGAGTTCCCGACATCAGGCGGCGGCGGTGGTCCGGGAGAAACCCGGCGGCGGGGAGATAA
1.41	-5.37	4.86	GGGAGGATTCCTGGGAGAGAAACCCGAGTGCCAGGGTGAGGGGCTTTTCGGGTATCCTAGGGAGGAGGCAGGGGCAGGGGTCCCAAGGCAAAGGGGCTGCTGCTGTCCTGGGGTTGGG
3.98	-2.74	2.87	GTCCCAAGGCAAAGGGGCTGCTGCTGTCCTGGGGTTGGGGGCAGGAGCAGGTTGTCCAGGGCTGAGAAGGGGAGAGGTGCCCGGGAGAGAGGATCGTGGGGTG
3.03	-5.32	-4.01	GGGATGGGGGCAGGTTCCTGGTAGAGGGCGTAGAAGCTAGACCCGGTGGCTCCTCAAGTGACAGGGGCCATGATGGAGACACCTTGGATCGAAGAGGTCACAGCACCCTCC
-2.61	-5.78	4.14	TGCTGCAGGAGGTTGCTCCAAGTCCTCTGAGGGGGCTCTTTGGGTGAGAAAGCGAGAGAAGCCTGGGGAGGCGAGGGGAGGGTCACAGAAACATAAGGAGTTTAGG
3.36	-1.73	0.45	AGTGCCAAATCCGGGGAGCCTGGAGCTGGGGGGAGGGCCGGGGACAGCCCGGCCCTGCCCCCTCCCCCGCTGGGAGCCCAACAACTTCTGAGGAAAGTTTGGCACCCATGGCGTGGC
1.26	-1.27	3.5	GCACATCTTTGCCGAGGCCTTCTGCCTCCCTCCCACATCACCCCTTTGGGTCCCAGAGAGCTGGATCCAAGGCTTCATCCATGACCTGTTCCTCATACCCCCTGATAGTGA
-0.08	-1.46	3.68	ATCACCCCTTTGGGTCCCAGAGAGCTGGATCCAAGGCTTCATCCATGACCTGTTCCTCATACCCCCTGATAGTGAAGGAACCTTCAACTCCTGCCTTCTCGTGGCCCTGGTGGTA
4.91	-4.19	0.35	GGTGGAGGGAGAGTCCTCCCTCTCCTCCCCTCCTCCTCACGACCTTTCTCTCTCCCTCAAGTTGCCATCTGCACGAGGTCAGAGCTGGAGGATTTCC
4.37	-4.8	-1.89	ATGCGTGCATGTGCGCACACTCATAGAATGTGGACAGCCAGGGTGTGCAGAGTGGCACATGAGCTCATGTGTCCATGAAGTGTGTATATGTGTGTGATGGTGAGCATGTGTATGCAT
3.81	-4.25	-3.08	GGGAGATCTGGGGACTTTCTGGTTGGCTTCTAGAAGAGGTATAGGGAGCCCTGGTGTCCAGAGGCTGGCGGGGGAGAGGATGCTTTCCTGGACAAAGGATCTGGGGGTCTAGAGCT
-1.02	-1.01	4.14	AACCTGTTGACTTCACTGGAGGCCTCAGAGTGGAGTGTGGGGAATGTTTCTGGACCTGAGCGTCTCCAGGAGAAATCTCGACGGTTCCCAGAAGCAGTTATTTGTGTACCCAGGGAGTG
3.32	-3.85	1.79	GCAAGTGGCAGAATAGTCTCTCCTTCCCTTTGGTTCTGGCTCACGGCTCCTGGCATAGCCACTGGTAGGGCCCTTGGGGCCCTAACTGAGAGCTAGCCCCTGGGGAGGAGAGCCTGTAT
-0.37	-5.06	3.4	CATAGCAACAGCTGCCAGCAGCCCCCAGCGACCACAGAAGTGCTGGGCTGGCCCAGGGGCTGTGACCTCACTGTGTTTGCTGTGGCAACAGC
-1.82	-1.14	3.21	AGGGGACCAGACTTCAGAAGGTACTGACCTCTTCTTCTTGTTCTCTTTGGGGCACTTCCTTCCTCCTAGCCAACTTCACGTTGCCAGATGTTGGGGACTTCCTGGATGAGGTTCTGTTCA
4.65	-2.06	3.74	TCGGCCCCTCCTCTGCCCCCGCCAGATCCCGTGGTGCTGGGGATGGGGTCATCCCAGGGCTGCCTCCCTCCAGCCCACTGCCTCCCCTCTGAGGGGCTTCCTTCCCCTCCATAGGGCCA
0.73	-4.51	3.2	CCTCCCCTCTGAGGGGCTTCCTTCCCCTCCATAGGGCCAGGCATTTTTTTCTGGATTCAAACAGGCAACAATGACCTTTTATTTTCTGTTTGTCCCCACCTCCCCAGCCTTCCACCT
2.98	-5.62	4.8	TCTGGTGGGATTCAGTGGGTGAGAGGGAAGAAGGGGAGGTTGGGGGGCTCCTTCCCTTCAGAACTTGAAGTTTCTCCCACTGCCTCCT
5.01	-4.96	-3.91	CTCAGGTGCCTGCATGTTTTCCTGTGTTTTTGAATGTGTGCATACACACACTTGGACTGTGTATGCACATCATCCCACAAGCATGATCACACACATACCCACATGGACACTATC
-3.42	-6.08	3.2	GGCTGTGGATCACGGGGCCTGCCAGCTTGAGTGTAGAGGGAGGGGGGACTCTACCCTTCTCAGCCCCACCAGCCCCCCTCTGCCCAACCACAATTTTCCCTTC
-3.11	-4.52	3.85	ACACACCCCCTGGTCACTGCCTCTGAGACCTGGGGGTGGTGGGCCCCAGGGCGGGTGCCTCCCATCCCCCTCCCAGTTCTCCCGGGGTCGGGGTAGGTGGAAAGGCTGAGTCAGGGAGGG
1.35	-2.46	3.17	AGAAGGTGGGTGGTCTTGAATAGGGGATCTGTGGCAGGTCGGAGAGAGATCCGTCTCCTGGAGGAGAAAGGGTCTAGGATGCGCGGGGGCTCAGGAGACAGGCCGGGGATGAAGG
-0.67	-2.09	3.63	GCAGCTGCGGCCCACCACCCACGAAAGCCCGTGCCAACTGTTCTCGCCAACTGCCCAGGGGCCGCCACGTGGGGCAGGCCAGCTGGTGGGTGCCCGGGCTACTGGGCACATGGCAAAATC
3.12	-1.87	0.3	AGCTGGTGGGTGCCCGGGCTACTGGGCACATGGCAAAATCCATAGCCTGCAAGCTGGCAGCGGCCAAAGCTGTCCTGGGACCACACCTGGAAATGGAGCCGGGGCCAGCCTGCAGGAAAG
3.79	-5.87	-1.95	CTTCCGCGTCACGCCAGCCACCCCGCTTCCCTCCCCCAGCAAGCTCCATAAGGCGCATGCGTTATGAGTTCAGGTCCGACTTAACCCCGCCTCTAAGCGCAGCGCATGCGTCATT
3.07	-2.02	-0.94	CTGGCGGCTAAACCGTGGTTTGAGCCAGGCTGCCCTCCTGCTGCTGCGGCAGCCTGGGGCTCGGGGACTGGCTAGATCTGTGAGTACCTGGGCCCCAGGCGGTTTTCCCAAAGGGGATT
-2.28	1.67	3.81	GCTGCAAGAGGCCGGCTGTTTCCTCCTCACAAGGGGAGGCCTGCAGTGACATTGCCAGGCCTGAATCTGCCCTGCCATTGGGAGTGTAATTTCCTCACGACTACAAATGCAAAT
0.24	-3.06	3.6	GCAAAAACAACCCCAGGCCTCAGAGTGGGGAGTGCATGTTTTTCAAAAACAAAAAGTAGGCAAAAACAGTCCACCACCCCATCTTTCCTGCCCAGGCCCCTGGCTGGGGGAGGCCAAGGA
3.97	-1.36	-2.67	AGCCTGGCAGCCCCCCGTTTCAGTGCTGTCCCCACTGGGCAGGGACCCCAGCCGCCACTGCTGCTGGTTCCAGTAAGCAAAGGGCAGCGGGATAGTCTGGCCCAGGCGGGTGGAGAGGTT
2.58	-5.34	3.43	CGGGCCCCTCCCCTCCCCCAGCGGCACTGTGACTCCAGGAACACTCACATCCAGCCCCTTGGGGCAGGAGGGGGTGTCTGCCTGTGTTTGCATCCCTGCCCTCCAGGGGCCCCTGCTGTT
3.28	-0.94	2.86	ATAGTTGGAGTGGGAAATGACAGCTAGGGGCTGGGGGCAGGGGCCCGAGCACCTCCTGAGGGAGTCTGCAAGCCCACTCCACTCTGGGGCTGGGGGAGAGGGACTCCAGGCCCCCTG
-0.24	-2.21	3.12	TCTCTCCATGGAGGAGAGGAAAAGGTATAGGCCTGCCTTGCTGAGAGCCAAACAGAGCCCAGGGAGACTCCACTATGGGAAGCCTCATTGCTCTGTACAAAGTACTAGCTAAGCCAGAAA
1.46	-1.65	4.57	TCCCCACAGAGAATGCATCCCCTGGCAGGGGCTCTTGCTCACAGGTGAGGGGAGGACTCCCTGGGAGTGGGTGGGAGGAGGGAGCACAGAGACTGGCTGGGGTCTCCTGGGGAGGATGG
3.96	-1.79	0.79	CTGCCGGTGCTGCCCCTGGACAGGACTGTCCTCCAGCACATCCTCAGCCACTGAGGAGCCATCAGCTTCAGCTCCAGCTCCATGTTCTTCAGCTGTCCCAATTCCCGGCAGCTATCCCAG
-2.82	-4.83	3.3	AGGCTGTCATTGCTCAAAGTCACCCACTCTGGGTGTGTTTTATGACTGTTTCTGGATTTTGGAATATTCTCCCCTTTGTGATCATTCCAGGGACTCACCCTCCTCCTATTTCCT
-0.32	-5.52	4.19	TATGACTGTTTCTGGATTTTGGAATATTCTCCCCTTTGTGATCATTCCAGGGACTCACCCTCCTCCTATTTCCTTCTCATTGCACTTTCTGTCCCCAGTGCACCCTTTTTATGG
-1.48	-6.14	4.46	GACCGAGAGAACCCTTAAGGACCCTTCCTGCTTTTCCCTCTGTGAAGCTCTTTCCACTACCTGGGGCTTTGGGGCTGAGGGAGCCCCCTCCCCACATTCCAGGCTGGATCCATAATCA
0.05	-4.22	3.46	TCCTATGAGGACCCTGTTCTGCCAGGGGTCCCTGTGCAACTCCAGACTCCCTCCTGGTACCACCATGGGGAAGGTGGGGTGATCACAGGACAGTCAGCCTCGCAGAGGA
3.75	-6.13	3.72	TTGCCTCTTCCCTTTTCTCAGGGAAACAAAGTCACACCCCCTGCTCTCACTCCTGCCTGGAGGCTTCCAGGGAGGGCTCCCTTGTTAGCCTTCCCTTCAGCCCCCATGAATATCACCCAG
-4.25	-4.34	3.96	GAGACCTGCTCAGGACCCAGGGCCCTGTTTTTCCACCCTAATGCATAGGTCCCAATATTGACCGATGCTCTCTCCTCTCTCCTAGCCTCACTTCTAACCTTCTGGAACCCACCCACCAC
3.04	-6.11	2.53	TTGCCTCTTCCCTTTTCTCAGGGAAACAAAGTCACACCCCCTGCTCTCACTCCTGCCTGGAGGCTTCCAGGGAGGGCTCCCTTGTTGGCCTTCCCTTCAGCCCCCATGAATATCACCCAG
0.85	-5.09	4.21	ACCACTATTCCAAAAGGGAAGACTTTTCCATTACTATGACAGACACCCAGGCTGGAGTCCTCTGCCTGCACTCAAAGCTCTAACCCCAACCTCTTTTTCCAGTGCAAACCCTTCTACTC
-0.41	-2.6	3.3	CCCACAGAGAATGCATCCCCTGGCAGGGGCTTCTGCTCACAGGTGAGTGGAGGATTCCTGGGAGTGGGCAAGAGGAGGGATCACAGAGAATGGCTGGGGTCTCCTGGGGAGGATGGGGC
1.39	-5.85	4.59	CCCAGGCTGGCCATCACTTCCTGTCCCAAGCAAACCTGGGCAGACCCAGCCTTGACCAAGAATAGGAGGGGAGAGGCTGCTCCTGTCCTGGGAGGCTCAGGGTCCACAGCCTGT
3.93	-4.62	-1.07	AAGAGGGGCAGGATGGAGACCTGCAGGTGTGGTCTCCAGGGCAGGAGGGTTGTTAGGGGCAGGCCCACCTGGCTATGCTTACCTTCCACTCCTGCCCCTAGATCCATGGAACCCAG
4.22	-1.43	2.5	TGTTTAACCACCCTGGCATCTTCTCTCCTTGTTTCTAGACACTCAACTCTGATACTCCAGCCCTGTGGCACCCCAGACCCTCTTCAGCTACAGCCACAGGTCCTGGGAAAGAAGTGGGAT
4.73	-4.67	-0.98	CTCTTCCCAGGAGTGCTGGAACTGCAGGGGCCAGGGCTGGGGAAATGTGTCACCATCCCCAGTCCCTGACCCACCCACCCTGTCTCTCCACAGGCCCTGGGTGCCAGGCCCTGTG
5.38	-3.8	-4.5	CCCAGGAGTCCCAGCCCAAGCCACTCCCTGCCCACTCCCCACACCTGGGACCAGGTAGCCAGTCTGGGCTGCCCTCCTGGGAGAACAAGATGTCTCTTGGGAAGG
4.85	-5.83	-2.01	ACACCTGGGACCAGGTAGCCAGTCTGGGCTGCCCTCCTGGGAGAACAAGATGTCTCTTGGGAAGGTCCCCAGACCAACTGAAGGACTGGTTTGGCCCTCTTTGCA
1.78	-2.61	4.57	GGGGTTGGGGGTTTGCCATTGTGACTTCCTGTCACAGGAAGTGGGGCTGGTGGGTTCCAAGGCAACATCCTGTCCCAGGCCTGTCACAGACCAGAGGAGACCCCTGCACCCCACTTCTCT
3.11	-0.07	0.03	GTGGGGCTGGTGGGTTCCAAGGCAACATCCTGTCCCAGGCCTGTCACAGACCAGAGGAGACCCCTGCACCCCACTTCTCTCCCGCCTCTCCTCTAACCCTCCCATCCCCTCTTGCCTCTG
3.67	-1.85	3.66	GGGTGCCTGGGCCCTGGGTGGGGGAAGGGCTAGCCCCTCCCCCATTTCTCCCAGCCCCTCCCCTCTCCCCATGGCCACTCCCTCCCCTTCACTCCCTGTGAGGGGTGGGTGGGGA
2	0.39	3.55	CCCATTTCTCCCAGCCCCTCCCCTCTCCCCATGGCCACTCCCTCCCCTTCACTCCCTGTGAGGGGTGGGTGGGGACATCACCCTCCCAGTTGAAGAGCTAAGTATGGAAATCCTC
1.93	-4.75	4.52	CCCACCCCATAACACCCCCTCTGTTGCCATCCCCCTGCCTCAGGGAAGGGAGGGGGTCAGTCCTATGCTCCATCCTGGGTTCCCCATCCCTTCCCCCATCAAATTTCAGTATCCCCCCTC
3.32	-5.65	1.58	CAGGGAAGGGAGGGGGTCAGTCCTATGCTCCATCCTGGGTTCCCCATCCCTTCCCCCATCAAATTTCAGTATCCCCCCTCCCCCAAGACCCCCCACTACCCCAGTGCCCCTAAAATCCC
0.13	-2.85	3.11	CTGTCCCCCAGCCTGGCTGCACTTGAGGTTCCCGCCCAGGAAGGTGAGTGGGGCACCTGGGGGCCAGGGCGCTGTCCTGAAAGGAGGGTCCCCCTCCAGAGCTCGCATCCCTACAG
3.3	-0.57	3.42	AAGGTGAGTGGGGCACCTGGGGGCCAGGGCGCTGTCCTGAAAGGAGGGTCCCCCTCCAGAGCTCGCATCCCTACAGCCCCTTCTGTCCATCTCCCTCTTTGTCTTTTCTGAATCTC
3.67	-0.55	-2.33	GTCTCCCCTCTTCTCCTACATCCCCCAGGCCTTTTGCAAGAAGGAGAGGAATGGGGGAGAGGACGTGAGGGACCACCCCCACCCACACAGCTGCCGCAGCATCTCACACCCCGAGGGC
1.89	-2.46	4.05	CTCCCTCCTGCCCTCTGCTTGGGGGACTCAGGGCTCCATTCTGGAGGGCACCACGGTGACCCGGGCCATCTCAGTATTGCCTGTGGGGGCCACCCCTCCACCCCCACCCCC
-2.76	-5.63	3.01	AGAGCAGTCCAGAACGATGTGTGTGTGTGCGTGGACACACACATGCCCACGGAAGACATGTCACACAGACATCAGTTCACTTGCCTGAGACACACAGCCACACTGGGAC
3.49	-4.66	1.09	AGCCAGGTGAAGGGAATGTGAGGGGCAGCCTAGGGAAGAGGCGGGAGGGGGCTGGGGGAACCCACAGAGGGAAGTTCAGCGCCCCCTCTGACCCAGGCCTTTTGCTTCCCTCAGCACC
-2.55	-3.98	3.24	CCTAGTGGTCTGGGGAAGTTCTTCCCACTGTCTCGCCTCAATCCTACAGGTGGTCTCAGAGACTAGAACCCTGGATCCCTCGGCCTTCCCTGGACAGCATGACCTTAGCCCTGTCCCTGT
3.09	-5.65	-3.15	CTGACATACATGTGTGTCCACATACAAACTCTGACACACATACGTGGTCCACACACATAACCCCAACGCATAGACACATAAAAGCACCA
3.09	-3.59	0	GGTGGGGCCACAGGAAGAGAGGGCTCCTCCCCCCAGAATACAAAATTGGGGGGACTGACAGGGGCGGTCCTGGGCCTGGGGGACGGGGAAGAGATGGGCGATGTGGT
-1.97	-1.74	3.35	CCCCCGGCCCTCACTTCATGCCCTGCTGGAAGACCGAGTTCCTCCGGGTCTTGCAGATGATCAGATCGGCCCACTGGACGACAACGATGCTCACAAAGAAGGCCGTGTGGCAGGTGAACT
3.16	-1.84	3.18	CCAGACCCCCTTGGGGAGCAGGCTCCCATCTGTTGGAGTGCACAGCTGAGGCTTTCCCAGTCAAGGCAGGAGGCCCAGATGGGCGCGCTGCGGGGTGGGAGCACCTCCAAGGGTGGGGAC
-2.32	-5.85	3.61	CCTGGTACTGCAGCTGTCCTCCCCTTGGGCTCCGCAAAGTGGCGGCGCGGCCGCGAAGGGGGAGCGCTGCGGGGGTGGGGGGATTCCCAGAGACC
4.62	-4.17	3.01	TCCGCAATAGGGGACTTGGAGACCCCCTCAATATGGAGTAGGGCCTCCAAGAAGGGGCGCTCAGGGAAAGAAAACCCCGGAAATCCTCTCATTGTGGGGGTGTGCCATCACCGAGAA
4.4	-2.35	-0.24	GAGGTGGGGGAGGCCTGGATTCCAGGAGATTCTAGGCTCTGTCTGCTCTTGCTCTCCAGCTGGGCCGGGGGAGGCCTTGAGCCCTTCCCATCCCACCTCAGACACAAGCTCAC
2.45	-1.66	3.42	ATGGTGGAGCCGGCGTGGATGGTGCCATACTCGATGTTGGTCTGATCTGCCAGGTCATCGGCCGACTCCACAGGCACCTCCATGCGCTGCACGGTGAGGAAGGCGGCCAGGTTGGCCGTG
3.28	-1.53	-2.22	CCCCCACGGGAAACCACAGGCTGTTGCCCAGCGTGTACTGGTTCTCCAGGATGTGGGGGCGTGCCCGCAGGCATGGGTGTGGGTTATACCACTCATAGGGGCTCAGCCTGTGGAGAGACG
3.26	-1.83	1.08	GAAGGGGTGGGACGTGTTGAACATGGAGAAGCCCAGGATGTTGGAGGAGTCCTCCACAATACCGTCCAGATGCAGGATGGGGAAGTCCTGGGACCAGGAAGAGGTGGTGAGGCCTGGG
3.25	-2.3	-0.42	TGGGACACCAGATCTCTTGGGAAGGGGTGTCTGGGGGAACAGAAAACAAAACATTCAGTTCTCCCTCACACTCAGCCTTGGCGCAGATGAGGCTGGCCGAGGGGT
3.66	-1.41	2.84	AGGGGAGGGCCTGCTGGGGGAGGGGGCCGCCCCCTTTCCCCCTCCCCCCTGGAGCCTGGGCCCTGCCCTGGTTGAGGCAAGGGCCCGGAGTCCTCAAGCCCTCAGCCCCCACGGGAA
-1.34	-1.95	3.33	TGGTGCATGGCTGGGTGGGGGGTGAAATTTGGGGGGAAGAAACATGACAGTTGGCGCCGAAGGCTGAGCCCGTGACTCACCACCACCCCCGATGCTCGTGATGGGGAGGAG
3.05	-2.1	-1.45	GCCAGCTCCTGGAGCACCAGGAGCTGCACCTGAAGATGATGGCACCCCAGGAGGCAGTGCCAGCTGAGCCATCACCTAAGGCACCACCCCTGAGCTCCAGCACCATCCACTACGAGTGTG
3.89	-3.21	-1.89	GCTGTGGAGGCGCTACCCCTGGTGGAAGCCATTGAGATCTACCCTCTGGCCGAGGCTGAGGGGGTCCAGATCAGTGGCTGACTCTGCCCGACTTCCTCTTTGGCACCTCCATTCCCTGTT
3.07	-1.27	0.75	GATGGGGGTGGGGGGCATGAATTCCCCCATCACCTTCCCAACCCTGGCTCCCTCCAGCCCCCCAGCCCCTTGCCCTGGCTGGCCCCCAGCCAACGATATTTGGTTTCCTTTTTT
3.17	-1.62	-1.67	ATCTCGAGTCCTCAGGGGAGGGGGGCCCAGGGGGAGACCTGGGGCTCACCTGCCCCTCCCTCCCTCCTACCCCCTTCCCAATATTTGGTTTCACAGCTGTAGTTAAAGCTT
2.74	-2.01	3.54	GGGATTTGGTTATTTTTCCCCCTCCCAGGAATTTTTTTTTCTTGTTTTTCTTTTCCTAGGTGTGAGGGTTGGATGGGGAGGGTCCCCAGCACCCCCGGCTGCACAGGGGTCCCTCCAC
3.41	-0.7	0.05	TCTTGTTTTTCTTTTCCTAGGTGTGAGGGTTGGATGGGGAGGGTCCCCAGCACCCCCGGCTGCACAGGGGTCCCTCCACCAACATCAGGGCATCTGCCCCATCCCTGCCCCCTGCTCCT
3.51	-1.43	2.64	GGGTCCCCAGCACCCCCGGCTGCACAGGGGTCCCTCCACCAACATCAGGGCATCTGCCCCATCCCTGCCCCCTGCTCCTCCTCTCCTCTTTACCCCACTCCCACATACTGGGGTGGGGA
4.57	-4.41	1.82	CAACATCAGGGCATCTGCCCCATCCCTGCCCCCTGCTCCTCCTCTCCTCTTTACCCCACTCCCACATACTGGGGTGGGGAGAGGTCCCAGGTGGTGGGACTTGATGGGGAGGAAGCAGGA
4.77	-4.61	1.7	ACTGAATGCCCTCAACTGAATGTCTTCATCCCCTCTTGCCTGAAATTTCCACCTTCCCATAGGCTGGGGAGGGAGTCAGTTCCAGAGCAGAGGAGGGTGACAGGGTTGAGGAGGGA
3.65	-1.42	2.58	CCCTTCAAAGGGGAAAAGAGGGAGGAACAGGGGATGAAAAGTTGTCCGCAGGCCTTCCCTTGAACTCTCCCCTGCTGGGGGGAGGGAGGAGGTTAAAGCAAGACCCCCTGCCCAG
3.23	-2.02	1.41	GTTGTCCGCAGGCCTTCCCTTGAACTCTCCCCTGCTGGGGGGAGGGAGGAGGTTAAAGCAAGACCCCCTGCCCAGGTGGGGAGAGCTGGGGGCCAGGGGAGAAGGGGACACATG
3.41	-1.4	0.91	GGTTGTTGCTCATGAGGGCTGGACTCAGCCCGGAGCTCAACCCCACCATTGTGCTTCTGCAAGAGGCAAAGCAGAGGCATTAGCAGGGGCAGGGACCTGCCAACATAACT
-1.68	-1.81	3.15	TTCTCCCCACAGCTTCCCACGTGCACCCACTTACCCCGTGCTGGGGTTCAGGCCTGACAAGCCGATAGCCGAGTGGCTGCCTTGAGGGCTGGGGTTTGTGCTGTTGGTGGTGGCCGGGGG
-0.04	-2.24	3.42	TTACCTGGCTGGCTCTGCTGGGCCTGCGGTAGCAGGAACTGAGCAGGTGGCTGGAGGTGGTGGCCTGGCACAAGCACCAGCTGCTGGAGCTGGAGGAGCTGCTGTATGTCCTGGCAGGGA
3.39	-1.82	-0.14	GGAGTCCAGACCTTGCTTCTCGGCCTCCAGGGGCTTAGACATTCTTATTTCTGGGGACAGAGGAGGAATGGAAGTGGGGTGAAGGAGGGGAATCCAGGAGGGCTCTCGGGCCCCCATTC
3.15	-3.59	2.22	ATTCTTATTTCTGGGGACAGAGGAGGAATGGAAGTGGGGTGAAGGAGGGGAATCCAGGAGGGCTCTCGGGCCCCCATTCCACCACACTCCCCAAGCCTTTCCCCCAAATTCCC
3.25	-4.69	2.47	ACCTTCCTCAGGTCAGACACCCCTCAACCAGGGCTGCCCAGCCCTGAGCTCACACTCACTTGCCCGACTGCCCCAGGCCTGGGACTCTTGGTCCTCTCCACCCTCCCACTCCTCCCTC
3.28	-0.53	-1.92	CTCTTCCTCTTGGTGCCCGAGGTCTGAGGCTGTGGGGCTGCCTGGCGTCTCCAGACACCCCACATGCCCGCCTGGGCCCCGCAGGACATCCTGCGCCCCGTGGCTGGGGGGCCC
-2.48	-4.56	3.44	GCTGCCTGGCGTCTCCAGACACCCCACATGCCCGCCTGGGCCCCGCAGGACATCCTGCGCCCCGTGGCTGGGGGGCCCCCTAAACCACAGGTGCATGCACAGACGCCTGGACTCAC
3.47	-1.75	3.09	GGGACAGCAGAGCGAGATTCTTCACCCCTCAGGGCCCCCCAGCCATGGCCTCTTCCTCTTGGCCACCCCTGGGGACCCTCTCTGTGGCTCAGTTCCCCAGCCTCTCTCTGAATGTCTG
-4.33	-3.43	3.03	AGGGCTGTGGCATGTGGGAGCTCAGAGAGGCTCCTCAGACCCCTAGCTTGGCAGGAGACAGGGAGACCAAGCCTCAGGCCATACTCTGAGTCCATGGCTGGGCCAGGAGATGAACTTGGG
3.5	-6.11	0.52	GGGATGAGCCCCACTTTGCTTCTGTATCCCCCAATCCAACCAGGCTCCTCCTAGAGCCTGTCCTCTGTGGATGCCCATCTCCCCCTGCCACCCCTCCAAGGGGCCTCCTTC
4.03	-4.44	4.71	TGCCCATCTCCCCCTGCCACCCCTCCAAGGGGCCTCCTTCCAACCTCAGAGTACCCACACACACATATCCATGGTGGGCTGAGGGCCCTGGCCAGGCCTTCCTCCCCTCCCCCCTAC
3.53	-1.87	-1.11	CTGGCCCCCTGCTCACTCCCGGAGCCATTTGGCTGATGGTCAGAACTGTCTGTCAAGGTGGCTCTGAGCCCCTGGGGACCCAGATGGGAGGAGGGAGGGGGAGAGGTCGGGGGTCAGGCC
4.04	-5.98	4.93	AACTGAGGCCCAGAGAGGGGAGACGGCCCAGGCCCAGGGTTCTCAGCGCTGTCCCAGAGTCTCTCCCCTCACTTCTCTTCCTACTAAGGGAAGACATCTTCCTCTCCTGCCCTCCCCC
5.77	-4.81	5.06	TCTCAGCGCTGTCCCAGAGTCTCTCCCCTCACTTCTCTTCCTACTAAGGGAAGACATCTTCCTCTCCTGCCCTCCCCCACCCAGGTCAGGGGAGGTTTGGTGGGGGCAGATGGTAG
5.27	-5.86	4.95	CCTACTAAGGGAAGACATCTTCCTCTCCTGCCCTCCCCCACCCAGGTCAGGGGAGGTTTGGTGGGGGCAGATGGTAGAAGGTTCTATGGAGAGGGAAGAGGAGGCTGAGGAAAA
3.84	-4.3	1.45	GGCTGAGGTGACTCTCGGGGAGAGGGCCGCAGCGAAGAAGAAGAGGGGGAGAATAAGGCGGGCCTCTTTTGGAGGGGGTGGGATGGGCTCACACATGCCCCCACAGCCTGCCAAGA
3.23	-1.47	-0.59	GCCCTCCCCCCACCACAAGTCCAGTCCAACCCAGACAAAAGCAATTACTCCAGAGGTAGGATGTGAGTGTGGGTGTTAGAAACAGGAAAAAAAGGGGGGGACAGGGAGGGGGAGCG
-1.49	-3.23	3.26	GGAGGGGGTCTCTCACTCATCCTGGGGCTCCAGCTCCCACATAGAGCATTGAGGAGGCCTCCAGACATGTTTGGGGCATCACTCACCTTCCAAGTGTGGCTATAAAGGAAAGACAGAGCA
4.1	-5.21	-2.24	AAAGGACTCCTACCCAGGAGTCCTACAAGGGCACCCAAAGGCCTCCCTGGGGTCCTGAGACCTGTGGGTTAAGCTTCTCTGGTGGGAATAGGGGTGGCAGTAGAGGGCTGTCCCACCCCA
3.06	-5.01	-3.46	CACCAGGGCAAATGGCCAGAGCCCCTGCTTCCCACAGAGGTGAGCAGCAGGAGAACTATGGCTTCTACCTGGGAGTCTCAGTGGGCTTCAGGGAGGGGCTTCATAAAACCTTCTTTGTTC
5.26	-4.56	3.73	GTCTCCCCACTTCCTCCTCCATCTGTCCTGTCTCTCCCTGGGCCTTCATCTTCAGGGGCAGAAGGGGACCAGAACCCCTGGTCCCTGAGGGGAGGGAGGAGCTGGGGTTGCTC
3.33	-1.85	0	GGAGGAGGGGTGGTCTGCACTGTGCTGTGCTGCTGGGTCCCAGCCAGGCTCAGCATGGGTTGTGTGACCCCCCTCCAGAGGTCTGATGAGATTCAGGGAGATGCCCCCCTCATCCTG
3.88	-5.99	-0.2	TGCACAAGCACACTCATGCTCATAGACAAGTCCGTATTGTCCAAAGTACGTTGTCACGAGATGCATGTGTATATGTGTATGTGTGTGTGATTGCAGGCATAATAGCTCCCCGCTGCC
3.79	1.08	1.91	AAGAAGTTCTGGCTTATAGGCCCTGCATACAAGAAGGGAGTGTATATGAACCAGAATGGAGGTGGCCTGGAGTGGCCACTGACGGACTTGCTAGAAAAAAAAAAAAAAAACACCT
3.39	-4.84	-1.21	TGTATATGAACCAGAATGGAGGTGGCCTGGAGTGGCCACTGACGGACTTGCTAGAAAAAAAAAAAAAAAACACCTGGCCAGCATGCTGTCTAGGACGTATAGGCTAACAAC
-3.55	-4.09	3.14	CTTTGTTACTACAGAAGGTCCAGGGAAGCTTTTCATGGGCTGATAGACTGTGGGGAGAGGGGATCTTTTCTTGTTTTGTTTTCTTGAACCCAGCTTCAAGGCTGCTGTGCAAGCATGCCG
4.59	-4.05	2.23	GGGAGGGTGGGGGGCAGGTGCCATGCCTTCCTAGAGAGGAGAGCTGCTCCTGCTTCCTGCACTCAGGTGGGCCCAGCACCCTCTTGTCCCCCACCCCCACCTCACCAGTCTCTCTTCT
5.38	-4.75	-1.71	TGCCTCATCTACAAAGCAGGCATGATGCCCACTCCCTGGAGGGCCATTATGGGCACTAGGAGGGGGCAGGTGCGCGTGCTTTGTGGGCTGGAGAAAGCTCTGCAGATGGTAGAAGGAAGC
3.62	-1.9	-0.09	AATAATTTATTGAACGGAGGTCTGTACACAGGCAAACCTTACTGTGGAAACTAAGACATCAGGAGCTCTCTCCACTCCCCTGGCCCTCCAGGGTGGGGTGAGGAGGGAGTAGACCTTGGG
3.25	-1.21	2.41	GGGTGAGGCTGGTGAGGGAGGGACTGGAGGTGGGGACAGGGACTCATTTACCTCTGCCCTCTAGTCTAGGGGCCCAGCCAGGGCAGGAGCTTGATGGGCTATGGCCCCCCTTCCCAGCCC
3.75	-5.07	-5.82	TTGTTTGTGTTCAGGCCAGACGTTATTTCTCTGGCTTTCCCATTGGCATTAAACACATTTAAACATTTGTACGCAAGAATACCCTCTAAAGGTGGTCATTCACATGTTGTAAGATGTGTT
4.69	-5.07	-0.95	CATTGGCATTAAACACATTTAAACATTTGTACGCAAGAATACCCTCTAAAGGTGGTCATTCACATGTTGTAAGATGTGTTTCCTATGCCATCAAAATGTCGATGATTTAAAAATACATTC
4.63	-5.99	-5.16	GGCTGAGAGATACTTTAACCCCCAGCAGATGGTCCCCACTTACCTTGTGAGGACGGGGTGAGGGTGGTAGTGCCCGCTGGGGACCTCAAGTGAGGAGGGATA
-1.33	-1.51	3.32	CCACCACCACCAACTCAGCTGCAACTATGTTGCCAGGAGACATGTCTCATCCCAGCTTCCAGAAATAGCCCAGTGGCCCCCACCCCAGGGAATGACTTACATCACCCAGGAGAGGGAGCA
-1.75	-4.19	4.36	AGGGAGTGGCCTGGGGTCAGGCTGCCAAGTCCAGGGCTCTGGGTCCCATCCCAGGGTCCACCTCTGCCCTGCCTTCAACATGGGGAAATCTGTCTCACCTCAGCCAAGTC
3.72	1.26	-3.36	AGGGGCAGGAAGGGGCACACGTGGCCAGCCGGGTTGGGGTACAGCCCCCCAGCTTACCCCCACTCCCATTCAGAGCCAGTTGCACCACCCCAGCTCCTCGGATGTCCTCCTTA
3.52	-1.73	3.38	ATCACTGGTTCTCCTCCCCTCCCCCAATCCAAACTTCCCTACTCCGTCTACCGGCAGCAACAACCACGTGGGGGAGGGGTAAGAGAGTAGAACCGGTGAGGTCATTGCACCGCCCCGG
-1.98	-1.99	3.59	GGTCAGTGGGGTTGTGATCGCTGATTGGCTGGCTGCTCCAGCTGTTGCAGGTCCATTCACCATTTTGTGTGTTGGAGTAAAAAAAAAAGGGAGAATCGAGAGGGAGAGCCGGAGGGGGGG
-1.6	-1.11	3.25	AGGGCATATTTGGGGGCCTGCGGGGGGCTAGCCGACTCAGCCACCCTGCCAGAGCCAGCCCAGCCAGGGCGGGGATGCATGCAGGCAAGAAGAGGGGGGCTGGGCTTGCGGGTATCACG
3.39	-4.87	-1.59	GGAGGGTGGGGGGGTGGAGAAAGGCTCATATCACAGCCCAGTCACCACCCTTTTTGTGACTTGGTACTTGTGCATGTGTGTGTGTGTCTGAGTGCATGTACTCTCTGCATGGTGAC
3.19	-1.98	-2.26	GAGCGCCTCCCTAACAACACCCATGCTGAGGTATCCAGGCTGCCTTCAGGTTCCTGAACAGCCTGCCCTTTCATTCTTCTCCCAGAGGCCTCCCTAAGCCCTTGGGAGGTAGGCAGC
5.55	-4.95	2.7	TGCCTTCAGGTTCCTGAACAGCCTGCCCTTTCATTCTTCTCCCAGAGGCCTCCCTAAGCCCTTGGGAGGTAGGCAGCTTGGAGCCTTCTCCCCATGGGGCCCAGATAGGGCAGACCG
3.69	-4.08	4	CCCAGAGGCCTCCCTAAGCCCTTGGGAGGTAGGCAGCTTGGAGCCTTCTCCCCATGGGGCCCAGATAGGGCAGACCGTGTTCAGTGGTATAGTGAGGTTGCAGGCCTGGTCCCTTC
2.49	-1.61	3.25	TGCTGGCCCATGCCAGGGCCTGACCCTCCATCAGAGGGCAGCAGGTGTGAGGGGGCGGCCCAGGGCAGCCTGCCTGCTCCTGCCCCCAGCCAGGCATTTGCTT
1.56	-2.02	3.4	TGCCCCCAGCCAGGCATTTGCTTCCGCTGGGGGACTTGCTGGGGCAGGCGGCTGGCATTCTCCACATTCTGTGCATGGCATGGCCAGCCAGCTGCCGTTGCCA
-1.36	-1.9	3.08	AGAGAGTGGGAGCTGTCTAGGGATAGGACCTGCTCCCTCCCCTCTGCTCCTAATCCACCCCCACCCAGGGTTCCTCCACCCTGAACAATAGAAGCTAAGTATAGGGCTGGCCCAGCGCC
0.47	-2.08	3.32	CAGGGCAGGGGGGCCCTTCCCGCCCGGATTCCCGCCCCTCCCTGCCAGGCTAGGCCCCCACTTGGTTGTACCCTGCCCCGGACGGGGCCTCTTCCCATCTCTCCTCCGTGGGCACTGTGT
-0.8	-1.67	3.43	GTCACCTCAGGTCAGGTTGATCCGGATCAAGGGAAGGCCTGGAATGATGGAGAGCAGGGCTAGGGCGGTTCCCTCCTCCCTTCTTCATCTTCCCCGAGCAGGGGCCTCTCTCCTCTGCTG
3.13	-0.11	4.09	GGCACTGCTGCTGCCCCTGGGGGTTAGTCAGCCCCTTGGCTCTCCCACCCTGCCACCTCCCTCCCCGAGAGCCACCAGCTACCCCCTTGCTTGCTCCTCCCCTGCCCCAGCAGCTCCTCT
3.89	-2.03	2.34	TCATTGCCCAGGGGGCCCCTGGTGGTGGGACCACTGCGGGCTCAGGAGCAGGTGCTGGGAGTGGCCCCAATGGGCCAGTACCCCTGGGCATCCTGCAACCAGGTGCCCTGGGCAAGGCTG
2.78	-1.74	3.02	CCCCTGGGCATCCTGCAACCAGGTGCCCTGGGCAAGGCTGGGGGAATCACCCAGGTACAGTACATCCTGCCCACGCTGCCCCAGCAGCTTCAGGTGGCACCTGCCCCAGCACCAGCCCCT
3.17	-4.89	-3.41	TGTGTTCCTTGCTTTTGCTTAGAGTCCCACTTGAGGTCTTGGTCTTCCCCTGCCCCAGTCTGGGGCCACAGCTCACCCTGGCCTATGGGTGCCCTTCTCCACAGATCATCCAGCTGAC
0.75	-3.94	4.33	AGAAGGTCCTGTTGCCCTCCTCCACCAGGTAATTGCAGCTGAGCCCATACTCAGAGGCCAGGGAAGGGGTGGGGCGGGGCCGGCTTACCTCACTCCTCCCCATT
3.18	-1.73	0.84	GGAGGGTGGTGCAGGCCTTGGGCCACAGGGAGGCGCCTGTGGAATAGGGGGAGTTCATGCACCCCTTTTTTCCCCAGAGGGGCTGGACTCAGGTTAGTTTGGGGGTGGGGGCTC
3.58	-2.06	-1.75	TGTGGAATAGGGGGAGTTCATGCACCCCTTTTTTCCCCAGAGGGGCTGGACTCAGGTTAGTTTGGGGGTGGGGGCTCCTGCACTTTGCCACAGGCACGGGGAGGGTTTTCTCCTCAC
3.37	-1.55	0.54	AGCCCCCCTTCCCCACTGCCCAGCCTCTCCTGGGTAGTAGCCCAGAGCAGTCCGGAAGCCTGGTCTTTTCCACCCATGAGACTGTACTGAGGAGAGGCTGAGGCTAGGGCTGGGGACAG
-0.87	-2.86	3.03	AGGATGAGCATCTGGCCCCTAAGGTCTTTCTCCCCAGAAAGATCCCGGGAAATGCAGGGAGGAGTGTTTGAATGGAGGGGAGGAAACTTGGGGGGGCAATGGAGGGAGAAAATCAGGG
3.85	-1.3	-3.9	GCGGCCGCTCTGGCCCAAGCGTCCCCTCGTCTCTCTGATCTGGCCCATCCGGCTTCGGAGGGAGGCGAGGGTGGGTGAGCAAAGGGATTGGGTCTGTGGGGTCCAGGCCCGAACCCCTGA
-2.43	-4.44	4.8	CGACCTCCGCCCATCGAAGCTTCCTCAGGCAAGGTTAGTGGGGATGGGGCCGTGGCAGATACACCGAGGGAAATGGAAGAAGAAA
0.4	-3.59	3.69	CCCCCCTTTGTGTTCCAGGCACCTGCCCCTGACGTGAGCACTGGGGTGACAGGGAAAGGGTGGCTGGGGGGAGGAGGTAGCAGGGTTTCCACAGGTGAGGGGAAAGGCAGGAGGGGATCC
4.21	-4.98	3.48	CCTGAGGAGGAGGGTCCCTGGGGGTCTCACCTCTGAGGTTCTCAGGATCTAAGGAGCTCTGAGGCCCTCTTCTTAGGAGGGGGTGGGGTACAGGGTGGGTTTGGAGGTATCAGGGGT
5.81	-5.75	5.73	CTCAGGATCTAAGGAGCTCTGAGGCCCTCTTCTTAGGAGGGGGTGGGGTACAGGGTGGGTTTGGAGGTATCAGGGGTCTGAGGAAGGAATGGGAAGGGTTCTGAGGCCCCTGCCTAT
3.55	-1.97	-1.09	GCCTACAGGGGGACTTCTCAGGGCCCCTCGGTGGGGGTAACTGCTCCCTGTGGGTGGGGGAGGGCCTGGGGCTTCCCGTGGCCCTCCCTGCCCGCTGGGCATACGCCCGCTGTCCTGACG
-1.52	-1.87	3.43	ACAGACTGGACATGGGGGGAGCACTGCGAACGATGCCGGCCCGGCAGCTTCGGCAACGCCACAGGCTCTAGGGGCTGCCGGCCCTGCCAGTGCAACGGGCACGGGGACCCACGCCGTGGC
1.26	-0.92	3.87	TGGGTCCTCAACCTCACCACCCTGCAATGGCGGCAGGAGAAGGTGAGCATCTCTCCCCAGCCCACTCCCCAG
-0.98	-2.8	4.04	CTGTTGAGCCAGGACAACCTCACCAGCATGTCCCTCTGACATGCCCAGGGTTCTCATCCACAGCAGCTGGGTCACCTGATAGGGCCGCCCTGGACTTGGGGTCCCTCCACCTGGGGGCCC
1.15	-5.5	5.68	ATGCCCAGGGTTCTCATCCACAGCAGCTGGGTCACCTGATAGGGCCGCCCTGGACTTGGGGTCCCTCCACCTGGGGGCCCCTGGACACTGTCTACTTGGAGACCACTGGCCCCCTTCCCC
3.69	-2.84	0.09	GCACGGGTGTCACCCCAAAAATGTAGGAGGCACTAGAAAACTGGGGTGTCACCTGCAGAGAAGGTGGTGTCATCACCCCGCCGGGTATGGGGTGATGGCAGGTGGATCACCCTG
0.79	-5.15	4.5	CATAGGTGACCCCTGGGAGAGATCCTTCCAAGATGAGCCTTGGTTTCTCCCTAATGGGGATAGTGGGCCCAGTGGCTCAAGGAGAAACAGGAGATTGAAAGGGAAGGTGGGAGGGG
-1.17	-5.42	3.23	CCAGGCCAGAGCTTCCCCTGAGCCTCTTCCTTCTCCCTCTCCATTACAAGCTCCGCCTCATTACCCAGAACACTTGCCTGGGGGTAAGGCCTGGCTCCCTTCCCATAAATAGCCTCATAA
-2.54	-5.73	3.25	ACTTTATCAGGCTGCTGAGCTCCTCACTGTCCTGGGGGTGAGGAGGGAGACGGTGTGTGAGGTTGGGGAGAGCTGGCCAGGGCTGCACCCCTCCATGGGGATGCCA
-5.77	-4.24	3.54	GGTCCTGGGGCCTGGCAGCGGCCATTCCCGTCTCTCAGCTGGCTGGACACTCACCCCTCCTAGGCATCTTCCGAGCTTCCCTGGGCTGGGACTGCTGGTCTGTGGCTTGTGCCAGT
3.85	1.61	-2.83	CTGAGGTTGCCAGCAACTCGCCAGGAATCCCTGGCAGAGGGCACTGGGGCAGGGGTAGGCCCACTGGGGCCGTGGGTAAGGACTAGGGGAGAGGTAGGGCAGAGGGGATTT
2.35	-3.36	3.02	GGGGCCAATTCCAGCCGCGAGGCCCTGCCCGGAGGGCCAATCCTCGCTACACACTACTGTCGGGCCCCCCTATTACCCAATCCCGAGCTTGCTCTTCTCTGGGTCCAGCTCCCTAACCAA
2.99	-5.06	3.27	CACTTTATAACCAGATTTTCCTTTGAAGCCTAGCTTCACTCCCTGGGCCACCATTCCACCCATCGTGGCTGGAGAATCTGTGTCTGAAGATGATCCCACATCTGATTCTGACTCAGAATC
-5.32	-4.78	3.74	CTTTAGGAAATGTGCTCAAAGGGAGAGGAGAGGCTGGGCTTGAATGCTGGGTGATATTCATGGGGGCTGAAGGGAAGGCTAACAAGGGAGCCCTTTTTTTGGAAGCCTCCAGGCAGGAG
4.47	-3.27	-3.33	TCAGTTTCTAGAGTAGGCTATGATTGTTTTGATAGATTTCCCAACTGTTTCCTGCCTATGTGTCTTTGAAGCAAATAGCAGGAAATTCTTTTCATAGCCATCAGGGTCTCTGTTTCAT
3.87	-2.75	-3.52	ATGCCAAGAAACAAAGGAGACCCTGCAGGGACCTGGGGAAACCCAAATCTGGGCTTCAGGGGAAGGGAGCATCAAGCCTGCTCTGATTCTTTGTCATGTATACTTTGGCCCTCTGCCTG
-4.91	-5.47	3.13	GTTTCTAAACCCTCAGAACATTACAGTGAGATTTTAGCTGATGGTACAAACATGTCTACAGGATTTCCTCAAGCTGGGGCTACATTAGAAGGCTTTATACTTTGGCCATCTGACCTGCTT
-4.89	-5.88	3.15	AGGAGCAGGATGCTGTGCTCAGGGTGTGCTCCAGGCAGGGTGATGTGTGTGGTTCCAGGGTCAGGCAAGAGGGTAAAAAATTAATCATGAAAAATTCCCACCTTTTGTAGGCAGAGACAG
3.26	-5.7	1.77	AGGGAAGGATCTCTTGGGGAGGGCTCAAAGAGCCTGGCCCTGAATACTGGGGGGGGTCTTCTTCCTCCTGGCCTGGGGTCAGCCTGGGGGTGGGAGGGAGGCCAGGAAAAAG
3.09	-3.55	-3.41	CCTTGAGGACCCTCCTTCTTCCCCCTTGGTGAAGTCCTTTCCATGACATAGGGCTCTGGGGCTGACGAAGGCCCCTCTCCACGTTTCTCAGGTCAGCCCCGAGGTCAGCCAAGAGAAATC
0.21	-4.09	4.16	AGGCTGGACCTACCCAGGTTTGCCTGGGGCAGGAAGTCATGGCCAGCCTGGGTGCCCAGGAGTAAAGGTCTCTGTACTTGGACCTGAGAGGGACTGAGAGGCCTGGCCTCTGGCCA
3.1	-5.39	-2.46	TGGGAGAGGACGGGAGGAGGAAGCACAGTGACTGGCTGGGGTCTCCTGGAAGGATGGGGCTCTGAGAGGGGACAGAGGGCTTCTGTTGGAGTCTGAATAGGTAAGAAGATACAGAAGA
0.89	-3.01	3.74	CAGTACAGGCTCCTCAGATTTATCTGGAGCAAGGATTTAGGGACATGGTTCTGGGGGTGAGGCTTCTAGGGCTGAGCTTCTCTGAGAGTATTTCATGGGGCCCCTGAGGCCAAGCCCTAC
5.07	-2.67	4.73	TTCTTTCATTTTTTAGTACCCCATACTCTCAAGGAGACCCCATCCAGTCACTCTGCTTCCTCCTCCTGTCCTCTCCCAGGAGGTTCTCTCCTCACCTGTGAGCAGGAGCCCCTTCCAG
1.21	-5.84	3.51	CTCTGAGAGTATCTCAGGTGGCCTCTCAGGCCAAGCCCTACTCAGTTATCCAGGGTCTTTCTCAGGGTCAAATTTATGAAGAGGGCATGAGGTGCCTGGCTGAGACTGATCTCCTCCT
-2.01	-3.66	3.95	TACTCACAGAGGACATTCAGGGTGACTGGGTCACTGCGGATGCCACCATATCGGTCCCGTATTTCACATTGATAGGGTCCTGTTTCATTTCTCGTG
4.59	-2.13	-3.03	TGATGGTGATGTAGGGCTTGGGCAGCTTCGCTGTGTGAATAACAGAGAGAAGATTGTCCTGTGTGGCACCTTTGATTCCTCCACAGGCATCCTTCAATTAGAGTTGGCATCTCCCACCTG
3.49	-3.24	4.26	TAGAACCCCATCCTCTCTAGGAGACCCCATCCAGTCACTCTGCTTCCTTTTCCTGTCCTCTCCCAGGAAGTTCTCTCCTCACCTGTGAGCAGGAGCCCTTTCCAGGTTATATGCTGT
-0.66	-3.8	3.06	CTGCTTCCTTTTCCTGTCCTCTCCCAGGAAGTTCTCTCCTCACCTGTGAGCAGGAGCCCTTTCCAGGTTATATGCTGTGTGCAGGGAGGGGCTGAGAGGGGCCCCATGGTCTCTGCTC
3.37	-2.69	-5.02	AGGAGAAGAGAGTCTGTAGAGACAAATTGGGAGGGTTCAGGAGGAGAATTTGGGATTTGCCTGTGCCCATGGGACACAGGCTGGGAATAAAAATGTTTTCCTGACTCTTCTCTGAAAGCT
-4.8	-5.73	3.36	TAGAATGAGGATCCTGTTTTCAATGGGTCGCTTTACCCTGGGACTGACCGGGAGGCTCTGACCATTTAGCCACCAAATGTAGGTGTAGTTCTCACTCTTAGGTTCACAGGTGAAGGCTAA
3.27	-2.03	1.7	TAGGGACAGAGGTCTGGGGTTGAGGCTTCTAGGGCTGAGCTTCTCTGAGGGTCTCAGGGGGCCCCTCAGGCCAAAGCCCTACTCAGTTCTCCAGGGTCTTTCTC
3.03	-4.78	-1.3	TTCTTTTATTTTTTAGAACCCCATCCTCTCCAGGAGACCCAATCCAGTCACTCTTCTTCCTCCTCCTGTCCTCTCCCAGGAAGTTCTCTCCTCACCTGTGAGCAGGAGCCCCTTCCA
4.58	-4.56	-1.7	AGTCAGTCCTGCTCAGGAGGCCACAACCCAGCCCTGGCACAGGTTTTCCAGGGTCACTTGGATTCAGGATCTGAGGACTGGGTTCTGGGGCCAGGGCTTCTAGGCTTCTAGGACTGAGC
3.96	-5.66	3.57	TTCCCCAGGAGCCCCATTTTCCCCAGGAGACCCAAGCCAGTCCCTGTGCCTTCTCATTTCCTCTTCAAGGAAGTTCTCTCCTCACCTGTGAACATGAGCTTCTGCCAGAGGATGTGCC
5.21	-3.69	4.17	CTCTGTGCTTCCTCCTCCCACCCTCTCCCAGGGAGTCCTCCCTCACCTGTGAGCAGGAGCCCCTGCCAGGGGATGCATCCTCTGCGGGGAGGGGCTGAGGGGGGCCTCATGGTCTCTG
5.69	-5.37	1.05	TCCCTCACCTGTGAGCAGGAGCCCCTGCCAGGGGATGCATCCTCTGCGGGGAGGGGCTGAGGGGGGCCTCATGGTCTCTGCTGCCTGCTTCTCTTCTGTGGAGAGGAGCTTAGCTCC
0.72	-5.44	3.78	TTTTTAAATCTTGTAACCTGGTTACACAAATACCATGGGGCAAAAGCCTTACTTCCTGTGAGAGGAAACCAGGCTTGACTAGCCTCATGCTGGCTTTGAAGAAGTAAAATCAGGGGTTG
3.68	-5.34	-0.16	CTCCCCCTCCTAGTCCTGGAGGCCCTTCAGGTAGAAACAGGGTCTGACTCATGAGGGAGCTTTGCTCAAGTGAGCCCTGCATGTCCTCACTTGAGCAAACACCTCCTGGTACCCTTCCTG
1.11	-3.54	4.08	CCAAAGGGGCCTTCTGCAGCTCCCATCATGGGATCTGGATGTGGGAAAATAAGTGTAACCCATGAAAGAGGAAGGCAGAGAGATCAGGAGGTCTGGGTAGAGGCACCCAGGGCTGGGT
-5.45	-5.67	3.23	CCTTCTGTAATGACAAAGACAGCCTGTCTCAGTTTTGGGAGTTCAGTGAGACCACAGGTACCCTGGAAGTGGGGGAGATAGGTACTAAGAGAAACTCCATAAAGAGCTTGTGTATGGCC
-2.42	-2.32	3.6	GTGAGGGCGGGGGTGGGACTGACCGTGATGGCAGGAACAGCAGGGCCTGAGGAACCTTCCGTGCCCCTTCTTGTTCCTTCCTGTGGATTCAGGATGAAGCACTCAATGAGGATCCCAGCC
2.49	-5.84	3.33	CTCCAGGGATTCTAGGGTAGAGGGGACCAGGTTACAGGGCTGGATACACCCTGGCCTGAGCCTATCCACTTCTCCCCTGCAGGCATAGGTGCGGGTTTCCTCCATCCTCTGCTGCAGGAT
3.43	-2.39	-0.99	CTGTTAGCCCCTCCCTCCTCACTGACCAATAAGATATATGGGGAAACAGAGGCCGTGGGGGAGGCACCTGCAGGGAGCTGTGGACAGAAAAGAGGCAGGAAGAAGTAGGGGTGGCAGCGG
-3.35	-5.16	3.33	ACCCAGGCCTCCAGCCACAAAGGGACAGCCAAGATACAGGTGTGGCTCAGAGGGCCAGAAAAAGTTGAGGGGCAGTGCTGAGGGTCAGATTCCCAGTTCCCTGCCTCTTGCCAACACAGG
1.27	-1.52	3.33	GGTCTTCTTTTCTTCTTGGTTCAAATCCAACTTCCTCTTCCCTTTGGGAGACTCCTGGGGCTGAGGGGATGGGGATGGATTGAGGCCTCCAGCTTCTCTCCTCCTCCACCCCACCAAAGT
4.43	-4.5	-1.85	CAGGGTGGTGACTTTCTGGGTTCTAATAGAAGAGGGGGATGGAAGCCCAGACTCCTGGGGTCTCCATGGAGGTGGGGGGCTGGGCACAAGATGCCCAGGTCACTTTTGGATTCTGGTTCT
1.42	-1.05	4.27	TCCAGGCACTGTGGTTTCTGCCTTTGCTTCATTCACTCCTGGCATATTCCCATGGTCTCAAGTGCCTGACCACCCATTTGGTGGGCCCCTGGCTCAA
0.31	-1.41	3.3	GACCCCCTCCCCACAAGACCTGGTTTTGTAGCCTAGGGGCCCTGGCCTTCCCCCAGTTATCTTCCCCCAACCCAATCCCTACTGCCCTCACTGGACTTGGGGGGTCTGGACC
0.42	-5.67	5.45	GGGAGAAGCCCACCATCCCAGACTCTGGTAAATGTCTTTGCTGGTTCCTTGCAGCTGGCAGTGGGGGGGACCCCAGCCCAGGCCCAGGCCTAGGCCTGGGGTGGGGATAGGGTCA
3.99	-3.98	-2.37	CTTTGCTGGTTCCTTGCAGCTGGCAGTGGGGGGGACCCCAGCCCAGGCCCAGGCCTAGGCCTGGGGTGGGGATAGGGTCAGATGAAGAATTCCTCTTTCCTCTTGTGTCCGTCGCTGCCA
3.51	-2.34	-2.63	CCCCCACATTCCTGGGATATTCGGGACTCCCTGGATTCCAGGCCTCAGGCCCAGCCAGGGAGTGGGGAGTCCCCCAGAGGTCCTCCCTGGGTGTGGGGTACGAGAGGAATTCCTGCTCCG
4.17	-3.88	2.82	TGTTCCTTGGGGTGACTCACAATGGAGGGAGGGTCCCCCTATTCTCAAGAGTGGCTGGTCAGAATTTTAGCAGGAAAAAGTGAGTCACCCTGGGAAGGAAACATTATTTAGGGACCAACA
4.15	-0.1	-3.98	GGGTGTGTGAATGGGTGAGCAGGGTTTGGAGAGGCATTCGCTGAATCCACGTGTGTGCCTACACGCCAAGGTCCCCCATTCTCACTTCCCCACACACATGCACACAGATGTTCCCCTCC
0.48	-4.74	3.11	TTCTCCGGGAGGGGCCCCCTGAAAGTGAACTAACTGGAAGGAAGCCTGAATCCTGGGTCCCAGGAGGGAGAGGCTCCTGTGAACACCTTCCAAGCCCTGGCGTCCCCTCTCCTCC
4.2	-3.34	-1.4	TGTATTTGCCTCTGCCCTTCCTCTCTCCCCATCTTTGAGGGTGACTCACCCCTCCAGACTTAGGTCCCTTCTCCCTCCTGGGAGTGGGTTTCCCTGAGCCCACTTCTGTGACAC
4.08	-2.98	0.95	GAGGGTGACTCACCCCTCCAGACTTAGGTCCCTTCTCCCTCCTGGGAGTGGGTTTCCCTGAGCCCACTTCTGTGACACCCTGTAGACCTGATGCGGGATCATTACCTATGGGACCCAG
3.18	-4.89	3.49	CTGCGTGACCTCCAAGGACTGCAAATTTGGCAACTCCATCTATGCCCTGACCTATGGTGTTGGCTTTGGCTTCTGCGTCAACACCACCTGTTGCCAAGGCAACTACCAGGAGCCCACCCC
3.34	-4.22	-3.58	CAGCTGGGGCTTGGGGTCCCTGCTCCACCTCCGGGCCCCACCCCCTGACATCACTGTCGCATTATTGCACCAGGTCTGGCTGACCAATAAGCTGCTGCTTGCTATGATAATGGGTCCTAG
3.61	-5.28	4.29	GCCTGCTGCCGCTCTCCACCCCAGCGGGGGATGGACATCTGTGCTCCCTCGCAGTACACTGCGGACCCAGGAGGTCCCCTGCATGACATTCCTCTCCTTGGCCTCAGGCCAG
-1.2	0.09	3.67	CCCCGGTTCTGGATCTGGTACACAGGCTGTGTGGGTCTCTGCCCCTCCTTCTCCCCCTTGGGTGGCGCAGGGGCTGCAGGGGGTGGTGGGGCGGTGCCCTCAGGGGTAGAGGCACCTGTC
-1.37	-4.49	3.04	CTCCACCATTTCAGTATCTGTTTACAGGTCCTTAGAGAGTTTTCCCAGCTGTTCACACATCAGTCTAGGGTGGTATTTGACTACTTAACTGTTTGTAGAACTCAGTGGGGCT
0.15	-2.21	3.22	GCCTTCCTGCCCAAGTCCCAGCCCCCTCACCAGCTACTTGGACTGCTGGCTGGGTTCTGGAAGCTGCCTCGGCCCCAGGGCAGTGCTAAGCAGCTCAGTCAGGGCATCCAGCTT
-3.1	-3.85	3.91	GAGCTGCTCAGATTCTGCTGCAGGTCATACAGGATCATGTGCATCTGGGTGGGAGGAGAGGATCAGAGGTGTCGGGGCTGGGGTCGACCCCCACCTACTCCATAGCGTAAGGCAATGGAA
0.55	-5.98	3.23	TGGTGGCTTAGGTCCCCGAGGGTGAGGGGAACCCGATCTTGTAGGGAGGTGAAGGCCAAGGCATTAGGTGCTAGTCTCTAGAGGGGGCCAGGGCTGGGTGGGAGGACCTGAGTGACTG
0.21	-1.61	5.55	CTCCTCAGCCAGCTGCCTCCAGCCCAGGGAGGGGCCAAGGGGGGAGGGCGAGGTGACTCAGGGCCTCAGGGCTTCTTGTGACTCACCCTTGGTCTCAATCCTAGAATGGGGAGT
-0.28	-3.62	3.19	AGTTATATTCAGGAGAGAAGTCTCATACCTGTGATGAGTGTGGAAAAAGCTTCTGTTACATCTCAGCCCTTCATATTCATCAGAGGGTCCACATGGGAGTGAAATGCTATAAGTGTGATG
-0.76	-1.74	3.65	GAGTGTGGAAAGGGCTTCAAGTGGAGCTTGAACCTTGACATGCATCAGAGGGTGCACACAGGAGAAAAACCCTATACATGTGGGGAGTGTGGGAAGCACTTCAGTCAGGCCTCAAGTCTC
3.08	-0.97	-0.42	GCAGCACAGTTCTCACCTGAACATCCATCTCTTGGGGTTTCTGTCTCCACCATCAAAAGCTTTTCTTCTCTCTCCAGCTGGGATATTAGGTCTGGCTTGAAGGGCTGATGTGCTGTAAA
3.95	-4.8	-5.17	TGCAGCTCTGTCCTTCCTGGACTTAAATTCTGTATCTCCAACCCGGAGTCTCTGCCCATCTTGAATGCTCTAGAGCTCTGCACTATCCTACATAGGTCCCTACTATCAGTTCAAGTTTCT
-5.32	-3.39	4.46	TGTTGACGTCCTTAGTGGTGCAGTAGAAGGTCACCATGTCCTTCTGCTCTATGGCAGTGCCTGGGCTGACTGCAATGGAGGGTTTGGCCAGCTCTGAAAGCAAGCGAGGGAGAC
4.11	-2.73	2.4	AGGCCCCATGGGTCCCGGCACCTGACTTCAGTGTGCCAGGCCGTCTGTCGCCCCGGCTTGCACACACAGATACAGTCCTCACTCCAGGTGCAGCCCCTCCACCTCCCTTCTCTCCTCTCC
4.78	-4.64	2.51	TTTTGAGCATTCCTAGTCTGATGGGGTATCCACCTTTGGGGTACTCCTAATCTGATGGAGGAGTACAGGACCCCACTTTCTAGGAAT
-2.23	-1.8	3.88	TGGGGTCTCTCGGTCTGACAGACACAAGTCCCAACCATCTCATGGGGAAGACATGGTCCCCATTTTCTGGGATTTCCACTCTGATAGGGGAGACATGGCCCCT
3.13	-4.14	-4.7	ACTTGGGGGTCCCCAAATAGGGTTCTGCCTCTTCTATCAAACTAATGACCTACACTGTGGGTAGACAGGCCTCCTCCATCAGACTGAGGGTTGCTAAAGGGGACCCCCATGCCTTCTCTC
4.66	-5.76	-0.4	CTCCCTCAGACTGGGAGCTCTCAGATGTTGGGAACCGTGTCTCCCCATCAACTGGGAGCTTCTAGAGTCAGAAACTATGCCTCCTCCATCAGACTAGGAGCTCCCAGAGTCAAGATCCAG
4.5	-1.22	-2.64	CTCCCCATCAACTGGGAGCTTCTAGAGTCAGAAACTATGCCTCCTCCATCAGACTAGGAGCTCCCAGAGTCAAGATCCAGGTCTCCTCCATCAGACTGAGAGCTCCCAGAGTTATAGACC
-1.7	-3.45	3.12	CCGAGGCACACAGGCTCCAGGCGGGAAGTTGGCGACAAGTTGTGGACTGTGGTTTTCACCCACCTCATGGGGCCCCCTCATCCTCTCCCCCAACTTCCCCTCACGCCGTGGTGGAGCCA
-0.7	-3.01	3.95	CAGTGCCTTCCTTCCCGTACCTTCTCCCTGCCCTCTGGCTGCCCAAATGAGCAGGGCAGGGGGCTTCCCCTCCCCACCTCCCTGGTGAATCCTAGAATCAGGGAACTTCTGCAGGAGGAC
-0.07	-1.86	3.39	AAGGGCGGCCTGCATGAGGGGAAAGTGGTTAGACACCAAGCAGAACTTCCTGGCCTCCTCTGGGAAGTTTCTAAGACTCATCCAGGGGCTGCCCCTGCGGGTGGGGGCCCTC
2.79	-2.17	3.79	CTCATCCAGGGGCTGCCCCTGCGGGTGGGGGCCCTCCAGAGGCCAAGGCCCAGAGAAAGGAGACCCTAGTCCTTTCCGCCTGGGGTGCAAGGAGCCGGGGGAGGGTGGGGGT
3.32	-1.55	-0.78	GGCCATCCTGGTTCCGCATCCTCCGTTCCCGACATTGGAGGGAGGCTGCTGTGGGAGCTGGGACTTTCCTGAGAGCAGAAGATTCTGGGAAATTAGAGACAGCTGCAGGGCGGGGCTG
-2.57	-5.09	3.34	AGGCCATCTCCAGAGCCCTAGCAGGAGAAAGTGGCCTAGATTATAAAGAGCTAATAAAACCTAGTTCCCTCCCCTTCTGGGTACCTCTGGGGGGTCATCTATGAAATGGGCTTAATCAG
0.01	-3.88	4.07	GTCTTCTGGGTCCTGGGGAAGGAGGAGCATGGGGCCCGGACTCTTGAATCTGAGACAGGAGGTGTCTCAGGTTTCTGTTCCTGGGGAAGACTGCAGGATGAGGAATAAGGGTTCAG
3.28	-3.15	0.38	AGAGAGCCAGCAGGAAGCGGGGCGGTGGGGGGGAGGGTGGCGGTGAAACCAGCCAGGGAAGCTAAAAACAGATCCAACCTGCCGCCAAAAGCAAATGGAAACATTAGGAGGCACTCAG
-2.82	-5.82	3.35	TGCTGGCGGCGCACCCAGGTATGGCTCGGGCTGAGGGCAAGGTGGGACTGGGGAGAGGCCCCTGGGGACCCCGGGAAAGCGAGGAGAAAGGGCTTTACCCTGA
[truncated: 795 more rows]

## Sheet: QRNA
Real Score	Shuff-aln Score	Shuff-pair Score	Seq
15.575	5.152	-4.827	TCTAATTAACAGCAATGACTATCTTTAATTTTGATGTAGTTATTTTATATCTGTATATAAGCACATACACATATATATG
5.507	-5.891	2.997	CTTTAATTTTGATGTAGTTATTTTATATCTGTATATAAGCACATACACATATATATGACCTAGGTTTATTTATCAGTATTTTTATGCTGATAATAAG
0.661	-6.551	4.367	CAAACCCCTACACTACACTACAATTATGTGTGGCAACGCATGTGTCGGCATTATGGCTGTCGCATGGGGAATTGGCTTTCTCCATTCGGTGAGCCAGTTGGCCTTTGCCGTGCACTTACC
4.031	-6.602	-4.951	CCAAGCCACTAAATCAACTTGACTAACAAAATTACCACTTGATTTAGCATTAGAAAATTACATTACATATCAAACATAAACCCATTAATCAAATACTAAAGAAATTTCTGAGTTAAATG
5.386	-7.524	-3.136	ACTCCCAACTTGAGCTATACTTTTTAAGAAAGTGATTCACCCTGCCTTTGCCCCCTTCCCCAGAACAGAACACGTTGATCGTGGGCGACATTTTTCATTGTGCCAAAAAGTTGCCATGAC
7.961	-2.963	-4.415	GACTTGACTGAAGACGTACCTGACAAAGTTGATTTATCAAGTTGTAAATCTTCACCTATTGAATTCATAAGTTCATGTCTGAAAGGTGAGAATAAATACTTAATATTCACTA
-2.199	0.115	9.554	CACCCACCTGGCCTCGGTGACATCAGCAGGGTTTCCCCTGCACACCTTCTCCAGCTGCACATAGACCGAGCAGTTGACCCGGCTCCAGTCGGGGTCGCAGACGGCTAGGAAGTTGGGCCT
-6.954	1.584	4.24	TGGGACAGGGGTACAGCGGGGGACTCATCCAGCTGCTGGAAGGAACACGGCCCTGGCTCCGAGGACGGGAGTCCATCAGAGGCCACTCCGGGCTCATCGAGACCACCGGCCGTGCCATCC
4.805	-1.688	1.348	CAGGCGCCCACGTGCCCACCCCCGGCGGGGTGGCCGCCTGTCGTTACTGCTGGGGAGGGCTGCACGCACGTGGTTCCGGACGGGACGTACTTCCTCCGGCCCAGCCGCGTCTGCTGGGCG
10.406	-7.971	-4.209	CCCAGGCCCACCCTCACTCTTCCAGGGGTTCCCAGGCCCACCCTCACTCTTGCAGGGGTTCCCAGGCCCACCCTCACTCTTCCAGGGGTCCCCAGGCCCACCCTCACTCTTCCAGGGGTC
-6.712	-2.029	4.005	GGGCTGCCCGGCGTGCATGCCGGTGAGGACATACTGCCCGGGGTTGGTGACGCTGTCTCGCACAAGGAAGTCCCCGTCAGCTCGAAGCATCCTCTCTGCCGCCCGGCGGCTCATCCGGCC
-1.316	1.503	7.859	CGCCAGCTCACCTGCCGCCTGGCCTGCGCGGACCGCGGGGCCTCGGTGCAGTGGCGGGGCCTGGACACCAGCCTGGGCGCGGTGCAGTCGGACACGGGCCGCAGCGTCCTCACCGTGCGC
1.458	-2.579	4.392	GCTCCTGCGGGGGCCGCACCTTCCAGCACACCGTGCAGCTCCTTGTGTACGGTGAGGCGTCCCCCCGCGCCCTGCCTCTCTGACCCTTGGACTCCCGGCTCCTTCCCTATGCCACCTCTT
-6.518	-9.543	4.712	CGCTCGCCTGTAAACGGCGGCGCCGGGGAGCCCCCGGGCCAGCTCCTGCTGCAGCAGCAGCGCCTGGGCCGCGCGCTATGGCACCTTCGCCTGGCCCACCACTCCCAGAGGTGCGCAGTG
6.415	-6.883	2.041	GCGCGCGCCGGCGCGCTCTTCCAGCTGCTGGAGGACTCGGCCGCCGCCGTGGCCGACCGCCGCGTGGGCCAGGCCGTGCTGGACACCCTGGAGGGCGCGCTGCAGGCCAGCGACGCC
-5.225	2.938	4.482	GGGGCCGGGACTCCACCTCCCGGCGTCCCCTGCGGCCGGGCGCGCAGGCGCAAGTCGGACCTGGCCGCGGAGCGCAGGCGCAGTCGGGGCCAGGCGGT
-0.947	-1.84	6.153	CGGACGGTGCGCGGCCCGGCCCGTCTCGCGAACTCGCGGTGGTCGCGCGGCCCCGCGCTGCTCCGACCCCGGGCCCCTCCGCCGCCGCCATGGCTCGGCCGCTAGTGC
-2.302	4.909	7.094	GGCCCCCCAACACCTACTACGAGGGCGGCTACTTCAAGGTGAGCGCGGCGACCCCCGCCCGGGTCCCGGAGCCCACGAGCGACCTCGGGCGCCGG
-6.725	-5.439	4.292	TCCCTGCAGGGTGACTCGGGCGGGCCCCTGGTGTGTGGCAAAGGCCGGGTGTTGGCCAGAGTCCTGTCCTTCAGCTCCAGGGTCTGCACTGACATCTTCAAGCCTCCCGTGGCCACCGC
4.227	-5.844	4.316	ATGGGGTCAGGAGCTACAGAGGGAAGACCCGCCAGTGCCCCTCCCCAGAGCCTGGCACAGCTGCCCAGGCTGAGGCAGCCCATTGTCTGGCTGCCACCCGCACATGCGGTCCCATTTCCT
7.46	4.091	7.295	CCAGCAGCTCCACACCGCGCTTGGGGCCCACGCCCGCTGCCCGGGCCGCCGCGCCCAGCCCGGACCGCAGGGACTCGGCCTCACCCGGCGCCGCCGGCGGCCTGGACCCCCAGGACTCCG
5.447	-8.529	-7.315	CCTTCCTGAAGACAGTGGCTCCTGGGGGTGGCAAAAGAGCTTTATTTACACACTGACAAGGCTCACGGGGTGTCAGCTGAAGAAGTAGGTGGAACGCTTCACCTG
-5.67	3.55	6.835	AGCTCACGGCGCAGCTCGGCCTTGCGGGCGGGCGCGGCGCTGTGCGGCAGGTGGGCCTCGGGCGGCTGGGGCGCCTCGGAGGGCGGGGCCGGCACGCCTAGCTGGGGGCAGCCCTTGGCC
-4.802	-4.153	13.361	AAGCCGAGAGGAACGATGCGGCTTGTCCAGGCTGCATGGCATCTGCGTAGCCTGCACCAGCATCTCCGCCAGCAGCTTGCCCAGCTCCATCTGCACTGGCAGGGGCCAGGGCTGCTCCCG
-9.438	-3.954	5.011	TACCTTCTTTGCCGGGGAGTCCCGGGCGGCCGCAAGGCCGTAGGGCTCGTTTGAGCCCCGCCGCTCCGCGGCCCCAGCAAAGTGCCGACATTACGCACGCCGCTCCAGGCCAC
3.253	1.904	4.91	GCGCGTGTCCTCTGTCCGCAGATTCGTGCGACGGCGTGGAGTGCGGCCCGGGCAAGGCGTGCCGCATGCTGGGGGGCCGCCCGCGCTGCGAGTGCGCGCCCGACTGCTCGGGGCTCCCGG
4.729	-1.985	0.015	GTGCGGCCCGGGCAAGGCGTGCCGCATGCTGGGGGGCCGCCCGCGCTGCGAGTGCGCGCCCGACTGCTCGGGGCTCCCGGCGCGGCTGCAGGTCTGCGGCTCAGACGGCGCCACCTACCG
7.764	-1.936	1.37	CCGCGCTGCGAGTGCGCGCCCGACTGCTCGGGGCTCCCGGCGCGGCTGCAGGTCTGCGGCTCAGACGGCGCCACCTACCGCGACGAGTGCGAGCTGCGCGCCGCGCGCTGCCGCGGCCAC
-0.604	-4.954	4.264	GGTGTGCCCGCGGCCACAGTCGTGCGTCGTGGACCAGACGGGCAGCGCCCACTGCGTGGTGTGTCGAGCGGCGCCCTGCCCTGTGCCCTCCAGCCCCGGCCAGGAGCTTTGCGGCAACAA
5.343	-4.082	-1.192	CATGCTGTGGACGGCACCGCCGAGAACGGGATCCACCCCCTGAGCTCCTCCGAGGTGGACGAACTCATCCACAAAGCGGACGAGGTCACGCTGAGCGAGGCAGGGTCCACGGCCGGGGCG
6.231	-2.821	-3.476	CCCGGCCAGGGGGACCCCTGCAGGCACAACCCCAGGGGCCAGCCAGGCCCCCAAGGCCTTCAACAAGCCCCACCTGGCCAACGGGCACGTGGTTCCCATCAAGCCCCAGGTGAAGGGGGT
13.004	-4.483	12.912	GTCGGGGAACCTGGCCTTGGCTGCCTCGGCGGCGGCCGTGGACGCAGGGATGGCGATGGCCGGGCAGAGCCCCGTGCTCAGGATCATCGTGGAGAACCTCTTCTACCCTGTGACCCTGGA
-6.432	-8.326	6.453	CTTCCAGTGAGTATGAGGCGGGCTGTCCCTGGCTCTCCCCAGGCTGCCCTGCGGCCGGCCCTGACCCCCTGTCTTGCAGGAAGGACCGCAAGATGGCACTGATC
6.182	-7.439	-6.805	AGAAAAGCCACTTTAAAAACAGCTGAAGTGACCTTAGCAGACCAGAGATTTTATTTTTTTAAAGAGAAATCAGTTTACCTGTTTTTAAAAAAATTAAATCTAGTTCACCTTGCTCACCC
12.963	-1.982	4.472	GACCAGAGATTTTATTTTTTTAAAGAGAAATCAGTTTACCTGTTTTTAAAAAAATTAAATCTAGTTCACCTTGCTCACCCTGCGGTGACAGGGACAGCTCAGGCTCTTGGTGACTGTGGC
9.39	0.445	9.361	GCGCCGCAGCGTGGACTCCCGGCTGCCCGGGCCCAGCGCCCCATCGGCCGCGCCCAGCGGGGGCAGCCCCTCGCCCGTGGCCAGGTTGACGGTGGCCACGGCCCCGAACCGCGGCTCCTC
4.598	-4.705	5.493	CCATCGGCCGCGCCCAGCGGGGGCAGCCCCTCGCCCGTGGCCAGGTTGACGGTGGCCACGGCCCCGAACCGCGGCTCCTCCTGGTCCACGTCGCTGACCGACGAGCCGGGGGACACGCCC
-2.755	-0.284	4.569	GCCCGCCGCCTTCCACTCCCAGGGCGCGCCGCCGGCCGACAGGTGCACCACGGGGTGGTGCGGCGCGTGCGCGTCGATGGTCACGATGCTGGCGGAGTCGCGGTCCGACGGCGACCGGTA
-1.985	0.469	5.059	GCCCTCCAGGCTCTTCTGCTTCCACTCGCTGATGAGCTGCTTGGAGCGCGAGGCGTCCAGCGGCACGTGGATGGTCATGTGGCGGCGCGCGGGGTCGTCCAGCGAGGGCGCGCTGGCCCT
4.518	-7.215	-5.946	TTGGAGCGCGAGGCGTCCAGCGGCACGTGGATGGTCATGTGGCGGCGCGCGGGGTCGTCCAGCGAGGGCGCGCTGGCCCTGGGCAGCGTGTGGCTGAAGGTCACCATGTTCTCCTTGGCC
10.567	-0.933	5.812	ATGGGGCTGCGCGGGGCCAGCAGGTCCACGTCCACGCTGGCGCGCTTCAGGCTGCCCAGCGAGGTCTTCTCGCGGGCCACGGGCCGGGGCGCGCCCTCCAGCCGCCCTGGGGGCCCCAGC
-7.658	-5.883	4.023	GCATGGGGGTTGGGGTCAGGGAGGGCTCCCCACGGGTCAGCAAGAGGGCCTGGGAAGGGCAGTGAGGGGCCGGACTCACCGACACATAGACCGCGGCGAAGGCTGACAGCGTGGC
6.949	-5.66	2.312	GAGCAGCCCAGCCAACCTCAGTGCCTCCGTCGCCACAGTCCAGCTGCCACAGCAGGACCAGCCAGTGCCCCACGGCACCCAGTGCCTGGCCATGGGCTGGGGCCGCGTGGGTGCCCACGA
5.002	-7.272	-6.061	CAGCTGCCACAGCAGGACCAGCCAGTGCCCCACGGCACCCAGTGCCTGGCCATGGGCTGGGGCCGCGTGGGTGCCCACGACCCCCCAGCCCAGGTCCTGCAGGAGCTCAATGTCACCGTG
2.618	-1.211	4.903	GCCCCGTGGCCGGGAGGGGACAGGCTCCTTGGCAGGCACTCAGCACCCGCACCCGGTGTGTCCCCAGGCACCGCGCTGGCCTCGGAGATTGTGGGGGGCCGGCGAGCGCGGCCCCACGCG
-3.877	-6.903	8.304	AGGAGGGACTTCCCAACCCTGACAGGCGGCGGGCAGGTGGGCAGGGCCTCGCAGTCCAGCTTCCCCACCTTGTCTGCCTCCACAGGGGGACTCCGGCAGCCCCTTGGTCTGCAACGGGCT
-0.154	-5.287	4.711	GGCCCTGCTGTGCGCCCCCTGCCCTGGCAGCGCGTGGACCGCGACGTGGCACCGGGAACTCTCTGCGACGTGGCCGGCTGGGGCATAGTCAACCACGCGGGCCGCCGCCCGGACAGCCTG
1.678	-1.88	6.758	GCGGCCGCGCAGCCGGCACAGGCTCTCGGTGGACGTCAGCACCTGCCCGCTGGGCTTCAGCAGGGACACGGTGACCAGGCCGCTGACCGTCACCGCGATCCAGCCCTCCATGGGCTTGCC
-3.389	-7.845	5.461	GAGGAGGACGCGGCCCGGGAGGGGACACCGGGCTCACCCGGGCGAGGCAGAGAAGGGCCAGGAGAGGAGCACTTTGAGGACATGGCCTCCGACG
4.4	-0.97	-1.944	GCCAGCTTGGGCACCACGGCACTGTTCCCCCGAAAGGCCCAGCCACCCCAGGCCTTCCGCGGCGATGGCGTTCCCAGGGTGCTGGGGGGCCAGGAGCGGCCGGGGCCTGGCCCTGCCCAC
8.658	-8.635	2.649	GTGTCCCTGGCGGGCCACCCTGTGGTGGCAGCCCAGGCAGCAGCTGTGCAAGCAGCAGCCGCCCAAGCAGCTGTGGCCGCACAGGCAGCTGCCCTGGAACAGCTGCGGGAGAAGCTGGAG
5.824	-6.139	6.373	CAGGAAAGGGTTTCCTGGGCCGCCTAACCCACTGTCCACCCTCCCATTGCCCACGCCCAGGGGACGTGACTGGAGGAGGGTCAGCGTGGCTGGAGGTGGACAGGCC
2.017	-0.555	6.597	GTGCTGGTGGCGGTGCTGCAGGCGCACGCCTGGGAAGACGTCGGCCTGGCCCTGTGCCGCACTCAGGACCCCGGCGGCCTGGTGGCCCTCTGGACAAGCCGGGCTGGCCGGCCCCCACAG
-1.582	-3.799	6.62	GACTGCGGGCACGCCTGGCCCCGATGGCGGCGCCAGTGGGGGGTGAAGCACCGGTACCCGCGGCGGTCCTCCTCGGCTGTGACATCGCCCGTGCCCGTCGGGTGCTGGAGGCCGTACCTC
-0.458	-1.023	5.785	CTGGGCGAGGTGGCACGACCCCCGCTGGAGGCCGCCATCCATGACATTGTGCAACTGGTGGCCCGGGCGCTGGGCAGTGCGGCCCAGGTGCAGCCGAAGCGAGCCCTCCTCCCCGCCCCG
6.813	-3.924	-4.855	TGGGCAGGGGTGAGAGGATGGAGGGGTGTGAACTTCGACACCTGACACCCCCCCCGCCCTGCCCCTAGGTTCCTGGCCAACACGTCCTTCCAGGGCCGCACGGGCCCCGTGTGGG
5.854	-0.221	8.122	GGTGTGGAGCCTTCGCCGGGACCCACGGGGCGCCCCGGCCTGGGCCACGGTGGGCAGCTGGCGGGACGGCCAGCTGGACTTGGAACCGGGAGGTGCCTCTGCACGGCCCCCGCCCCCACA
-6.324	-5.62	4.141	GACTTCACCAGCCCCTTCTTCTCCACCAGCCTGGGCATCATGGTGCGGGCACGGGACACGGCCTCACCCATCGGTGCCTTTATGTGGCCCCTGCACTGGTCCACGTGGCTGGGCGTCTTT
1.741	2.358	5.555	CGGCGCCACAGCGCGCCCACCACGCCCCGCGGCGTCGCCATGCTCACGTGAGCCCGGGCGCGGGGTGAGGCGGGGGCGGGGCGTGGGGTGGGCGGGGCGATGGCTGACCCCCGCCCCC
5.239	-0.002	-4.025	GCCAGGAATGAGGCGGCAGCCGGGCCGTTTGGGCTCAAGACACACACACAGCGCAGTGAGCCGCTGTCAACAGACAGTTTATTCTATATACAAACACAATTTTGTACACTGCAATTAAAT
5.89	-0.006	-3.807	GGGCGCCCGAGTTGTTGTTCATGTCATCGGGCAGCGCCGTGGGGGTCCCGGGGCCCAGTGGCGGCGCCTGAAGCAGCATCTCCTGGATGCGGACCTGCTGCAGGATGGCAGGCAGCTCGT
-4.751	-1.01	7.397	CCGGCTGCAGCCTCTCCTGCCTGGAAAGGCACGGCTGGCCTGCCCCCTGCTTGCCGCCCAGGCCTCACCTGGATGAAGAGCCAGGAGGTGACCAGGGCCAGGCTGCTATACTGCCCATTG
5.75	-6.572	0.698	TCTGGTAACCTCTCTCTAGCTCCTGGCGCTGCGCAGCCTGGTGGAGCTTCGGGCACTGCTGCAGAGACCCCGAGGGACCAGCGGCCCCCTGGAGTTGCTGTCAGAGGCCCTCTGCAGTGT
7.329	-7.621	-0.744	GTGGAGCTTCGGGCACTGCTGCAGAGACCCCGAGGGACCAGCGGCCCCCTGGAGTTGCTGTCAGAGGCCCTCTGCAGTGTCAGGGGACCTAGCAGCACAGTGGGCCCCTCCCTCAACTGG
5.412	-0.807	4.771	GCTTTTCCGCAGAGCCTGCTGTCGCCCGTGGCCTTCGGCTTCGGCTGCGAGAGCCTGGCTCTGCTGGAGGAGCAGGGCGAGGGCGCGCAGTGGCACAACGTGGGCACCCGGCCTACGGCA
4.356	-5	0.401	CTGGGGGGTGGGCTAAGCAATAACCCGCGCCCCTCCCCGCAGGCCAGTACGGGATCCCTGAACCATGGAATTTTCCTTTTCGGAGGAGCTACTGGTGCGGACCTCGGCCCCCCAAGAGT
-3.376	-5.214	8.712	GGGGGCGAGGCCGCGTCGCCGCCTCCCCGAAGCCTTTTCCTGTTGGGGGGAGGGCCCGCCAGTGACGGCCGGGCCTGTCACGTGGGCCTGACAGCTGGGGA
0.188	-1.278	5.218	GGGCGGGGCCTCCTGACCGGCCGGAGCCGGTTTGGCCACCGGAGACCCCCATCGGTCAGCTGCCAGGCCCCACGCGCTCGCGGTCTCCGCGCCCCGACG
10.24	-7.555	5.471	CCGCCCCCAGTGCTGCCTGGCCTGCCACAAGAAATGTCTGGAGACGCTGGCCATACAGTGCGGGCACAAGAAGCTGCAAGGCCGCCTGCAGCTGTTCGGCCAGGACTTCAGCCACGCGGC
10.694	-6.001	-2.746	GAGACGCTGGCCATACAGTGCGGGCACAAGAAGCTGCAAGGCCGCCTGCAGCTGTTCGGCCAGGACTTCAGCCACGCGGCCCGCAGCGCCCCCGACGGCGTGCCCTTCATCGTCAAGAAG
-1.719	6.432	7.875	GCCGCCTGCAGCTGTTCGGCCAGGACTTCAGCCACGCGGCCCGCAGCGCCCCCGACGGCGTGCCCTTCATCGTCAAGAAGTGCGTCTGCGAGATCGAGCGGCGGGCGCTGCGCACCAAGG
8.265	-4.298	-5.948	CCGGCAGGACGGCTCGGAGAGCGAGGCAGTGGCGGTGGCCCTGGCAGGTCGGCTGCGGGAGCTCCTGCGGGACCTGCCGCCTGAGAACCGGGCCTCGCTGCAGTACCTGCTGCGTCACCT
5.938	-4.357	-0.905	ACGCAGGTGAGTCCCGGCATATGGAGTGGAGGGCGCGGGGTCCCGGGAGCCGCTCAGCACCTGGCCCCTGCCCACCCCGCAGGATCGTGGAGGTGGAGCAGGACA
5.738	0.274	-5.63	CCAACGTGGCCTCCCAGTGAGGCAAGACCGAAGTAAACTACACTCAGCTCGTCGACCTGCACGCCCGATACGCTGAGTGTGGTTTGCGGATCCTGGCCTTCCCGTGTAACCAGTTCGGGA
0.2	-5.123	4.119	GCACGATCTGCAGGTAGCTGCTGCTGCTGACGTCGGCCATGACGGCGGCGATGCGGCCCCACACGCGCAGCAGCGCGCCGCACAGCATGTAGTGGTGCCGCAGCCGCAGCCCCTGCAGGC
4.201	-7.744	-0.832	CCCTGCCAGGGGTGGGGAGGCCATCAGTTGGTCACCTGGGGTCTGGCCTCTAGCACCCCACAAAGCTTTGGAGAGCCTTCCTGGGCCTGTCCCTGGTTCTCAGCCCCACCC
-5.281	2.402	7.201	GCCGGGGGGCTTTGGCCCCGCGTCCCCGAGGTCGCCCTGCAGGGAAGGACAGGGTCACCGAGGGCCAGACCGCAGCAAGGTGGAGGAGCAGGTGGAGGAGACGCAGCAGGACA
6.567	-3.776	-7.368	GCGCCGGGACGAGCGGCCCATGGGCGGCGGGCTGGCGGCGGGCGGCTGCGTGGCGCTCGCGGCTGGCTCCGGCGCCCGGTGGCCGCGGAGCAGGCGGAGAATTTATGAATGGAGAGCGCG
-5.53	-2.409	5.365	GCGGGGCTGGGGGCCCGGCCGGGTGCCGCAGACCTGCGTGAGCGCGGGGGCGGGGCGGTGACGTCATAGCCGCGAGCGAGGCTGCGCGGGCCGCTGGCTGACGGCAGCGGAGC
-4.526	-0.09	4.715	GGCCTTGCGTGTGGGCGACCACATGATGTTCGTGCAGCTGCAGCTCGCGGCCCAGCACGCTCCACTGCAACACCGCCATGTGCTGGCCGCTGCGGCCGCCGCCGCTGCTGCGCGGGG
-5.234	-5.885	5.959	AGGCGCGGCTCCCGCTGACACAGCACGCGTGCCCACCCCAGGGACATGAGTCACAGCACCAGGCATGGACACATATGCTCTGTGGGTCCCGGCACACCCGAGTCACGCACACCCAG
5.664	-5.028	-7.175	CAGCCGCTCCCCTCTGCTCTGCACCCCACTCGTGGGGGAACACAGCTGCAGCCCACCGCGGACCCCCCTGGTGCTCCAGGTTGGGTGAGTCTGAGCCGGAAGGGGTACGTGGTGGGCG
5.664	-6.266	-0.774	GGCATGGGGCGGACCTGGTTCAAGTCCCGGCTGAGCACTCAAGGGCTGGGAGCAGCCTCCGTCGGGTCAGGTACCAGGGAGACCCCGTTCTAGCTCCCAGGGAGGCCCCCGTGGGGCCC
-0.701	-6.013	4.873	ATCCTCCCACAGGCCTTTCAAGGGGATGACCTTGCAGAGGGGAAAAGAAAAAGAGAGGACAGGGTAGAGAGGTCCCCAGGATCTCCCCACCTGCAGAAAGGGAGCGGCCAGGGGGACTCC
5.367	-7.094	-9.357	TGTTTCTCTACCTGTATAGAACATGCATAGATGTCTACGATATGACCTCTTCTAGGACTCCTTGGGCTTACCCAACGGTGTTGCGTAAGCCTAGCGAGGCACCAGCTATGATAGA
5.251	-7.372	-4.488	ATATGACCTCTTCTAGGACTCCTTGGGCTTACCCAACGGTGTTGCGTAAGCCTAGCGAGGCACCAGCTATGATAGATACTGTATCTGTTAACGCTTTAGAACGATATATGGCTGCT
4.671	-0.433	0.088	TACAAATTGTGAGATTTTTAAGAGAAATTTTCTACGATGTATACTGGCTTATTTTTTAATTTAAAACGGGGTTTCCGTCGGCACTGGTGGAGGGGGTGCGCTGTTAGTCCCCTCGCTCCT
1.224	-6.001	7.016	CAGCGCCCGTGACCAGGAGCTGCTGTGGGACCTGGGCGCCGTGGGCATGCTGCGTAATCTGGTGCACTCCAAGCACAAGATGATCGCCATGGGCAGCGCCGCCGCCCTGCGCAACCTGCT
1.233	-6.666	4.182	GTGTCCCCAGGCAGCTGCGTGCCCAGCCTGTACGTGCGCAAGCAGCGGGCGCTGGAGGCCGAGCTGGACGCACGGCACCTCGCGCAGGCGCTGGAGCACCTGGAGAAGCAGGGCCCGCCG
11.664	-1.587	5.582	AGCAGCGGGCGCTGGAGGCCGAGCTGGACGCACGGCACCTCGCGCAGGCGCTGGAGCACCTGGAGAAGCAGGGCCCGCCGGCAGCCGAGGCCGCCACTAAGAAGCCGCTGCCGCCCCTGC
4.34	-6.421	-3.778	GCACTGGCTTCGCGCCGCGAGGACCCCAGGTGTGGGCAGCCTCGGCCCAGCCGGCTTGACCTTGACCTGCCCGGCTGCCAGGCCGAGCCCCCGGCCCGCGAGGCCACCTCCGCCGACGCC
-0.636	-7.885	7.06	GCCTGGCTGCCGGCAGACCACCTGAGCAAGGTTCCCGAGAAGCTGGCGGCTGCCCCGCTGTCTGTGGCCAGCAAGGCACTGCAGAAACTGGCGGCGCAAGAGGGGCCACTCTCGCTGTCC
4.436	-2.186	4.183	GAGCTGGACAGCACGTGGCGGGCGCCCGGGGCCACCTCGCTGCCCGTAGCCATTCCGGCTCCCCGGCGTAACCGAGGCCGGGGCCTGGGGGTGGAAGACGCCACGCCGTCCAGCTCGTCG
3.457	-7.236	9.612	CGCCGGTCAACTTCTCTAGCGCCGCCTCGCTCAGCGACGAGACGCTGCAGGGACCCCCCAGGGACCAGCCCGGGGGACCAGCGGGCAGGCAAAGACCCACCGGCCGCCCCACCTCTGCCA
-3.468	-4.066	5.132	CGGGCCGCGGAGGAGCTTCTGCAGCGGTGCATCAGCTCGGCCCTGCCCAGGCGCCGGCCCCCCGTGTCTGGCCTGCGGCGCCGCAAGCCCCGAGCCACCCGGCTGGATGAGCGGCCCGCA
10.355	-0.856	5.863	AAAGCGCCCCCCGGTCACCCAGGCTGCTGGGGCCCTGCCCGGCCCCGGAGCCTCCCCGGTGCCCAAAACGCCGGCGCGCACCCTTCTGGCGAAGCAGCACAAGACGCAGAGATCGCCCGT
4.509	-2.646	1.841	GGCCCCGGAGCCTCCCCGGTGCCCAAAACGCCGGCGCGCACCCTTCTGGCGAAGCAGCACAAGACGCAGAGATCGCCCGTGCGGATCCCGTTCATGCAGAGGCCGGCCCGGCGTGGGCCG
3.563	-2.528	9.861	TCGCTGCCGCACATCAGCGTGGCCCGCAGGCCCGACGGCGCCGTCCCCGCGGCCCCTGCCTCAGCCGACGCCGCGCGCCGCAGCAGCGACGGGGAGCCCCGGCCGCTCCCCAGGGTGGCC
8.186	0.211	11.994	CCGTCCCCGCGGCCCCTGCCTCAGCCGACGCCGCGCGCCGCAGCAGCGACGGGGAGCCCCGGCCGCTCCCCAGGGTGGCCGCGCCGGGCACGACCTGGCGGCGCATCCGAGATGAGGACG
-0.854	-5.85	4.157	GGGCCTGGGGGTCGCCGTGGGGGGCTTCCCCGCCAGCCGGCACGGCTCCCCCAGCCGCTCGGCCCGAGTACCCCCCTTCAACTATGTGCCCAGCCCCATGGTGGTCGCAGCCACCAC
-0.642	-3.856	4.252	AACCCTCCAAGACCCTCTCCCTGAGACTAATGAGTTGTTCGCTCTGGACCAATTCTGACCACAGGAGACCAGACTACTCACCCCCATGGAAGGGCACCCACTGGTAGGTCTTCTGGGT
4.018	-3.583	-3.062	GGGACTTGGGCTCCCCAGCTGCAACCCGGTGGCCCCAGGCTGGCCAGGAATCTTCCGCCCTGGCCCTGGGACCAGAAACCCCGCAAAGGTGCCCGAGCTCAGCCCCGTCCAATGCACGGG
18.292	0.186	4.857	CCCCACCGGGGCACCGGGACCCTCCGCGCCGAAGGCGAAGCCCCCGTTGCCGGAGCCGCTGTAGGGGCTGGCGGGGCCTGGGTCCGGCACGGAGGGGCCGCCGCGGCTGCCCGCGTAGAA
-4.875	-3.151	9.41	CCCCCGTTGCCGGAGCCGCTGTAGGGGCTGGCGGGGCCTGGGTCCGGCACGGAGGGGCCGCCGCGGCTGCCCGCGTAGAAGGCCTCGGGGGCGCTGGGGGCGCCCAGGGCCGTGTCCCCG
4.543	-4.745	-4.457	GGGCATCCCAGTGACCGCGAACACCGGCTCCTTGTCGCGCCCGGGCGTCACGATGTAGGTGTGCGTCCGCTGCTGGATGCGCTTGATGGTGGCGCCCTTGGGCCCCACCACCAGCCCCAC
9.702	2.469	1.18	GCTTGATGGTGGCGCCCTTGGGCCCCACCACCAGCCCCACCACCCGGTAGGGCACGCGCACCTGGATGGTGGTCTGTCCGGGAAGGTTGGGCGGGCCCTGGGCGGCGCCGGGCAGACCCC
5.038	-9.192	-5.642	GACCCAGGAGCGGGGAGGGGTGGCGGGAAGGCAGGAGAAAGTTGAGGGAGGCAGGCGGGCGGGTGGCTAACGGGGTGGTGGGTGTGAGCTGGGCCAGGCACTGCCCACCACCCGCCC
4.421	-7.193	-4.45	AAGTTGAGGGAGGCAGGCGGGCGGGTGGCTAACGGGGTGGTGGGTGTGAGCTGGGCCAGGCACTGCCCACCACCCGCCCGCCCGCCCCGCAGCTCGGGGGCCAATGAGCAGCGGCCGG
5.763	4.003	8.477	GGTGCATCAGGGGGAGCCGGGTCCCCGCCCACTGCCCAGCTCCACCCTCGCCCAGCGCTCACCAGGCCTGCGTGCCGCCCGCCCAGTGACATGGGGCCGGTGAAACCTGAGGCCAGCGCC
6.17	-3.344	-4.534	TCCACCCTCGCCCAGCGCTCACCAGGCCTGCGTGCCGCCCGCCCAGTGACATGGGGCCGGTGAAACCTGAGGCCAGCGCCCCGTGGCCAGGCAGCAGCGTGTGCATGTCGCCGGCTGTGC
-2.216	-6.042	6.552	GGGGGAGGGTGGGCGGGAGGCAGCAGCTGGTGGCTGGCCCCAGGCCAGCTGGAGCCTGTGCAGAGGGAGGGCGCTGGGTCGGCTCACGCTGCCTCTGGGTCCCCTTCTGAGTCCCCC
4.503	-9.421	-7.84	GGAGAGACAGGCAAGGTTTGCCTTCCTGCCCAGCTTCTGTGACCCAGGGGGCAGCTGGACGGCTGGGCAGGGGTCTGGGGACCAAGGGGTGCAGGGCAGTGGCCGTGGCCCT
5.526	-3.253	2.063	CCTCCACCCCCCCCCGGAGGGGAGGGAGTGACAGAAAGGGGTTTCCCAGCCCCCTCTCCATTCAGGACGCCCAGAGGGCCTCGAGAAAAACCAGGGCTCACTGTGTTGTCCCCTAA
6.476	3.885	6.107	CTGGTGCCCGTGCCCGCCCGGCCGCCTCTGACCAGGGGCCAGTTCGAGGAGGCCCGGGCCCACTGGCCCACGTCCTTCCACGAGGACAAGCAGGTGACCAGCGCCCTGGCTGGGCGGCTC
6.864	-1.712	-1.868	AGTTCGAGGAGGCCCGGGCCCACTGGCCCACGTCCTTCCACGAGGACAAGCAGGTGACCAGCGCCCTGGCTGGGCGGCTCTTCTCCACGCAGGAGCGCGCCGCCATGCAGAGCCACATGG
6.524	-2.962	2.089	AGCGGGCGGTGTGGGCGGCCCGGCGGGCAGCAGCGCGGGGCTTGCGGGCCGTGGGGGCCGTGGTAGTGGACCCGGCCTCGGACCGCGTGCTGGCCACCGGCCACGACTGCAGCTGCGCGG
-8.308	-10.319	4.172	GCTTCCCAGCTGGGTTCCGGGCAGGGACGGTGCTCATCATGCCCCGGCCTTCAGAGCTCCTTCCAGCCCAGCAGTCTCCTGGCTGTGTCCTCTGTGGCCTCCGCCCCGT
6.769	-6.362	-5.679	GGGCGGGGTCACCACCTACCTTTGTTATGCAGAAAGTCCAAGGCGCTGGCCACGTCCTGCACCACCACGCTGGCCTCCAGCTCGTTGAAGTGCCGGCGCTTGTGGATGTGGCTCAGG
-6.549	-0.927	7.023	GAGACCCCCATGTCCTTCCCGGCAGGCTTCTCCTACGCTGGCTCGGTGGCCATCAGCGGGGCCTTGGCGGGCAGCCCGGCCTCTCTCACACCTGGAGCCGAGCCGGCCACCTTGGATGAG
-1.054	-2.228	11.218	GCTCGGTGGCCATCAGCGGGGCCTTGGCGGGCAGCCCGGCCTCTCTCACACCTGGAGCCGAGCCGGCCACCTTGGATGAGTCCTCCAGCTCTGGGAGCCTTTTTGCCACCGTGGGGTCCC
0.994	-4.609	4.392	CCAGCAAGCACAGCCCCCTGACCGCCAGCGCCCGTGGGGACTGTGTGCCGAGCCACGGGCAGGACAGTCGCAGGCGCGGCCGGCGGAAGCGAGCATCTGCGGGGACGCCCAGCTTGAGCG
2.788	-2.033	7.128	CTGTGTGCCGAGCCACGGGCAGGACAGTCGCAGGCGCGGCCGGCGGAAGCGAGCATCTGCGGGGACGCCCAGCTTGAGCGCAGGCGTGTCCCCCAAGCGCCGAGCCCTGCCGTCCGTCGC
-0.726	0.218	6.669	TCAAGAATGGCCACAACCTCTTCATCTCTGCGGCGGCCGTGCCTCCCGGAAGCCTCCTCAGCGGCCCCGGCCTGGCCCCGGCGGCGTCCTCCGCAGGCGGCGCGGCGTCCTCCGCCCAGA
5.06	-0.571	-4.622	CTGTGCCGGCCGCCGCAGGCCTGGTGCACGTGTCGTCCGCTGCCACCAGACTGACCAACTCGCACGCCATGGGCAGCTTTTCCGGGGTGGCAGGCGGCACAGTTGGAGGTAGGCAGG
-0.177	-3.364	7.336	CCTTCCGGATTTCGTTCCTGTAGAAGATGAGGCTTCTCCGCATGAACTCGTAGCTGGGGAAAAGGGTGGCACGGGGTCAAATGCCCGCTCTGCATGGCTGCTGTGCCCACCCCAGCAGTG
-1.808	-0.415	9.669	CTGAACTGCAAGCGGCGGCTGCCGAGCTGCGAAGCCTCCCGGGTCTGCCTCCGGCCACAGCCCCGCTGCTGGCGCGCCTGCTCGCGCTCTGCCCAGGTGGCCCCGGCGGCCTCGGCGATC
-0.934	1.738	7.482	GGTCCGTGGGGCCGCCCTGGCGCGCCCACCCTGCTGCGTGCCCACCGCCTACGCGGGCAAGCTGCTCATCAGCCTGTCGGAGGAGCGCATCAGCGCGCACCACGTGCCCAACATGGTGGC
4.776	-4.739	-6.983	GTGGTGCTCCTGATGCCCCTCACCCACCCCTGAAGATCCCAGGTGGGCGAGGGAATAGTCAGAGGGATCACAATCTTTCAGCTAACTTATTCTACTCCGTGAGTATGGGGCCGGGCCTGC
6.654	2.972	9.468	TGCGGCCGCGCGTCCTGGATCTCCAGCGTCCCCCCGGGGAGCACGCGCGCCCGGCCCGCGCTGGTGGCCGTCACCGGCCGGTGCTGGGGGGTCACCCAGGCCACGGTGGGCGCCGGCTCG
-2	-1.208	14.756	GCTCAGGTCCAGCTCCTCCAGCGCGGGCAGCGCGGCCAGGTCGCCCGGGTTCAGGCAGCGGATGCGGTTGCGGCTGAGCTCCAGCAGGCGGGTCTCGGCCGGGATGCCGTCGGGCACGGC
-6.714	-1.306	5.618	ATCTTGTCGCGCCGTGTGGCTCTTCGCAGGCACCGCCCCGCGCCCTTTGACCTCCCCCACGCGCATGCGCGGCGCATGCGTGGCCCGGGGTCTCGGGGCGTTGCTGGGA
-0.99	-3.07	4.217	GACTCAGAGATGCATGTTCTGGGAGTTCAGGGTGAGGTCCTGCCTTCGTGGGGTCATGGCTGGTGACCTGCTGTCTTGCAGAGTGTGGCTTGCAGCCTGCCTGGAGGATGGCCGGCAGGA
-4.109	-5.765	5.353	TCTGAGCTGGGGTTTGCTCCTGCAGGTTCCAAGACCCGACGAAGTGGGTGGCCTACGTGGGTGCGACCTACCTCAGCGGCTCGGAGGCCAGCACCGTGCGGGCCCAGGTGGTCCAGATCG
-2.044	10.837	4.56	CACAGGGGCGGGGGCCGGGGGCGTGGGGGCTCGGGCCGACGCCTGTCCTCGCGCGCCCCGCAGCTACGGGGACCCCAAGCAGTGGGCGGCCTTCCTAGGCACGCCGTTCCTGA
-5.907	-5.944	4.333	GCGCCCACCTCGCGCGTGGTCACCTCCTCCTTCTCTGAGATCTTGAGCAGGAGCCGGTCGTTCTCCAGCTCCAGCGCGCGGACGCGGTCGATGTAGTGCGCCAGGCGGTCGT
-2.534	-5.716	6.312	CGATGGTGGGGATGTAGGTGTCGCGGAACGTGCCCTTCACGAAGCGCAGCACCAGCGAGCTCTTGCCCACGCCGCCCGCCCCGAACACCACCACGCGGTAATCGTTACTCTGTTCCGGCA
4.643	-2.233	0.948	ACGGTCACTCTTCTCCTCCAGCTCCTTGGCCAGGATCTCCAGGAAGGTGATGAAGAGGAAGGTGCCGCCCGCCAGGCCCTGCAGCAGCACGGACGCCACGCTGCCCGGCACGCCCTGGGC
4.459	1.941	12.355	AGGAAGGTGATGAAGAGGAAGGTGCCGCCCGCCAGGCCCTGCAGCAGCACGGACGCCACGCTGCCCGGCACGCCCTGGGCGCTCTCAATGCCCAGGCCCAGGCCGATGCCCAGGGGGATC
5.243	-5.361	-0.415	CGAAACCTGCCACTCATATGCGACTCCACCTCTCCTACCGGCACAGGAAAGGGGTTTCCTCCCGCTGAGCGGCGGGCGCAGCCACCAAGCGGCCCCGGCGGGAAACCCGGATTGGCGAGG
6.261	-6.733	2.744	GCACAGGAAAGGGGTTTCCTCCCGCTGAGCGGCGGGCGCAGCCACCAAGCGGCCCCGGCGGGAAACCCGGATTGGCGAGGAACGGTTCCGGCAGGGTTGGGTTTCCAGAGCTGTC
4.261	-7.19	-2.584	TTGCGCTTGCGCACCGCGGTGCCGCCCGGCCCCGGCCCCAGGGCGCGACGCCTGCGCAAAAGAAAGGCGCCCGGAGTTGCTTCCCTTCTGCACAGGCGCGTTAATGATGGAGGCGGG
7.819	-3.482	-10.559	GGGCGCGACGCCTGCGCAAAAGAAAGGCGCCCGGAGTTGCTTCCCTTCTGCACAGGCGCGTTAATGATGGAGGCGGGCGTGGAAGGAAGTGACGCAACGTAGAGGCGGGAACCA
6.721	-7.917	2.302	ACGGCCGCATCCGTGCCTGGGACATGCGCTACTACATGAACCAGGTGGAGGAGACGCGCTACTGCGTGGACCAGAACCTGCTCAAGGAGTACTTCCCCGTGCAGGTGGTCACGCACGGGC
-1.332	-0.999	8.68	CGCGGCCTGCTTTGGCCTGCAGCCCGGCTGCCTGCGGCAGGATGGGAGCCGCCAGATCGCCATCGCGGCCATGGTGGCCAACTTCACCAAGCCCACAGCCGACGCGCCCTCGCTGCTGCA
-7.312	-5.576	5.288	CTTTACATGCATGGGTTTTCTGCCCATGATGACTATTCACATGTCCCCTGAAAGATGAGGGACAAATGAAAGCTTTTCCACATTTCTGACATTCATAAGACTTTTTACTGCTGAGACTTT
5.035	0.494	-3.53	AGAGCGGCCGGGGGCTTGCCCAAGGTCCCAGCGCACCTGCCACCCACCTGACCATAGTCTGATTCTGCAGGTCCCAGACCACAATGTTGCCATCGCTGCAGCAGGAGAAGCAAACCTTGG
-4.916	-8.421	5.466	CTGGGCCACGGGCGTCTTGGCCCCAGGCTGGCCCACGTCCCACACCTTCACACAGCCCTTGCCGCCCGTGTACACATGCTGTGTGGAGCCGCTGATGGTGACCGCGCAGACCACCTCGCC
-5.562	0.644	5.732	GTGTGGAGCCGCTGATGGTGACCGCGCAGACCACCTCGCCATGGGCCAGCGTGTGCAGCTGCCGGGCGTGCCGCGGGATGCCCGCGCCTACCAGTGCATCCGAGGGGAAGGGAACCGGCT
5.308	-4.634	9.848	ACAGCCGCCGCCAGCTGAGCCTGGGCAGCCAGGGCTCCAGACAGAGCAAGCAGCCCCGTAGCACTGCCGCCCACCAGCCCGGCTGGGCGGGGGGTGAGGGGCACAGGGGGTGCGTGGTGG
4.405	-6.457	-2.012	CGCCAGCTCCCGCTCCCTCCCTGCCGGCTCCCGGCCCGGCGCGGTATAATTACAGCCCATTGATCCGACCCGGGCCGGGAAAGCGGCTCCCTCGGGGAGGCCAAGCCTTTGGCTTCCGA
4.315	-5.859	-0.761	GGCTCGCGGGTGACCTCTGAGCCTCAGCTCCCCGCCACGCTTGGCGGTGTGCCCCCCGGAAAAATCACACACACATTTCCTTCCACCCAGGAACATGAG
-2.744	-4.937	4.751	GGGGGAGGGGTCTCTCTCTCGGTGCTCGAAATCTTCCGGGGGGGCCCAACCCCAGATTCCCAGCGCCCTTCCTCGGGGACACGCTCTTCCGGGAGGGGTGCGCCTCGGATCACCCC
3.315	-2.983	9.776	GGATGCCTGTGTTCTCATGGGATGCCCGTGCCCCGCATGGGACGCCTGAATTCTCATGGGACACCTGTGCCCTCATGGGACACCTGTGTTCTCATGGGACGCCTGTGTTCTCATGGGACA
4.104	-5.717	4.104	GCCTGTGTTCTCATGGGACGCCTGTGTTCTCATGGGACGCCTGTGCCCCTCATGGGACGCCTGTGTTCTCATGGGACGCCTGTGCCCTCATGGGACGCCTGTGTTCTCATGGGACGCCTG
5.054	-5.779	5.054	GGGACGCCTGTGCCCCTCATGGGACACCTGTGTTCTCATGGGACGCCTGTGCCCTCATGGGACGCCTGTGTTCTCATGGGACGCCTGTGCCCCTCATGGGACACCTGTGTTCTCACGGGA
3.05	1.232	4.529	CTGAGTGACCTGCTCACGGGCGCGGCCTACCTGGCCAACGTGCTGCTGTCGGGGGCCCGCACCTTCCGTCTGGCGCCCGCCCAGTGGTTCCTACGGGAGGGCCTGCTCTTCACCGCCCTG
-7.605	-0.198	4.143	AGCCGTGCTCAGCTTCCTCTGCTGCGGGTGTCTCCGGCTGGGCATGCGAGGGCCCGGGGACTGCCTGGCCCGGGCCGTCGAGGCTCACTCCGGAGCTTCCACCACCGACAGCTCTCTGAG
-4.282	-1.107	4.589	GTCCTGCAGACTCCAGCCTGCTTCAGGACAATGTGGCCTTCGTGCTGTGCCTGGACACCGTGGGCCGGGGCAGCAGCCTGCACCTGCACGTGTCCAAGCCGCCTCGGGAGGGCACCCTGC
3.984	-5.57	4.663	CCTACCTCGGCATGGCCTACGTGGCTGTCCAGGTGAGCAGTGCCCAGGCTCAGGTGGGGCAGGGGCCGCCCGCCGGGAGGAGCTGGGCTGGGCGTCTCCAAGTGCATCCTGGCCCCTGG
-4.462	-4.527	4.351	AGCTCTCACGCACCACGCGCTCTGGGTCGTCCGCGTGAGCCTGCAGCGCGGCCAGGCAGGCGGGCCGGGCAATGGCGCCCAGGGCCTCCGCGCACTCGTGCCGCACCATGGGGTTCTCGG
1.34	1.349	11.044	CTGCAGCGCGGCCAGGCAGGCGGGCCGGGCAATGGCGCCCAGGGCCTCCGCGCACTCGTGCCGCACCATGGGGTTCTCGGTGCATCGGGCCAGGGCGGCCGCCAGCTGGGGCACCGCCGC
-3.97	-3.404	6.026	AGGGCCTCCGCGCACTCGTGCCGCACCATGGGGTTCTCGGTGCATCGGGCCAGGGCGGCCGCCAGCTGGGGCACCGCCGCCTCGTGCTGCAGCTGTCCCAGGACGTAGCCGACCTCGTGG
-6.603	8.695	5.057	AGGGCGAACATGGCGCGGTATCGCTCGAAGAGCGGCCGGGACTCATCCAGCAGCGCCTCCCGCAGGCGCCCCACGTCACGCTCCTCAGCCGGCGGGGCAGGGTCCACGGAGAGGTAGGGT
-4.947	-1.538	7.238	GCGGCCGTGAAGGCCATCGCCTGGTCCCCACATCAGCACGGGCTGCTGGCCTCGGGGGGCGGCACAGCTGACCGCTGTATCCGCTTCTGGAACACGCTGACAGGACAACCACTGCAGTGT
-2.978	-1.656	6.541	GATGAGGTCGGCCGTCATGGCCAGCGAGGTGACGAGGATGGTGGCACAGCCAGCACCCAGCAGCACAGCCGCTGCGTACACGGCCACACCCAGTCCCTCCGCCAGCGCCACCCAGGCGGC
4.956	-4.919	-3.752	GGCCTTGCGCGGGCCGTAGCGGGCGCAGCAGCTGGCGGCGCGGTCGGCCTCGTAGCCCACGAGCGGTGTGCACAGCCCGTCGGCCACCTGGCCCAGCAGCAGCAGCAGCCCCGCGCCGCG
5.243	-5.568	2.843	GCAGCGCGCGCGAGCGTCTGGAGCAGGAGCTGGCGCTGGAGGAGCGGAGGACGCTGGCGCTGCAGCAGCAGCTCCAGGCCGTGCGCCAGGCGCTCACCGCCAGCTTCGCCTCACTGCCGG
9.177	-11.023	-9.827	AGCCCAGCTCTAGAACTCAGATGGGCTCTGAGACCATGCCCAGCTCTAGAACTCAGATGGGCTCCGAGACCAAGCCCAGCTCTAGAACCCAGATGAGCTCTGAGACCATG
4.606	-7.207	-6.609	CATGCCAATAACATTAATGTACACACTACATGTCAATAACATTGATATACACACTACATGTCAATAACATTGATATGCACAAAATATACCAATAACAGTGATATACACAGTACATGTAAA
-6.908	-5.414	4.795	TGGAGGGGGTGGGGGCTTTCCCAAGGACAATGCTGAGCCCTCCCTTTGTCCGCCCACTCTGCTCTGACCCCATCTCTGCCTCCCCTTGCAGGTACAGCCCCGACACGCGTGTGGTCCGCT
4.083	0.34	5.544	GGACAGCGGCCTGGCACGCAGCCAGGGGCAGCCCCACCAGGCTGGTCCCGTTGATGGCGGTCAGGCGGTCCCCGATGCTGAGGGCCCCCGAGCGCTCAGCAGGCCCCCCGTGCAGCAGGT
4.922	-5.179	0.421	CGACTGAGGCTGCCGGGGCCTCCTGGCATAGGGTCCCACTGGCTGTCAGGGGTGAGGTCCTCCGAAGGCACAAGAATGTCCCTGGGCCCCTCCAAGTCCATGGCTGGAGGCCCCGAAGGG
4.304	-5.275	-7.125	GGCTGTCAGGGGTGAGGTCCTCCGAAGGCACAAGAATGTCCCTGGGCCCCTCCAAGTCCATGGCTGGAGGCCCCGAAGGGGATCGGGAAATTGTGGGGAAGTCCATGCCTGGACTCCAGG
5.031	-5.848	-2.034	TGGCCAGGCCAAAGTCGCTGACCTTGGCCACCAGGTCCTCTGAGACCAGGATGTTGCGGGCGGCCAGGTCGCGGTGCACAAGCTTCTTGCTCTCCAGGTACTCCATGCCCTCGGCCACGT
7.904	-5.458	-2.678	CACGCCCAGGAGACGCACCAGGTTCTCGTGTTGCATCTTCCTGGGGGCGGTGGGGTGGGCGTGAGGGCAGGGCTGGGACCCCCCCCGTCCCACGGTCCCCAGCCCCA
-6.155	-6.591	4.783	GCCCCTCCTGTCCACTGGTGTGGTGCTTGACGCGGTACCAGCTCTTGTTCTGCCAGGGAGGAAGCACGGGGTTAGTGTGGGGGGTGTGGGGGTGGTCCTGGTGGAGCCCCCA
-3.278	-3.756	5.548	CCTTACCCAGGCTGGCAGGGCCCCCCAGGTGGGCACACGCCGGCAGAGGTCCCTCAGGACCCTGATGACGATCACGCATGGCTGCAGGCCGCTGGCTCGAGCCTTCGGGGGAGAAGCACA
-5.147	7.521	6.834	GCCCTGACCTTACCTGGAGCTGCCGGGGCAGCTGCTGGGCGATCCTCCGCAGCAGGCTGTGCGTGGGCTTCTCGGAGCAGAGCAGAGCGAGGCGCACGTTCCTGTCCCCACGCAGGAGGA
-2.688	-6.166	8.845	TGGGGCTGGTATCCACCGTACCCTGCCGGGGCAGCTGGGGGAAAGGCCGGGTTCACGGCAGGGTCCATCCCAGGAGTGGGTTGTGCAGTATAG
4.761	-5.302	1.768	CCAAGAAGACCTTTCCCAACTCCCCCACCCCCCATTCTCTAAGGAATGAGGCCATCTTGCCATTTATTTATTTATTTGTCCGTTGTTTTGTTTTTAAATCTCTGATGCGCCATCAGAA
-3.15	-3.947	7.993	TGGCAGCCTCGTCGTCCGGGGGCCCCTCGTACAGGAGCTCGCAGCGGTACTTCTGGGCCGTCACAGGGGAGGGCAGGTGGATGGTGATCATCTGCAACAAGGCGTCTCCGGCAGGCAGCC
12.198	4.791	3.987	TAGTGGCCGTTCTGCGTGGCGGCCGGCGGGGCCACCGGCGGCGGAAAGAGACCCCCGGTGGGGGCGTCCTCATCCCGCTCTGGCCACAGACCCGGGTTGCTGTCGCCCTCGTCCCCGTCC
6.499	-4.6	-1.001	GAGCGCCTCGGCGCTGACGAAGTCGATCTCGTACACGTTCTGCTGGTCCACCACGGCGCCCGACGTGAACAGCTTCTTGAAGTACTGGCTGCAGGCGGCCAGCACCGAGCGGTGCGTGGG
4.017	-5.472	-7.57	GGCCAGACATGGAGCAAACAGGCCCTCGGCCATTTTACGTGTCCATTTATTGCCCTAAATGGGGAGGGGCTTCCTGCCTGGGCCTTAAAGGGCCAGAGGCAGGAAGGCCGTGGGGACCC
-2.084	0.179	4.448	GACCACGGGCCGGCCAAAGATGGCCTCCAGCTCTTTGGCGTCGGGCGGGGGGATGGGGTACCTTCCGACGGCCAGCTCCACCAGGGACAGGCCCATGCTCCAGATGTCCGACTGCACCGA
-6.406	-8.014	4.306	AGGCCTGCCTGTCTCTCTAAGGTCCCTCTTGGAGCAACTGAAGAAACTCCAGGCCATTGTGGTGCAGTCCACCAGCAAGTCAGCCCAGACAGGCACCTGTGTCGCAGTGAGTCCTGG
-4.797	1.959	16.403	GCTCACCTGCAGGCTCGCAGCCCCCTTGCCTTAGCCACGGTGCAGAGCCGGCCCGTGGCCTTCAGGCCCATGGTGCCCACGACTGTGTCTCGGACGTACTGCCTGTGTCAGGGAGGAAGG
10.701	-2.103	2.114	GCCCCACTGACCTTGGCTCCTGCCCGCCCTGCGGCCCCTGCCCCATCCCGAAGCCGGCAGCCAGAGGCAGGCGCCAGGCAAGTGCCCAGGGGCAGGTGGTGAGAGCCCGGAGCCCCTGTC
-0.307	-2.733	7.568	CCCCTGGTAGGACGGCCCTGATGCTGGCCTGTGAGGGGGCCAGCCCCGAAACAGTGGAGGTCCTGCTGCAGGGCGGAGCCCAGCCGGGCATCACCGATGCGCTGGGGCAGGACGCGGCTC
-6.47	-7.758	4.694	GATGAGGAGGGTGAGCTGCCTGACCTTCCAGGTGAGCCCCCACCTCCCCACGCACTCCCAGCCGCCTTGTCCCCTGGGGCCCTGGAAGACGGAG
-5.502	-4.966	4.986	TGAGAACCAGGTGGTGCTGGGCCAACACAGCGGGCCCTTCCCCAGCGTGCCCGAGCTCGTCCTCCACTACAGTTCACGCCCACTGCCGGTGCAGGGTGCCGAGCATCTGGCTCTGCTGTA
0.027	-1.452	4.928	CCAGCTGCGGCTGCAGGGCTCCAGCAATGGCTTCCAGCCCTGCCTCGCCCTGCTCTGCTGTACGCGGGATGGGGCTGTGGGGGGAGCAAGGAGGGGGG
-3.339	-4.864	6.957	AGGGCTCCCGGGGCTTGGGCTTATACTCCCGCTTAGGGCGTGAGGAAGCTTCCCGCATCCTGTGAAGGGAGAGGCGTGAGTGGACCGAGCCCGTGTCACGGCCGAGGCAGCCCCACTC
4.083	-2.685	-2.063	CAAACAGCCCCAACCTGGGCCCGAGGAGGGCCATATCTCACCCTGGTTTCGGATGGTGTCCTGCGATGTGGGGCCCCAGGCCCGGGACTGCTTCTGCTCCAGCCGGGCTAGGGC
-0.958	-5.547	5.218	CCGTGACGGCCGGAGGGCTGAACTTCCGTTGGCGCAACGCCCAATAAGCGCGCGTCGGCAGGCTGCCCAGACAGCCTCCCCCGCCCCCTCGGCGTCCCGCTCCCGCCCCCGGCTTCGCCT
-6.241	-6.092	5.345	GCTCTGGGGCATCTCCAGGCCCCAGCAAGAATCTGCCCCATTTCCCCTCTTTACCTTGCCCTTCGGTTTGGGGGGATCCCGTCTCCCTTCGTCTGGAGCAGACATAGTGAGAACGT
9.927	-7.704	-2.517	GCCCGGCTGGCAGCTGGCTCTACCCTCAGCTCCCTGGCCTTATAGGGTCCGGGGCAGGCGCAGGCCCAGCCAGCAGCGGCAGGCGGCCAATGGGCCCGGGGGAGGTGGCCTGGACGGTCA
-4.54	-2.049	5.013	AGGGGCTCGGGTCGCTCCACAAGGATGGGCGCGAAGGGTCCCACCAGCCAGGGCAGCGGCACGGCCTGCACCACCAGCTCCAGCAGCTCGTCCACGCAGGCGTGCGCGTGGGCCACGCGA
3.628	4.968	4.708	CAGCAGCTCGTCCACGCAGGCGTGCGCGTGGGCCACGCGACCCCGGCCCTCGGCCAGCGCGGCCGCTGGCACGTCCCTGAAGCAGCGGGCATCAGCGAAGGCGGTCTGCAGGGCATCCAC
5.075	-3.514	-1.447	CCCCGGCCCTCGGCCAGCGCGGCCGCTGGCACGTCCCTGAAGCAGCGGGCATCAGCGAAGGCGGTCTGCAGGGCATCCACACTGCGCCGCACCTCAGCCACCTTCTCCTGGGCGCCGGCG
5.82	-0.265	0.353	AGCAGCGGGCATCAGCGAAGGCGGTCTGCAGGGCATCCACACTGCGCCGCACCTCAGCCACCTTCTCCTGGGCGCCGGCGGGCAGGCCCCGCACGCTGGACTCCAGAGCCTCTACCGTGC
4.518	-1.227	-3.502	ACTGCGCCGCACCTCAGCCACCTTCTCCTGGGCGCCGGCGGGCAGGCCCCGCACGCTGGACTCCAGAGCCTCTACCGTGCCCTGCAGCTCCTGGGTCAGGCTGCGGGACAGCACCAGCGT
5.625	-6.219	-1.037	ATCGCAGACCGCGGTGCACGTGGCCCTGACCAGGGGCAGAGCCACCACACGCTGCACCACGTTCTGCGGGAAGGGTCGGCATCAGGGGGACCCTGGGGGAAGTGGGGCCCTAGCCACACC
9.439	-5.849	0.819	CCCAGTTTGGCTGCCCTAGGGATGCCCAGAGCCCCTCGGGCACGCTGGCCAGTGAGTTATTGGAGAGGTCCAGCATGTCCAGCTGCCGCAGGCCCTGGAAGGCACCGGCTGCCACCCTGG
4.257	-7.946	-3.507	GGGCCTTCTGGAAGCCCCAGCGTCGGCTCAGCCAACGCCCAGGCCGCTGGGGCCACCACGATCGTCGCTCGTGGACACACACCCTGCACGCGTGGCCCACTTGACACACACGC
3.135	-1.703	5.29	GCGGAGTGGGCAGGCGCTTCTGCGGCAGCGGCGTCTGCTCGGGCGTGGGCAGCAGCCCCGAGTCCAGGTCGTGGGGCCCGCCCTGCAGCAGCGTGGCCTTGGCCCAGCCGTTCTGCATCA
-4.019	-9.284	6.268	CAGCTCTGGCAGAGGCTAGCCGCTGCTCCTCATTCTCTGTGCTCGGGATGAACAGGGCCGGGGGGAGGAGGACGAGCTGGAGCCACTGCTGGGGCCGGTCCAGGAACATGGCCCAGGCGC
6.82	-6.904	-6.953	CAGAGGGTGGTGAAGAAGATTAGAGTGGCTGTGGTCTAGTGCTGTGTGGAAGACTAGTGATTTTGTTGTTCTGATGTACTACGACAACAAGTCACAGCCGGCCTCATAGCGCAGACTCCC
7.855	-4.79	-7.037	GCTGTGTGGAAGACTAGTGATTTTGTTGTTCTGATGTACTACGACAACAAGTCACAGCCGGCCTCATAGCGCAGACTCCCTTCGACCTTCGCCTTCAATGGGCTGGCCAGTGGGGGAGAA
5.377	-1.158	-1.137	GCTACGGCCACCTGGACGTGGTGGAGTACCTGGTGGACCGGTGCGGCGCGAGCGTGGAGGCCGGTGGCTCGGTGCACTTCGATGGCGAGACCATCGAGGGCGCGCCGCCGCTGTGGGCCG
4.256	-4.489	-2.584	GTGCGGCGCGAGCGTGGAGGCCGGTGGCTCGGTGCACTTCGATGGCGAGACCATCGAGGGCGCGCCGCCGCTGTGGGCCGCCTCCGCAGCCGGCCACCTGGACGTGGTGCGGAGCCTGCT
-4.312	-2.739	4.159	TAATTCTAAGCCATTAGAGGGGAAAATTATATTCAAAAATGCTGTTTCACACTTTATTTGTTTGATGATTTAGAGCGATAGAAAATAGCACATTTGCTGGCTTTTATAGTCTGATAATTA
5.328	1.203	4.969	CCCCTCAGAGGAGGCGCTGTGGCTGCCATCCCCACTGGAGCCCCCGGTGCTGGGCCCAGGCCCTGCAGCCATGGAGGAGAGCCCCCTGCCGGCACCCCTTAATGTCGTGCCCCCTGAGGT
5.195	0.942	2.079	CCCCCGGTGCTGGGCCCAGGCCCTGCAGCCATGGAGGAGAGCCCCCTGCCGGCACCCCTTAATGTCGTGCCCCCTGAGGTGCCCAGTGAGGAGCTAGAGGCCAAGCCTCGGCCCATCATC
-5.453	1.5	4.707	CCCTATGTGGTCTCCATCACCTGCCTCAAGCACAAGTCGGGGGGTCACGCTGTGAGTGCCTGCCCGCCTCCTTGCCCCCAGCCCCTGGCTCCCGCCCCC
5.993	-9.58	-9.467	CATGTAGTTGCGCTGGGACCTCATGAGCGTCACGTGGCCATAGACATCGACTGTCTTCTCTGGCTTGATCCGCTCAAGCATGGCGTCGATGACGATAAAGCAGCCTGTGCGGCCCACACC
3.139	-4.892	6.923	GGCCCAGGGCACCGGCCTCCCGCACGGCCACCGTGTATTTGACGATGGCCCCGTTGCGCTCGGCGGGCACGGGTGGCAGCCAGCGGAGAAGGACGGTCCCGGCCGAGGCGTTGCCGGCCG
1.177	-6.108	8.756	AACTGCAGGCGGTAGCCCAGCACCTGGTCCTCCGCGGTGCCAGCCGGGGGCTCCCAGCGTGCCAGCAGGCTGCCCTCGGGGGTCTGCTGCACCGACAGGGTTGGGCGGCCCAGCACTGCG
6.958	-8.957	-6.658	TGGGCATTTTGGGGTGGGAGAAGATTCTAGATACTTCTCCAAACTCCAAAATGAATATGCGGATGGAGAGGGCAGGGGAGAGATGCCAAGAAATTGTGCAGCCTCCGGGGGGTTTAT
0.107	-2.673	7.189	CAACGAGCAGGACCACAAGGAGGCCCATGGGACCAACCACAGACACCATGCCAGGGCCCCAGGTGGGCGCCATGCTTGGCAGCGACCTCCGATCTCCGCCCTGGAGGGGGATGGCCCCCC
-2.719	-5.573	6.946	GGCAGCCAAAAGCCCAGCCGCTAATGAGCCCGGTGCGGCGCGAGCTATTTTTAGCAGCTGCTCCTCGGGACGCCTAATCGCTCCGGCCGGCTCCCGCCAGGCTGCCATGGAAACGCTCG
0.482	-1.628	5.563	CTAACCTGGGGGGAGGGGGCAGCCCCCGGCCTTCACTCAGCCTCTTGTCGGAGCCGTAGCCCCCCCAGCCATCACGGGAGTCCCGGCCGTGGCGCTCTGGGGGTCCTCCGTGGCCATGGC
5.04	-7.927	-5.691	ATGGCTGATGCACTTGGTCGCCTCGTCAGATGTCGACATGGTGACGAATCCATAGCATCGAGCCCCCGGGCTGCGGGCGTTCGTTACCACTTTGGCCCCGACAACCTTCATGAAAAAGGG
7.054	-3.987	-5.976	CAAACTTCCTCCCGTCTTCTTTGCTATCTCTGGCTTCTGGGCTTGGGGCTTCCGTGGGTGCTTCTGCGAGCTCCTCGCTAGAGGCCTCCGCGAGCTCGGAGGCCGCACTACTCTGCTCAA
6.996	-9.935	-4.592	GCTTGGGGCTTCCGTGGGTGCTTCTGCGAGCTCCTCGCTAGAGGCCTCCGCGAGCTCGGAGGCCGCACTACTCTGCTCAACTGCCGGCTCTAGCCCTACAGGCTCACAGTCCGTCCT
7.011	-9.284	-3.903	TAGGGCTAGAGCCGGCAGTTGAGCAGAGTAGTGCGGCCTCCGAGCTCGCGGAGGCCTCTAGCGAGGAGCTCGCAGAAGCACCCACGGAAGCCCCAAGCCCAGAAGCCAGAGATAGCAAAG
-1.21	-7.296	4.038	ACTCACATTGGTCTCTTCCAGGACGTCCTGCAGCTCATGGGACTCGGCCCCGGTGAGCGCGGCGCCCATGTCGCTCAGGTAGATGGGGTTGTCCACCACCCGCTGGCCAGCCTGCATCAT
-6.231	-9.008	4.02	GTCTGCATGGCGCGGTTGGCATCCTCAAATGACAAGATGTCCCCATTTCCTGAGGAGACAGAGGCTGGGGTCTCAGGGAGACATGGGCAGGTGGGACCCTGGAGTTCTGCTC
5.556	-1.228	2.644	GGGCGCGGCCTTGCGGGCTGCGCGAGCTGGAGGTGCGCGTGAGCGAGCTGGGCCTGGGCTACGCGTCCGACGAGACGGTGCTGTTCCGCTACTGCGCAGGCGCCTGCGAGGCTGCCGCGC
-3.88	-7.003	5.127	GAGCGAGCTGGGCCTGGGCTACGCGTCCGACGAGACGGTGCTGTTCCGCTACTGCGCAGGCGCCTGCGAGGCTGCCGCGCGCGTCTACGACCTCGGGCTGCGACGACTGCGCCAGCGGCG
7.309	0.191	1.679	GGCGCCGCCGGCCCTGCAGATCCGGGAGGCAAACGCACACCTGGCAGCCGTGCACCGGCGCGCAGCGGAGCTGGAGGCGCGGCTGGACGCGGCGGAGCGCACGGTGCACGCCCAAGCCGA
0.248	-0.417	5.179	CTGGCAGCCGTGCACCGGCGCGCAGCGGAGCTGGAGGCGCGGCTGGACGCGGCGGAGCGCACGGTGCACGCCCAAGCCGAGCGCCTGGCCCTCCACGACCAGCAGCTGCGCGCCGCCCTA
8.077	-6.121	4.62	AGACGATGGGGCTCCCCCCGACATCCATGGTGATGCCCACCATGCTGTGGGAGGGGACCGCTGGCGGGGACGAGGCTGCCACGGTCACCTGGGCACCGCCTGGGGCCTCGAAGTAAGAAG
-7.827	-2.224	5.523	GACTATTTGCAGTTACTCCCAGGCTGTGGACCACCTGTCGAGATGGAGAAGTCCTTCTGAGGCTATCCAAACACGGACCAGGCCATGAGACCCCGATGACCATCCCTGAATTTTTTCGAG
-0.66	-7.642	4.714	CCCATCTGACTTTATTTCACTTTTTTTTTCTATAAAACTCCTCCATAATTTCACAATTTAACAAAAGTTTAAAATCCAGGAAAGAAACAATCCTGTAACTCGTTACAAACACGATTCT
5.018	-7.562	-6.294	ACCGTGTTGTAGAACTCGGCCACCAGCTCCGAGTACTGGAAGTTGCTCTCACACCAGTCCACCTCGGAGCTCTGATAGGCGAAGATGCTAGGCATCTTGTCTCAGTGGCCACCACCAGC
7.124	-0.912	6.402	CCTCAGCCACCACAGCCGCAGGCAGCCGCCGAGAGCTGGGGCAGCCGCTGCCAGCGGTGGCGGTCATCGAGGAAGGCCACGTCGGTGTAGCGAGTGGGCCGGCAGCAGGGCCCGCCGTGG
11.569	3.443	7.502	GCAGCCGCTGCCAGCGGTGGCGGTCATCGAGGAAGGCCACGTCGGTGTAGCGAGTGGGCCGGCAGCAGGGCCCGCCGTGGGCTCGGCCCTGGCCCTGCAGCCGGGCCAGCGCCAGGCCAT
17.176	1.443	10.375	GTCGGTGTAGCGAGTGGGCCGGCAGCAGGGCCCGCCGTGGGCTCGGCCCTGGCCCTGCAGCCGGGCCAGCGCCAGGCCATGCTGGGTGCGGGCACCACGGGGGCAGCTGCCGGCGCAGTA
4.676	-6.746	-3.203	GCCTCAAAACCCAGGAGGCAGAGGATACTCACTGTGGGGGAGCCCCGGGTGGCCCCTGGTTGAAGGGCCCAGGATTGAAGGGCCCCATTGGGCCAGCAGGGCCTGGGCCACCTGGGCCTG
4.202	-7.35	-1.661	GGCCCCATTGGGCCAGCAGGGCCTGGGCCACCTGGGCCTGGTCCAACTGGGCAGAGAGGACCCTAGAAGGAAGGAGAGTAACCAAGGTAAGTGGGCTGGGATCCGGGCTG
-10.816	-5.554	5.294	TGTTCACCTCCTCTGCCAATGACTGGATGGAGAAAGAAGGAGAAAAGCAAAGCGTGATGAGGGAAGGGAGCCCAGGCCTCAGGAGACTGTGTGGCCGGGGCCCCAGCCCCTCTGACGTTC
6.109	-4.425	-7.229	AACCAAAATCAGGAGTGCTGTTATTCACTGTCGTGGCAGCATCGCCTCCAATTTTGGCTGCAATCTAGAATAAAGTAGTAAGCACAGAAGAATTACCACCAAAAACAACCCTCCATGGCA
-4.931	-7.419	5.591	GGCAGCCTGGTTGGGTAGGCCCGGCACGTGGCCCGCTTGAAGCCTTAGAGATCGAGCGCTTCCGGAGGTGGGGAGGCCGGAAAGCAGGAAACTCGGGATCCCCCGGGCCTTCTTCTCTC
-4.372	-0.148	5.859	AAGCCTCGAGGGGACAGGTGGGAAGCGATGGGAGCAGCCTAGGCCACCTCCTCCTCCGCCTCCTCCTCGAACTCGCCCTCCTCGGCCGTGGCGTCCTGGTACTGCTGGTACTCA
5.115	-3.949	-7.61	CGCTTGAACAGCTCCTGGATGGCCGTGCTGTTGCCGATGAAGGTCGCGGCCATCTTCAGGCCGCGGGGCGGGATGTCGCACACGGCCGTCTTCACGTTGTTGGGGATCCACTCCACGAAG
9.409	-3.301	-5.93	GCCACGGGAGGCAGCGTGCTGAGCCTGACCTGACTTGATGGTCTGCTCAATGGCCATGATGTACTCGTCAAAGTCATTGGACAGCTGAACCTTGACCAGTCGGGTCTTGT
9.202	-8.722	-5.219	TGACTTGATGGTCTGCTCAATGGCCATGATGTACTCGTCAAAGTCATTGGACAGCTGAACCTTGACCAGTCGGGTCTTGTACACTGTGGGGGAGAGGCAGACAGTTTGGGTGGTGGGCTA
-2.3	-3.451	5.459	ATGCACCCACTGGCTCATCCAGTGCCGGGTGCTGCCGCCCAGCCACCGCGTGACCTGGGATGGGGCTCAGGTGTGTGAACTGGCCCAGGCCCTCCGGGATGGTGTCCTTCTGTGTCAGCT
7.474	-1.511	-1.088	AGAGAGAGAGAGAATGAACAAACACATCTTTCCTTGCAGAATACAACTGAGAGCTTTGTCCCTGTGCTTAAACAAATATCCACGTGGACTAAATTCACCAAGGAAGAGACGTCCTCCCTG
-3.693	-3.293	6.36	TCCTGGGGCAAGATGTGAACAGGGCCAGGAGTTACTTCGGTCAGAATCCTGAATTTTAGATGGAGTCAGATGTGAGTTCTCATTTGATGCAGGTGCATGCTCTGAGGCTGAGTTTTT
-6.052	-8.846	4.045	GAGAGCTTGTCTGCTGCACAGTCCCCCTACATCATGTGTCTTTTCTCCATGTACAGGGAACCAAGTTGATAAACCTAGGCTGATCTCCCAGCTGGAGCAAGAAGATAAAGTGATGACAG
-9.359	-4.06	8.324	AATAAGAGGGCTTTTCTTGGCCTCCCTGGGGAACCCATCCTTCACTCTCACTCAATGGTGAAGGCAAAGGAAGCTGATGAGTAGGGTTCTGGCCACCCACAGGGAAGGGATGGTA
10.64	4.879	19.787	AGGCGGCCACCCAAGAGGCGCTGGGGGCCGCGCGTCCTTCTCTTCCACGCCCGCGACCCGCGGGCCGCAGCCCCCCTGCCGGGGAGGGCCCAGAGGCAGCCCCGGGAAGGGCGCGCGCGG
12.981	5.398	4.617	TCTTCCACGCCCGCGACCCGCGGGCCGCAGCCCCCCTGCCGGGGAGGGCCCAGAGGCAGCCCCGGGAAGGGCGCGCGCGGCTTCGCCAGCTACAAATACTGAGCGGAGGCCCTTGCGGTG
9.633	-4.491	-3.75	TACTTGCCATTTTGTTTGAAATTAAGCCACTTTTTTACATGACAAAATGGGACCAGGGACACATTATGCTTTGGTGTGTTATCTTTTTCCAACAGACAACAAGA
-6.708	-8.397	5.189	CACCTCTGTCCCATCCAGGGGAAGAGCCCAGCACATCTGAAGGACAAGGGCCAGGATGCACGAGAGAGGCGGGAGTGTGTCAATGGGCACCAGCTGTTGCAAGGGACCTTCTCCGGCCCC
-0.333	-3.393	7.509	TCCGGCGTGGGGCCAGAGTACGCAGAGCGCCCCGAGGTGGCTCGCCGGGACAGCGCCCCCACCGAGAACCGGCTGGCCAAGAGCGATGTGCCCATCCAGCTGCTCAGCGCCACCAACCAG
4.124	-9.709	-4.834	CCAGGCCATATTGCTTAGTGTAGACAAACATGGCCAGGTCATCAAAGAGTCGCAAGATGGTCCTGCAGTGGCTGAGTTGGGTGGACACCACCAACAGACGTGTCCCCACTTCGGACCTGG
0.418	4.105	13.903	CGCAGGCGCGGGAACGCACGCTCGCCATGCAGGCCGGCAACCTGCACCTGCACGAGGACGCGCACGCCGGGATCGGCCTCTCCAACGCGCACGCCGCCTACGGCTGGCCCGAGCTGCCGG
4.776	-7.802	7.663	CCTGGGGTGGACAGGGTGGATCGGCCACCTCCCAGGCTGCCCTGCCAGGCTGTCCACCCTGTCTCCACAGTGCAAGTACAGCCACATGGAGCCCCCTCTGGGTGGACTGCGCTTCTTCTC
4.671	-3.684	-2.703	AGGCCACAAAGGCCTGAGACCCGTTTATGAAGAGCTCGACTCTGACTCCGAGGACCTAGACCCCAATCCTGAAGATCTGGACCCGGTTTCTGAAGACCCAGAGCCTGATCCTGAAGACCT
8.399	-7.945	0.519	TCTGACTCCGAGGACCTAGACCCCAATCCTGAAGATCTGGACCCGGTTTCTGAAGACCCAGAGCCTGATCCTGAAGACCTCAACACTGTCCCGGAAGACGTGGACCCCAGCTATGAAGAT
2.559	2.61	7.955	CGCACCACTGCCCGGTGTGTGGCAAGGCCTTCGGGCACGGCTCGCTCCTGGCACAGCACCTGCGCACGCACGGCGGCCCGCGGCCCCACAAGTGCCCGGTGTGCGCCAAGGGCTTCGGCC
-2.877	-4.559	8.855	AAAGGGGAGCGAGCCAGAGAAAACTGACGCCCCTCTTCCCTGCTTCCTTCCTCCAGGGACCCCTCGGAGGAGCATTCGCTGCTGGTGAATTGATTCGACCTGACTGCCGTTGGACCGTAG
-4.784	-6.374	5.959	CCTCACCCCCGGCACCCCTCCCCTCCCACCAGGATCCTGCGCATCCAGAAAGAGACGCCCACGCTGCAGCGGAAGGAGCCCCCGCCCGCAGTGCTAGAAGCTGACCTGACCGAGGGCGAC
-3.301	-2.194	5.294	GCATCCAGAAAGAGACGCCCACGCTGCAGCGGAAGGAGCCCCCGCCCGCAGTGCTAGAAGCTGACCTGACCGAGGGCGACCTGGCTAACTCCCATCTGCCCTCTGAAGTGCTTTATATGC
4.842	1.848	-2.828	GACCGTGTCTGCCCGGGCGGCCCGGGACTCCACGGTGCTGCGCCTGCCGGTGGAAGCATTCTCCGCGGTCTTCACCAAGTACCCGGAGAGCTTGGTGCGGGTCGTGCAGGTCAGTGGGCC
-7.25	-4.504	4.271	TGCACTTACATCGTGCTCAATGGGCGGCTGCGTAGCGTGATCCAGCGAGGCAGTGGCAAGAAGGAGCTGGTGGGCGAGTACGGCCGCGGCGACCTCATCGGCGTGGTGAGCGCGACCCCC
7.223	-6.119	0.714	CTCCCGCTTGGCGAGGGTGCTCACGGGGAACACCATTGCCCTTGTGCTAGGCGGGGGCGGGGCCAGGTGAGGGCGGGGCTTGCTCTCTGGGGGCGGGGCCTGGATGTCCGAGGGTGGAGC
-5.801	-8.551	7.121	AGAGTATGAGGAGGACGCCGGACCCGACTGCTCGAGGGATGAAGGGGGGTCCCCCGAGGGCGCAAGCCCCAGCACTGCCTCCGAGATGGTGAGAGTGGGTGGCCCAGGGTCCCCTCACAT
1.693	3.113	7.512	GTCCGACAGGCCCACCAAAGCACCAGTGTACATGCCACACCCCGAGACCCCCTCGAAACCATCTCCCTGTCTGGTGGGGGAGGCATCGAAACCGCCAGCCCCATCCGAGGGGTCCCCGAA
6.924	1.775	3.262	CCCGAGACCCCCTCGAAACCATCTCCCTGTCTGGTGGGGGAGGCATCGAAACCGCCAGCCCCATCCGAGGGGTCCCCGAAGGCGGTGGCTTCGTCCCCAGCAGCCACCAACTCCGAGGTG
8.881	-1.269	2.683	TGGGGGAATACAATCGAGCGGTCAGCAAGCTGAGTGCCGCCTTGAGCTCGCTGCAGCGGGACATGCAGAGGCTCACGGACCAGCAGCAGCGGCTCCTGGCCCCGCCCGAGGCCCCCGGAT
4.093	-6.174	6.367	CTTGAGCTCGCTGCAGCGGGACATGCAGAGGCTCACGGACCAGCAGCAGCGGCTCCTGGCCCCGCCCGAGGCCCCCGGATCCGCCCCACCACCTGCTGCGTGGGTCATCCCTGGCCCCAC
4.974	4.443	-4.807	GACGGGGCCCAAAGCTGCATCCCCCAGCCCCGCCCGGCGAGTCCCGGCCACCCGGCGCAGCCCTGGGCCCGGGCCCAGCCAGTCACCCCGCAGCCCGAAACACACGCGGCCAGCGGAGCT
8.208	-1.814	-1.102	AGTCACCCCGCAGCCCGAAACACACGCGGCCAGCGGAGCTGCGGCTGGCACCCTTGACCAGGGTGCTTACGCCACCCCACGACGTAGACAGCCTCCCCCACCTGCGCAAGTTCTCGCCGA
-3.074	-1.034	7.139	GGAGGAGACGCCCCCCGAGGAGCCAGCCGCCCGGCCGGGCCTCATCGAGATCCCGCTGGGCAGCCTGGCAGATCCCGCCGCCGAGGACGAGGGAGACGGGAGCCCCGCTGGTGCTGAGGA
4.511	-1.727	-0.268	GACCCGGAAAGCCCAGGTCAGGCCGGGCTGAGATGCCCTGGATCAGGAACTCAGCCAGCTGGGACGGCTCACCGGTGCCCGTGGC
7.275	-7.048	3.068	GCCCCCCACGGTGGGTACCTCAATGGCCTTCTGGTAGATGCCGCGGGTGTGGGTGACCCCATAGATCTCGGCCGCCCGCTTGATGTAGATGTTGAACATGTCATACTGCTGGGCGGGCTC
-1.667	3.881	8.611	CCAGTTGGCCCACGCCGTCCTGGCCAAGCTGAACGCCTTCAAGGCAGACACTCCCAGTCTGGGCGAGGTGAGGGGGCGTGCTTGGGAGGTGAGGGGCAGCCCCAACCGGCTCAGGGTCAG
-4.062	-6.174	4.108	GCTTGGTCAGGAAGTCCTGGGGGACAGGACAGGGCTGGAGGACTGGAGACATGTGCCCGGGGCCTTCCAGCCCACTTCGAGAGGTTGGGTAGAGTGGGGTGGGGGTCCCCCCACCC
-2.023	1.398	6.998	CACGGCCCCTGCCGGCTTCAGCCAAGCCCTGGGTCACTGCGGGGTCAAGGGAGCGGGGATTATGGCTGGGGTCAGGGCCAGGACCAGGGTCATGACTAGCTAAAGGTCAGGACCCCTGT
-5.764	-4.798	6.547	ACCTTGAGCCCAACCAAAATCCCCATTCCCTTGACCCCGCAGTGACCCATGGCTTGGCTGAAGCCGGCAGGGACCGCGAGGACGTCAGCACCGAGCTGTACCGGGCGCTGGAGGCCGTG
-4.144	-2.653	6.866	AGCCACAGAGGCCTGGAGAAAGAGGGTTCTGGGTCCCCATACAGTGAAAAAAGAATGGCGCACCTCCCCCAACCCTATTCCAGGAGGACTGGGGTG
6.362	1.935	-3.213	GACATGCCCGTCAAGAACCAGTACTCCGAGCTGCTCAAGATGTCCTCGCCGTGCGAGAAGCTGATCCGCAGGGACATCGCCCGCACCTACCCGGAACATGAGTTCTTCAAGGGCCAGGAC
4.326	-1.832	-2.772	GCGAGGCCCAGGCCCTGGCCGAGGGCCGCGAGCTGCGGCAGCGCGTGGTGGAACTTGAGACGCAGGTGGACTCGGGGGGCCTGCTCGTTGGGGAAGGGGCGTGGTGTCCGTGGCCAGCCC
-3.83	-2.914	4.393	TTGACTAGCCCCTGGCCATCTCTAGGGGAGTCAGGCCGCTGGGGACAGATGGCCAGGCCGGCCTCTCCTGCCTGGCGCAGGCACCGTGGCCCCTGCAGCGGAAACCAAAGTCC
4.422	0.214	6.198	CTGGCTCAGTGGAAGGTCTCCACCTCCACCACGGTCCAGTCACCCTGCGGGGAGGCCACGTCGTCCGGAGAGAAGCTGGTGACCGAGGTGATGCTGGCACGGGACTCGTCCAGGGGAGAC
-4.829	-3.081	5.374	CACCCTGCGGGGAGGCCACGTCGTCCGGAGAGAAGCTGGTGACCGAGGTGATGCTGGCACGGGACTCGTCCAGGGGAGACAGTAGTTCGGCCCAGCGGCCGAGTTCGGCGTCGCTGAGTG
1.532	1.153	4.192	TCCTGGGCCCCCGCCGCTGCCGCCCGCGGCACCCTCGGCAGCCGCCAGCAGCAGCGTCCGGCTCAGCAGGTGCTGCACGACGCTCGCCTGCAGCGCCCCCAGTGGCAGCTCGCCCAGGCG
-2.051	-1.232	10.078	AGCCGGGTGGCAAGCGGCGAGCTCTGCGTCGGGGGGCGGGGAGGCTGCGGCACCGCCCTCGGGCCCGCTGTCGTAGCCACGCAGCTCCTCTGGCGTGCTCGTGGCGCTGCTGCTGTGGCC
11.38	2.965	-1.279	GAGGCTGCGGCACCGCCCTCGGGCCCGCTGTCGTAGCCACGCAGCTCCTCTGGCGTGCTCGTGGCGCTGCTGCTGTGGCCGGCCAGGTCTGGGCCGCTCAGCGTGCTGGACGGGCTGCGC
-8.959	-6.363	4.314	GGTTGCCCTGAACAGCCTCAAGAAGCTGGCGGCATTGCGGGAGCTGGAGCTGGTGGCCTGCGGGCTGGAGCGCATCCCCCATGCAGTGTTCAGCCTGGGTGCGCTGCAGGAACTTGACCT
2.534	11.696	7.293	ACGGTGTCATCCACCGCGACGTCAAGCCCTCCAACATCCTGCTGGACGAGCGGGGCCAGATCAAGCTCTGCGACTTCGGCATCAGCGGCCGCCTGGTGGACTCCAAAGCCAAGACGCGGA
3.392	-2.007	5.707	GTCTGCCGGGTGGGGGTGCCAACAGGCCTGGCCCTTTCCTCCCCTGCATCCAGCCATGGGGGCCTCTGCGATTGCCGGAAGGTTGCATGGCTGGTCCCAGGGCCAGCACA
4.913	-6.241	-0.658	CCTTCCCCGCCCCGCCAGCTCCCCCGTTCCCCGCGGCGCCCGGCCCCTGGCTGCGCAGACCCCTCTTCAGCCTGAAGCTGTCCGACACAGAGGACGTCTTTCCTCGCCGCGCGGGGCCGC
-0.571	-7.825	5.398	TGTGGACTTTGAGAAGATCTACAAGTACTTGTCCTCTGTCTCCCGAAGTGGCCGCAGCCCCGAGCTCTCAGCAGCTGGTGAGAAGGGTGAGGGAGGGGGCAGGAGCAGAGGGATCAAGGG
0.085	-1.827	4.737	GCAAGCAGCTGGGATCTGTCCCCTGAACCCGTTCCTGGTGCCCCTGGAGCTTCTGGGTCGGGCAGCCACCCCTGCCAGGTGAGGGGCATGGCGGGCAGGAGGCCACACCAGGCCCCCCGC
-0.055	-5.693	4.18	GAGGGGCATGGCGGGCAGGAGGCCACACCAGGCCCCCCGCCCTGCCCCTCGGTTCTGCTCGGCTGGCCCTGGCTCTTTCTGAGGATCCCGTCATGGGGGAAGGTCCTTGAGATGATGCT
4.448	-5.493	-5.915	GGGCCCGGGAGAGCCTGCCCCGCAGGGACCAGAGCCCAAGGACGGGCTCAACACTCAGTCAAGGTGGGGTTGACGACGGCCAGACAACAGGGGAGGGAGGAGGGACAAGGGGGTCCCCA
4.785	-7.143	-1.214	ATGCCACTTAAAAGAAAGCACTTGTGACTTCAGGGCTGTCTTGCGAAGTTTGGGGACAGGAACCCCTGACCCCCAGAGTCAGCTAAACCCCAGGGGTCTCTGCTAAGGAGCTGCCTCAG
4.556	-9.101	-2.386	CTTGCGAAGTTTGGGGACAGGAACCCCTGACCCCCAGAGTCAGCTAAACCCCAGGGGTCTCTGCTAAGGAGCTGCCTCAGGTCCTAGTAGGTGAGGTAGGTCTGGGGAAGATGGGAGGGG
1.275	-3.326	5.746	GCGGAGCCGCGTCCTGGTCCAGCCTCACCCACCCAGAGCAAGAGGCGGAGGAACTGGAACAGCGCCCCGGCCCGTGGGCTGCCACTGGCCGCAGCAACGGGACGGGTGAGAGCACCTG
4.819	-7.491	0.718	CGGCCGGAGCTCCAGGATGCGCTCGGCCCGGCCCAGGTGTGAGAGGTTCAGGCCCAAGGTCAGCAGGGCCTCGGAGTCAAGGGTGGCCAGGTTCACCTGGGAAGAAAGGCCAGGTG
-5.622	-2.088	4.966	CTCATGCCAGCCCAAGGGGGGACCCGCCCCATGGAGGGCTTTTCCCATGGGTGCCTGGGAGGCCTCAAGGAGGATACTACCGATCTCGCAGCGTTCGCAGGGGCT
-6.945	-7.269	5.538	CAAGGAGGATACTACCGATCTCGCAGCGTTCGCAGGGGCTCCCCCAGGCTGCCCCGAGGGTGGCGCAGCACTCAGACCGCAGGCTGGCTCCCTGAAGGTTCACCTCACAGCGGCTCTCCT
4.54	-8.508	-5.905	TTCTTCTCCCTGCCCCTCAGACTGGCACATCCTCTCTCTTTCCTACCAGACTCCAACACAGGTGCTCGCTCAGAGCCAGTGAATAGCAGATGTTTTGGAGAACAGATGAGCAAATGAAAG
6.074	-2.105	6.841	CAGCCGAGCTCGTCGCTGGAGTCGGGACAGTCTGGGTGGCCGTCGCAGCGCCACGTGAGTGGAATGCAGTCATCGCTCAGCGTGCAACGGAGCTCGCCTGCTAGGCAGGCCAGGCGGCTG
4.22	0.075	-3.044	TAAGCCAGGGCCCAGCGACGGGGTCGGGACTCACCCGCGGGCGCCACGGCCCTGTCTCCGTCCATGGATCCGGGCGAGCTCTCCTGAGTCAAGGAGGGCGCCTCTGCCGGGGACTCGGTC
5.669	0.396	5.108	AGGCGCTCGGTGAGCCGCCGCAGCTGGGCGAGCTTGTCCGGGCGCGTCTCAGCCTCCCCGTCCGGCTCGGGCTGCGCGCGCCCGGCCAGCAGCCGCGCCTTCTCGGCGCGCAGCGCGCGC
4.144	-5.279	1.174	CCCGGCCAGCAGCCGCGCCTTCTCGGCGCGCAGCGCGCGCACCTGCTCCTGCAGCTCGGGCAGCGTTCGCGCCTGGTCCTCGAGCTCGCGCAGGCGCCGCAGCGCCGCGGCCATCTGCTC
3.83	-1.025	7.199	ACCTGCTCCTGCAGCTCGGGCAGCGTTCGCGCCTGGTCCTCGAGCTCGCGCAGGCGCCGCAGCGCCGCGGCCATCTGCTCGCGCACCAGCTGCAGTTGGGCAGGGCCGGGCGAAGCAGGG
2.533	3.618	10.996	CGAGCTCGCGCAGGCGCCGCAGCGCCGCGGCCATCTGCTCGCGCACCAGCTGCAGTTGGGCAGGGCCGGGCGAAGCAGGGGCAAGGTTAGGGGCGGGGCTGCTGCGGCCGGACCCGCGTG
5.275	9.245	5.396	GCAAGGTTAGGGGCGGGGCTGCTGCGGCCGGACCCGCGTGGGCTGCGCGGGACCCCGCGGCCGGGGCTGGGCGCGCGCTCGTGTGTCTGCGCCAGCTCCAGCCGCCGGCTGGTCTCCCGG
6.98	5.887	8.192	GGCTGCGCGGGACCCCGCGGCCGGGGCTGGGCGCGCGCTCGTGTGTCTGCGCCAGCTCCAGCCGCCGGCTGGTCTCCCGGAGCGTGTGCTCGACGCGCGGGTTGCGCACGGGCGCGCGCG
-2.439	-3.42	5.637	GTGTGTCTGCGCCAGCTCCAGCCGCCGGCTGGTCTCCCGGAGCGTGTGCTCGACGCGCGGGTTGCGCACGGGCGCGCGCGGCGACAGCGGCTGCATCAGGAGCCCCGAGGGCGCGCCCTG
-1.945	-5.327	5.654	AGGGCGGACCCGTGCAGTCCAAGTCGCCGCGCTTTGCGTCCTGGGACGAGATGAATGTCCTGGCGCACGGACTCCTGCAGCTCGGCCAGGGGCTGCGCGAACACGCGGAGCGCACCCGCA
-2.168	2.459	5.231	ACTGGGATGGCAACGCCGAGTTGCTGCAGTTCTCCGTGCACCTGGGTGGCGAGGACACGGCCTATAGCCTGCAGCTCACTGCACCCGTGGCCGGCCAGCTGGGCGCCACCACCGTCCCAC
5.023	-6.064	-7.357	CAGCCCATGGCAGCAGAGGCAGCCTCCTAGCGTCCTGGCTGGGCCTGGTCCCAGGCCCACGAAAGACGGTGACTCTTGGCTCTGCCCGAGGATGTGGCCGTTCCCTGCCTGGGCAGGG
0.456	-6.32	4.515	CCCACCCAGAACCGTGCTCTGGGCCAAAGCCCGAAGAACCAGGCAGCGGGGGCCGGGGCAGGCGGACCCCCCGGGCTCTCAGCGCCCACCCGCTCC
5.564	-3.975	-2.029	AACCATGGGCCTCAGGCCCTGAGGATACGGGGCTCCCGGTGGCCATGACGACGGGTGACTGCTGCCACCTCCCCGGCTCCCTGTGTGACTGCTCCGGCAGCCCTGCCTTCTCCAAGGTCG
4.335	1.731	1.199	GGCCATGACGACGGGTGACTGCTGCCACCTCCCCGGCTCCCTGTGTGACTGCTCCGGCAGCCCTGCCTTCTCCAAGGTCGTGGAGGCTACGGGCCTCGGACCGCCCCAGTATGTGGCACA
4.613	-5.617	-5.585	TTGGCCTCTGGGCCACGCCCCCTGCCTCCTGAGCTGCCCTGGGAAGGACCCGGCATCCCCAGAGACTGGGCCAGGGCTGGAGACTTTTCCGAGGCAGCTTTCTGCAGAT
-1.291	-2.665	4.125	ACGCTGGGTGCCGTGCATAAGAGCTGTCTGGAGAAGTGGCTTTCCTCATCTAACACCAGCTACTGCGAGCTGTGCCACACGGAGTTTGCAGTGGAGAAACGGCCTCGACCCCTCACAGAG
-9.385	-8.082	5.381	GAGCGGCGGGCGCAGGTGTTACTGGTTGCGTCGGGTCACGTGGGCGCGCAGGCGCAGCGCGGTGCAGCCCGTTCGCTCACACAAAGCCCAGACGCGGAGAAAATGGCGGCAGGGGTCGAA
4.356	-2.914	-0.53	TTGATTGGGATACTTCCAAACTGGTTCTCATATTCCCCTGGCATACTGCTACGAATGCCTGGGCTCAGCCCTCTCAGTGTATTTTTGGTGGTGTAATTTAGAATTACAGGTGTGCAGTAA
13.422	12.217	7.016	CGGCATGGAGCGCATGGGCGCGGGCCTGGGCCACGGCATGGATCGCGTGGGCTCCGAGATCGAGCGCATGGGCCTGGTCATGGACCGCATGGGCTCCGTGGAGCGCATGGGCTCCGGCAT
8.835	-0.407	2.544	GATCGCGTGGGCTCCGAGATCGAGCGCATGGGCCTGGTCATGGACCGCATGGGCTCCGTGGAGCGCATGGGCTCCGGCATTGAGCGCATGGGCCCGCTGGGCCTCGACCACATGGCCTCC
7.356	5.31	0.242	TGGACCGCATGGGCTCCGTGGAGCGCATGGGCTCCGGCATTGAGCGCATGGGCCCGCTGGGCCTCGACCACATGGCCTCCAGCATTGAGCGCATGGGCCAGACCATGGAGCGCATTGGCT
1.544	-4.324	4.484	AGCATTGAGCGCATGGGCCAGACCATGGAGCGCATTGGCTCTGGCGTGGAGCGCATGGGTGCCGGCATGGGCTTCGGCCTTGAGCGCATGGCCGCTCCCATCGACCGTGTGGGCCAGACC
1.585	0.042	10.93	ATTGAGCGCATGGGCTCTGGCGTGGAGCGCATGGGCCCTGCCATCGAGCGCATGGGCCTGAGCATGGAGCGCATGGTGCCCGCAGGTATGGGAGCTGGCCTGGAGCGCATGGGCCCCGTG
-5.086	-3.443	6.949	CCATCGAGCGCATGGGCCTGAGCATGGAGCGCATGGTGCCCGCAGGTATGGGAGCTGGCCTGGAGCGCATGGGCCCCGTGATGGATCGCATGGCCACCGGCCTGGAGCGCATGGGCGCCA
1.781	-4.445	6.67	TCTTCAGTTTACCAAACTCAGGCTTCGGAGGTTTTTTGGGCAGGTCGCTGGGCTCCGGCTGAGAGGCCTGGAACTTTGCTTTGATGCTCCGGAAGTCCTGATGGCTCTCCTAGGAGA
5.621	-5.866	-4.573	CCGCGTGTGTGCTCCCACACGATGCGGCTCGGGGCCGCGTGCCCTGCGGGCAGGCGGGACCCCGTCAGTCCCGGGCTCCCCCAGCCCAGAAGACCCGTGCGCCAAGGATGGAGGACGCCG
2.713	-4.267	12.544	CTCCTGGTATCCACCAGACCCCGCAGGGCGCAGGAAAGAAAGCCCCTCCACCCCTCCCTGGTGGTCACCTGCACGCACCTGAGGGCGCGTCGGAGCCGCCCTGGGGTCTTCGGGGGCTG
-2.644	-6.049	4.111	TGTGGCAGCGACCCTTCCTGACCACTTCGGGTGGGAACCTGGGGAAACCCGGAAAGAAGTCTCAATTTTAAGTTAGGCGGCCGGTTTTCCACTTGGGAGGTAAAGCCTGGCTGGGTGGGG
5.868	-1.487	0.291	TAGGCGGGCGAAAGAGAAGGCAGTATCCCAGGGCCCAGCTCAGATCTTCTCCACGTAGTTTCCTGGGAAAAGGCCCTCCTGGCCGTGAAGCCGGCCCTTCCACCAGCCCGAGGGATCTGT
8.859	-7.489	-0.586	CCCAGGGATGTGGACGGAGGGCCCCGGGGAGGCCTGTGGGTGCCCCCTCCAGACATGATCTCCAGGGGCAGGGGGCCCCCTCTGGCAGAGGGGGGCACCCCATTGCGATCCATGCCTGTG
4.889	-2.409	1.84	GAGCACTGCCAAGTCGCCGAAGCCGCGGGAGAAGGTGACGCTGCGGGTGCCGCCACCGCCCCAGCCCTCCTTCTTCACCCGAAACTGTAGTCTATGGGGAGAGAAGAAAGCTTGGGGGCG
-3.217	-4.313	4.044	ACTCTGGGTTCTTGACAAAGACCTTGGTGCTCCCCATCTGGTACTGGTCGGGCTCCATGTTGACCGCCCGAAGCAGGTGCTGGACGCCCTGGCGTTCGTCCCCACGCCACCGCGGCCACG
4.299	-8.874	-8.077	CCCCACCCCAGGATCCCCCATCCCTGACTGCTTGGCCGCCCACCTGCTCGGCCTTCAGGGTAAGTTCGATAAAGATTTGCTGCAGCTTCTCATTGACGAAGTTGATGCAAAA
4.185	-0.664	-0.682	AGATTTGCTGCAGCTTCTCATTGACGAAGTTGATGCAAAACTGCTCGAAGCCATTTTTCTGCAGAAGGAGGAAAAGGGTCCTTCCCTCAATGTCCTGGTGCTGGAAGTTCTTGTGGCCAC
-1.805	-3.577	4.908	GCCGTCCCCGGGGGTTGGGCTGTCGCACTTGGCCTCACACTGCTGCGTGGTGGGCGGCCGCAGGGCCTCCGTGCACTCGTGCGACGCCTGGCCCGTGTGGCTGGTGCAGCGCACCGA
5.182	0.237	2.221	CACTGCTGCGTGGTGGGCGGCCGCAGGGCCTCCGTGCACTCGTGCGACGCCTGGCCCGTGTGGCTGGTGCAGCGCACCGAGCGCTGCCGCTGCCCGACGCCGCACTGTGCAGAGCACTGC
12.955	-5.152	-0.429	CGTGCGACGCCTGGCCCGTGTGGCTGGTGCAGCGCACCGAGCGCTGCCGCTGCCCGACGCCGCACTGTGCAGAGCACTGCGAGGGGGCACCACTCAGTTGCTGCCCCGCAGCCCCTGCCC
3.024	-5.33	5.775	GCGCTGCCGCTGCCCGACGCCGCACTGTGCAGAGCACTGCGAGGGGGCACCACTCAGTTGCTGCCCCGCAGCCCCTGCCCTGGCCCCCACCCCTCTGGGGCGCGCCCTCCTACCTCACCC
6.404	-2.547	0.528	GAGGGGGCACCACTCAGTTGCTGCCCCGCAGCCCCTGCCCTGGCCCCCACCCCTCTGGGGCGCGCCCTCCTACCTCACCCCACTCGCCAGCCACCCAGCGGGCCGGGGGGCAGCGGCGCA
-0.741	-2.197	5.64	TGGCCCCCACCCCTCTGGGGCGCGCCCTCCTACCTCACCCCACTCGCCAGCCACCCAGCGGGCCGGGGGGCAGCGGCGCAAGTTGCAGCGCATGGTGGCCGGTGGCTTGGCGGCGGGTGA
5.051	-1.19	6.487	GTGGCAGGCCTCCAGTACAGGTGGGCGCGGCTGCGGGCATGCGCTGTCGTCCAGCGCCTTCTCCTCCGCGGCAGAGACGCGGCGCTGGCACACGACCGAGCGGCTGCGCACGCCTGCATC
4.837	-5.08	-1.719	TGATCTCAGCTACTGCACTGGGATCAGTTCCACCTGCAGTCAGCTGGCCCATGCAGGGAGTGTGGGAGGGAAGCTGGAGACTCTCACCGGCCCCAGGTGAGGCTGGGCTGAAGACGCCC
-1.869	-0.233	4.571	TGGGGGCAGGGGTCGCGCTGCCCTCCCGGGTGGGGGTCCTGAGGGCTGACCTGGGGCTGTCGCAGTGACGGCTAGAAGAGGACACGCCGCCGCCACAGGTCCGGCTGCAGTCGCCCCATG
2.96	-0.152	8.823	GAACATGAGGCCCAGCCCCAGGGCGAGGGCCCAGCGGAGGATCTGGCAGGCGGGAGCCATAGAGGCCACGTGTCCACATGTCTCTCCCCAGCCCCGGCTGCCGGCAGCCCCCACAGTGCC
-5.761	-3.666	4.715	TCACGTGGGACTCACCGGGGAGACAGCGTCCAGAGCAGGTGAGGACGGCATGCTGGGCTGGCCCGTTCAGGGGGCTGGAGGACATTCAGGGACC
4.379	-8.137	-6.386	CAGATGTGTTGCTGACACCCACTGCTGATCCCATGGGTCTGTCTCCTGGGGTGACCTGCCCTGCCCCAGGGAACAGTCCTGAGGGTCTGGGTCAGCCCTCTCTGCCCCACAAACTGCGCA
-0.583	-6.122	4.979	GCAGCTTCAGAGTCCGCTTGTACTCCTGCTCCGGCCGGGCCTGCTCCTTCTGGAAGTCGGAGGCCACGTAGCAATAGTGGTGCTTAATGTTCTCCACTAGGTCCAGGTCCTGCTGTCCCA
6.035	-4.944	-6.94	TGCTTAATGTTCTCCACTAGGTCCAGGTCCTGCTGTCCCAGGGGCAGGCCGGCCTGGAGCAGCATCTCCGCCAGGAAGGCGGTCAGGTGGTTGCCCGCCAGGTCCAGACGCTCCGTGGCG
5.416	-3.371	-4.175	GGCCTGCCCAGCAAAACCTACCTTACAGGTGCCTGTGCCCATGTCAATAACCACCACGCCGGTCTTTGGTGGCAGCCTGTCGGCCACCATGCCGGGGAAGTCCCGCTGCAGGGGCTTGTT
1.936	-6.425	6.142	CTCAAACTATCTTAGGGATGAAAGATCAATGAGTGCTTTCCTCCAGAAGTTCCTGCAGTAATTCATATCCATCTATTATGTATTCTCTTGTGCACAGAAAGATAGGAG
-5.063	-5.295	5.573	GCTGGGGTGAGCCACCTCCTGCCACGTCCCAGGGCTCCTTCTTGGACCCTATGTGGCCTGAGGATGGGCACAGCCCTGGGGAAGAGAGCTTAGTGGCTCAACACCTCATGCCTCTGATG
-10.024	-9.071	5.733	GACAGGTTGGCAATTCTAAGGTCTCACCTGAGCAAAGTCAGTCTGCAGCCAGAGTACAGAGGGCCAACACTGGTGCTCTTGAACAGGGACCTGAGCTGTGGGAGAGGGAGAGGGAGGT
7.349	-8.424	0.86	TGACCAAGGTAGAAGCACAATTCTCCTCATGGACTCTGCAGAATCTCGCAGTTGATTGGGGTGGTGCTGATGGTATCAGGAGACAGATTAGTTTTGAAGCCAATGCTTCCCGAATTCCAT
10.848	-6.995	-2.29	GAATCTCGCAGTTGATTGGGGTGGTGCTGATGGTATCAGGAGACAGATTAGTTTTGAAGCCAATGCTTCCCGAATTCCATCTGTTGTGAGGACATTCACAGGGATGGCAGGAAAAAAAAA
5.975	-3.169	-0.179	GTTGTGCTGGTGACTGCAGGATGAGTAACCCATGAGGCTGTTGCCTCTGATTCATGTGGGGACTCAGGCACTGTTGGAAAAGTTGCACTGATGTCT
16.573	-9.272	-12.307	TAAAGACTCAGTTCAGACAGGGAAACCTATGACAACCACACACAATTCTCTCTCTAAAGAATACAAACATTTTGTCTCTCTGGAGGAGGAAATATGGTCACGAGTGGCATTACTGG
16.413	-7.328	-6.822	CACAATTCTCTCTCTAAAGAATACAAACATTTTGTCTCTCTGGAGGAGGAAATATGGTCACGAGTGGCATTACTGGGAGGTAAGCAAAGTTAAACCTACCTTTAGGACTGGCA
-5.387	-7.799	4.591	GTCATTCTGGTATCCAAAATGGGTGATGAAGATGTCCTGCCTGGTTGGCTTGAAGTGTCCAAAGTACTGACCATAACCAAGCGTCCTTCAGTAGTGCTGCTCTCTGTCCCAAGACTGGTG
-8.153	-3.316	5.387	CAACCTGAATGTGCACAGGCGGATCCACACCGGGGAGAAGCCCTACGAATGCCTTGTCTGCGGGAAAGCCTTCAGCGACCACTCATCCCTCAGGAGCCACGTGAAAACTCACCGGGGAGA
-3.506	-1.84	8.046	TATATATGAAAAAAATACTAACTGAACTACAGGTATTAAATACTGAAATGAGTTAACAGTTTATTATAATTTATTGT
4.663	-8.62	-6.871	GTCCAGTGGGCTCCACACCTGTCGTCTGCATCAGGAGGCTCATGTCTGACCCTGTCTTCCTGCCAGTCCTGAGGACGGAGCCTGAGCCTCCATCGTGCACCACGCAGGGAGGAC
7.359	-8.825	-2.359	TTCCAGTGTCTCAAGAGTTGAATTCTCAGAGCACCTTATTAAATAAATTGTTCTATTTTCTTCCCACTCTCCAAAGAGTTTGGCTCCCTTTGAGTAGTAAGAAGATGATAGAATGGAAA
5.193	-6.762	-4.424	GTGTACACTTTCTCTGGACCTGAACATTTAAAATCAGGCGGAAAGATTTTCCATGCTTACTGAACACAGAAACTTTCCTTATGGTAGAGGTTTTATTGTATAGAGAAAGGAGGTCTTTTG
-9.564	-8.152	9.621	CCACATGGATTAAATTTAGAAAGTTCCTGTCCAATAGAGGCTTCTTTGTGCACACTAAGGGTGTCTTTTCCATAACAATTACCCTCAAAAGTGTTCCCTCCATTCTGAGCTCTCATGTGT
7.419	-2.826	-1.572	TCGGCAGACAGGGTGCAGCCCAGCACCTCAAGCCTCTGCAGATAGCTGAGCTCCTGCAGGCCAGCATCCAGCCCTGTCTCGGTCACACGGTAGGTACCACCCAGCACCAGCGAGCGCAAG
4.504	-8.833	-4.961	CCAGGGTCCGCTGCTCGCACCTGCTGGTGAAGCACAGCCAGTCACGGCGGCCCTCGTCCTGGCGGCAGGAGAAGATCACCCGGACCAAGGAGGAGGCCCTGGAGCTGATCAACGGTGAGC
11.401	-7.53	-6.145	ACCTTGGGGCTTACATATTTATTTGTGCCCTGCCTTGTTCCAGAGAGGACTCTAAGTGGTTTACAAGGATATGTAAAATACCATAAGATAGCGCCAATTAAATATGAGAGCGGGGATTAG
4.089	-6.295	-5.606	GGGGCCAATGAGACCGATCAATCCAATGTGGCCCTGAAGGACAAAAGAGGCACAGACAGGGGAGGACGTGGGAGGATTCAGGGAGGTTTTTCTCCTAGAGCCTTAGGGTGATGAGTTTGG
8.937	-8.462	-0.312	GGGGCCTGGAGGCCCCCTTTCACCTAGAGGTCCCACTTCTCCTGTCTTTCCCTGGTGAGGAAGAAGGCTCCTGTTGAGTGGGGGTGGCCTAGGGGAGTCGCTCAGGAGTCCAGCT
4.061	-4.51	-9.671	TTCCAGGGGGACCCTGAAAGAAGATGAACAGCAGGGGAGAGACAGAGGTGCTCAGAGCCCTGGAGCACCACTAGGATCTACGCAGACATGCAGCCGCCTCAAGGTTAAGAAATAAGCA
11.247	-4.493	-1.844	GGAGGGCCTGAGGGGCCAACCACCCCCTGTTGGGGACAGAGAAACAGGAGTCACAGGAAGTGCAAAGTTTGAGCTAGGCTGACTTTCAACCTACCACTGACTCTAACCTCAGGCTGACCT
6.342	-6.019	2.456	CTCTGCCCCGCAGTCGTGGCCACCATGAGGGACCTGGGGAAGAAGGAGACACTGGAGGCAGCTGCTGGGGAGGCTCTGGGGCAGACCCTCACCGTGGCCCAGCTGGACGTGTGCAGTGAT
4.298	-7.923	-6.66	GCACTACTTCCGGGACCTCTATCTCCCAGCCTCCAGGAAGCTGTTTTGCTCCGTGGGACAGAACCCACAGGACGTGGTTCAGGTGAGTGAAGGGCCCAGAGCCCCAAGACGTGGCTCAGG
-7.627	-5.577	5.586	GACAAAACCCACTGGCCAGTGGATGAGCAGAATCTGGGCTCCCTGTACACCATTGAGGCCACAGCCTATGGGCTCATGCAGAAGCTGGAGCTGGGCCGGTACAATGAGACACAC
8.069	-6.534	-1.373	CTCGTGGCGGCCGACGCGCATGCGCAGCGCCGCCAGCTCGCTGGCGTTGGCGGCCTCGGGCGTCGCCCGCGTGGATGCGGGGCCGCTCCAGCACACAGCGCCCGTGAACTTCTGCGGGGG
-3.755	-5.012	5.998	AGAGGCAGCCCGGACACCGAGTGGCAGTCCTCACTCACCTCCCGGCAGTCCTCACTCACCTCCCGGCAGTAGCTCTGGCTCTGGGCTGGTGTCACCTGTGGCCAGAGGGATCCCCTTGAG
-5.701	-1.842	4.644	ATTACAACATATAAAAACTACATAAAGTCTTAATTTCCACTCATACAGTGGTAGATTTGATATAATGCATAATAAAAAACTTTTA
5.351	-6.911	-8.605	CGTGACAGAGCCAGAGAGCAAGGTATTGGCTACGAAGGCCACGCCTGCCAGTAGATCGGAGGCGGCCAGGTTGCCCAGAAACAGGTACATTGCCGAGTGGAACTTGCTGTTTCGGGCCAC
6.182	-3.17	-3.271	ACGCCTGCCAGTAGATCGGAGGCGGCCAGGTTGCCCAGAAACAGGTACATTGCCGAGTGGAACTTGCTGTTTCGGGCCACCGCAATGAGCACCAGAAGGTTTTCCACCACAATGGCGCAA
-2.972	0.2	4.404	CCGACCGCCCTCCCCGTGGGTGCCGCCCCTTGGCTTGGAGGCTCCACGGCGCGCACATCCTTTTGCCCTCGCTCAGCCGGAGTCAGCCAGGAGGGGTGTTGCCCCCCC
-1.898	-5.062	5.47	GCCTTTTCTGCCTCCTTGTCGCCACGCGCGCTCACCTGGCTAGGCCGGCCCGGCTCCCGGCCCTGGCCGGAGGGGCCTTGGCGTCTGCGTCCCCAGGGCGGCCGCGGCTGGGGCTG
4.826	-3.281	-4.334	AATCTACCTGCCCAAGTCACCAGACGTGGCTGGAAGGGGCTGAGGCTTCCGCGCTGGCCTGCGCCGCCCGGGGTCGCCCTTCCCCAGGAGTGCGCTGCTCTCGGGAAGGCATCCCATGGC
4.78	-1.789	2.081	TGAGGCTTCCGCGCTGGCCTGCGCCGCCCGGGGTCGCCCTTCCCCAGGAGTGCGCTGCTCTCGGGAAGGCATCCCATGGCCTGAGCAGCAGCGCGTGTCCCGAGAGGACGCGGGCACTTA
2.1	-7.753	4.452	CTAGGCCAGAGCTGTTTGGTCCATAGTCAAGCTCCCAGAGCTTGGCATCTGTGGCTCTGGCCAGCAGGGCCTGGGGCCCAGCTTTTAAGGCATCAGAAGGGGAGGGGGCTGCGGCAG
4.075	-1.305	6.371	AGTCCGCGTAGTGGCCGCCGAGGCCCTGGGAGTGCTGGCCCACATAGCTGCCTTCTGGGCTGGGCTCGGGCGAGGGCAGCAGGTGGGCAAAGCTGCGTTTCTGGCCGCCCAGTGGGGTCT
3.905	0.348	5.237	TGCCACCTCCAGGGGCTGGGGGGTTAGTTGGGGGGCCCTCAGCTGGGCGGCGGCTTCTCCCGGCGCCTCCCCAGCCCCGGGCCTCCTTACCCGCCAGGTTGCTGGCCGGGAGCAGGCTGT
9.082	-3.726	1.023	CAGGAGGCTGGTGTGGTGCCGCGCGCAGGGCAGGGCCTTACCCCAGGGGGCGTCGGCAGAGGCCCACTGTCTTTCTGGAGGCCTCTGAGGCCAGAGCCTCGGAGCCCCACAGGGGCGGGG
7.62	0.752	3.081	CCCCAGGGGGCGTCGGCAGAGGCCCACTGTCTTTCTGGAGGCCTCTGAGGCCAGAGCCTCGGAGCCCCACAGGGGCGGGGGGAGGAGTGAGCTGGGCCGCTGGGGGACCCAAGCCCAGGG
6.068	-5.435	-0.127	GCCTCTGAGGCCAGAGCCTCGGAGCCCCACAGGGGCGGGGGGAGGAGTGAGCTGGGCCGCTGGGGGACCCAAGCCCAGGGCCTCCCGGTCACCCCCAGCAGGGCCAAGCACGGATGGCAG
4.534	-4.545	-5.93	TGTTGTCCTGCCGGTGGATGCTGACACAGTGCTCTTTCAGCACCACGTGGGTGATGTCCCGGAAGTCACAGAAGTAGGCCCACAGTGGCTCCCGCGGCCTGTCTGCCGGCTGGCCGACTG
5.71	-4.321	0.525	CACGAAGGTCTTGTGTTTCTGCTCCCTCACCTCCTCTGAGTCCTCCTCCGTCTTCTCGGGCTTGGTATTTACCATGCTCTGTGGTAGGGTGAGAGGGGGAGTGGGCTGGGGCAAGGCTGC
0.399	0.931	4.994	CCATGGCCCTACCGCGGCCGGGCGCACCCGCGGGGCCCTGGGCTCGCTGGCTTGCGCGCAGCTGAGCGGGGTGTAGGTTGGAAGGGCCAGGGCCCCCTGGGGCGCAA
-3.419	2.863	11.766	GTGGGGGCCGGCGCCATGGAACCCCCGACCGTCCCCTCGGAAAGGAGCCTGTCTCTGTCACTGCCCGGGCCCCGGGAGGGCCAGGCCACCCTGAAGCCTCCCCCGCAGCACCTGTGGCGG
6.594	-4.643	4.039	CCAGGCCACCCTGAAGCCTCCCCCGCAGCACCTGTGGCGGCAGCCTCGGACCCCCATCCGTATCCAGCAGCGCGGCTACTCCGACAGCGCGGAGCGCGCCGAGCGGGAGCGGCAGCCGCA
6.088	-1.769	3.183	CAGCCTCGGACCCCCATCCGTATCCAGCAGCGCGGCTACTCCGACAGCGCGGAGCGCGCCGAGCGGGAGCGGCAGCCGCACCGGCCCATAGAGCGCGCCGATGCCATGGACACCAGCGAC
3.696	7.823	8.251	CCCCACCGCCTCCACCCACTGCCGCGGGGGGGCCCGTTGGGGCCCAGGGCTGGCGGGCCATGTAACCAGGGCTGCTGCTGGGAGCGCGGAGGGGAAGGGAGCCCCCAGCCCTGCTGGGCC
7.907	-1.303	-1.162	GGCCCAGGGCTGGCGGGCCATGTAACCAGGGCTGCTGCTGGGAGCGCGGAGGGGAAGGGAGCCCCCAGCCCTGCTGGGCCGGCCCAGGCCCCTCCGCGGCTCCCCCTTC
18.437	-4.484	13.986	GGAGCGCGGAGGGGAAGGGAGCCCCCAGCCCTGCTGGGCCGGCCCAGGCCCCTCCGCGGCTCCCCCTTCCACTACCCACCTGCCCGGCACCCCCTCCCCAG
0.776	-8.524	6.076	CGCTCACTCACCTGCATCATGTACATGATATTCCAGGTGATGGGGACAGCTGGGAGTGGGCCCGGGTGAGGGGCTCATAGCGGGGCGCTGGAGGCCGGTGGAGGTCACCACCCTGCCC
-5.898	-6.787	4.855	GGTCCTCCGGAACATGGTGCACTGTGCCGACCTCAGCAACCCCACCAAGCCGCTGGAGCTGTACCGCCAGTGGACAGACCGCATCATGGCCGAGTTCTTCCAGCAGGGTGACCGAGAGCG
4.2	-10.163	-5.813	GTCAGGTGGAGACCCTACCTGATCCCCAGACCTCTGTCCCTGTTCCCCTCCACTCCTCCCCTCACTCCCCTGCTCCCCCGACCACCTCCTCCTCTGCCTCAAAGACTCTTGTCCTCTTG
4.197	-8.788	-3.713	GACCACCTCCTCCTCTGCCTCAAAGACTCTTGTCCTCTTGTCCCTCCTGAGAAAAAAGAAAACGAAAAGTGGGGTTTTTTTCTGTTTTCTTTTTTTCCCCTTTCCCCCTGCCCCCAC
-1.919	-2.591	5.828	GTCACCATGACTAAGCAGAGCCGGGCGCCCGCCGTGTCACAATAAAAGTCCCCGGGCCCTGGCCTCAGGCGGTAGGGACCGCTGAGGGGCCGCTCCCCACCCCCGCCCACGCCTGCTGTC
-5.871	-3.564	4.985	GCTGGCAGGCGAGGGGGCGGGCCAGCGACGCAAAGGGCCGGCGGTCGCCAGCAGTTGCCCCCTCCCCTTGGGTCCCGGGCACTCAGCCCATGGCTGCCAGCCTGTGCCACTCGCCGCGGC
4.878	-5.603	-5.317	CGCGCTCGTCGCTTGAGTCCGACTCGGAGCTGGAGTCGCTGCTGCTGTCTCGGTCCCCGTAGCGATCCTTCACTGCGGGACACAGACGGGATGCCCCCCCCCAGGTCAGCCGGCGGGGCC
5.913	-5.573	-6.185	GCTGCTGTCTCGGTCCCCGTAGCGATCCTTCACTGCGGGACACAGACGGGATGCCCCCCCCCAGGTCAGCCGGCGGGGCCACTCGACTCCCCACTTCCCAACCGGCCGGCGCGCGCAGGC
7.775	-3.966	-4.237	CGGTGCCATCAGGCACGTTGACATCAGCCCCGTGCTCCACTAGGACCTTCAGGGTGTCCAGGAATCCAGTGCGGGCTGCGTCATGGACTGGACTGGTACCGGAGGTGTCCTGGACATTGG
-4.425	2.845	4.561	CTCCGGCGAACCTCTTGGGGCGACCTCAGGCATTTGGCCCCGGGGATGGGCCCAGGATGTGGGCTTCTCCATCACCAGCGCCCTGTGGTGCCGCCCTCCCCTGAATTCCCACGGTGGG
4.38	-2.303	2.403	TGCCCACCTGGGGTCCCCTCCGAGGCTGGGTAAGGCATGTTGCTGTGGCTACTGGGGGTGGTGTGTGCAGAGTCTTTTGGATATCCCAGGAACACTTGATGGTCACGGGGCAGGAGTGGC
-2.403	-6.373	4.072	CCGGGGCAGTGGTGACCCACTCCCACGTGACTTTCTTGCTCTGAGACACTTGTGAATTATTTCTGTCAAGGGCTGGACGCCGAGTGGGTCACCGAGCTAGGCATGTTTTCCAGAGCTGG
7.247	-7.956	-7.456	CTGCATATCTTCCTTGTTTCCTGCCTTCAGATGGTTCTGGCATTTATGACCCTTGTGAAAAAGAAGCCACTGATGCTATTGGGCATCTAGACAGACAGCAACGGGAAGATATCACACAGA
4.962	-5.626	0.6	CCTGTATTCCTTTGGAAGGGGGGTGGTCACAGGCTGGCCTTCCCCCACAGCAAGGCTGGGCTTGAGCAGTCAGGCTCTCCCCTGGCTGGTGGGGGACCCCTTGCTGTCGTAAGGGAGACC
-1.622	-1.245	6.173	CGGCTGGTGGCCGAATGCAGCCGCTCCAGGGCCCGGGCAGGCGAGCTGTGGCTGCCGCATGGGACAGTGGCCACTCCTGTGTTCATGCCAGTGGGCACGCAGGCCACCATGAAGGGCATC
-0.899	-9.904	7.247	TGAGAGTCCTGTCTGCTCATCCCAGGGAGGGATAAGTCTGTACCCTTGGCCTTAACAAGGGGCGCCCGGTGGCATCTCATGCTGTCCCCAGCCTGGGCAGTGACTTCTGCATGGTCCAGG
-6.468	-6.392	4.335	CGACCGGTGTCCAGCATACACCCCCCTGGCCGGCCCCCAGCAGTGAGGGGCCCCACTCCAGGGCCCCCCCTGATTCCTGTTCCCGTGGGGGCAGCAGCCTCCTTCTCGGCGCCCCCAATC
-3.258	3.099	4.498	GACCCCATCCACATCGCATGCATGGCCCCTGGGAACTTCCCGGGGGCGAATTTCACACTGTATCGAGGGGGGCAGGTGGTCCAGCTCCTGCAGGCCCCCACGGACCAGCGCGGGGTGACA
0.199	0.864	8.594	AATCTACGCGGTGGAGGCCAGCACCATGGCCCAGCACGCTGAGGTCAGTGGCCCGCTGGTGCCCACCCAGCCTCGTCCTCGCCCATGAGTGCCATGCCGGCCCCAGCCTAGAGAAGCTTG
-7.352	-6.511	8.481	TCTCCCTCCTGTTCCAGGGGAGCCATAGGAGGGAAAGCAGGTGGCCCGGGGGGGATATGGGGGCCCCAGCCCTGTCCCAAAGCTCCCTGCTCGGCTGCCCCTCGCCCGCCTTTAT
6.577	0.752	-3.788	GTACCTTACAGCCCATGGCCAGGAGGGCGTGGAGCAGCACGACCACGGACAGCAGCACTGTGGCCACCAGCCTGGTGTCCTCACGGACCACGGGCCAGAGGGTGAATACCAGCCCGGCGG
8.553	-5.4	3.911	TCACGCTGGCGCCCAGCGAGGGTGCCTTCGAGGAGGCGCTGCTGGAGGCGTCGGGGACCCTCCTGCTGCTGGCGCCGGCCACCCGCAACCGCGAGTCCGAAGCCTTCGTGCAGAGGCTGC
8.793	-2.344	4.803	TCCCCGGGCCCTGGCCCTTCCCCTGGAGCCATGCTGGGCCCTAGCCCGGGTCCCTCGCCGGGCTCCGCCCACAGCATGATGGGGCCCAGCCCAGGGCCGCCCTCAGCAGGACACCCCATC
6.296	-0.38	5.953	CTAGCCCGGGTCCCTCGCCGGGCTCCGCCCACAGCATGATGGGGCCCAGCCCAGGGCCGCCCTCAGCAGGACACCCCATCCCCACCCAGGGGCCTGGAGGGTACCCTCAGGACAACATGC
7.086	-5.328	2.64	CCCACCCAGGGGCCTGGAGGGTACCCTCAGGACAACATGCACCAGATGCACAAGGTAGGGATCCCTGTGCCCGCCTCGCACCTGCGGCCTCTGCCCACTAG
-1.318	-8.2	4.053	GGGGCCCAACCCCATTTAACCAGAACCAGCTGCACCAGCTCAGAGCTCAGATCATGGCCTACAAGATGCTGGCCAGGGGGCAGCCCCTCCCCGACCACCTGCAGATGGCGGTGCAGGGCA
-3.168	-4.57	4.486	TGTCTGCCTAGCGGGTGCCCTTGGAACCTAGCCCTTGGTGGGTTTTGAGGAAATGATTCCTGAATGAGGAGTCGATTGCCGTGTGAAGGGCTGGTGGCACGGCACCCGCGTGAGCTACG
-5.706	-6.333	7.008	GGCTGTCTTTCCCTCCCGGTCCCCTCCAGCTCGGTCCGTCAAAGTGAAGATCAAGCTTGGCCGGAAGGAGAAGGCACAGGACCGGCTGAAGGGCGGCCGGCGGCGGCCGAGCCGAGGGTC
5.953	-0.311	-4.794	CTTGACAGAGCCCACGGCGTCTCTTCCTATGACACCGTCATCAGCAGAGACATCCAGGCCCCCGACGGGCTGGCTGTGGACTGGATCCACAGCAACATCTACTGGACCGACTCTGTCCTG
7.715	-9.157	-6.046	TCAGCAGAGACATCCAGGCCCCCGACGGGCTGGCTGTGGACTGGATCCACAGCAACATCTACTGGACCGACTCTGTCCTGGGCACTGTCTCTGTTGCGGATACCAAGGGCGTGAAGAGGA
12.253	-7.411	-0.501	GCAGCGCGCGTATTTGGTTTGGAGCGCACTCCTGATCACAAAGCACATTTTTAGAGGCTTGGAACCCTTCCCTTTCTGTTGCTCACCAAGGAAAAGGCACAAGAAAGACAATGA
12.751	-6.518	2.81	TCACAAAGCACATTTTTAGAGGCTTGGAACCCTTCCCTTTCTGTTGCTCACCAAGGAAAAGGCACAAGAAAGACAATGATGTGGAGATTCTTAGGGGACCAA
-4.477	-6.122	5.217	GATCCTGATGCCCCCTCAGCAGTGGGTATGTGCTGAGATTCTCGAGACAGCTGACACTCCTGCCGGCTGGTCTTGGCCGCTGCCGTCCCTGCAGGCCTGAGCTGGGGGGCTTCGGCCACA
5.974	-7.127	-5.441	CTGTTTGTCCTGCAGGCAGAAGGCCTCTCAGCTGCTCTGGGAGGCACGTCTGGAATGGTGGTTGCCTCTCAGAGATTCCGAGGCTGGGCCAGGCGGAGCCTCTGGCAGGGGGCCAGAACC
1.243	-1.637	6.268	GGCGCCAGCGGCTGTGCTGGCCACCACCTCCACCTCCCGTGGCCCTTCTACCACCCGGACTGTATCCACGCGGACCGGGCTGTCCGGCGGTGGCCAGGCCTGGGGCTGGGGGTCAGCCTG
8.119	1.821	8.769	TGTCCGGCGGTGGCCAGGCCTGGGGCTGGGGGTCAGCCTGCCGGGCCTGAGCTGCCTGCAGCTCCTGCAGCGCCTTCTTGAGCTGGGTCTCCAGCACAGCGACCTTGGCGGCGAGGGCAG
5.457	-3.347	4.881	CAGCCTGGCTGCGGAAGGGCCCCCCCCGACCCCCTCCCCCCCGCAGGTCTGGAACAAAGAAACCAAACCTCACTGCCTGCTTGCACATCTGTCCAGGCCCTGGACAGGC
-6.143	-5.907	7.188	AGCTTCGTGATCGATGGCTCCTTGTACACAAACTCCTGCTCATCCAGGTCACCGAAGTGGGCGCCGTAGAAGCCCACGCGGAAATACGTCCCGAACACGCGCTGGGGCTGTGAGAAAGG
4.381	-2.719	0.774	GCCGGCTGCCTGTTCCAGCAACCCTACCAGCCCCAGCTCAGTGAAGTGCTTCCCGGAGCAGAAGCCCTCCTCGTCGGGCGACAGGATGTCGTCGGAGATGGCGGACTCCTCTAGCACGTT
5.95	-7.664	-4.053	TTCAAAGTGGATGATGTCTATGGGGACAAGCCTCCCTACTCACCGTTGGTGGCCCCTGGGAGATGCTGGCCCGGGAGCCAGGGGCTAGGGGGCCACCAGCAATGGCCATGGCCACAGAGG
5.514	-6.235	-4.72	CACCGTTGGTGGCCCCTGGGAGATGCTGGCCCGGGAGCCAGGGGCTAGGGGGCCACCAGCAATGGCCATGGCCACAGAGGGGTTGATGGTACCCGCAATGTCCCCTTCGCCTTCTGTGTC
4.107	-1.815	-2.745	CCTTCACAGTGGCCTCGGCGTAGCGGGGGTCAGTGTCATGGCCACATAGCAGGCTGTGCACAGCACTGATGGCCTTCTTGTGCAACAGGAATGCCCTATGGGGTAATGAGGTGCTCAGGA
0.57	-0.126	4.157	TTCGCCCACACACGTGGCAACCACAACCACTGAGGCTGGAGATTCCAGGGCCCCCGTTGCCCTACCTTGCTGGCCAGGATGCGGGAAACCTCGTCATCCACAGAGCCAGGGGCCACGGCG
0.297	-6.764	6.634	CACGAGCTTGTCCAGCACGTGGTGGGAGAAGGCCACAAGGGGTTCGGGGCTGGCCAGGCGCAGTGCTGCAAGACTGGCCCGCAGCTCCTGCTCCACGTTGCCCTCGCTCAGCACAGTGTC
4.508	1.308	7.116	CCCGGCCTGCCTCAGCGGCCCCCATGGGCGGCCCAGAACTGGCACAGCATGAGGAGCTGACCCTGCTCTTCCATGGGACCCTGCAGCTGGGCCAGGCCCTCAACGGTGTGTACAGGACCA
5.569	0.293	-5.226	CAGCTGCAGCTGCTGGGCTGGGGGGCTGGAGCATCCCCCACGGCCGGGCCTTTCCCGTTGCTGCCTGAGCTGGAGCTGGGTTCCAGGGACTCGTTCATCTTCTCGCAGATGACATCCACC
3.034	-7.83	5.305	ATTTCCCTCCTGACCTGCCCTTGACTCCCACAGTCTAGACCCTCAGAACAGGCCCAGATCCTGATCTGGGCATGCGGTCCCTGACCTGCAGCCCCGGAGTCCCCTGGACCTGGCCAGGCC
7.209	-6.289	-3.963	CTGACCTGCAGCCCCGGAGTCCCCTGGACCTGGCCAGGCCCTGACCCACCCTCTCTCTCCACAGCTTGAGCAGCCGGGACTGCTCTCCCTGAAGACCCCTCCAGAGAGAAAATAAACTAG
5.391	1.423	4.886	GCCAGGCCCGGCCGACCGCGTCTCGGTCTTCGCGTCTGCCAGCCTGGCTGGCAGTCCGTCTGTCCATCCCGCCGCGCCGGGGCAGTCTAGGCGGAGCGGGGGCTCAGGCGGCGGCGGCCT
-0.469	-1.676	6.198	CACCTTCAGCCGTCCCAGTCATCGGGGAGAGCACCATCGTGTCTGGGGCCTGCTGCCGCTTCAGCCCCCCAGTGCGGAGGCTGGTCCGCTTCCTGGGTGAGAGACATGGCCTGGGGTCAG
-1.909	-4.222	5.894	CTTTGTCACTGACCAGGGTGCCTGCGCTGGCAGTCCCAGCCTCGTGGCCGCCGCGCGCCGCGCCTTCCCCTGCAAGGATGCGGCCCTCTGCGCCTACGCGGTCACCTACACAGCGGTGAG
8.839	-5.845	-7.171	AGGCGCCTGCAGCCCCCGGCCGGTCCCTCTGCGACCACACGGAGCCCAAGCACTCGTAGAGCCTCACCTTGGAGAAGAGCTCCTGGGCCAGGGGAGGGGTGTGGGATTGGTGCTTAG
-8.113	-5.589	7.27	TCCTCCAGCCGCCTCTGCCGCAACACCACCTGGTGCCGCAGGGCGTTCTGCTGCTTCACCTTCTCCCTCAGCCGGTGGTCTAGGTGCTCCAGGGCCTGCCGCAAGGAGGGGAGCGAAAGC
-3.795	-5.142	4.438	GCTCATTGGCTGCGGCGACCGAGCTCCGCCTCCTCGCGGCTCCCGACGGCGCGGCAGGTGGAAGTGAGCGCGCACTGGTCGGGACTCTGAATCCCCCAAAAGCGCATCCTAGGTGCTCGG
-4.043	-2.784	6.225	TAGCTGGGGCCCCGCCTCATCCCCCGAACTGGTGAGGAACCGGCGGGGCCAATCTGCGCGTGGCGCCACAGGGCTCCCCCGGGCACGTGCCTGAGCTCGCGGCTGCGGTCCCCAGGGTCA
4.238	-2.887	-5.977	GGGCACGTGCCTGAGCTCGCGGCTGCGGTCCCCAGGGTCACGTGGCTGCGGCCACCAGGGCCTACGCGCCTCGCACGCCACCTAGCGGCCGCGCCTCGCTCCCCGCCCCTCTC
8.63	2.32	5.269	GCTGCCACACCCTCCATCATGGCACAGGGCACCTCCTCGCCCAGTCCACTGCCGGGGACACCGCTGCCTGCTGCCATGTTGAGGTGAATGCCCTCGGCCGTGAGAGCGTCGTAACCAGGG
2.472	-0.807	4.412	GCATGGGGCAGCTGGCCACCACCTCACCCAGGGCCTCCTGGGGCACGTTCTCAAAGAGGGCGCTGGGGCCCGCACCCACTTGCACAGGCACCGGCACGCACACCACTGTCTCCAGGGCTT
4.505	-5.389	0.097	GCCTGGTCATGAGCACCCGCCATGCACATGGCGAAGACAGGGCCTTCCTCCACTGTTGGAAGACATGCACCCTTAAGGTTTGCACAGTGGGGGCTGCAGCGGCTAACCCATGCCTACACC
4.075	-3.874	-3.675	TGCTACCGAGACATGGGCGCCCGGTACCCCACCTGGACCCATTCCATCCAGATCATGAAGATGGAGGAGATAGCAGCCAGCAAGTCCCACCGGCTGGCCGTCAAGCAGTTCCAAGACTCC
-7.569	2.082	5.641	CGGGAAGGAAGTGGGTGACGAGGACAGGCAGAGACCCCTCCCACGGGGCCGCCCGCATCTCACCTGCCGTCGCGGGGCGGGCGTTGCGGCCGGT
-8.237	-6.542	4.549	TGTCTACACTCACTTTCTTCCATAAAACAATTTTGATGCTAGAGTTGAACTCTGGATGGGGTAAAGCAACAGCAGAATAGGAAAAATGTGTGTTTCTGGTGAGTCCAGGGAGAAA
4.891	2.982	-4.729	AGAAAGGTATGTGAAACAACTGAATGCTTTCCCACATTCCTTACACTCATATGGCTTCTCTCCAGTGTGAGTTGTTTCATGATTTTGAAAGGAATAGAAATCAATAAAGGCTTT
4.299	-7.473	-1.199	GCGGATGGACATGATAACTTGGCCAATGTGAACCCTGGCCACAGTGCCCTGGGGCTTTCCAAAGGCACCTCGCATTCCTGTTTGGAGCCTGTCAGCCCCAGCACAGGACGACATCTTGTT
-4.924	-4.382	10.107	GCCACCCGGGGCCAGCACCACCTGAGGGGCCAGGACCTCCTGCTCCGCCAGGAGCCGGTGTCCGGCGGCTGCAGCCTGGGCTGTGTCCAGCAGCACCAGGTGGCGCCCTCGCACCCACGC
-3.987	-3.736	5.547	TTCCCCTCTCCTCTGTGGCCCTAGCGCCTCACCCTCAACGATGTCCAGGACCAGGCCCGGGTTCTTGTAGGAATGGAAGAAGATCATGTCGCCCAGCGAGCCGTCTGTAAGTGCGGGACT
-3.991	-4.258	4.419	GCGAGGGAGGGGGTTGGGCCAGTCCCGCCCACCACACAGCAGGCTTGACACGTGGACACACACCAAGGCCGGATGAACTGCTGCAGCATGGGTGCCACCTCCTGGGGGCACACGTAGC
-0.764	-1.742	5.431	CGTCAGGCGACCTGCAACCCCGAGCGGCCCCGGGACGGTACGTGGCGGGGCCTCTGGCACAAGGCACCAAGCCCCGCCCCATGAGCCCCAAGGGAATGGCTACTGCAGCCACCCTGGTCC
4.959	-4.082	-2.357	TTCTCTCCCTCACCTTGGTGCCCAGAGCACAGCCAGGGCAGATTGAACGCCTTTATTTTTCTCAAATATAAAATCAGAGTCTCCTGAGGCAGCACATGAACTCCAGAGAGAGAATCAACA
-1.284	-7.301	5.818	CTCCCGCCCTCCCTCCCCACCAATCTGGGAGAGGGAAGAGCAGAGATCATGGCCTCAAAGCTCTCGAGCACCTGGCTGAAGCCCAGTGCTGGGCGCCATGTGAGCTGGAGGAAGCCAG
7.258	-5.593	-5.389	TCCTGCTTTTCCTCCAGCTGCCTAGTCTACTGACAATGCGCTTCCCGCTCGTGATCCCGGGAGAAGGGGGCTGGGGTCAGCGTCGCCCGGGCGTGCGTGACTCAGGCCAGCCCGGGGGT
3.28	8.493	4.319	TGACAGGGCTTTTGCGCACAGCTGCCGGCTGGCTGCTACCCGCCCGCGCCAGCCCCCGAGAACGCGCGACCAGGCACCCAGTCCGGTCACCGCAGCGGAGAGCTCGCCGCTCGCTGCAGC
-1.34	2.442	5.297	CGCCCGCGCCAGCCCCCGAGAACGCGCGACCAGGCACCCAGTCCGGTCACCGCAGCGGAGAGCTCGCCGCTCGCTGCAGCGAGGCCCGGAGCGGCCCCGCAGGGACCCTCCCCAGACC
-5.162	-5.629	4.118	GCCTGATTGTCCCCAACAGCAACGGCGTGATCACGACGACGCCTACACCCCCGGGACAGTACTTTTACCCCCGCGGGGGTGGCAGCGGTGGAGGTGCAGGGGGCGCAGGGGGCGGCGTCA
8.991	2.329	4.511	GGAGGCGCCGGGGCTGCCGTCGGGACCGGGAGCTCGTACCCGACGACCACCATCAGCTACCTCCCACACGCGCCGCCCTTCGCCGGTGGCCACCCGGCGCAGCTGGGCTTGGGCCGCGGC
3.945	1.793	5.299	CGACGACCACCATCAGCTACCTCCCACACGCGCCGCCCTTCGCCGGTGGCCACCCGGCGCAGCTGGGCTTGGGCCGCGGCGCCTCCACCTTCAAGGAGGAACCGCAGACCGTGCCGGAGG
5.341	-1.461	15.731	CGCCGGTGGCCACCCGGCGCAGCTGGGCTTGGGCCGCGGCGCCTCCACCTTCAAGGAGGAACCGCAGACCGTGCCGGAGGCGCGCAGCCGGGACGCCACGCCGCCGGTGTCCCCCATCAA
8.96	-2.477	-2.794	CGCGCAGCCGGGACGCCACGCCGCCGGTGTCCCCCATCAACATGGAAGACCAAGAGCGCATCAAAGTGGAGCGCAAGCGGCTGCGGAACCGGCTGGCGGCCACCAAGTGCCGGAAGCGGA
7.659	-1.103	-3.735	TAACAGGGAGGGGAAGAGGGGGCGATCGCGGCGGAGCTGGCCCCGCCGCCTGGTACTCAAGCCCGCGGGGACATTGGGAAGGGGACCCCCGCCCCCTGCCCTCCCCTCTCTGCACCGTAC
-7.541	-2.502	5.2	TGCTCCGGCCGAGACTTGGAGTGCGCAGGCGCGTCCCCGCCCAGCCGCGCGCGCCGGGGCTTTCCCCGCTGACGCAGCGGAAGCGCTGCCCATACAAGGACCGATTCTGCCCAGTGACGC
7.491	5.374	4.405	CCGCTCTGCCGGGCAGGGCCGCGGCGCCGGGAAGGGGGCCGGGATTTTCCCGGGCAGGCGGCTGCCCGGGCACGGAAAGCCCCAGGCCTGGGTCCAGAGCGCCCGCGGTGGGCGGGCAGC
-4.02	0.317	5.174	CCCAGGCCTGGGTCCAGAGCGCCCGCGGTGGGCGGGCAGCGCTCCTGGGCTCCGGGAGCCACCCCTGTGCCACCTTCAAGACACTGGCGCCTAGGCCCCGCCGCGCCCACGCCCCCTC
-2.248	-5.216	4.776	AGGAAGGGCGGCGCCCGCCTGCCAGTTTCCCCTCACGGGTGCCAGGCCAGGAGCGGGGCGACTGCCAGGTCTGGTCCTGCCGGGGCGGCTGCTCGGGCCGCTGGGCGCCGCCACCGCCC
5.73	-5.971	-3.788	GGGGTGAGGGGGCGCAGAGCAAAGTTATTGCCCTAGGGCTCATGCCCCTCGGGGCCATCGGCGCCGCTGGAGGCGTAAACATGTTTGTGCGGCAACCTCGCCCCTCACCACCCCAGGAGC
8.628	-5.535	2.288	GTGAGCCTGGGGAGAGACGTGGCGGGGGCTGGCCGCCCCTTCTCCCGCCGGGGTGGGGGCGCCAGGCGAGTGCGCGGGCGGGGCCTGGCTCGCCGGCACGCAGCAGCGCCCCCTCCCGGC
6.705	0.398	-1.328	GGGCCTGGCTCGCCGGCACGCAGCAGCGCCCCCTCCCGGCCGGCTGCAGCCGCAGGGCCCTCCCCTTCCCTGCCCTCCCCTGCCCGCTGCGGCGGCTGCAGCCTCCGCCCCGCGCGCTTG
12.215	-4.179	-2.414	ATCAAGCTCATAAGCAACGGTGCCTACGGGTGAGCCACCCGGGGCTCTGGCGGGGGGAGGGTGGCGGAGGCCGGGTGTCTCGGAGGTGACGGCCGGTCCTCGCTCTCTCCCCCTGCAGCG
11.872	-4.48	-2.191	GGGGCTCTGGCGGGGGGAGGGTGGCGGAGGCCGGGTGTCTCGGAGGTGACGGCCGGTCCTCGCTCTCTCCCCCTGCAGCGCTGTCTACCTGGTGCGGCACCGCGACACGCGGCAGCGCTT
-1.234	-0.606	4.112	TGCTGGGTTGGCCATCAGCTGTGGCTGGAATCCCTTCCGTCCCAGGCGGCGCTTTTGAGGTGAAGCAGCACAGTTTCTTTCGAGACCTGGACTGGACAGGGCTGCTGAGGC
6.463	-6.539	-6.296	CCAATCCCACTAACCCTGTCCCTATGGGGTGCTCTTTTCCCAGCATGTGGAGGAAGGAGGCCCAGCCCAGGAGGCAGGACTCTGTGCTGGGGACCTCATCACCCACGTGAATGGGGAGCC
4.776	-1.84	-5.334	GTCACCTTTGAGCCTGGGCGCGGACCCGTTGCTGCCCGAGGGTGCCTCCAGGCCACCAGTGTCGAGCAAGGAGAAGGAATCCCCGGGGGGCGCCGAGGCGTGCACCCCACCCCGCGCGAC
6.782	-5.418	-2.963	GGCCCGGGGCTAAGGCTGTGGTGCCTCAGCCTCTGGGCGCGGACTCCAAGGGGTTGCAGGAACCCGCACCCCTGGCGCCTTCCGTGCCCGAGGCCCCCCGGGGCCGGGAGCGCTGGGTGT
-0.412	2.141	5.936	GAGTGATCCTCCGAACCCAAAAGCCCAGCCACCAGCCCCGGGCCGCCAGCATATGCGCCCAGAGTCTCGGGCGGCGGCGGATATTGCGCCCCGGAGGCCTCGCTGGGCGCCAGAGCGCAG
0.272	3.407	4.031	AAGGGGCCCAGGGCGGTCAGTGTGCTGATGGAGGGCAAGGCGGTCTCGGCTGTGGCCATGGCTGGCTGGTGCCCACCCTGGGCCTCAAGCCTCCTCTTCCTCGGCTGCCTCGTGAACTCT
-3.477	1.685	5.084	TGTAGGTCGCCGTCGTTGCTCCGCTCGCTCTGAGAGAGCATGGCCCTGAGAGGCGTCTCCGTGCGGCTGCTGAGCCGCGGACCCGGCCTGCACGTCCTTCGCACGTGGGTC
-3.334	-3.044	4.368	TCAACCCTACAGGGTCCCTTCGGCTGCCTGAACAACGCCCGGTACGGCATCGCGTGGGGCGTGCTTGGAGCTTCGGAGTTCTGCTTGCACACAGCCCGGCAGTACGCCCTCGACAGGTGT
-1.719	-2.972	6.377	GGCAGGAGAGCAGGGGTTTGGAGGATAATGCTGGTGATCAACACACCTGCCCGCTGCCTCACCACCATGGCCCACCCCTGCCCCCCTGCTCACCCAGCTTGGTGAAGAACTCC
4.895	-6.725	-8.824	GACGAGGAGAAAGATAAAGGTAAGAGCCTAGGAGTGGGTGCTCAGATCCGGGAGGACTTCCTGGCAGAAGTCCTTGTCTGTACACACACAGCCGGGACAGTCCCCTTGGAG
5.07	-6.259	-5.896	CTCAGATCCGGGAGGACTTCCTGGCAGAAGTCCTTGTCTGTACACACACAGCCGGGACAGTCCCCTTGGAGGAGGACAGGTGGAGGAAGTGGGGGAGTCTTCTCTATT
-7.43	-0.93	5.407	TCACCTTCTTCCTTCTTCAGGATGATGAGTTTACACACCTGTACACACTGATTGTGCGGCCAGACAACACCTATGAGGTGAAGATTGACAACAGCCAGGTGGAGTCCGGCTCCTTGGAAG
4.239	-7.672	-6.868	TCATCTGCTCTCCTTCCTGGAGCCCAGAGGAGGGCAGCAGAAGGGGGTGGTGTCTCCAACCCCCCAGCACTGAGGAAGAACGGGGCTCTTCTCATTTCACCCCTCCCTTTCTCCCCTGCC
-3.009	-4.59	6.284	GGTCTTTGGCCCAGCCCCCAGCCGATCGGGCGGCGCTCCTGCGCCGGTCTCCGGGCGAGGCCCCACCCCCGGGGCGCTGGCCAGGCCCCGGCTCCAATGTCAGCGCTCTCGCGGGGCGCG
5.421	-2.792	-4.187	AGCTCCCGCAGCTGCTCCGGCGACGGCCATAACGAACCGGGGACCACCCCGGAGGCGGCGCCGTAACGCGCGAACTGCTTAGCCGCGTAGCGCGGTCCCAGCTGCCACCGCGGGGTCAGG
5.975	-6.226	-6.92	CATGTGGCGTTGTCAGTGTTGCCTCCAAATGCCCCCCGGAGCGTGGGGCGGGGAGCCGGCCAGGCCCTTCTCAGCCCTCTTCCTGCCTCAGGAAGGAAGGCCTCAGGTGAGGGGA
-3.742	-6.758	4.984	GTGTTAAAAGTTTCTGTTTACGAGAAACCCTTGAATTTTTAAGGACATATCGATTCCCTGCTCCACAGCCTTGCCTCGGTGGCGTGGCGGCCTCAGGCACAGTGGGG
-0.207	-2.752	7.751	AGTGGCCGGCGTGCGTGGCGGCGGCCCTTGCGTGCGGCCGGGGTGCCTGGGGTGGGCCGAGCGGCCCGGGCGTCTCCCCAAAGTCTTTGTTTAGGCCTCACATGGGAGCGGGGCTAAGAA
4.84	-5.843	-1.609	GCGTGGACAGAAGCCCGTTGTGCGGCAGCGAGGTGCGGGCGTGTGTTCGGGCCGCCCACAGGCCTCCCTCTGTCTGCCCGGCGCACATTGATCTTGGCTTCTGCCTGTGTCCGTTCTAGC
5.03	-5.013	2.738	CCTCACCACCTCCCCCCTCCCGAGGAGCCCCTCTGAGGGCGGGAGTGGCCTCGTGCAGGGGCCTGGGCCCCCTGAGTGGGCTTGGCCAGGGGGGCACAGGCCTGGCGGGTGAGGGAACA
-7.448	-0.429	4.837	GGGAGTGGCCTCGTGCAGGGGCCTGGGCCCCCTGAGTGGGCTTGGCCAGGGGGGCACAGGCCTGGCGGGTGAGGGAACAGGGTGGACAGGGCCTGGCAGCCAGAGGGAGGCAATGGGCA
4.563	-2.834	-2.345	AGAGAATGGGGTGAGGGGAAAGTATTTGCCTGAGAATCTTCTGCCCACCTGCAAGGTTATAGCCACTGGCAGGAGAAGGACAATTGACAATTGTTCTTCCT
4.81	-4.441	-0.759	CTTTTTAAATGATTTGATTTTTTTTTTTTATTATAGTAGTAAAACACATTCTTTGTAAAAATTTAACAATAGAGAATGTGAGAGACAGACAGGTTCCCCAAACTACTGTCCTGTGCCTGA
-5.386	-7.569	8.314	CACTCTTTTTCTTCCCTTTCCCGTTCCTGGGGCTTTTGCCATTCATCGCTGGGGACCCCCTTTAGGAGGGATTGCTCCTGACAAGAGGGGAGGGGCTTCCTGTCAAACATTGGGAGTTGA
-4.127	-6.209	6.488	TTGCACCCAGCCCCACGGAGGTGACCCCCCAGTCGCCCCTCAACTCAATATACGTGTGGTTCCCTGTGCGTGTGAGTGGTCTGTGGGGAGGCCTGTGGGGTGCGGTTTCGCAGGAGGGG
0.898	1.859	5.235	GTTCTATCCCGGGACAGGCCGTTCCCCAGCAGCTGGCAGCAGCCAGTCCAGCGGGTGGCCCAACGATGTGGATGCAGGTATGGGTGCGGGGGATCCTGACCCAGAGCAAGGGCAGCCCAG
2.499	-6.469	4.827	GTGGGGCTGGGAAGCACTCCTGCTTTTCTGCTGCCCCAGAACGAATGCAAGTTCTGGCAGCTTCTCCTCCTCCTGGGAGGAGGAAAGGAGGGCTCGCCTCCAGGCCTCAGGCTGAGGGAG
4.466	-4.662	-1.44	CTGTGAGAAGGCTTCCTTGCGTGACTCTGGGGCCCCTCCCAGGCTCTCCTCGTGGCAGGCAGGGACTTGGGCCAGCATGGGCCACATGCTTCCCTAGGGGAGCCTTGAGAGGCAGAGAG
6.042	-0.504	5.678	ACAGCTGGGGAGGCACTGTGCGGCCATGGGGACAGCTGTGCACAGCTGGTAGGATGCTCCCCCCTCCCCACTGTGCCAGCTATCAGGTGGCACACAGCTGCTGCCAGATAACACCTCCGC
5.718	-5.45	1.43	CTGGCTTCCTCCTTGGGGCCTCCTGGCTGGGAGCCCAGAGGCAGCCGGTGCTGGGGCAGGGTGTGGTGGCCGCGAGGTGGGGGTGGGGAGCCCAGGCCCTCTACACAGGCAGCAGGAGGG
14.043	-4.092	5.351	CAGCACCCCACGAGCCCCCTGCCCGCTGCTCCCAGCCGGGGCCCCTGGCCCAGGCCCCTCTGGGGGGCGGGAGGGAGAGCACAGCTGGGGCGCGCAGGCCAGGGGTGCTGGCGGGGGTGG
-5.966	-7.325	4.398	CAGGGCTGTTGAGATCATTTTGTCTTTGGGCCCCAGGATGGCTGCTCCCAGGCATCTGAGCCCTAGGGCTCTGCCAGGCTCTCCAGCCTCCTCCTCCTCTATTGCCTTGGTCCT
9.695	-8.589	-3.751	TGTCTCCCCAGGCAGCCCCCAGGCTCCCTGGCTAATCAGCTAATTGGATAATTAGCTCTGACAGCCCTGGCCCTGGGGAAGGCGGCCAAGGACCCAAGTCTAGAGGCCCTCTGGGCCAGG
-4.661	-4.539	6.766	AAGAGAATTTTAGCAATTTTGTCATTCCCTGGGCAGCGCTTTTTACTTAGTTTTAATCAATTTTGGACCTGGCTCAGGAAGTAGGGAGGGGTGAGCAGAGAAAGCCACTCTGTGCTTG
5.866	-5.451	-5.794	ATTTGGTAACACACCACAGGAAGTAGCTCTCCCCCCCAGCCCCCTCCTCCCTCAAGGGAGGGTTGGGGGGCCTGTCCAGAGGGTCTTCAGAAGCCCCCCTGGGAGGGAGGGGAGGATGAG
1.196	-0.338	8.086	GGGCTGCCGTCGGGGTCGGCCGGGGGCGCGGGCTGCGAGCGCGCTGCCGCCTCGGCCCTGCGTCCGGATCCCCGGCGGGCGCCGTCGTCTGGGACCCGGTGCACCGGCCGTTTGCGAGGC
-2.561	2.01	11.744	GCGCTGCCGCCTCGGCCCTGCGTCCGGATCCCCGGCGGGCGCCGTCGTCTGGGACCCGGTGCACCGGCCGTTTGCGAGGCCCGGGAGGGGTGGGGCCTGCGGCCAGAGCTGCGGCTTGGT
4.054	0.684	1.307	GGGCCCAGGCGAGGCAGGCTTAGGGGGTGGGGCAGGCGCTGGGCTGGGGGCACACACCATCTCTGCCTTCTCAGTCATGGTGGGGCCCACCTCTGCCTGTGCCTGAGGCGGGCACATGGA
-1.86	-1.088	9.779	AGCAGCCTGCGAGGTCCCTCTTTGTGTGCACGCCCCCCTCGCCCCGGGCCTCAGGGCAGGAAGCACCTGGTCTGGAGCGGATGCACAGGGCGCCTGGTTCCGGTCCAGCTTCCGCCAC
5.254	-6.033	-5.352	GCCCCGGGCCTCAGGGCAGGAAGCACCTGGTCTGGAGCGGATGCACAGGGCGCCTGGTTCCGGTCCAGCTTCCGCCACTGTGGCCCCTGGAGAGCTGGGCCAAAGAAACCAGGCGG
4.882	-6.15	-6.527	GGATGCACAGGGCGCCTGGTTCCGGTCCAGCTTCCGCCACTGTGGCCCCTGGAGAGCTGGGCCAAAGAAACCAGGCGGCGAGGAGGCAGCGGCGCGAAGACACGTGGGGGCTACC
11.15	4.369	2.593	CCGCTGGGGACTCCTGACGCTTTGCCGAGACGCTGAAGGTGGAAGGCCCCGCAGCCCACACACTGGAACACCAGCGCCTGCTTGCTGTGGGGGGTACCAGTGGCCACGAGTTCCCAGCG
7.214	8.575	0.226	GTGTCAGTGGTGGTCAAGGGCCATGCCTTCAAGGCCCACCGGGCCGTGCTTGCTGCCAGCAGCTCCTACTTCCGGGACCTGTTCAACAACAGCCGCAGCGCCGTGGTGGAGCTGCCGGCG
5.341	-3.829	-3.67	GTTCAACAACAGCCGCAGCGCCGTGGTGGAGCTGCCGGCGGCTGTGCAGCCCCAGTCTTTCCAGCAGATCCTCAGCTTCTGCTACACGGGCCGGCTGAGCATGAACGTGGGCGACCAGTT
0.569	-7.047	5.054	GTGTGGAAGATGTATCACTCCCGCATGCAGCGCGGTGGCCTGCGGCTGCACCGGAGTCTGCAGCTGTCGCTGGTCATGCGCAGCGCCCGGGAGCTCTACCTCTCGGCCAAGGTGGAGGCC
1.484	12.762	6.25	GCTGCCCACCTGTGTCCACATCGGTGTAGCGGCCCAGGGAGCGCTCAGAGGCGCGGTGGCTGCGGTCGCGGCGCCGCTGGTGGTGCCGCTGGTTCTCCTCGGGCGGGACCCGCTCCAGCG
12.428	5.197	5.39	GCGCTCAGAGGCGCGGTGGCTGCGGTCGCGGCGCCGCTGGTGGTGCCGCTGGTTCTCCTCGGGCGGGACCCGCTCCAGCGAGTAATCGTCCAGGCGTCGGGCCTTGGGGCCCAGCACGGA
-2.113	-1.133	8.678	CCTGTGAGACCCCTGCTAGGACCCCAGGAGTTCAGTGCTCCAGAGTCTGGGGCCTGACCTAGCCCGTGTTCCAGTTCCAGGGAGAGGTGAGTATTGTGGCTGGAGGATTCGGGGTGACTT
-3.728	-6.191	4.034	CCTCCTGGATAGATTTCCAGTCGGGCCACTTACTGTGGCCAGCCTTCTCCCGTGGACACGGTGAAGAGGGTCAGCAGAGCCCACAGCACATTGTCGTAATGGAATTCATACTTCTTCCA
4.126	-7.106	-5.452	CTCATGCACATTCGTTTCCTGATTGTCTCTTTAGGGACTTTCCAAAGAGACAGCGGTTTGGGCGGCGCTTGTGGAGTAGTAGGGGGATGAGATGTTCCGGCGAGGCTAGTCTACAGGAAG
-1.055	-3.007	4.607	AGCTCCACAGTGGCCAGGCTTGTGGCCGTGTGCTTGGGATGGCAGAGACTTCCGCTTCCCTCCACTGGGAGCTGGGGCCGGGAAACTCTCTCTCCCTCCTGCCAGGGCCGGCAGATGGAG
-5.775	-6.25	4.334	AGTTTGCAGTGGACACCTGGGGTGGCCATCCTGGGCTGCACTCTCGACCGGCCCCAAAGGAAGAGACAGGGAGTGCAAAAGGGGAAGAGGGA
6.086	2.449	0.605	CGGGCTGGGGTCGGTGGCTTAGGGAGCCCGTCCGGCCATGGTGGCCGTGGCTGGTGGTTGGCGCGGCTGCGCTGCGGCCCGGGGCAGTGCGGAGCCGGGACAGTCGCGGCGCTGACGCC
5.165	-5.038	-2.289	GGGCGCCCCGGCCATAGCCCTGGTGGGCTGTCTCAGCCTCGCCGTGGAGCTGCAGGCGGGCGCCGGGGGACCGGGACTCGCCGCGCTCGTGGCCTTCGTGCGCGACAAGCTGAGCTTCCT
-0.67	2.618	12.689	CCAAGCGGGTAGCCGAGAGCTGGGCCTTCGAGCAGGTGACCGCGGGGGAAGGGGGCGGGGGCAGGGACGCACCCCCAGCACCTTCCCCACCTGTCTTCTCCTCCCCCACAATCCCCAGAC
-5.91	-1.77	6.453	GAATGACGCCTACCTGCAGAGGATCCTGGCCAGTGACTCCTACGGGCCCAGCCTCACAGGCAGCGTGGGTGGGGACAAACCGACTTTCGACCCCCAGGGCCGCCCACTGTGGCTGGGAGA
4.248	-16.433	-13.263	CCACCCAGGGAAGGCAGGGGCTGCAGGCTCCAAGGGGGCTTGACCCCTGTTCCTGCTGAACTGAGCCAGTGTACACAAACCAACTGTGTTTCAGCTCAGTAGGCACGGGAGGCAGAGCCC
6.882	-6.385	-9.343	GGCAGCATCCTCGGTGGCAGAGCTCAGGGTCGGTTGGAAATCCCTGGCAATGTGATTTGTGACAGGAAGCAAATCCCATCCCCAGGAACCCCAGCCGGCCGTG
4.567	-5.665	-4.498	TCAGGGTCGGTTGGAAATCCCTGGCAATGTGATTTGTGACAGGAAGCAAATCCCATCCCCAGGAACCCCAGCCGGCCGTGGCACAGGGGTGAGGGGGGCACCGGGCGGGGCCAGAGGCTG
4.033	-6.033	-8.878	TGGGGGTGAGTCACCGCCCAGCAATGAGGCTTGAGTCACACAGGGCGGGGTCCCCCGTTAGCCCCCCCAGCTGCTCCCACAAAGGCCCTTTGAGAAGAGTTCCCCACCCCCTACTCC
3.293	0.124	4.384	CGGGACCCCCGGGCAGAGGCGCCGCGGCCGCCCGCCAGGTGAGTTTGCGCCCCACGGCCCGACCTGGGGATCCCTCCCCACCCCCGTCACTCGC
-7.146	-2.905	4.248	TCAGGGAAGGGCCCCACCCCCCAGGGAAGCCCGATCTCCGCCCCACAGGTAAGCCCCGGTCCCCGCCTCCCCCCAGGTGAGGCTCCAACACCACCCAAGTGTGGCCTACTGGCCTTGG
9.554	0.875	-6.124	CTCCTATGCCCACAGCCCAGCAGCAGCTGGCCTTCCTAGAGGGCCGCAAGAAGCAGCTCCTGCAGGCCGCACTGCGAGCCAAGCAGAAAAACGACGTGGAGGGTGCCAAGATGCACCTGC
0.331	-1.592	7.284	CTGCTTGTCCTCCTTACCCCCGCCACCAGCCTCGTCCTCCCCAGGTGCCGCCTGCCCCTGTCAACAAGGACGACTTTGCCCTGGTCCAGCGGCCTGGCCCGGGTCTGTCTCAGGAGGCCG
0.914	-7.54	7.214	CCAGGTGCCGCCTGCCCCTGTCAACAAGGACGACTTTGCCCTGGTCCAGCGGCCTGGCCCGGGTCTGTCTCAGGAGGCCGCCCGGCGCTATGGTGAACTCACCAAGCTCATACGGCAGCA
2.96	-6.019	5.331	AGGAGGGGAGGGCTGCAGCCTCAGTGGGCCAAAGCCAGGTCCCAGGCCCCCTAGATTTCCTGCCTCCTCTCTGGTCATAGGAAGAAGCTCAGAAAGAC
5.225	-0.769	-3.879	ACCAGGCGCCTGGGGGAGCCTTGGCTGGTTGGGGCAGGGGGTGTGCAGTGGGGGCCCCCCAGGCGCCGACCAGGCAGCTGAGGGTATGCTGGCCCCCAGCACCCGCTCGGCCAACGGGA
6.098	-3.076	-2.566	GAGGGTATGCTGGCCCCCAGCACCCGCTCGGCCAACGGGATGCTCATGAACATGATGATGATGAGTGACGAGAACCACCGTGACATCTACGTCAGCACCGTGGCCGTGCCACCGCCAGGC
2.136	0.38	4.341	CCAGGACCCTCTGGCAGCCGCTGCCGTGCGCACTCTGAGCCCCTAGCCCTGTGTGGAGAGACGGCACCCCGGGACAGCCCCCCTGCCTCGGAGGCACCTGCCTCCGAGCCTGGCTATGTC
5.039	6.714	-4.692	GTCGGGGCTGGCTCGGGCCGGGAGCCGGGACAGTGGCTCGAAGACCACTTTCTGCTGCGGCAGGAGCAGGTGTGGGGGCAGCACGCCCACCAGCTCCACCCACTGCTCGGCGCCCGGCTC
-5.003	-6.611	5.589	GATGGCTCCTGCAGCTCCTCTGTCCCTGATGGCCCCTGCCGGATAGTCTCACCCTGGGGAGGTGACTGCCCAGAGCCAGGAGGTAGGGCAGCCCCTGGATGGGGACTCTTCCCTCCAT
12.094	-5.289	-2.548	CCCGCCTCTCTCCTCACAGCCGTTCCAACAAAACCCAGACTGTGGCAGTGGCAGCCGGACGGAGCTGGGTGGCCATTCCTCGGGAACAGCTCACCATGTCTGACAAACTCCTTGTCTGGG
-1.863	1.752	9.22	GGCTGCCGGGCAGGCGCGTAGGTGGGCACAGGGTGGGCACTGGGGTTGGCGCTGGGCCCCTCCCCCTGAAGCAGTGGCTGGCATTCGGCGGGCTGCTCTGGGGCTGGGGTCTCTGCCAGA
4.483	1.852	-4.388	CCCTGGCTGGAAGCTCAGGCCCCGGGGCCTCCAGTGGCCCCAGCGGAGACCACAGCGAGCTCGTTGTCCGGATCGCCAGTCTGGAAGTGGAGAACCAGAGCCTGCGTGGCGTGGTACAGG
4.107	2.369	3.506	CCCCATCGGGCCCTGGCCCCTCAAGGCCTGGGGCTGCCAGGTAGCCCTCGTGGCTAGGACGCCGCACCTGGTAGTAGCCCTGCAGGGGATTCCGGGCCACCAGGGCTGGCGGGCGCGAGG
5.565	-7.02	-2.554	CTTTGGCCAGGTGCAAGATGGCCAGGCTCCTGGCTCCCCAAATCACTTTCTTCAGGCTGCCTGGAGGCCACCCTCAGTCCAACATGGCGGCATTTCCTTTGCAGACAGGAAGTGCCAC
-3.004	-0.169	5.083	CTGCTCGCCCCGCTCCCCGGCGCACCCGCTCCGGGAGGGGGGCGGTGGGCGCGCGCAAAACCCGGCCCGGAGTCGCCGCCCGGGACTGGCCGCCGCAACCCGCTTGAGCGCCCCAGGAGC
5.84	-9.484	-2.678	CTCGTTGCCTAAGCAACGGGGCAACAAAGAGAGTGAAGAAATGACATTTGGGGCAAAAACCAGAACTTCCTGGACCACAGGGACAC
-7.538	-9.403	4.182	CCCCGCCCCCTGGAGTCCACAGCCAGGTGAGTGGCCCCCACAGGGACGAGGCGGCGGGAACTCCATCCACACAGCACTGCATCCGTCTCCTTGTTCTAAACTTCCCACCCGCCGTCC
-4.789	-8.424	5.926	GAGGCGGCACCGCTCTGGGCGGGCAGGGCTGGTCTTGTCTTGGTGAGGACCTGGGCAAGAGGATAACACCCAGAAGGCGTACCCTCAGAAGGATGCTCAAAGCCACAGTCCACGATGGCC
6.902	-5.096	-5.943	CTGGGCGTCCCAGTGCCTCTCGTCCGCCCCCAAACTCATCCCCCTCCCCAGGGTTGGGTACCCGGCAGGTGCCGCTCCACCTGGGGCACGTGCCTGGCGCAGTGCCCTGGGAGGGGAGG
5.791	-3.277	-4.344	CCCCTCCCCAGGGTTGGGTACCCGGCAGGTGCCGCTCCACCTGGGGCACGTGCCTGGCGCAGTGCCCTGGGAGGGGAGGAGGCTGCTGGGCCCGGCCCGTGCCCTTCCCCCGCATAACA
9.473	0.011	12.854	CTCCGCAGAGTGAGCCTCGCAGCTGGTCCCTGCTAGAGCAGCTGGGCCTGGCCGGGGCAGACCTGGCGGCCCCCGGGGTACAGCAGCAGCTGGAGCTGGAGCGGGAGCGGCTGCGGCGGG
-1.049	-2.457	5.66	AGCTGGGGCTGCTGCGGGAGGCTCTGGAGCGGAGACTTGGGGAGCTGCCCGCCGACCACCCCAAGGGGCGGCTGCTGCGAGAAGAGCTCGCTGCGGCCTCCTCCGCTGCCTTCAGCACCC
0.217	-3.82	9.356	GCTTAGTCGTTGGGCCTCTGGTTGTGCTTAGAAGTGGCTGAGGCCGCTGTGCCGGGAGCTGCGCAGCGAGCTGGCCTCCCAGGCGCTCGGTGTTAGGCCCAGCCCCGCGGGGCCGCCCTT
6.482	1.549	18.718	AGGCCGCTGTGCCGGGAGCTGCGCAGCGAGCTGGCCTCCCAGGCGCTCGGTGTTAGGCCCAGCCCCGCGGGGCCGCCCTTGGCTCCGGCCCTCGGGGGCAAGAGGCGAAGCAGTTGGCGC
13.26	9.707	14.504	CAGTGCCTGGCGCCAGCCGCCCGGGGGACCCAGGCCGATGAAGCACCACGTGCCCGGGTACTGCAGCTCATAGCGGCCCACGCGCGCCAGCGGCAGCAGCGCCACGGCCAAGGCCACCGC
7.189	0.959	6.198	AAGCACCACGTGCCCGGGTACTGCAGCTCATAGCGGCCCACGCGCGCCAGCGGCAGCAGCGCCACGGCCAAGGCCACCGCGGCCACCGCGGCCAGCGCCAGGCGCGCGCGGGCGACCGAG
9.541	6.925	9.873	CGCGCGCCAGCGGCAGCAGCGCCACGGCCAAGGCCACCGCGGCCACCGCGGCCAGCGCCAGGCGCGCGCGGGCGACCGAGACCCGCGCGGCGTGGAGCAGCGGCCGCGTGACGCCCACGC
4.254	15.173	6.958	GGCCACCGCGGCCAGCGCCAGGCGCGCGCGGGCGACCGAGACCCGCGCGGCGTGGAGCAGCGGCCGCGTGACGCCCACGCAGCGCTCCACGGCCATGCCACAGCCCAGCAGCAGCGGGCA
4.985	-7.64	-6.472	GATAGGGGGCTGGCCAGGGCTGAGGGCGCTTGGCTGGGCTAATGGCCCCTGGAAGCTAGGTGTGAGGGCAACTTCCTCCTCGCCCCCGCCCTTCTCCCAGGCTGGGCCAAGGGCCAGCA
12.458	1.176	4.042	AGGCGGGGCCGCAGGGCTGGGGGAGGGGGGGGCAAGCCCATTTGGGGGCCCCCCGACCCACCTCCGCCCAGAGGCCCTGGCTCCCCCACGCCCAGCCCTCCACGGCCTGGCTCAGCCTCC
-3.945	-4.789	5.875	TCTGATTCACTCTTGAAAAACCGGCTCCTGGGTGTTTCCGGGGAGAACGCCTACTTCCCAGCCTCGGCCCAGGTTGCCAGGGGGGAACCCAGTGGGCCCAGACCCCAGCATC
-2.487	-7.609	10.743	CCGCTTGTGGGAGATTTTCATCTTCTTGGTACAGCCGCTGTAGATCTCTTCAAGGGAGACTCGAAGGTCGTGGGTGACTGGGGGATCTTGCTTCTTTCGGGCGGGCTCTTGGGCAGAGCG
-1.384	1.188	7.296	GCCCTACTGAGGAGTCTCCCCAGGGCCCTCTTCATGTCCGTGTTCCTCAGGCTGTAGATGAAGGGGTTCAGCATGGGGGTGACCATGGTGTACATCACTGAGGCCACCAGACTTGTCCTA
5.476	-7.178	-4.011	TATTTCTTGAAAAATGGCCCTTTTATTGCTTTCCTCTGAAGGACATTTTCAGAGCCCTCTTTATGTCTTTATTCCTCAGACTGTAGATAAAGGGGTTCAGCATGGGGGTGG
-7.141	-6.4	6.811	GCTCTGTGTCTGGATGTTCACCAGCATCTTTGGGACAGTGGTAGACACAAAACAGATGTCTGCAAAGGACAGGTTGGAGAGGAAGAAGTACATGGGGGTGTGGAGGTGGGAGTCTGAGAT
4.444	-4.344	-9.725	CCTGCTGATTCTCTGTTCCCAAGAGAATCAAGTTAGAAGTCATGTGAATCCAGTCTTCATTACTCCTTCTCTTTGAACTCTGTACCTTCCAGAGGTCTAAGTGCCATTGCACCTTTTCA
4.242	-3.943	-1.834	AACATTTATTATCCTTTTACAGTTCATTTTATGAACCTTTAATATTCTATTTATTTTCCCCATCAGTGCATTAATATTTCAATGATTTATAATTGTCTTTATAAAGATATTAACTTT
4.856	-4.159	-8.982	TAATATTCTATTTATTTTCCCCATCAGTGCATTAATATTTCAATGATTTATAATTGTCTTTATAAAGATATTAACTTTTGTCAGTTACATAAATTTTTTTTTTG
4.783	-7.535	-8.422	CAATGATTTATAATTGTCTTTATAAAGATATTAACTTTTGTCAGTTACATAAATTTTTTTTTTGCATTCTAACTTTCTGCAAGGCACATTTTCTCATTCAGAAT
-3.832	-4.688	5.847	TGGGGTCCAGAGGCCATGGATTGGAGGCCTCTCCAAGGCCTCCTTTTCACTTGAAAATTCTGGACCACTGCATCTTTGCTGGAATAAAAGTCCACAGGTCGAGGACGTTGCAGGGGAAAG
-1.548	-4.007	4.206	CCCACGATGACGGTCAGGGTGTACATGCCCAGCTGACCCCCCAGGACGGCCATGTCTTCCATCTCCAGAATCTTCCCAGCAATCAGGAACAGGATGCCCACAGGTGCATACCTGTGTGAG
5.048	-1.014	7.598	CGCCTGCCGCTACCCTTGCACCGCAAAGCGCGCGCCCTGCAGACCACCGAGGTGGTGCACGCGCACGCGCGTGGAGCGCGCCTCACCGCCGCCCGCCTCGGCCGCGCGCAGCACCAGATT
4.01	3.467	9.721	AGACCACCGAGGTGGTGCACGCGCACGCGCGTGGAGCGCGCCTCACCGCCGCCCGCCTCGGCCGCGCGCAGCACCAGATTAACGGGCGGGTGCGACAGCTGCTGCGCCAGCGCGAGGTCA
-0.29	-1.535	7.169	CCTCACCGCCGCCCGCCTCGGCCGCGCGCAGCACCAGATTAACGGGCGGGTGCGACAGCTGCTGCGCCAGCGCGAGGTCACCGACCACAGGCTCAGCGAAGTGCGCAAGGGTCTGCTTAT
5.706	-12.359	-10.848	GATTCAGGCATCTGAGTGCCCGACTGGAGTCTGGGACCCCCCAGACCTCTCTGCCTGGGAGCTTCCATGAAGCTCAGCCTGAGCTGGAAGGAGACCGTAGGGAGATGTCCTAGTGAGA
7.104	-4.123	-6.054	CCAGACCTCTCTGCCTGGGAGCTTCCATGAAGCTCAGCCTGAGCTGGAAGGAGACCGTAGGGAGATGTCCTAGTGAGAGTGAATCCCTAGTCACTGTTTCCTCTTCTTACCCACTCGA
4.314	-7.795	-0.123	TACTTCTTTCTCTTCAACCTCTCACTCGTTGACACCCTATTATCCTCCACCACCGTCCCCAAGATGCTAGCGAACATCCAGGCTCAGAGCAGAGCCATCCCCTTTGTGGGCTGCCTCACC
-1.497	-6.044	4.056	GGCTCAGAGCAGAGCCATCCCCTTTGTGGGCTGCCTCACCCAGATGTATGCCTTCCACCTGTTCGGGACCATGGACAGCTTTCTCCTGGCAGTAATGGCCATCGACCGCTTCGTGGCCAT
1.207	-3.233	5.018	CAGGCCACCCAGCCCAGCGCCCAGAGCCCAGCCCTCCAGAGCCAGAGCCCCAGGCTCCCGAAGGGTCCCAGGCCGGAGCAGAGGGGCCCTCCAGCCCCGAGGCATCAAGGAGCCCTGCAC
0.933	-0.266	5.888	GCCAGAGCCCCAGGCTCCCGAAGGGTCCCAGGCCGGAGCAGAGGGGCCCTCCAGCCCCGAGGCATCAAGGAGCCCTGCACGGGGAGCCTACCTGCAAAGCCTGGAGCCCAGTAGCCGCCG
-4.508	-1.168	5.164	GAGGGGCCCTCCAGCCCCGAGGCATCAAGGAGCCCTGCACGGGGAGCCTACCTGCAAAGCCTGGAGCCCAGTAGCCGCCGATGGGTGCTGGGTGGGGCCAAGCCAGCTGAGGACACCTCT
12.178	-2.439	-5.332	GACAGCAGCGTGGGGGGCCCCGGGCCGGCAGCAGGGCCTGGGGGCACCCGGAGCCCGAGGGCCGGTTACCTCAGCGACGGGGACTCACCGGAGCGCCCAGCTGGGCCCCCATCACCCACC
3.282	-1.471	5.928	GGGGCACCCGGAGCCCGAGGGCCGGTTACCTCAGCGACGGGGACTCACCGGAGCGCCCAGCTGGGCCCCCATCACCCACCTCCTTCCGGCCCTACGAGGTGGGTCCCGCAGCCCGGGCAC
4.754	-8.091	-5.066	GGGGTGGGGAGGAGGCTCCCAACACTCCCCCGACCCCTGGCCCCAGTGGGTGCGCCCAAGGGTGCCTACTTGGTACATACCTGGGTCGTGTACTCGGTACACGGGATCCCAGTCATG
9.935	-5.349	-7.064	TGGCCCCAGTGGGTGCGCCCAAGGGTGCCTACTTGGTACATACCTGGGTCGTGTACTCGGTACACGGGATCCCAGTCATGCCTGTGTACTAGGTACACAGAATCCAGCTTGGCCGAATGG
10.926	-4.011	-4.982	TACCTGGGTCGTGTACTCGGTACACGGGATCCCAGTCATGCCTGTGTACTAGGTACACAGAATCCAGCTTGGCCGAATGGGCCCACAGACTCAGCCCCACGGGGGCACTGGGGGGTTCA
-0.704	-4.519	4.895	GTCGGAGATGATGCTAGCTGATGTGTCATCTGCCTCATCCTCTTCAGTTGGCATTGGCTCCAGAGCCCCCCCACAGAAGGAAGCCAGCATTAGCGGGGTGAAGCCATCTGCAGGGACAG
4.375	-1.503	-0.855	ACAGGGGGCGGCCGCGCAGCTGGCGTTGCTGGCCCCCGGCGGCGACCCCGGGAAGCTGCGGCAGGAGGGTCCCGACAACCCTGGGGGGCAGGCGCAGCGCGGCCCGCGGGGCGTCTGCT
7.117	-1.2	0.73	GGCGACCCCGGGAAGCTGCGGCAGGAGGGTCCCGACAACCCTGGGGGGCAGGCGCAGCGCGGCCCGCGGGGCGTCTGCTGGCATGGGACGCCCACCGGGCACTGCAGCTCCCGGCAGGA
13.176	15.312	8.146	CCTGGGGGGCAGGCGCAGCGCGGCCCGCGGGGCGTCTGCTGGCATGGGACGCCCACCGGGCACTGCAGCTCCCGGCAGGAGCGCGCCACCCGCTCGCAACGCGGACCCCAGAACGGCTGG
4.237	-1.109	1.683	TGTGTGCCGCGTGGCAGGCACCTGAGCGACACTCATTGATGTCTGCCTCGCAGCGCAAACCAGTGTATCCTGGGGGACAGGTGCAGCGGAAACCACCCACCAGGTCCACGCAGGTGCCAT
-1.269	-6.009	11.622	ACTCACTGGGGTCACAGTCATTGATGTCCTGATCGCAGGAAGGGCCAGTGTACCCTCCATGGCAGGTGCAGCTGAAACTCCCTGCCAGGTTGGTGCAGATACCATGAGGGCCACAGGGTG
-3.087	-5.204	4.505	CAGGTGCAGTGGAAACCCATTCCATCGCTGCTGCATGTCCCACCGGCCCTGCACGGCTGGGACTCACAGGCGTCTCGGGCCAGGCTCTGGCTGCAGCGGGGGCCACTCCAGCCAGGCTCA
4.664	-2.417	-4.5	GGAGTAGCGGCGTAGGGGGCTGCACCTTCTGCAGCTGCTGCAGGTACAGCTGCATCTGCATGGAGGTGAGGGGTGGGGCAGGTGGCTCTTCATCCTCCAGCAGCACTTGGGGGGGTTGGG
-8.41	-5.761	4.753	ACAAGACACAGACACAGACCTCAGCAGCTACAGACACACGTCCTCGTACAAATGACCAGGGGCTGCAACTGGGGACACGGGGGAACCTGGGGCCCCGCCTAAAACCTGCATAC
4.274	-4.673	-3.045	CAGCTCACGCAGTGTGGACGGCTTCAGGGTCTCAAAGTCGATTTCAATCTCGTCGGGGTTGGAATTCTTCAGGGAGGGCTCCCGTGACTGGATGATGTGCACCACGCGGCCCAGCTTCTC
2.171	-1.599	4.227	TCACTGTCCGAGGAGCTATCGCTGCTGCTGTCGCTGGATGAGGGCGGGGCCACAACCTTGGTGGGAGGGGGCACTGCCGGGGAGGACACGGCCACCACTGGCTCCTCAGGCTCGTCCGGC
-3.011	-3.412	4.215	CTGAGATGCCAGACACCAGGCTAGGGGGCAGGGATGCCCCTCAGGCCTGCAGGAGAGTAACAGAGCCCGCTGCTGAGCAGTTATGGACCACACAGACCCACCAGCAAGGCTGGGATT
-5.08	-7.341	5.682	CAGCTTGGCCACCGCACCCTGTGCCCTGCCACTGCCTGCACCACGCGGCAGGGTCCAGGATGCCCCAAGGCACTGTCAGAGACTCCTGGTGGACACGGGCCTGGAGTG
5.511	-4.576	-4.845	CCGCCCCCTGCATGCCCATCACGCCGTAGTCGGGAGCCATGGACTGGGAGAAGAGGGACGGAGGTGGCCGGCTGGGGGAGGGCCCTCCCAGGCCCCGTCCACCCACGTAGTTCAGCTCGT
12.606	-4.162	12.349	CATGTGCATGGCAGGGGCCCCGGCCGCCAGGCCGCCATCATTGGCCTTGGCGGCCTCCCACGAGGCTGGGCCGTAGCTGTAGGTTGCGCCTGTGGTGACACTGGTGTTCTGGGCGCCATA
5.849	-6.355	-3.249	AGAGGCCTCACTCAATCTACCCACAGGACAGAGGGAGAGCACTGTGGCCACTCACCCTGCGGTTCCGGTTGTGATCCATGGTCTTCAGATGCTTCTGGATGATCCCAAACTGCATGGGAA
5.62	-7.146	-9.515	TGAAGAGGTCGCAGGCTGCACAATGGGCTGCCTCCACCTTCTTCACAAAATGCTCCATGGCAATTTCTGTAGTGGGGAGGAGGGAGTCACCACTGGGCCCAGGTGCCTAAGATAGAC
0.781	4.658	4.281	GCGGCACAGGCGCCTTGGACCTTGAGTCTCTGATGAGCTGGCCCCCTCCCTCAGGGGCATCAGGCCCCCAGTGCACCTTGGGGTTCGTGCGCCGAGTGACCTAGCGCCAGAGCTTCTGAG
-1.761	-5.363	5.156	CTCGCTGTAGTCATAGCCTGACCGGTACAGGTCGCGCTCACTCAGGACGGCCCTCGAGTCGCAGGACTCATAAGAGTCATACCTGCAGAGGCATGGGGTGAGCATCAGGTGGAGCCCCTC
0.935	-0.299	5.229	TCGGCTGCCCGGCCAGCCTCGGGCCCTGGCTCCCCTCCGGCACTGCGGCCGACCACGGCCAGGCCCCCGGGTGCCAGCCCCAGGGACGGCCGCTTGTCACTGTCACGGCCATGGCCGGCA
4.394	-3.129	-3.005	CACTGCGGCCGACCACGGCCAGGCCCCCGGGTGCCAGCCCCAGGGACGGCCGCTTGTCACTGTCACGGCCATGGCCGGCACTGCGGAACTTCTTGGTGAAGGGGCGGCCGCCCTGGATGT
5.755	-3.279	1.619	CAGGGACGGCCGCTTGTCACTGTCACGGCCATGGCCGGCACTGCGGAACTTCTTGGTGAAGGGGCGGCCGCCCTGGATGTAGCTGCGGTAGGCGCCCACCTTCTGGGGCCGGTGTTTGAT
5.777	2.741	1.632	GTGGGGACTGCACGGGCCCAGGGGCCACGGTGGGAGGCCCGTCCTCAGCCAGGGCAGGGGCCAGGTCTCCAGCCGGTGGCTCCTTCTTGATGAGGCACGGCTTGGACTTCTTCTTGAGGA
-0.613	-6.363	5.047	TCCAACTGTTCTCCCTGCCCTACTGCAGGGTCACACTTACACAGGTTCAGGGGTGTCATGTCTTCCCGTGGTGCCCCCCAGGGACCCTCAGATGGGTGCAGTTCCCCATGAAGGGCCCCC
-7.895	-5.508	5.538	GAACATCTTTCGGGCCGTAGGAGGAGGAGAGGCAGTTGGTGAGTGGCCCAGGGGGCTGCCCGGTGGTGGTGGCAACTTCTTGGCCAAGGGTGAGATGTGAAGGTCCGAGGGGCTGCGGGC
4.65	-4.851	2.147	CAGCGTGTCGATGGGCGAGCCATTGACGTACCACTCGGTCACGCCCATTTGCCGCAGATGGGAGCGCGCGTGGCTCGAGAGGCCCTTGCGGTTCTCGAAGAACTCACCACAGAACTCGCA
6.993	-5.682	0.585	GAGGCGGCCGCCCCGGGTGGGCCAGGGCGCCGCGCCTGGGTGGGAGGCGGATCTGGACGCCGTCCCTCCTGATGAGCCCGTGGAGCACGTCTATGGGGGATCCCTTGGCGTCCGGATCGC
5.831	-2.638	-6.031	TGGGAGGCGGATCTGGACGCCGTCCCTCCTGATGAGCCCGTGGAGCACGTCTATGGGGGATCCCTTGGCGTCCGGATCGCTGACGCCCAGGTGGCGCAGGTGGGCACGGGCGTGGCTAGA
-2.965	-6.327	7.686	CCGCTGCTTTCCGACTCTGCCACTCCCAGCTGCCGCAGGTGGGAGCGCGCGTGGCTGGACAGGCCCTTTCGGGTCTCAAAGCAGGCACCGCAGACCTCGCAGGTGGTCAGGCTCTGGGCT
-6.502	-3.885	5.768	CCTAGGATGGGAATCTTCCGGCCTCACTCAGACCCCCTTAAACAACGTCAAAACTCTTAAGAGCCCCGACGGGCGGAGCTAGGACCTGCCCTAGGACCCTGCCCCATTCCC
4.904	-6.344	0.839	AGTTGGGTGGGGCTAGAATCGGAACATTGCCCCGCCCCCAACCTGGCACCCGCCCCCTCCTGCCCACTTAGGGAGAGGGGGCAGGCTTCTAACGACAGCCTTGCAGCG
4.305	-3.207	-6.961	CGCCCCCAACCTGGCACCCGCCCCCTCCTGCCCACTTAGGGAGAGGGGGCAGGCTTCTAACGACAGCCTTGCAGCGCCAGTGCCCAGACCTAGCCCTAATGTTGCATATCCTTACT
4.907	-5.032	4.72	GGGTACCATCCCTCGGAGCTGCTGCTGCTGCCCCTGGGTGGCCTCTACTGCCTGCAGGGCCTCTCGGAATGCCTGCTTCAGCTCCAGGGCCGCCTGCGGGATGAGGCTGGGGGTGGCTAG
5.204	-6.73	-1.427	GGGGCTGCCAGCCCCGCTGCTGCCTCCAAAAGGCTCTTTGGTGGTCTGGCCTGGGGGCTCACGCATGTGCAGCTTGGCATGCTGCACATAGGCCCTGGATGAATTGGTGCCAAA
9.22	-1.307	-5.186	CCCGGTCCGGATCGGGGGCAGTAGCGGCTGCAGCCGCTCCACAGAAGCCTCCGAGTTCACTGTCCAGGTCTGTGTGGCTACCTCCGAGGCTGACGTGGGTAGGCCCCACTCGGACGGCTG
0.94	-5.509	5.438	GGCCCTGGGCATGTTTCTCCAAAAGCCTTGGTTCCCCCCGGTGGTGTAAGAACCTTCTAGAGCCCTCTAGCTCAGCGTGGGGTTTCATGGTTCTCACAATGACTGAGTCCTCGAATCTCC
-3.757	0.172	4.892	GCTGAGGCCGGGATGGGGCTGCCCGTCTGCAACAGAGAGGGGAGACCCTGAGGGGCTGGGGTCCCCCTGGCCGGGGCCCTCCACACCCCAGCTCCAGGA
7.076	-2.227	-0.964	GGGTTCAGAAACCAGGAGAGGGCTGCACCGCAACCCTTGCTCCTCCACCGCCCAGACCTGCCCCAGGGCTCAGATGGCAATCTCACCAGGTTTTTCAGACTGTGCCCT
6.483	4.89	10.439	GTCGCGGCCAGGGCCCCGCAGATTGGCGGCGGCGGGCAGGACGCCGGACCGGGACACTCTGCGTGCGCTGCACCGGCCGGGGCCGCCGCAGGGGCCGCTCTTCGTCCGGCCGTGGCCGGG
3.355	1.685	14.288	GCGCATAGTGGAAGGTGAGGAACTCCGCCAGCTCCTTGTAGCGCTCGGACGGCAGCACGCGCAGGCGACGCGCCCGAATCCGCGCCCGCAGCGCTGCGCCCGCCGGCGCCCCGAGCAGCG
9.4	11.147	9.1	GCGCTCGGACGGCAGCACGCGCAGGCGACGCGCCCGAATCCGCGCCCGCAGCGCTGCGCCCGCCGGCGCCCCGAGCAGCGGGAACCAGCGCTCCAGACCGGCGGCAGGCGCGCGTGGGGC
8.929	5.565	-1.182	CGCGCCCGCAGCGCTGCGCCCGCCGGCGCCCCGAGCAGCGGGAACCAGCGCTCCAGACCGGCGGCAGGCGCGCGTGGGGCGTCCAGCTCCTCCAGCGCCAGGGCCACGCGGCCCAGCACC
5.564	-1.826	-1.827	GTCCAGCTCCTCCAGCGCCAGGGCCACGCGGCCCAGCACCGCGCTTCCCGGGCCCAAGCCGCGCAGCCGCAGCGACAGGCGACGTGCCGGTGGCAGCGCCTCGAAGTGGAAGCGCTCGGC
4.872	-2.657	-3.218	GCGCTTCCCGGGCCCAAGCCGCGCAGCCGCAGCGACAGGCGACGTGCCGGTGGCAGCGCCTCGAAGTGGAAGCGCTCGGCCCAGAAGAGCTGGCCTGGGCCGGCCCGAGGCGCCGTGCGT
6.351	-0.831	3.364	GACGTGCCGGTGGCAGCGCCTCGAAGTGGAAGCGCTCGGCCCAGAAGAGCTGGCCTGGGCCGGCCCGAGGCGCCGTGCGTGCCAGCAGCGCGCCATCCAGCCACAGCTCGGCGCGCACGC
1.2	5.1	8.247	GGCAGTCGGTGCGCACCAGCTGGCGGTGGCCCAGCAGCGCGTAGTCTGGCCGCAGGAGGCCGGCGCGCACCGCACAACTCGGGAGCGTGTCGCGCACCGTGCGCAGAGCGGCCTCGGTGG
1.264	-6.581	7.413	GTAGTCTGGCCGCAGGAGGCCGGCGCGCACCGCACAACTCGGGAGCGTGTCGCGCACCGTGCGCAGAGCGGCCTCGGTGGGCAGCGCCGCGGTGTAGTTGCCCACTATGGCCACGCCGAA
-7.651	-9.665	4.543	CTCTGAACTGTGACACTGACTTGGTTCCTCTCTGCACCCAGCTGATACTGCCTGCAGGTTTTGGCCAGCTGCCCAGGCAGGGAGGAGGCAGCCA
-0.934	-9.097	5.003	CATGGAGGGCAGCACCTGTCTGGATGTGTTTGAGCACATCAGCCTTATGACCCTGGACAGTCTGCAGAAATGCATCTTCAGCTTTGACAGCAATTGTCAGGAGTGAGTTCTTGCCCAGGG
-4.499	-3.555	8.67	CAGAAGCTGACACCTTTATGTTTGAGGGTGAGGGCCCCAGTGTGGGGCTAGAGTGGGGACTTGGATATCTCCATTCCAGGAACAGGGTGGGTGGACCCCTCGCACTTCCCATCCC
4.434	-6.45	-0.424	TTGCACCAGCCTGGGATTCTGTGTGTGCACCAGCCTAGGGTTCTGCGTGTGCATCATTCTGGAGTTCTGTGTGTGCAGAAGCCTGAGGTTCTGCGTGTGCACCAGTCTGGGGTTCTGCCT
-4.972	-5.118	4.428	TTTTCCTACCCACCTTGCATTTGTAAGGTCCATCTCCACTATGCATTTTCACATCTTTGAAGGTTTGGGGGGGAAGTGAATGTTTTCTGAAATTCCTAACATTCATAGAGGTTTTCTC
4.215	-4.366	-4.478	ACTTTTAATGAGCCCTCAAGGGTCATTGAAAAATCCCATGGCTAGTTCACTGATGAAACTTAGAATTGGCTTCCCAGGGATTGTTATGACAATAGAGTTTGGTAGATCGTGCCGGCAGGT
6.267	-4.767	-5.458	GTCCAAAGTCTTGGATTTGGCCTTGGCTTGGAGGAAGTCATCAACACCCTGGCTAGGGAGAGTGCGGCGCCGCTCCTGGATGACGGCATCTGTGAAGTCGTGCACCAGGCGGCAGGCCCT
5.001	-3.206	-7.431	TCAACACCCTGGCTAGGGAGAGTGCGGCGCCGCTCCTGGATGACGGCATCTGTGAAGTCGTGCACCAGGCGGCAGGCCCTGCGGAAACGCTGCCCATCAGGGGTGAGATAATACAGGAAG
5.804	-9.189	-5.397	AAAGATGTGGATGACTGCCTGCCAGGGCCCCACCCACCAGCAGCCCATATCCCCAAAGGTGCACGCCAGGCTTTGTGTGTATAGGAGACCTTCTTCTGAGCTGTGAATCTGGAGAAAAAC
-6.762	-2.148	6.308	TTTGGTACTTCTGTTTAGACTCAGGTATTTGCAAAGTACCCCAAGAGAAGGTTGAGAAGGTAAAATAAACATAAAATTGTGATACTTCTCTCCACACCACAACAAAGGTGCTTGGATTT
-5.646	-4.998	6.431	GAAATAAAGATAATACAAATCTAATTTTTCCAGGAACTATAGCACTGCCCGTCCCCATGAAATTAAATTATAATTTCACTGTTCAACATAATATAAAACTGTTTTGAGTA
-3.834	-5.783	7.588	CGGATAATGTCAGGGTGGCATAAAATGAGGAGGGGGAAGGTAGGACCCAGCCACAACTTAAAGCCCTGGGGATATGTGGTCACCAGCTGGGTCAATGTCTTCATGCCCTCTTCCGTGGGA
4.231	-6.087	-3.429	CTTGTCACTGGCATTTACCAGGAGCCCATCCCCTAGTAGAGGCAGTCAAGGGCCATGGGCAAGGGTATCTCCCTCTTCTTACCCATCCCCCAAGGTTTTTCCCACCCTTGTTCACCTACA
6.05	-7.563	-4.116	GTGGACACTACACTGGGACACCAGCTTTCCTGTTCTTCCCTGCAAACCTCATCTTGCCAGGAGAGAGTCTGATGCCAGGGCCAGGGCCAGCCCTAGCTCAGG
-2.756	0.451	4.484	CTGCGGCTGCAGTAGCAGCTGGAAAGCACTGAGAGATGGCTTCAAGGAGGCAGGCAGTGCACCGGGCAGGGCCTTGAAACCTCTGGGTGGTACAATGGCCATGGCACAGTGGGTCAAGGC
-4.495	-5.558	4.39	TTCCCTCCACCCCAGGAAGCTATGACAGAGGCCGGGAAGCTGCCCCTACCGCTACCCCCACGGCTGGACTGGTTTGTGCACACCCAGATGGGCCAGCTGGCCCAAGACGGGGTCCCCGAG
-1.749	-6.39	5.282	ACATGAGTCCCTAGGTCATATGATGACTAGGAACTCAATGAAGGTGGGGTGGGGAGACCTAGAACTTTCATCCTGACCACTCAGTTCCCTGTCGGGGTCCCATCAGGGAATACC
6.935	-9.031	-7.111	CCGGTAGACCTCACCTGAGAGCCCCATCCTGTTTCTGGGTAACCGGGCGGGGGTCTTAAGTGGGTAATCCCCGCCCTGTTGCTACGTAACGCGGTGGGCTGCAGCCACCGCGTTGCCAGG
-6.068	-8.275	4.584	TGCCCTGTACCCCCCACCCAACCCTGCCGAAATGTCAAGGCCAGAAGCTGTGGCGTTGGTGCGGGTACCACCTCCTTCACTCTGAGCGTGTGGCCCCACAGGTACATCACTCAGGAAGG
5.926	-7.033	0.371	GCCGTTCCAGCCGGGGTCACCGCGCTGCTCGCCCCACATGCCCTCATGGCTGTTGTTCCAGGGGGGGCAGTGGGGTGGGCCGCCCTGGTGGTGCGGGTAGGGTGGCTGCTCTGGCGGCTG
4.328	8.952	4.749	CCGGGAACGGGAAGGCGCTCAGGATCACCTTGTTGACCACGTTGCCGCCCGCGCTCAGCGCGTACCACAGCAGGCACAGCGCCGCCACCCGCGCGCCCTCGCGCGCCCCACCACTGCTGC
5.163	-1.451	4.124	ACCTCCGGCCGGCAGTTGTGTGCGCCCCCGTTGGCAGAGCCGGTGGCCCCCGCCAGCCCCCGCAGCGCCGCCTCATGCTGGTGTGCCGGCTCGATGAGCTTCTGCCAGCTCCGCAGCAGC
-12.045	-12.496	4.85	ACTCCCTTCGCCCTTCACAAAGGAACGGGGTGACAGGACCTGGGGTAAGGTCTTCCAAGACTCCTCCAGGTGTCTTGGGCAAAGTGAGGCCCTGGACGGGGTTCCACAGCCTAG
-3.884	-8.252	8.365	GAAGATCGGGGTCCTAATTGAGCCCACGGGGACAAAGTCCTGGCCGATCCGGCCCCCTGGGAACGGGCGTCCCGCGTGGGTGGGCTCCGTGA
-3.441	-8.705	5.668	GCTCAGATGCCCGTGGCCTGCTGAAGAGCATCTGCTTCCAGGTGTGCCTGGCCTATGGGCTGCCCTTGCCCCCTGCCCAGGTTCTGGACGCCCACACCAGGGTGGTCCAGTTTTTCCATA
-5.557	-7.208	4.779	CGTTTGAGGAAGCCCGGAAATGGGCCTCTTTCACCGTGCCTGTCCCGCTGGCCACCACCGCAGAGGAAGCCACGCACCAACTCTGCACCCGCCTGGAGCAGACACACGGGCAGCTCCTCG
-2.67	-5.422	5.471	GGCCCTGGGGATGACCAGTTACCATGTGTCTTTATCTTTGAAGGAAATTTCCAGAACTCTTTGCACAGTTCAAGTCCTTCCTGGGGGTAAAAGAGCTGTCCTTCGCGCCACCCATGAGCG
4.303	-3.208	-4.424	CCTCCTGCTGGCCCTGGCGCTGCCCCCGCGGATCGCCTACCACCTGCGTGGCCAGCGCTGGCCCTTCGGGGAGGCCGCCTGCCGCCTGGCCACGGCCGCACTCTATGGTCACATGTATGG
-3.385	-5.609	4.319	AGCAGGTGGGGACTCCCTCCCCGTGAATGGAGGCCACCCTTCCATCCATGGCATACGTGAACAAGAAACTGTTTTCACCTTTACGGATAGTAGCGTCAGCAGTAGTGTCTGAGACTCCA
-3.308	-8.065	5.664	CCTGAGTGAAGATCCCAAAATGCTTCCTTCAGGACCAGGTTGTGACCACCTCCCATGACTAGTTTCGGAATTCCAGTTGCTCAGAACCTTGCTCAGAACTGCTGCAAATGGAAGCTGGGT
13.274	-5.239	-7.165	GCCCTTCTCTTCTGCCCTCGTGGTCCCTGGAGTGGCAGAACAAAGGGCTCTGTCTCCACACCAGCCCACCGCCGCAGCCCAGAGCCCCGTTCCCTTTCAATTTCTATCGTGGCTGGGAAA
4.452	0.469	-3.06	ATGGGTGCTGGACGCCAACGACTCGCCTGTGCACCGGGTGCTGCTATGGCCCCGGCGGGCACAGGACGAGCACCCTCAGGAGGATGGCTACTACTTCCTGCTGCAGGAGCGCAACGCAGA
7.82	-6.079	-6.48	GATGGTGCTGGAGCGTCGGCACTTCCTGCAGATGAAGCGGGCCGCCGTCACCATCCAGGCCTGCTGGCGGTCCTACCGGGTCCGGAGGGCGCTGGAGAGGACGCAGGCTGCCGTGTACCT
4.961	-8.752	-3.481	CCTTGTCCCTTCTGACCTGGGCCCTACCCACGGGGAAATGTTCCCATAGCAGAAGAATCAGCCCCACAGTGCAGGGGTGTGTTAGTGGGGAACGGGCTCTGGGCTCCTGTGGGAACCAGG
4.199	-0.25	-1.948	CAGAGAAAGCACTGGCCAACCAGTTCCTGGCCCCTGGCCGTGTGCCAACCACAGCCAGAGAGCGAGTGCCCGCCACAAAGACGGTGCATCTGCAGTCACGGGCGCGGTACACCAGCGAGA
-1.273	-1.609	7.153	CCTGCATGTTCCTGGGGTGCAGAGTAGGGGCTTATAAACGGACAGATCGGATGCTCGCCCGGGAACGGTGAGAAAAGAACTCCCGGGCTGGACAACCCCGATCGCTTTCCCTGGGGAC
-5.005	-8.453	6.568	GCCCCGCGCGGCTGGAGGCGACAGGCATGCCCTGTCTGGGGGCCTGCCCCTTTTTCCCTTTTAATTTCCTTTTCTTTCTGTGCTTTGCAGAAAGGGCTTGGCCTGGCGGC
6.539	-4.248	-6.671	GCACCCTTTGTATGCGAGGCCCGGGCTGGCGAGCCTCTGGCTCTGGGCAGGTTAACCTTTAACCGGCTGGACAAGCCCTTCCAGGAGTGACCTTTCACCTCGGAGTCTTGCAGCCCCA
7.318	-6.167	-8.474	GGCTCTGGGCAGGTTAACCTTTAACCGGCTGGACAAGCCCTTCCAGGAGTGACCTTTCACCTCGGAGTCTTGCAGCCCCAGCCACCCAGACTGTGGTCCCACCCCGCCCTGAGCCC
4.399	-5.276	-4.699	TTCATCCCCAGGACATCCAGGCCCGGGGCTGAGTGCTGGGGAGTTGGCCATCCAGCCTGGGGAGAAATGTTTGAATGTTCCAGCTGCCCCATGCTGACAGCAGCCCCCATCTCTGGT
5.142	0.32	-3.753	TCGGGCCCCTGGTCTCGGCCCTCGCCCCCGGCCCGGCGGAACAAGATGGCCGGGGGCTCCCGTTCAGGGCTGCCGGGAGCCCCCTCCGCCTCGTCGTCCTCCTCGGCCAGGGTGAACACT
5.728	-4.046	0.209	AGCTCAGCCCCTCTCCGCTTCCATTCCTCTAGGAACAGCGTCGACCAGATCACGTTGAAGAGGGCAAAGACCACGCAGGAAACATCCCGGCTTGTCTGTGAGTGGCAGAGAAGAGTTGAG
-7.161	-6.337	4.437	CTGCCTGGCCCCTCTAACTGTCCCTCCACCCAGTGCCTTCAATTGCTCAACCTGGGATCCCCGCTCAGTTGACCTTGCTCCCGCAGGCTAGAGCAGGCTGACCTCATTCTGGCCATGCTG
-4.832	-3.972	9.479	GATGTCCCCGCTTCCTTGGGGCCTCCAGCTCAGCCCGTCTGGGCGGTCTGGCCAGGCTGACCCCCCTACTCTGTCTTGGCAGAGCCCCAGCTGAGCGCTTCCTGCGGTGACCATCTCTCG
-11.26	-9.71	5.926	AGCCTCGTCCAGCCGCCGCGTAGACTCCGTGGCCGCCGCCTCCCAGCGCGCCAGGGCCTCTGGGGGCGCAGGGAGCCGGGTCAGGCTGGAGACTCCCGCGCCCACCCGCCCCACGCACGC
5.554	6.234	-4.406	GTGGCATTGGCCCCTGGCTCCGGGCAGCGAGGTCCCCGAGCAGCCGAGGCGGCCAGATTCCAGGCTACCAGGGCCCCGCCGGCTGCTGCCGCAGCCAGGAACACGGCCACCCCGCAC
5.513	6.269	5.183	GAGCAGCCGAGGCGGCCAGATTCCAGGCTACCAGGGCCCCGCCGGCTGCTGCCGCAGCCAGGAACACGGCCACCCCGCACAGGGCGAGCACCCGCCAGGCACGCCCGGGCTCCGGCCCCG
5.223	-2.403	3.498	GGGCTATCCTCAACCCTGGCCCCACACCGGGCCAGCATCCCTCCCACCTTCCCTCCTGGTCCAGGGACATGGGCGGCTTTGCCATCTGGTGCAAGAAGGCCAAGGCCCCGAGGCCAGTGC
5.214	-4.627	-1.439	AGGCGGTGAGGCCAGTCCTCCTACCTCCTGGGGCCAGGCCCCCGCGCCAGCTCGGCGCCCAGGTGGCCACAGAGCGCGGCGAGCAGCAAGCAGGTGAACCCCAGCACGAGCACCAGCGCG
1.469	7.889	4.878	CCCGCGCCAGCTCGGCGCCCAGGTGGCCACAGAGCGCGGCGAGCAGCAAGCAGGTGAACCCCAGCACGAGCACCAGCGCGGCCAGCGCGGCGGCCAGCGGCAGCAGCGTCCCGGCCGCGT
10.47	-0.736	-3.063	CCTCTGGCAGCCCGGGGCCGGCGCCCAGCTCCTGGCCCAGCCCCTCGGCGCGCAGCCCCCGCAGCTCGGCGCGGCCCGCCTGCAGCTGAAACAGCAGCTGCGCGCCCAGCGCCGCCAGCA
4.813	-2.962	1.913	CCCCTCGGCGCGCAGCCCCCGCAGCTCGGCGCGGCCCGCCTGCAGCTGAAACAGCAGCTGCGCGCCCAGCGCCGCCAGCACGGCCGCCGCGATGCCCAGCAGGGTCATTGCAGCCAGCAC
-1.336	3.938	4.118	GGCGACGTGGTGGCCATCTTCCTGGAGGGCCGGCCGGAGTTCGTGGGGCTGTGGCTGGGCCTGGCCAAGGCGGGCATGGAGGCCGCGCTGCTCAACGTGAACCTGCGGCGCGAGCCCCTG
11.831	0.193	1.533	TCGAGTTCCCAGGAGCTGGGTGCGGCGCTAGCGCAGCTGGTGGCCCAGCGCGCAGCATGCTGCCTGGCAGGGGCCCGCGCCCGTTTCGCGCTCGGCCTGTCGGGCGGGAGCCTCGTCTCG
-0.527	0.132	6.057	TGGCCCAGCGCGCAGCATGCTGCCTGGCAGGGGCCCGCGCCCGTTTCGCGCTCGGCCTGTCGGGCGGGAGCCTCGTCTCGATGCTAGCCCGCGAGCTACCCGCCGCCGTCGCCCCTGCCG
-6.269	-6.283	8.647	TCCACATCACAGCTGCCTCCCCATAGGTCCTACCCGGACGAGGAAGGCCCGAAACACTGGTCTGACTCACGCTACGAGCATGTCATGAAGTTGCGCCAGGCAGCCCTGAAATCAGCTCGA
-5.893	-5.59	4.636	AGGAAGGCCCGAAACACTGGTCTGACTCACGCTACGAGCATGTCATGAAGTTGCGCCAGGCAGCCCTGAAATCAGCTCGAGACATGTGGGCTGATTACATCCTGGTAAGTTTCTCAGCCG
6.622	-1.064	2.821	TGGCCACCTCGTCGTTGCTGCGCTGCGAGAGGATTCGCAGCACCGTGAGGCCCGTGTCGTCCATGTGGATGCGGCGGCCGAGCGGCAGCCAGCAGGCGGCGCTCCCGCGCTGGGCCAGCT
-2.966	-5.215	5.224	GGGTCCCCCGCCCAGGCACCCCGCAGAGCCCGCCCAGCTGTAGGGCGCCACCCCCAGAGGCCAGGGGTATCCGGGCACCGCCTCTGCCAGACTCGCCGCAGCCCCTCGCCTCGTCTCCAG
5.116	-8.134	-2	CAGGTCCATGATGTACTTGGCCATGAGCGAGTGCCGGTCTGCCTGGCAGGCGGCCACGCGGCGCAGGGCTCTGCGCACCGTCCTCCGAATACGCCTCCGCGTCACGAAGCTCAGGCCCTG
8.839	-4.436	8.547	GGCTCTGCCCCCAGGGCGTCCTCGCGGGACTAGGCGCGGGCTTGGCGCTGTCGCTGTGGGTGGCCTTGGGCGCCACGCTGTACCCACCCAGCGAGCAGACCATGAGGGTCCTGCCATCGT
4.662	-2.213	1.694	TCATGAACAGCCACAGCTACAATGGCAGCGTGGGGCGGCCGCTGGGCAGCGGGCCGGGCGCCCTGGGACGAGACCCTCCGGACCCTGAGGCCGGCCACCCCCCACAACCCCCGCACAGCC
6.4	6.451	3.555	GCGGGCCGGGTGCTGCTGGAGCTGTCAAGCGCCGCGCGTGTGGGTGCCCTGAGGCTGCGCGCGCGGGGCCGCGCCCACGTGCACTGGACCGAGTCGCGCAGCGCGGGCTCGAGCACGGCT
-6.294	-3.329	5.424	GCACCGTGACCTCAAACCAGACAAGTGAGCTGAGCTAGCATGAGCGGGGCCTCGCGGAGGGCGGGGCCAGAGAGGATCAGGGGCGGGGCCAAAGAGGATCAGGGCAGAGCCTCT
-4.192	-4.779	4.073	CACTCCACACCAAGGCCTCTGGATGCCGGCCGGGGCCGCCGCCTTGGGGGCCCAAGAGACCCAGCCCCTGAGAAGTCCAGAGCCTCCTCCAGCGGTGGCAGTGGTGGCGGCAGTGGGGGC
1.732	-6.222	5.327	TGCAGCTGGGCCTTTCTCCAGCTTGAGGCGCCACCTGGCCCATCACTCAGGGAGGCCCCGCAGGCCCCGGCTTGCCCCTGCTGTGTGCCAGGGCGTCCCCGCCGAGGGCCAGAGCAGCGT
-4.187	-5.463	8.22	GCAGAGGCCGCGGGGCCCGTGGGGCCGGCGCTGGAGCCACCGACGCTGCCGCTGCACCGCGCGCTCACGCTGCGCTTCCTGCTCCAGCACCTGGGCCGCGTGGCCAGCCGCGCCCCGGC
-6.484	-1.668	4.452	TTCTCACCTATCTGGGACCACGCTGTCTTTTCTCTGTCCCTTAAGCCTCAATGGTGAACACCACATGGGTACTGGGCTCGACCTCTCCAGGCAACACAAGGCGGCTCGGCAGCGATGG
-5.961	-6.622	4.678	TCCTCCGTCAAAGCCTTGCTAAGCACCTCGGCCAATTTACCCTGCATGACCTTGGTGAGTTCCGCCCGCAGCTCGCCCCGGGACAGGGCTCGGGACAGGGTCAGGCGCAGCTCACTCCAG
-4.862	-3.917	7.57	GCTCTCAGACACCCGCTCTCTGCTCCCTCCAACAAGGGGAGGAGCTAGGGACAGAGGGAGGAGAGAAAGGCGGGGGTGTAGGGGGGAAGCGAACCAGGCCCCGCCCAGCCCGCCAGGC
6.452	-1.689	3.471	CGCGCGGACTCAGTACGCGGGCACCTGGTGCTGGGGCAGCAGCTGGCAGCCGCTGTTGACGTGGCTGAGGACTTTCTGCTTGAGCTGCGCCACCTGCTCGCGCAGCAGGCTCGCCGTGGA
4.503	-6.776	-3.904	CCACCCTCGACCTACCCTCGTGTTCACCAGCTGCTGTGGCTGCTCCCACCCTGGTGTTGTTTGGGTTTTAATTTTTGTGTTGCATTTAGAAAATTACCCATAATTACAG
-8.129	-8.762	4.069	GCTTTGGGGTGGGCCCTTGCCTTGGAGAGTCTGAGCTCCCTGGGCCGCCTCGCCCCCACAGGTTGGCGCTGTACGTTTATGAGTACCTGCTGCACATCGGTGCCCAGAAGTCAGCCCAGA
-6.601	-3.989	4.832	TGGGATGGCAGATGAGGGGCCATTTCTCACGGTTCCTGTCTCTTGTGTGCAGGGACCCCCAGGAGGAGGTGGGCCCCCTGGAACACCCATCATGCCTAGCCCTGGAGGT
-6.308	-3.232	4.793	TGGGCCCCCTGGAACACCCATCATGCCTAGCCCTGGAGGTATGGCCTAGTAAGAGGTGGGGGTGTGCTAGGGTGGGTGTGTTTGGGGGAAACCCCGTCACACCTGGCACCCTTCTGGT
-2.207	-2.402	5.469	GTGAGTGGGGGCTTGCAGGGGTGCTTCTCGAGGCGGTGACCCCACTTGGGGAATGGGTGGCCCGAGTCCCACGCTGTCCCCATGCCCGCAGTTCCCGCTCGGCCCTGGCCCGGAGGGCCC
3.034	-3.184	12.85	CTCTTGCCGGGGGTGGGATCCGGGGGGGGTGGCGGGGAGGGGGCGGGGCGGGGAGTTGCGAGCCGACGGCGGCCGCCCCCAGAGTTCCCCCGGCGCCGTGGCCGGCCTGAGCAACGCCCC
7.064	8.4	5.934	GGGCGGGGCGGGGAGTTGCGAGCCGACGGCGGCCGCCCCCAGAGTTCCCCCGGCGCCGTGGCCGGCCTGAGCAACGCCCCGGGCACCCCGCGGGACGACGGCGAGATGGCGGCCGCCGGG
10.889	5.106	3.766	GGGGCCGGGGCTGGGGCGGGCTCGGGCTCCATGGCAGCAAGGAACTCTCGGGCCAGGGCCCCAGGCTGCTCAGCCTCCTCCGCCGGGGGTTGTCCCATGTCCTCCAGCGGTGGCAGCTCA
-6.406	-7.515	4.605	TCCTCCACTCGGTAGCGGATCTGGTATTTGGCTTGAAAGAGGAAATCCTTGAGGGCGGGTGGCGACACCCAGCGCACGCTCAGCTGGTCCTCCAGGCCCCCGACGCGGCTCACGTGCACG
-4.448	-3.897	4.182	AACCCAGGCGTATGTGTGTGTTGGGGGGTTCTGAGGATCCTTCTGGGGGCCCCTGAGGGCAGCAGGGTGAGCTGGCCTCTCCCCCTGAGGCCTTGGTGAGG
-6.296	-0.399	6.063	CCGCAGGGGGAGGGCGGTGGCGCCGGCCCGTGGAGACACAAGTCCCCCGGGACCCCGGGCTGCGCGCCAGGCGGCCAGAGCGGCCCCCCTGCAGCCCCGCCCTCCCCGTGGGGCTC
4.346	-7.032	3.121	GATACCCAGGGGAACTGGGTATCAGCTGGGCGTGGGACATGGCAGTCACAGAGGGCCTGCCTGGGCCCAGGGGTGCTGTTCTCACAAGCCTCTCTGTGCTGTCTTGTTCCT
4.12	-6.875	1.241	GGCTGAGCTGCTCCACCCTGGTGACCGCGCCTGGCCAGCACCTCAAGTTCCAGGTGGGTGGGATCTGTGAATGGCGCTGGGCCGAGGGAGGGGGTGAAGG
5.274	-3.528	-0.301	CCTGACCAAGCTGTAGGCCTCCACTGGCCCCATCACTGCCAACTGCAGGGGGCCCCTCGGGCCTCACTTGCCCTGAGCCCAGGAGTCCAAGGGCAGGGTGGGTCCAGCCTTGAGCCCCT
-2.527	-4.209	11.154	CGGCCCGTGGCCTGCGGCACATCATCGACTTCGCCTACAGCGCCGAGGTGACACTGGACCTGGACTGCGTGCAGGACGTGCTGGGCGCGGCCGTGTTCTTGCAGATGCTGCCCGTGGTGG
7.331	-5.541	1.008	TCTGGGGGAGGCCCTGGCAGCGGCTCCTGTCTCTCTGGTAAATGAGCCCCCAGGCTGAGGCCGCGGCGTCCCCGGCGCCAGCCTGCAAGACCCCGACCCGTGTGCGGGCGCTGGGGATCC
5.096	0.757	0.268	AATGAGCCCCCAGGCTGAGGCCGCGGCGTCCCCGGCGCCAGCCTGCAAGACCCCGACCCGTGTGCGGGCGCTGGGGATCCCTGAGCTCCCCAAGCGGCCGCCCCTGCGGCTCCCAGGGAG
5.739	4.453	2.219	CCGGACCACCCGGCACCATGGGCTGGTGGACAGGGTGTACCGGGAGCGTGGCCGGCTCGGCTCCCCACACCGCCGGCCCCTGTCAGTGGACAAACACGGACGGCAGATATCCTTTTCACC
-2.53	-5.481	7.955	GACCTGCCTGGGGGCTGATCAGGCTGCTCCCGGGAAGCAGGGACTGGAGCCCGGGCTTGGGCAGCTGGGCTGCGGCGTGCTGATCTGTCTGTCATCGCAGGCGCCGGCTCTGCAGCAGTA
-5.379	-3.702	13.095	CCAAAAATGGGGCCCCCACACCTCTCACCTGCTTGTTGGCCTTGGCGAAAGCCAGCCCCACGCCCTGGTGGGTGGGGCCGCTGTACCCCGGCGGGCAAGCCTCGCAGCGGAACCCCGGG
4.56	-7.044	-2.58	CGCTGGGTAGGCCGGTGCGTACTGACTGCTGCATCCCTGCGGGGGGGAGGGGGGAGAAGCGGCGGGGCTGATCGGTGGCTCGCCCGGGGGCAGAGCCTATCATGGCCACGCCCCGGG
4.963	2.235	-1.334	GACGGTGACGTCGGCCACCATCGTCTACCACCTGGCCCGGCAAGGCAACGGGTAGGGCTGACACGGCCCTTGCGGGCAAGACCCGGGAGGGCTTTAGGGTGGCCAGATGGAAGGCCTGG
6.755	-6.048	-1.554	AGGCGGCCAAGGCCGGGCTGTCACAGTCGCTCTTCGAGCGCCTGGTGGTGCTGGGCATCCGGCCCATCCGCCTGCAGGTCCAGTACCGGATGCACCCTGCACTCAGCGCCTTCCCATCCA
6.359	-5.397	-7.373	TTCCCTCCCCTCACAGCGGATCGTGTGAAGAAGGGATTTGACTTCCAGTGGCCCCAACCCGATAAACCGATGTTCTTCTACGTGACCCAGGGCCAAGAGGAGATTGCCAGCTCGGGCACC
7.111	3.471	-0.418	CGCGCGCAGGCGGCAGGGGCCCGGGGGCGTAGCGCCAGCGCCAGGCGGAGGCTGCGCGGCCATGAGGCGTTGCGAGCCCAAGCGGCGCCCAGCAGCTCCGCGCGCACTGGCGGCCCCAGG
-7.996	-3.328	4.904	GGGGGTCCTGGCTTTCCCACAGGAGGTGAGGGAAGGCGAGGCCCAGGAACCACACTTGGCACTCACCTGGTCCTTGGTTTGCACCAGAGCTTCCAGCTGTTCCAGCGACTGGCCCTGGC
5.666	-5.916	-6.47	TTGTGTCTGTACATCTGCATCATCCTCTGTCGGAACACATCGAATGTGTCTTCTTTGTGCTCCTGCCCGTCAGCACCCAACCCTTCCCCTTCCGAGGGGGTTCCCCTAGGGAGTGAAAAA
9.203	-7.206	-1.88	CCCTTCCCCTTCCGAGGGGGTTCCCCTAGGGAGTGAAAAAGAGAGTCAGTTGTGCACCTGAGCCCAGGGCCTGGCATGCCAGGAAC
-0.782	-5.228	4.087	CCCCCACCACCGTCTCCCTTTCTCCCTGCAGCGTTCCTGGATAACCCTGGCATCCTGAGCGAGCTCTGTGGAACCCTGTCCCGCCTGGCCATTCGCAACGAGTTCTGCCAGGAGGTCGTC
-2.378	-1.531	9.163	ATCGGGCAGTCGGCCTCGTACCCGCTGGATGTGGTGCGGCGGCGCATGCAGACGGCCGGCGTCACGGGCTACCCGCGCGCCTCCATCGCCCGCACGCTGCGCACCATCGTGCGGGAGGAG
-0.97	-1.611	6.414	CCAGCTTTCCCCATGGAGCTTACCCAGCCTGCAGAAGACCTCATCCAGACCCAGCAGACCCCTGCCTCAGAACTTGGGGACCCTGAAGACCCCGGAGAGGAGGCTGCAGATGGCTCAGAC
6.365	-2.15	-2.959	GTGTTGTCAGGTATCCTATCACCCAGTCCCGTCCTGGTTGCTATGGCGACCGTAGCAGCCTTCCAGGGGTTCGGAGCTATGGGAGGCGCAACCCACAGGAACTCTACGATGTGTATTGCT
-6.904	-6.483	4.108	TTCTTGGTACCCAAAGTCACCCCAAATTTGGAGCCTTGGGTTGCTACAGATGAAGGACCCACTGTGAATCCCATGGATTCCACAGTCACGCCGGCCCCCAGTGATGCTAGTGGAATTTGG
-4.133	-4.973	5.466	CTCCGCAGCGCGCTCGCGGGTTCACGATGGGGTAGCGCGCACTGCCATCGGCCAGCCAACCCGCGGTGCAGCGGTCTAGCAGCTGCAGCTTCCACGCGGCGAACAGCTGCCCCACCTTGG
4.722	-3.524	4.111	ACTGCCATCGGCCAGCCAACCCGCGGTGCAGCGGTCTAGCAGCTGCAGCTTCCACGCGGCGAACAGCTGCCCCACCTTGGCCACGGCCGCGCCACGCGCAGCACACGCGCGCGCAGCTCC
0.287	2.142	8.162	ACTGAGCCGTCGCGCAACCAGCCCGCGTTGCACCAGTCCAGGCCGTCGCGCCAGGCCGCGTGCAGCTGTTCTGCAGATGCCAGGATGCCGTCCTGCTCGGCGCACGCGCGCTGCGCCTCC
6.713	1.475	-3.076	GGCCAGCGGGTCCACCACCTTTGTCCACTTGAGCCGGACGCCGTCGTGACCGTGGGCGGCTGCCTCATAGTGGTAGCGGCAGGGCAAGACGATGGTGCCACCACGGTGGCTTACCACCTG
5.237	-4.582	-4.517	AGGGCAAGACGATGGTGCCACCACGGTGGCTTACCACCTGCCCAGGCGCTGTCTGTACCACTACCGAGCCCGACTCACCCTCTGAGGACAACCAAGCAGGGTTCAGAGGAGGGGCCTAG
7.005	-0.514	-3.51	CGCAGCCCGTCGTAGCTGCCCCACGCCCGCCTGGCCAAGGCCGCCTCCGGTGCATTATGGGTGGGGAGCCCCTGCAGAGCACTGCGGGGAACCCCCTGCCCAGCCAGTTGCCGGCCGCCG
6.169	-7.099	-0.434	CCGAGGCTATAATTTGAGTTCTAAATCTGTCGGTGGACCATGTGGACACAAGTTTCAACTCGAGCTATTTTCTTCTGGGGAGAAGTGCTTGGAGACTTTCCTGGGCCCTCTGCTGCTGGG
6.002	-8.986	6.004	ACCAGAACCTGGTGACAGCCACATGGGTGCCCTCACATTCACATGGCGGAGCACAGCAAACTATAGATTTTAAGTGTGTGCGGTTTATCTGGTAAACCTCGGTGCACATGTGCAGATGA
0.769	2.491	6.865	GGCGGCCGCCAAGCTGGCGCTGCGCAAACAGCTGGAGAAGACGCTACTCGAGATCCCCCCACCCAAGCCCCCAGCCCCAGAGATGAACTTCCTGCCCAGCGCCGCCAACAACGAGTTCAT
8.386	-4.458	-6.925	ACTGCGGACTCCCCCGTGGGAAGAAAGGGAGGGAAGCGGAAGGGAAAAAGCGCATGTGCAGCAGCACGCGGCAGCTTCGCATATTCCCTCGAAGCGCGCCTCTTGCGCG
9.716	2.227	-2.962	TGGCGCCTAGGGCGCACGGGGGGCAGGAGGCGGCTGCTGTCGGGGGGCGGCCGGACTCCAATCTCGGGTCTAAGCCATGGCGCTTGGCACCTACACCCCCGCACCCCCATGTGCCCACTG
6.76	6.981	3.871	GGGGCGCGTGGGGCCCGTGGGGTCCCTGCTCGGGGAGCTGTGGGCCAGGCCGTCGCTTGCGCCGCCGCCACTGCCCAAGCCCCGCTGGGGATGCGTGTCCCGGGCGTCCTCTGGAGGCGC
5.843	8.963	1.65	CCACTGCTAGGAGCCAGGGTCTCCCTGCGAGACCAGCCTGGCACTGTGGCCACCAGCGATGCTCACGGAACCTTCCGGGTGCCTGGTGTCTGTGCTGACAGCCGCGCCAACATCAGGGCC
4.518	-6.183	-5.151	GAAACACCCTGAGTCCCGAGTGCGAGAGGCTGGCCAGAATGTGACTTTCTGCTGCAAAGCCTCCGGGACCCCCATGCCCAAGAAATACTCCTGGTGAGCGCCCGCCCCGGGCTCAGGGGC
12.564	-3.296	6.004	CACCTACGGCATGTTCTCCGTGGACCTCCGTGCGCCCGGCTCCGCGGAGCAGCTGCAGGTGGGGCCGGTGGCCGTGCGGGTGGCCGCCAGCCAGATCCACATGCCAGGCCACGTGGAGGC
6.915	1.436	-4.705	TCCGCGGAGCAGCTGCAGGTGGGGCCGGTGGCCGTGCGGGTGGCCGCCAGCCAGATCCACATGCCAGGCCACGTGGAGGCCCTCAAGCTGTGGTCGCTGAACCCCGAGACCGGCTTGTGG
-6.926	-6.663	6.261	AGAGCAGGCTTCATCCGATGGCAATTCAGAGCATGCTTTCTGAAAGGGAGGTGACAGAGGAGGGTGTGAGAAAAGAATAGTCATCATCTTGTCCCCAAGAGTAAAGATCTTCCATACTGA
6.302	1.708	7.976	GTGCCAGGAGTGGGCAGGCAGCAGCCCCAGGCCCAGGGCAGCCACCCACACGCCCACAATGAGCATGACCACGCGGCCACGGGGCAGGCGGCTGTGCAGCTGCACGGCCATCACACTGCG
6.347	10.614	6.073	GCCACCCACACGCCCACAATGAGCATGACCACGCGGCCACGGGGCAGGCGGCTGTGCAGCTGCACGGCCATCACACTGCGGTGCCGCTCCACGGCGATGGCCAGCAGTGTGGCCACCGAC
5.339	-5.044	-1.226	GGGGCAGGCGGCTGTGCAGCTGCACGGCCATCACACTGCGGTGCCGCTCCACGGCGATGGCCAGCAGTGTGGCCACCGACGCAGTGAGGCTTGTGTCCAGCAAGCCCTGCCGCAGGAACC
5.688	-2.571	-6.204	CGTCCGGGCAGCAGGTGGCCCTGGGCACAGCCTCGCTGTCCAATTTCGAGAGTAGCCGGGCTGTCTCCTGGGTAATCTCAAAATGCTTGGGCAGCGGGGTGCGGCGCAGGGGGCTGCCCT
5.257	-6.513	-3.283	CAATTTCGAGAGTAGCCGGGCTGTCTCCTGGGTAATCTCAAAATGCTTGGGCAGCGGGGTGCGGCGCAGGGGGCTGCCCTCAGGGGAGGCAGCTGCAGGGCTGGGCCCCCGCCCCCGCAA
4.67	-1.128	-2.768	CCTCAAAGTCATCTGAGGACTCAGTGCCTGTGGACGAAGCCTTCACCAGCTGCCTCGTGCCAGCGCCTGGGGTCAGAGGAATCATGGGAGATTCCTGG
-4.076	-3.973	5.123	TGGAGGATGGTCACAGGTGGAGTGTGGGTCAGGACCAGGTCCTATCCCTACCTGGGCTGGAAGTGGGTGAGTCCAGGGACCGAGACTCGCTGCCGCCAC
4.844	-1.994	-0.026	TGTGGGGGTCCCAGCTCAGTCTTCCAAGGGCGAGACTGTACAGCCTTGCTGTGGGGGGTTGGGGGCAGGGTTCCCTCCCGGGGCCCTGTTGGGGTTCCCGCCCAGCGGCAGCCAGGGTGG
7.067	-5.509	-0.841	CAGCCTTGCTGTGGGGGGTTGGGGGCAGGGTTCCCTCCCGGGGCCCTGTTGGGGTTCCCGCCCAGCGGCAGCCAGGGTGGGCAGTGGGTACCAGCACTGCCATCTCAGGAAGGCACTTTC
6.797	-1.46	7.853	TCGCCTGTGAGGCACAGTGCGTACTCCAGGGCCAGTGCCTTTGGGGAGCCCCGGGCCAGGGGCAGCACGATGCTGCCGTCAATGGAGCGCCACTCGCACTGCCGGCCTGCGGGCAGCACC
2.729	-3.416	10.251	CTCTAGAGGGTCACCCACGAGGGTGCCGTCGTCCAGCTGCATGAGCGAGTGGCACGAGGCCAGGGCCCGGTGTGTTTCTACAGGGATGCTGGACACTGGGGTCACCTCCTTCCCGTCTCT
5.067	-3.895	-7.09	GATAGTATGAGAAGGCGTTTCCCACAGGAAAGGCCACGGGGAGAAACTGCTTCTTCTCCAGGGCATCGTAGGAATACTTGATCTTCTGGAATTCGAAGGACAGCACCTCAAGCCCGTCTT
4.955	3.242	-0.146	GCTGCGGCACCCAACCAGGCCGGGTAAAGCAGCCCGGCGAATGGCAGCACCGTGAGGCGCCGCAACAGCGCCAACCGCCGGTACGGCCACACGGCAGCCACCAGCTCGTCACCGTTCGCT
5.793	1.823	0.174	ATGAGCGCCGGCCCGGCGGCAAGGAGCGCGCGCGGCTGCGGCCCGGGCTTGGGCTGCCCGTCAGGCCGGACCCCGCAAGGCCGGGCCCCGCAGGGCACCGCGTTGCCCACCGCCGCCGCT
7.085	-7.553	-1.723	GCCCGGGCTTGGGCTGCCCGTCAGGCCGGACCCCGCAAGGCCGGGCCCCGCAGGGCACCGCGTTGCCCACCGCCGCCGCTGCCGCCATCTTTCCTAGCGCCGCGCTCACTTCCGGGCAGA
-2.166	3.327	8.43	GGTGATCTATGACTCCAAGCTGGGACTGGCAGGTGATGGTGGCCCCAGCATCTCAGCCACGCTGCCAACATGCTGTCAGGAGGCTTCGAGGCCATGCCCGGTATGCTGCCCACCTCCT
-7.194	-4.789	5.044	TGTCTCTTCAGAGCCAAAGGTTTTTTTCCCTGCTCCAGATGAGTGATCAGGTCTGGCTTAGAGACAACAATACTGTTGTATTAAGAATAAATAACATGAATCGTGCTCATATTCTCCA
6.638	-6.815	0.997	CCTCCAAAGCCCTGGTGGCCTATTACCAGAAATATGTGGATGAGGCTTCCAAGAAGGAGATCAAAGACATCCTCATCCAGTATGACCGGACCCTGCTGGTAGCTGATCCCCGTCGCTGCA
8.685	-1.158	4.458	GCCGCGGGCTGGGGTCGGTGGCTTAGGGAGCCCGTCTGGCCATGGTGGCCGCGGCTGGTGGTTGGCGCGGCTGCGCTGCGGCCCGGGGCAGTGCGGAGCCAGGACAGTCGCGGCGCTGA
-1.276	6.001	6.152	TATGACTAATTATTTGTCCTCACTTTTGTTTACAAAATAGAAGGCTATTATAACCTTGTGTCTTACAAGTTTGGTGATAATTACAAACAGGCTAAGCATTCAGTAAAACATCATTTTTC
-5.697	-8.138	4.286	TTTTAAGGACTGGTTTTCTCTTTTACCTTTGGACCTCACATCTGTGTCATCTGTTGTGTTCACTCTCACCTACCTGGGGGTTTGGCTGCCATCTCGTGTCTCTTCATATTCCAGGGCTCT
7.89	-8.182	-3.766	ATCCTACAAATATGAAGAATGTCACAAAGCTTTTAACCACTTCTCAACCCTGATGACACATAAGGTAATTCGTGCTGGAGAGAAACCCTACAAATATGAAGAATATCTCAAAACTTTTTA
-7.525	-10.068	4.605	CCATTCCTCAAACCTTATTAAACATAAGCTAATTCATACTGGAGACAAACCCTACAAATGTGAAGCATGTGGCAAAGCTTTTAGGCGGTCTTCACATCTTAGTAGACATAAGATAATTCA
-9.737	-9.097	6.036	GAGAAATCCTACAAATGTGAAGAATGTGAGAAAGAATTTAAACGGTCCTCACACCTTACTACACATAAGATAATTCATACTGGAGAGAAACCGTACAGATGTGAAGAATGTGGGAAAGCC
2.041	0.731	6.241	CAATTGCTCAAACTTTGTTTAATATCAGGGAATTTATATTGAAAAAAAAACCCTGCAAATGTAATAAATTTGGAAAAATACTTTTTCAAAAACTACAGCTTAGAAAACACCACAGAGTTC
-7.927	-8.97	6.97	TCAGAGGTTATGGAAAGAAAAGTACAGGCACACTAAAAATGAATTTGAATCTGGCAGCTGACACTGATTAACAGGTTGAGCAGATTGGACTAGACCTGCATTCCTGTAAACAATATT
-5.612	-6.285	5.16	CAGAGGGAGGCTGGCTGGGAAGCCTGGGCTTCTCTGTCCTCCCTGCAGTGGTAGTGGTTGATCTGATCTCTGCTCAGGTGTGAGGGGCACCACCATGCACTGGGCCTGAGGCTGCCTG
-3.341	-3.876	7.134	TCCCTGCAGTGGTAGTGGTTGATCTGATCTCTGCTCAGGTGTGAGGGGCACCACCATGCACTGGGCCTGAGGCTGCCTGGCCCAGCTCATCCTCACTCCCCCGGACTCTTCCGTGGTC
4.392	-8.313	-4.852	TCCATAAACTGAGGAGGGTTCACCCAGCTATGGGAAATGCTCTGGATGACCTTGGATTTCTATGCAGTTAGCTGGACCTCATCCCAGGGTTACAGCCAGGGCATCCCTGAGCTGGGT
6.487	-9.541	-1.54	AATGCCCACATTGGATATTTGGATAAAATACCAAATATCCAAATATTTTAATCAAAATTTAGTAAGTTTAAATAATTTGATTTTTTCACTACAGTGATAGACATTCACA
-0.847	-5.134	7.483	CGAGTAGGGGGCTAGAGAAGGCGCCAGCCCCGGCCCAGAGGAGCAGAGACGCCCCATGGGGAACACGCTGACCTATTGCGTGTCCCCCCAGTACCAGCCTCAAGCTGGGCCGGTGCGTGG
-7.22	-0.527	5.666	GTGTTTCTCAAAACTTACTGAACACAAGATAATTCATATTAGAGAGATACTTTACAAATGTGAAGAATGTGGCAAAGCTTCTAACGGGTTCTCAAATCTTACTGAATGTGAGATAATTTA
-6.526	-5.365	5.958	TGCGCTGCCGGTGCCTGGCTCACCTGCTGGCCTGGGCCCAGAAGCAGCCAGAGGCAGCAGCCCCAGCCCCAGGGACTGGGATGGATTCTGTGTGTGGGGGGACCCACCGGGCCCTGCAGG
-7.371	-8.464	5.409	ATACTGGAGAGAAATTCTGCAAATGTGAAGAATGGGGCAAGGCCTTTAGCCGGTTATCCCACCTTACTACACATAAGAGAATTCATTCTGGAGAGAAACCCTACAAATGTGAAGAATGTG
7.016	-8.997	1.198	TTTTTGCTTTCTTCTCTTAGGAAATATTCACAAACAGAAAACAAATATTATGAAAAGTACCATCCAATGCTTTGTTAAAAAATAAAATACAGTATCAAAATGTACACTA
0.267	3.862	5.953	GCGCTGCGGCCCAGGGCAGTGCGGAGCCGGGACAGTCGCGGCGCTGACGCCCGCGGGCCCCAGCTGCAGATATGAAGCGGAGCTGCTGCCGCGACCGACCGCAGCAGCTGCCGCCCGACC
-7.55	-6.509	5.802	ATATGCCATGATTCTCACCATGAATTTATAATCTGCAATATTAAAAATGTTCCCTTTGTGGCTGTTGAACATGGGAAGGTGTGGATGCTCAAGATTCCTATTGGGGAAACGCCAGG
-4.775	-3.55	6.761	CTGGGGTGCTCTCACCAGGGTGTTTGGTGGAAGCCCCTGACGCACCCTGCTCTGTGGATTTGATCTTCCTGGGCAGAGGACACTGGCTTCGAGGGGGCAGCAGG
-2.92	-4.105	5.726	GGTGGAAGCCCCTGACGCACCCTGCTCTGTGGATTTGATCTTCCTGGGCAGAGGACACTGGCTTCGAGGGGGCAGCAGGCAGCCCTGCGCCCTGGCCCTTTCCTGGCTGGCGGTTTTG
4.245	0.975	-4.484	GCACCAGCCTCTTCTTGGGCTCCCTCCTCCCCTTCCCACTCGCGTCTCTTAGGAAACTGCGACCCTAGTGTTTGCTAAGGAGCAGGGGAGGTC
-0.489	-3.463	10.702	TCGGCCACACCAAAACCGCCAGCCAGGAAAGGGCCAGGGCTCAGGGCTTCCTGCTGCCCCTTGACTCCAGTGTCCTCTGCCCAGGAATTTCAAATCCGCAGAGCAGGGCGCGGCAGGC
4.829	1.469	4.789	TTGGAGACCTCCGAGCTAATCAGCCTAAAGATCCCTTGCAGGCCCTGAGCCCCCCACCTTCTGGCTGTAGGCCGATCTGCCAGTTCCTTCTCCAAGAGGTGGTG
-5.356	-7.416	5.308	GCAGAGTTTTGGGGAAACCCAGTGGCCAGTACAACATTGACCGTCAAGGCCAGAGCCAGGCCTGGGGTGAAACCTAAAGGCCCCAACAACTGGGGGTCCCAGCCACTCTCCCTAGCT
-0.341	-3.198	4.678	GGGTGCGGGCCTTGGCCTGAGCCCCACCCAAGGCTGAGCTGTGGGGCAGTCAGGAGAGCAGCAGGCAAGACCATCTCTGCAGGCGCAGTGAAGCCCTGGCC
-5.828	0.184	4.876	ACTGTTGTGTGTGCCCCAAGTGGGGCTGGCACCGGGGTCGTGTGTGGCCCTGTGAGCCTGAGATCTGTGAGGCAATAACTGGGAACACAACGCCAGTAGCACCAG
-2.501	0.699	5.029	TGTGAGGCAATAACTGGGAACACAACGCCAGTAGCACCAGTGCCTGCTGCTGTATAGCCTACTGAATTTGCTTTTGAAGCTGTTGAGAGCCTCCATGTACACCACATCCATGACCAA
-8.276	-4.617	4.428	GCAGCCTAGCTAATGTAACTCAAGGTAGTAACTGTAACACAAAGTAAGGTACTGTGATCTTATTATCCAGTTTCACTGTTACTCACCAATTTTTCATGCAGCCTTTTA
8.928	-6.69	1.958	TTCAAGCTTACATTTTAGTTAAAAATATATCAAATCAGTTAGGTTGTTTTTTAGAACTAAGAGTCTAGCCACTCAGCTTCAGTGATTCTCACTAAAT
-5.603	-2.077	4.29	TGGGGCCAGGAAAATCTACTCTGTAAATCTCAGAAGCCTCTAAACACAGATGTGACAGCATCTTCGCAGGCCCTGCAGGTGAATTCTTGGCCTGGCTTTAGAAGGAAGTATGATGTAAA
4.862	0.502	2.378	GCTTGCCAGCAGAGAAAGATTTGATACAAGGTGTTTTCTTTTATAAGAGATGGTTAATCAAATCAGGCCTGAATTATCTAGATTTCATGCATTTTAGCATAAAATTAATTAGTTTGGAGA
6.914	-6.884	-2.931	GTTTACTGAAACAGATCACTTTCATCATGAAAACTGCAGTGAACTAGCTCAAGAGACATGCAGCAGCTCACAGTGTGTGCTTTGAGTAGACTTTCCTGGAAGAAGCAGCACCTCCTAGA
-6.509	-7.558	4.721	ATTTAAGATAAGAAATATATTTATGCCCTATATCCATAAGCAACAAGATCATTAAATCTCTTTAGGCACTATTGTCTAGAAAAAAGAAGAAAAAACCTATCTAAT
-5.693	-5.855	4.578	CTTTTGGGGACCTCGAGGGTCCAGGGGCGAGGGGAGCCGTGCCAGCAGCCTGCCTCAGTGTGTGTTCTCTGAGCACCTCGTGACCTTGCTGGGAGTGTGTCTGATCAGCCGCTTCCCTTG
6.31	-10.444	-5.852	TCCACCTTGGAGAAGGCTGGATTTGCTTACTCGAAACCAGAGAGCAATTCCAATTTGAGTGAAGAGGACCACCTGAGTGGGGTGAGGAATAAGTGCGAGCCAGCACAGAGTGAGCACCA
-3.33	-2.79	4.089	TCTCTGGCCCTGGGGGAGCTGCCAAAGATAGCTCAGGCTCGGCAGCCCCGCAGCATGGGGCGAGTGAGAGAAGCGTGTGGGGGAAGCGCTTGTCCCTCCAGGCTAGGCTCTCTCA
-2.315	-6.386	5.657	CAGCCCCTGACTCAGGTCCAGAGTCTGACACTGCCAGGTTCAAGGTTGGACTTTACCCCTGGCCCAGATCTCCCACGGGCTATTTATTCCTATCTCCTTTGAAATTCAGCAACGTATT
6.88	-7.708	-8.378	CCTATTGCTGCCACCTCTGTCAGGGAAGATAAATGGGCATGAATAATAGACAGATGAGTTTCCCAAAAGCCCAGACAGGCTGCAGGGAACACGTAATGAGCAGACAGTGTGGTTCACGCC
-6.056	-4.712	5.455	AAGGGCGTTCCAGGGACTGCGCACCCATAGAGCAGTGCAAGCTGGTCCACCCTGCGGAAGCCAAGACCTCCCTGAGCAGGCAGCCACGCTGAAGGGGAACAGCAGCTCCCCGAT
4.068	-7.637	-4.834	ATTACGTTCCTGAACAGCAAGGGAATCCTGTGAAAGGAGGGAACAGTGAACTAGAGACCCAGATTCCAGCCCTCTCTACTCTGAGGAGTCTCTATGACACCTTTAAATCAGGG
-4.54	-7.083	4.413	TTAATGAATTTTATTCCACACAGATGATTTAAACTATAAAACAATCAAATTACTTTTCAGGTAATACTTTGGGCCCAAATGAAATAAAATTTCAAGTCATTATAACTTTAGAAAAAGA
9.633	-3.065	-4.676	GAAGCAGGCAGCCCCGAGGGCATGAGAGATGGAAGCGTCCCCCTGATTTTTCTCATCCCATTCAAGTTCAGGACTGAAATGGACAGAACAATAGTTAACCCCACAGCCTGCAGCCTCTA
4.086	-7.785	-5.71	GATTAAAAAGACTTAAACCTCTGTTTCCCTTTTCTCCATATACATAAAATGATAAACACCCCTGGGACGGCTAGGATTTATATAGGCAGATTTTTTGAAAGTTTGTCTTATATATCTGGA
4.456	-6.157	-6.529	AGTTGTCCAAATGTGCTCCAGGAGGCTTCCCTGCTCCAGAACCCCAAGGGAGGTCTGTGAGGAGGTGAAAAATGTCTACACTTTTAGTCAAATCTCTTAAGGAGAAAAACCACTGGTTTT
6.099	-5.658	-8.87	CTTTGCAAATTGTATATTCATCTTAAGAAATTTGCCACAAAGTTTCCTTTTTAAAAAAGGGGACACTAAAAATTCCTCTTTTAGAAAATGTGTATCCAAAATAAAGATCTTTTAT
7.551	-9.312	0.741	TCTTGCAGCCTGGCAGAGAGCAACACCCAGCTTGACAAGCAAACAAATGGCTCAGAGCTGTCTGCAGGACACCGATGAACCCGTATTAATGAATAGCTTCATCAGCAAGCATTGCCCTCC
7.607	-8.857	-3.798	AGATTCCCTCTAGCTGCTGCTCTGCTCTCCAGCCCCCAGTGGCCTCCCAGGGCCCAGAGGAGGAGGCCATTGAGAACCTCAAGCTGCTTCCCCACTCTCTAGGAAACTCCCTGCACAAAC
-3.034	-7.369	4.958	AGTCCCTGCTCTCTTGGGTCCCTCCTGGCAGGGTGGAGAGGAGGAGGCTGGGTTGGGGCCACTCGGCTCCAAGGGGGCCTGCATCCTTGTCCCTGCGGCTCCTATATGCAGGCCCAACAA
-6.768	-5.482	4.857	TGATCTGCTCCCCCGTCTCGGCCCAGGTGTCAGCATGAGGCGAACAGGAGTGTCCAGATCTGCTTTCCATGCCAGGCACCTAAGACCTCACATCTCAGGGAGGACGGAGAGAGTGAGGAT
-2.089	-8.162	5.406	CCTCAAGAAGCAAACCACATGGTCCCTCAGCACAGGGTCTTGGCAGCTCCAACCCTGACTCTGCAGGGTTCCTTTCTCCTGACTCCAGGGGTCCTAGCCCAACCTTGCAGGCTATGGCAG
0.32	-6.126	4.608	ACTGCTGGAAAGTTGAAGAGTACACCACATATACACAGAAGCATTTGTCTTTTCAACACACTTTCTCTCCCCTTCAGAGGGACCAGGGCTGAAACCTGAGCTGATTCAGCCCAAAG
-5.8	-11.742	5.058	GCAAACCATGGCTGCAGTACACAAGTGTGCTACAGCCCAATCCTGGACATATGGTCGTTACCA
5.928	-8.245	-3.414	CCCATCAACTCTGGCACAGACTTGCATGCGCATAGAGCCAGCCCTGTGCTGGCCTTCGAGGGACAGTGCAAGAAGCCGTTAGCTCCCTCCAGTACTCAGGGAGACCCAGAAA
-4.379	-2.64	15.376	TCTGCCGTGCGGCTGCAGGACGAGGGCGTGTACGAGTGCCGCGTGTCGGACTACAGCGACGACGACACGCAGGAGCACAAGGCCCAGGCGATGCTGCGCGTGCTCTCGCGCTTCGCGCCG
5.695	-5.017	-0.574	CCCAACATGCAGGCCGCCGAGGCCGTGTCCCACATCCAGAGCAGCGGCCCGCGTCGCCACGGCCCAGCCAGCGCCGCCAACGCCAACAACGCGGGCGCCGCGAGCCGTACCACCTCCGAG
12.043	8.862	11.508	GCAGCGGCCCGCGTCGCCACGGCCCAGCCAGCGCCGCCAACGCCAACAACGCGGGCGCCGCGAGCCGTACCACCTCCGAGCCCGGCCGCGGCGACAAGAGCCCGCCGCCCGGGAGCCCTC
-4.441	-7.567	4.533	GCTCAGCTGCTGGCACCAGGTACTGCTGAGCGCCCTGAGAGGCAGCAAGCCAGCTGCTTTGCTCGGAACCACAGCAGCCTGAGCTGCAGAGGGAGCTCGGGGCAGACGACCTTGGGCC
9.1	-4.455	-5.989	GCAAAATATTTTTAGTAGATTATTGTGTTTAGGATTTTTTTTTAATTTACTTTTTTTCTTTGGGGGCTTTTCTTTTTTATTAAATTATTTCTTTTGAGGCATTTTGATTAAAAAAGA
8.303	-3.425	-8.337	AAATACACCTTTTACCTCATGCCAGGGGCCCTAGAAACACATGGAAAACCCACGACCTTTATGAGGGACCTGCCCCACTTTGTGGCTGCAGACACAACATGAGGTAGAGTCTGG
-0.98	-8.195	5.258	GGCCTTCGTGAGGGCCTTCCTGAAGCGCAGCACGCCCCGCATGAGCCCGCAGGCCCGCGAGGACCAGCTGCAGCGCAAGGCGGTGGTCCTGGAGTACTTCACCCGCCACAAGCGCAAGGA
6.145	-5.21	-4.305	CAGAGCTGAGCCTGAGGTCTGGCAGGAGCACGGGGCTGCTGGGCCAGGGTCCAGCCTCACGCTCCTGCCTGGGGCTTTGCTTGCAAGGCCTGGCAAGGACACGGGAACCAAC
4.2	-3.792	2.931	CTCCCGGCGGTCGGGCGGCGGCGGCTGCGGTCGGTCGCGGCAGCGGCTCCGCTTCATATCTGCAGCTGGGGCCCGCGGGCGTCAGCGCCGCGACTGTCCTGGCTCCGCACTGCCCCGGGC
8.357	-1.733	4.287	GTCAGCGCCGCGACTGTCCTGGCTCCGCACTGCCCCGGGCCGCAGCGCAGCCGCGCCAACCACCAGCCGCGGCCACCATGGCCGGACGGGCTCCCTAAGCCACCGACCCCAGCCCGCGG
-5.691	-1.536	4.081	AGGCTTTTAATGCGAAGTGTTTTATAAAATGTACTTTTCAGTGTTTTATGTTTTTTCCCTTTTTTCTTTTTTTTTAAACAATAGGTACCATTTGGCCCTTTTGCCTTCATGCCAGGAAAA
-7.649	-3.839	4.477	ATAGAACTTTACAGAGATGAGCCGCCGTTGTTTCCTTGTAGGGTACTCATTCCTTGGCAGTGCCCTGGAGTTTAAAGTATCCTGTCACAAGGCTTTTGCACGTTACTGTAGTAACTAGAT
-3.991	-5.438	6.005	AGAGAGACAGGAAGAATTGCTGGGTGAACTTGATAGGTACTTGATGACAAATTATCTTTCCAAGATAATTTGTTTCTATACACATTTCCTCATTAATCTTTTTCTTCATTAATAAAATAA
-1.946	-1.716	4.817	GAGAAGATTTCTTGAAATGTTCTTTTTGCTGGTGGTTTTTTTCTCTGCATACCCCGCTGTTTGCTTGTAACTAATTTTGCATGCCAGTAGGTAGCAGTGGTGAGCAGAGGCACAG
-3.467	-4.786	4.62	TGATGCCTGCAGCAGCCACTGTGGCCTGCCTGGCCCAGCCCCCACCCCGTGGCACCTGCCCACGCGGCACCTGCCCAGGGCGGCCCACTGTGCTCCCGGCAGCCCTCCTGACGTCAA
4.066	-8.693	-9.477	CGGCAGCCGCGGGGACGCTGCCTCCTCTGCCACACGTTGCTCACAAAGTGTAGGCAAAAGGCAGGCGTCCAATTGCTGCGGATGAGGAAGAGAAATAATTTCGTTTCTAAATCAGGACTC
4.988	-3.04	-3.701	ACCTGGAACCCAGGTGCAGCCATGGGGCTGAGGTGAGACAGTGAGAAGCAAGTGCAGAGGCCCTGGAGCTTGGAGTGGGGTCCCGGCCAGCTGTCCCTCCAAGGGCGATTGTGGGTGC
-5.642	-2.356	9.088	GGGCGACCAAACCCCCACTTCCTGTGACACAGCAGCTGAGGGACCTCAGGTGGCTTAAACAGTCAGGCTTGATGAGACTGAGTAACTACCTCCTGCCAGGCCCTGGGAGAAGAGA
14.421	-4.902	6.828	TAACATAATTTAATTTGTGCTTTGCATTTTGTGCATAATACATATTTGATTTACAAAACAAATATTTCCATTAGAAAATGAATTTCATGCAGGCAAAAAAGCAGAACCAAATGATGTATT
6.368	-2.067	-3.615	CTGGAGGGAAGAGGCAGTCGCCTTCCTTTACTTCCTCCAGATCAGTCTTCGAGCTCCGGCACATGGGGAGATCACGTTGGCTGTTAATGGGGTGTCTCTTTTGTGTTTTCACAGCTGCAG
-1.786	5.459	5.489	TATCTATCTATATTTTATTTTAAATCTGTAATAATATTCAGAATTAGCTCACAAAACTGGATTACACAAAGCCAGCAGGTTTAAAAATATTTCAAAGATGTTGCTTTTATGCTTCAAATC
4.543	-1.319	-5.077	GAATTAGCTCACAAAACTGGATTACACAAAGCCAGCAGGTTTAAAAATATTTCAAAGATGTTGCTTTTATGCTTCAAATCCTTGAAAAGCCAAATACATTCACTTCTGAAACTAAGTCTT
-5.732	-5.835	4.344	ATGCTGTGCGTTTTCCTAAAGTGTTCTAGTCATGTTATGCAAATGCCTATTTAAATTACCAGGGGTATTTGTTGTCTATTTCTACTCTGTAAAACATAATTTTAATACAAGTTATTTGTG
-4.055	-3.01	4.531	AAATGCACATTGGAAAAAAGAAAATAAGATTTGAGATGGCATTTCTATGATAATTTTATTGCAAATGTTGACCATGTTTTTGTATTTGTCTGCAAGAGGTAATGCAAAATATACATAAGA
4.569	-1.6	-3.922	GTGAAATTTTAACATTTCAGATGTCATACCTTGAGCAAATTAAAAATCAACAAAAATATTAAGGTTCTATGTTACCTGCTCAAATGTACAGAATGTATAAAAACTTTAATCAAACACTCG
1.087	-4.512	4.195	TAAAAATCAACAAAAATATTAAGGTTCTATGTTACCTGCTCAAATGTACAGAATGTATAAAAACTTTAATCAAACACTCGGGTTTGCTCAGTTTTAAATTGTGTTAGTTTAATAGTTTCT
5.021	-2.508	-0.888	TTGGTGCCAGATGTACCAAATGTCTTGGATGGGCTAGAGGGCTGGGGCTGTGAGGTGAGAACTTACCTGGCATTGGGACTGCCAGGTACATCCCCAAAGCCACGCCCCTCCAGAAGGCA
7.026	-4.6	-4.208	TCCTGCGAATTCCCAAATTCAAATACTGCCATGGGACTAAAGCAATTCCATGATTTTAAATCATTTTGAATTTCATAAACCCAACTCTTTAACCTTTTGTAAATGACAAGAAGTGCAACC
8.4	-8.467	-7.464	CAGTGGCTTCCTCAGGCTCCAGTGTTTTAAGAGCCCTGGCTTGAAGCAGTTCCATTTGGGAGAGTTTCTCCCTAGCATTTGGTATGGAATTATTACCAAATGCTAGAGAGGAACCCTG
11.313	-5.733	-6.428	GCTTGAAGCAGTTCCATTTGGGAGAGTTTCTCCCTAGCATTTGGTATGGAATTATTACCAAATGCTAGAGAGGAACCCTGCCAAATGCTGTATATCAGCTAAAACCCACACTCCTAAACA
-6.01	-7.665	6.299	GCGCCGAGAGCCGCTGAGATCTGCCATTTTGTGATTGCATCGGCCTCCTGTGCCCCGGGAGCCTGGCCAGGCTGAGGCCGGAGAGTTGGTTTCAGGGCTGAGGTGCCAGGGTCCGAACC
4.015	-7.61	-2.979	GAGATGCTAGGAAACACAGTCCAGTTTTCTGAAATCCCCCTCACTTTTTTTTTTTCCCAAAAGAAGGCAAACATGGATGGAAGCCCCCTCAGGAAGGTGGGCTGTGCGGGAAGCCATCTG
-4.22	-7.474	5.578	TGCCCTCTTGCCAAGTAGAGGAGATGTAAGAACATGTTTTCTATTGATTTTTAAAAGCAATTCAGGACCCAACTGGTAATAATCGGTGTGACCTGTGCTGTTCTCCAGGCAGTCACAAGC
-2.335	-6.4	4.317	GCATCCTGGGCAAAGAGGTCTTTTGTGTTGAAACATAGATCCAAGACGTCGTATGCGATTCCTCATTTTTCCTGCGTGCAGTTTGCATCTGTGTAAGTCATGGGATCAGCCCATCTATCA
4.151	-7.098	-4.913	GTTTCCCAGGGGTCCTGGGGAAGCCCACCCACTCCGCACTCTCCACAGGGAGCCCATTCTCTGAGCAAAACCCCAAGCTCTGCTACCTGCCACCCCCTGCAACTCTCACCCTCACCCCAT
-5.073	-2.814	5.242	TGCTGTCTCCTGGGGCTGCAAATTGGCAGAGGGCTCTGCTCACCTGCTGTGCAGAGAACATTAGAGTGAAGGGCCTGGGGGCCCCGGGGACCCCTCTGGGGCAGGGCAGCAGTCCTGAGC
-0.354	-1.08	5.259	CTCTGCTAAATCACAAACAGAAATTGAACTTGGGGTCATGCATGAAGTCATGAGTGTAAGTTTATTTTCTACATGTGGAGTGTTCTTTATTTACAGTCAAAATCCCCTGAAGATTAAACT
8.664	5.06	-4.281	GTTTTTATAACATCGCTTAAGACCATTCTGATGCATCATACTGTTTACACTCAAAGCTTTGTAGCTAAGATGTTTACAGTATGGAGAATGTTTTAAGATATTTTATAGTTTTGATATTTA
-6.301	-3.224	5.094	CCTTACATGTTAATTAATGTGTGCAATCAATTACTGATGTTACAATATGAGAAAGAAACTGGTGGGGAATGGGGTAATAAAAAATACCTATAGATTTATCTGCTTCTTTTTTCTATTTAA
4.382	-6.199	-3.963	AAAATACCTATAGATTTATCTGCTTCTTTTTTCTATTTAAACAAATAGTCTTCAAGCCTGTGAATGCTGTGTTGAGACATGCTCTGAATAATAAGCATCATAAAATCTAATCAGATTTAT
4.056	-0.028	-1.341	ATAAGCTGAAATTTAAGTGTTAATTTTTATGCTAATCCACAGTGGCTTCATATGAAGCAATTTTGTTCTGTGCCACAAATATAAAATTGTCCCTTGCAGAGAAATGTCAGCTTGCTAGAC
-2.891	-4.935	4.682	ACTCAAGTAATATATTTAAAAAACAAGATTTGCATATCAGTTTGGATCAGTATATTACAAGCAATTTATCATTTTCTCCTTCTTGTTATGATTTTAAGAACAATATCTTGAGTGATGGCT
3.04	-1.632	4.8	TTAATCAGGTACGGGGGATATTAATGCCCTCCAATTATTAAATGATAAGTACGTATTTTTGGAAGTGTTTGTTTTTAATAATCAACTGTAATATTAGTTTGCAAAAACGTAATTGCTTCT
-3.058	-5.288	5.89	TTTACTAATCTGCCTCGTTTATTTAAATGTTAATTGGCGTCTGTTAATTTGATTTCAGTACTAGAAGCCAAACTCAACAATAAGACCCCTTAATGATTACAAGGTATTAGAGCTTGGACA
6.5	-6.288	1.815	CTGTTAATTTGATTTCAGTACTAGAAGCCAAACTCAACAATAAGACCCCTTAATGATTACAAGGTATTAGAGCTTGGACAAGGGGGTCTGAAAAGACCCTCATCCCT
7.256	-5.183	2.705	CTCAATGTGTCCCCAGCCGCTGAGGGCCTGCCCAGACTGTGCGAAGAGCATGCAAGGGCAGGGCTCCCTCCCGGGGGCTTCGGCAGGAGCAAGGCTGGCAGTGACAGCAGCTGTGGCGGG
6.988	-4.456	-3.734	CCAGCAGGCCCCGCTGGCCGCCTGCACCCTGGCCCTGCAGGCTAACCACAGCGTTCCCGACGTGGCCCACCCGGTGCCCTCGCCCAAGCCTGCCAGCGTGCAGGAGGACGCGGTGGCCCC
5.286	-6.036	-2.428	GGCGGCGGGCTTCCGCTGTACCTTCTGCAAGGGCAAGTTCAAGAAGCGCGAGGAGCTGGACCGCCACATCCGCATCTTGCACAAGCCCTACAAGTGCACGTTGTGCGACTTCGCGGCTTC
-2.723	0.197	9.193	GACAAGCACTCCCTCCTGGGATGCCTCAATCTCGTGCCGCCGCTGAAATCCAGCTGCATCGAGCGGCTGCAGGCGGCTGCCAAGGCTGCGGAGATGGACCCCGTGAACAGCTACCAGGCT
5.782	2.291	2.639	CGCTGAAATCCAGCTGCATCGAGCGGCTGCAGGCGGCTGCCAAGGCTGCGGAGATGGACCCCGTGAACAGCTACCAGGCTTGGCAGCTCATGGCCAGGGGCATGGCCATGGAACATGGCT
1.178	-1.143	6.089	TCGGTGAGCCGCTCCACCACGCCGGGCTCCTCTAACGTCACCGAGGAGAGCGGGGTCGGAGGCGGCCTCTCCCAGACCGGGAGTGCCCAGGAGGACAGCCCGCACCCCTCCTCGCCATCC
5.729	-7.239	-7.27	GTTTTCACCATGTAAAGATAGATCCCTACTTGAGAGGCAGCCAAGTGCCAGGTGTCCCAATGTCAGGAGGAGCTCTTTCTGGCCTCCTAGGATGAGGTCTGCTCT
6.764	3.572	-5.428	GGAGGAGCTCTTTCTGGCCTCCTAGGATGAGGTCTGCTCTTCTGGCATGTGTCGTTTCTGATTCTGGATTAGGACCTTTACAGGACAGGGTGCAGACAGCAAACTGGTTCCCCTAAGTTT
8.421	-3.907	-5.838	AAACAGCAAGGTGCTCCTCCCCCTCTACTTTGCTCTCCTTAAATGCCAGAGGAGCGTCTGCAGGTGCTGACACACATACCGAGAGACACTGGCGGCCACAATGCCCATCGGCTGTGG
-0.456	-11.853	11.056	AAATGCCAGAGGAGCGTCTGCAGGTGCTGACACACATACCGAGAGACACTGGCGGCCACAATGCCCATCGGCTGTGGGTGTGCCCCTGGGTGTGTGTATTTA
4.172	-8.677	1.808	ACTTCTTTTTCTTCTTTTTTTTTTTTTCAAATGCCATTGAAATAGAATTCTAATTTTTACTTAAAATATGTCATCTTAATAAATTGCTACATTATTGCAAGTTGCTTGATATATTTAAAG
-7.229	-9.012	5.747	ATCACACTGCCAGGGACACGAACACTGGACCGGGAGGGCCATTCGCAGGGCACCACCCAGGGCTTCTGTTGGTCTGCAGGTACCAAGACAATGGACAGTGGAGTGGCCTCAGCTGTCTCC
-3.328	-5.343	12.26	AATAAATTACGTAGACATCTTTTGGGAATTTATGCTTTAGTGAAAGTAGAGGCTTATACTATAATTTTCATTTTTTGTTTAAAGAAAGG
-6.058	-6.875	5.258	TTGCACAAAGCATACTTGCAGAATTAACTGACAACTCATCTGGGAAAATGTATTTACTGTTATACTAGAAGCTCCATAGAAATTAAAATATCATGGCATTTGATGCCATAAACGTAGTAA
4.161	-4.107	0.414	TTTTCCTCCATGTCCCCTCCCTGTGCACTACCTTGGGAAGCCAGGTGCCTGGGGGTACTCTGGAAGGTCTGATGTATCTGTTTTGTGTGTACAGGAAGCAGGCAGATGCTGACAGGTCCC
8.622	-7.441	1.643	TAAAATTTTTAGGTTTAAAAATGGTTTCCATGTGTATAATTTAAACAAATTTTAGATCTATTGTATACACAAAATATTGCAACCACCCATTTGTTACATACTTTCTCTTTTTAAACTTC
-7.353	-1.438	4.492	TACTTTTAATGATCACTGTGGCTGAAATTATTATGCTTAATTTTCATAATCATAGCTTTTAAATCTACAGCCGTTTTCACATGTTAGATAAAGAAAAAGATAGCTAATTGTGTGTAGATA
11.381	-3.688	-6.456	TCCTGAGGGGGGCCTTCAAGGGTCTCCCTGGAATCGACTTCAGAGGAGGCCCTGCATCTCAGCAGTGGACATCAGGGGTTCTCTCCTCTGGAGATCACTCGGGGCAGGCCACGGGCATGT
4.295	-10.033	-6.189	CAGAGGAGGCCCTGCATCTCAGCAGTGGACATCAGGGGTTCTCTCCTCTGGAGATCACTCGGGGCAGGCCACGGGCATGTCTTCGGAGGTCCCCTCAGATGCTCTGAAAGGCACTGACCT
4.751	-6.178	-4.058	AATTCACTAGGAACTGAATCAAGCGGTCAGAAATATTTTTTTGAATTGTCGAAAATCACTAAATGGATTTCTGACAGCTCAAAAAAATATTGACAGTTCCTTATGCTGAATGATTCACAA
-1.245	-5.631	4.265	TGCTACAGGGAAGGGCCCATGCTGAAGAGACCTATGGTCTTGCAGCGAGTTTCTCAAATGCTCCTCCTGCCCTTGATGGATGGGAAATGGTGTCTTTCAAGGCACTGGCATCCAGA
4.48	-6.948	-5.092	TCTGGCTGCTTAAAGTGACACATTAAAAGATGTATGTATCGTGGCTTTTAAAAACACAATTAGATAACACCTTGTCAAATACTTATATTCTTTGTTGACAGCCTTGAGCACAGTGACAAT
-8.389	-7.96	4.417	GGTTTGCACACTGAAGTGAGGATGGGTCTTGTGTCCTCTGTGATTTCTGTATCTTTCTAAAGGGATTTGAGATTATGAAATGAGCAGCCCAGCTTAAGGATTTGGTGCTCCCGAAAGAAA
6.97	-1.848	-0.95	GCTGTGGGCCAGGGCAACAGGGCTAATCCTTGCCTTTGTGGGAGAGCCTGGGACCAGAGGGTCTGCCACCAGTCACAGCCGCCTGCTACGATGCTGGCCCCGTGGCTCTGCCACCACCCC
-5.314	-6.063	5.03	TAAACGGGTGGGCCCAGGGTTCCCTCTGAACTTTAGGGGGTTCTTCTTCACTGTTTCTCCGACCACTGTTTCTTCACTGAAAGAGTCTATAGTCTCTTCACTTCAGGGCGATGGGGTAGG
5.584	-2.971	11.312	GTAACACAAAATATGATTTCAAATCAGTTTAATAAAATTATTCATGTAGATTTTAAATCATTTTTACAGTTGATTTAACATTTGTGACTGGTTTATAGATTATGATATAGGATGGTGTTT
4.711	-4.831	-1.593	TCCGCTGGCTTCTCGACAAGCAGATCTGTCCCTCATCTGTCAGCTGACAATCAGGCCACCATCCCGAGGCCACCGCTCGGGCTGCCGGGTGATGGAAAGCCACTTGTCAAAGGAGGGTTG
5.549	-4.676	-8.157	TCATCAGCGTTGGGACTGTCAGCTCAAACCTGACAAGTGACAAGTCTCGGGCTCATGCTGACTAGATAATCAAAGTCTTGTCAGGGCTGTCAATACCCTGCAGATAGGAGAGGACAAAGG
4.041	6.508	4.345	ATAAGTGGTTTCAATTCTCCTTAATATGACAAATCTCCAGTGTGAAATATTCTTTGTTAATGATCAACATAAAATAGAGTTCATTTTTAATGTGAGCACAAGATTTGAATTAATTTGTAG
4.289	2.45	-4.496	TTTTAACAAAAACTGACTTTTTGCCAAAAATGATTATGCTCTAAGTTTTAATTACTCATTGTAATTAAATTGCAAGCTGCAGTATTTTACTAAAATATCTTTCACAAAAATATTTAA
5.121	-4.022	-5.915	ACAGCTGGCTGCCTGGGCCCTCTGGACAGCGGCCCCCTGAGAGCGGCAAATCAGAAACAGGCGACAGGCCAAGCCCAGCCTCACCCTGGTGTGGAACACAAAGCAGACCCACTGCGC
-5.86	-4.119	7.537	CCATATTTAGGCCCAGCAGCCTTAGATGTCTGGCCAATAGGAAAGCTATGTCCTTCCTGCACAATTTCAGCCCTAAGAATCTGTGACTCTCCCTCCCTGGAGGCCTAGAGAACAAGAGGA
7.166	3.001	1.676	TAAAATATTAAACTCCAATTTAAAAGATAAGTATCTTATCCACTTTTTTCATAATAAAACATTTTACAGTGCTCAAGAAAGCCAATATGCATCAGAATTTCCATACAATACTGTATTTAC
5.932	-8.369	-5.793	CACTTTTTTCATAATAAAACATTTTACAGTGCTCAAGAAAGCCAATATGCATCAGAATTTCCATACAATACTGTATTTACAAACTTTCATAAAAGTTTTGTGTCTGCATTTATCAGTGGC
5.101	-6.434	-2.218	GCCAATATGCATCAGAATTTCCATACAATACTGTATTTACAAACTTTCATAAAAGTTTTGTGTCTGCATTTATCAGTGGCTGGTTTCACACTAGCATCCTGATCATTCTCCCTAATGATA
-4.116	-7.174	6.534	CTTTTATGTATCAGATGAAAGCAGAGTTCTTGCTTGGAGAAAAACAGAGTACACAGTCAGAAAGGAGAGTATTTTCAGTGTTGTAATTATTCAAATGATTGTTGCTTTTTAGAAAAGCAA
-1.04	-6.452	4.156	CCAGGGCTGGGAGGGTGCCAGGAGCCACCAGCCCAGCAAGGTCATGACGCCTCCCCGCTGCAGGAGATACCAGGCAGATCCGGAGTCACACTTGAGCCAGAGGATGCTGTCTGCCTTTTC
-4.376	-4.74	4.879	ATGCAGGGTGTAACTCCCCGTGTAAATTTAAAGTGACCTAAGGGACATAATTACATAAATCTCATCATGAGACAATATACTTTTTATTTGTTTGAATTTTATTTGTATTGGTAAAACTGA
5.794	-6.471	-3.736	AAGTAACCTACAAAACACCTGATTTTGAAAAGATGTTTCCCCACAGGGGCCCTGTTGTCTATTAATTGTAGTGCTTTAAAACAAAGTAAATATTTTTTTGTTGTTAAAAGAAATTTCTTC
4.404	-8.045	0.208	ACAAAGTAAATATTTTTTTGTTGTTAAAAGAAATTTCTTCTTGCATTTTCTTTCCATTATCACCCCATTAATGGAGACGAGGTAAGGCAATCTGAAAACATTTGAGTCAGAGAATATAC
5.114	-8.75	-7.754	TAGGCATTGCTTTGTTTGCTAGTGCAAAGGATCATTTTTTCCCAGCTTCTTGGCTGTCCATGTTTCCGTCCTGAGTTGTCTTTCCTGCACTTTGCAGGCATGGAAACCTTGTTCCACACA
4.694	-3.787	-7.68	CCCAGCTTCTTGGCTGTCCATGTTTCCGTCCTGAGTTGTCTTTCCTGCACTTTGCAGGCATGGAAACCTTGTTCCACACATTGCCTGGTGCCCTGTCCAGCGCTGCAAGGTGCACTGCGT
5.2	-6.782	-3.909	GTCAGACTTCTCGGAGATGCTGGAAGGAGTGGAGGATTTTGACGTGTGGCTCTCTGTCAAGTTCTTCAGCATATCGGATATATCTGACAAGGCATTCTCGCGTAGCGGCGAGTTTGACAT
5.52	-7.144	-7.958	ATGCACCATGAATGATATGACCAGCTCCTCTCCTGGGCTGGCCCACAACACGCTCTGATATGCTTTGTAAACTACACAGCAGGGTCAGAATGTCATCAGTCTG
4.316	-3.971	-1.875	GATCAGTTGCATAAATTTACTATACAACCATCTTAAGTTAGCCACATTAAAATTAAGCAAAATTGTAATCTGTTGACAGATTATTGCTACTGAACAATTCTACTAAAAGCATTTCAGATT
4.474	-3.152	-0.687	ACAGACATTTAAATGCATGTATCGGGACACTTTATCAACCTAACATAAAATTGTCATCTTATCTTATTATATGACTATTTTATGCATGTGTCAAAGAATTTAAAAATGACTGCCTGTCTA
0.703	1.584	7.284	GAGAGCGGCCGCCCGCAGGATGCTGCTGCGCCCAGGCTCTCCGCGTCCCCCCCGCGCCGCGCTCCGCCGCGAACCCCGAACGTGCGGAGGGAAGAAGGAGGGCGGGCGAGGGAGGCTCGG
6.271	-6.328	-1.747	GGGGGCGGGGAGGAGCGGCGGCCCTGCCCCCCCCCGCCCCGTCCCCAGACGAGGTGCGCGGGGTTCGGGGCTGGGGGGCGGGGAGAGGGCGGGCAGAGCGGTGGGAGG
4.38	2.139	0.649	GCGGCCCTGCGCCCGGGCGCGCCGGCTGGGGCTCTGGCGCTCTCGCAGGCCCCGAGGCCGACAGTCCCGGCGAGGGCGGGCGCCCCGCGCTCCAGCACCGGCTGCCTGAGCGCTCCTGG
-8.839	-7.343	7.375	TCCTCCACCTTTATAAGACTTCTCAAAGGTTATTTATTTAAGGTCTACCAAGTGCTAGCCCCAAACAGGTCCAGTCCTTCTACCTGTGGCAAGACGGAGGCTGTTACCGCGTGCAAAT
-0.161	-5.454	6.95	CCCTTGGCGCGGCGGCGGGAGCGGGCGCTACCACCTCTCCGTCAGCGCCCTCTGGAGGCGGGACAGCGCGGGCGGCCGCTCTGGCCCAAAAGACGAGATGGGGGGTTGGGGGTTTGGGAT
-2.357	-9.136	5.656	TTTCTGAGGCACCTTCACATTTCAAACGTCCTGAGAATATGTTTAATTAGAACTTGGCCATACAGCCTTTTAAAACAAAACAGAAGGGACCAGCTAATTATATCACTCAGCATTCT
6.819	-7.888	-6.98	TCTCTGCACTTCATCGCTCTGCTTCCTCCTGAACAATTGCTTTTGCCAGGGAGCATCAGCACAGACAACTAGATCCTGAGCAATGACCAGCTGGGCTCCTCCCCAAATGGAGCCAGATAA
4.152	-5.805	-8.657	ATATTTTGTAGCACTCAGAAGTAAATCTTGGTGCGCTGTCTCCTCTCCCCTGCCTTTCTCTCCTTGGGTGTCTGATCCTTCAGTTGTACTGAAACCTAATACGTTTTCAATAAAATTGA
4.374	-6.547	-7.443	TCAGTTGTACTGAAACCTAATACGTTTTCAATAAAATTGATTTGTGACGTCGTAATGCTGTTTGTTTACCATCTCCCATTCCTTGTTGTAATGGGAGAGAACTATTGCATCATTTGGCA
[truncated: 1,122 more rows]

## Sheet: ddbRNA
Real Score	Shuff-aln Score	Shuff-pair Score	Seq
[truncated: 3,053 more rows]

[truncated: 2 more sheets: Evofold, zMFOLD]
