# Supplementary material for: Considerations in the identification of functional RNA structural elements in genomic alignments
Source: BMC Bioinformatics. 2007 Jan 30;8:33. doi: 10.1186/1471-2105-8-33 (PMC1803800; doi:10.1186/1471-2105-8-33)
Supplement: Additional File 5 — Extracts portions of UCSC pairwise genomic alignments. Takes as input genomic coordinates (BED file format) and alignment files and outputs alignments for coordinates where alignments exist. [file 1471-2105-8-33-S5.pl]

# this script takes a bed file (sorted, preferably output from UCSC Table browser), 
# and extracts the axt alignments, it converts the alignment orientation to come out in same
# orientation as source (eg. if input UTR position is on minus strand of genome, the extracted alignment would be
# reverse-complemented), when you run RNAz, just look in "plus" orientation
# N.B. current version doesn't calculate mouse coordinates, just gives you the sequence
# to fix this, can use subroutines from extract..coord, under mouse_human on matrix
# also, current version has +/- 1 issues, not a huge deal if you're only interested in seq analysis for RNAz

my $source = 'E:\Documents and Settings\Administrator\Desktop\nature paper\fig2\QRNAz_data\inter\inter.bed.no_mRNA_minus.txt';
my $alignment_dir = 'F:\human_mouse_axt';
my $out = 'E:\Documents and Settings\Administrator\Desktop\nature paper\fig2\QRNAz_data\inter\inter_minus.axt';

open(F,$source) or die "can't open $alignment_dir";
open(OUT,">$out") or die "can't open $out";

my $r;
my $s;
my $e;
my $m_s;
my $m_e;
my $h_chr;
my $m_chr;
my $h_s;
my $h_e;
my $orient;
my $alnt_orient;
my $h_seq;
my $m_seq;
my $old_h_chr = '';
my $old_alnt_pos = 0;
my $count = 0;

while($r = <F>) {
    
    $r =~ /^(.*?)\t(.*?)\t(.*?)\t(.*?)\t(.*?)\t(.*?)\n/;
    $h_chr = $1;
    $h_s = $2;
    $h_e = $3;
	$orient = $6;

    # open appropriate chromo file if appropriate
    unless ( $h_chr eq $old_h_chr ) { close CHROMO; open(CHROMO,"$alignment_dir\\$h_chr.hg17.mm6.net.axt") or die "can't open CHROMO"; $old_alnt_pos = 0;}
    
	my $alnt;
	seek CHROMO, $old_alnt_pos, 0;
	#go through chromo file, until you get overlap, tell old pos, at this point
	#take intersections until source start > alnt_end
	while ( $alnt = <CHROMO> ) {	
	
		  if ( $alnt =~ /[0-9]+(\ )+chr.*?(\ )([0-9]+)(\ )([0-9]+)(\ )(chr.*?)(\ )([0-9]+)(\ )([0-9]+)(\ )(.*?)(\ )+[0-9]+\n/ ) {
           	
    			$s = $3;
                $e = $5;
				$m_chr = $7;
                $m_s = $9;
                $m_e = $11;
                $alnt_orient = $13;
				
				# if CHROMO passes source, exit loop
				if ( $s > $h_e ) {last;}
				
				# if you have overlap, calculate intersection, tell pos
				if ( (($h_e>$s)&($h_e<$e)) | (($h_s>$s)&($h_s<$e)) | (($h_e>$e)&($h_s<$s)) ) { 
				   						
    				$h_seq = <CHROMO>;
    				$m_seq = <CHROMO>;
					chomp($h_seq);
					chomp($m_seq);
					
					
					my($inter_h_s,$inter_h_e,$inter_h_seq,$inter_m_seq) = get_intersection($h_s,$h_e,$s,$e,$h_seq,$m_seq);
					
					if ( $orient eq '-' ) { ($inter_h_seq,$inter_m_seq) = RT($inter_h_seq,$inter_m_seq); }
					
					##########################################
					print OUT $count."\ ".$h_chr."\ ".$inter_h_s."\ ".($inter_h_e-1)."\ ".$m_chr."\ "."100"."\ "."200"."\ ".$alnt_orient."\ "."100\n";
					print OUT $inter_h_seq, "\n", $inter_m_seq, "\n\n";
					##########################################					
					
					++$count;
					$old_alnt_pos = tell CHROMO;
					
				} # if			
							
			} #if alnt head
			
	} #while CHROMO
	
	$old_h_chr = $h_chr;

} #while F


	
####################################################3
sub RT {

my($a,$b) = @_;
$a =~ tr/acgtACGT/tgcaTGCA/;
$b =~ tr/acgtACGT/tgcaTGCA/;
$a = reverse $a;
$b = reverse $b;
return($a,$b);

}


sub get_intersection{

    my($h_s,$h_e,$s,$e,$h_seq,$m_seq) = @_;
    my $gap_s;
    my $gap_e;
	
    if ( ($h_s<=$s)&($h_e>=$s)&($h_e<=$e) ) { 
    
       $gap_s = 0;
       $gap_e = ($h_e - $s + 1);
    
    }
    
    elsif ( ($h_s>=$s)&($h_e<=$e) ) { 
    
       $gap_s = ($h_s - $s);
       $gap_e = ($h_e - $s + 1);
    
    }
    
    elsif ( ($h_s>=$s)&($h_s<=$e)&($h_e>=$e) ) { 
    	  
	
       $gap_s = ($h_s - $s);
       $gap_e = ($e - $s + 1);
    
    }
    
    elsif ( ($h_s<=$s)&($h_e>=$e) ) { 
    
       $gap_s = 0;
       $gap_e = ($e-$s + 1);


    }

    my($h_gap_seq,$m_gap_seq) = get_gapped_alignment($gap_s,$gap_e,$h_seq,$m_seq);

	my $ind_h_s = ($gap_s + $s);
	my $ind_h_e = ($s + $gap_e);
	
    return($ind_h_s,$ind_h_e,$h_gap_seq,$m_gap_seq);

}

sub get_gapped_alignment {

my($gap_s,$gap_e,$h_seq,$m_seq)=@_;

my $i = 0;
my $s_count = 0;
my $real_s;
my $real_e;
my $real_m_s;
my $real_m_e;


for ($i=0;$i<=length($h_seq);++$i) {

	if(substr($h_seq,$i,1) eq '-') { next; }
	++$s_count;
	if($s_count == $gap_s) {$real_s = $i;}
	elsif($s_count == $gap_e) {$real_e = $i+1; last;}

}

my $r_h_seq = substr($h_seq,$real_s,($real_e-$real_s));
my $r_m_seq = substr($m_seq,$real_s,($real_e-$real_s));

return($r_h_seq,$r_m_seq);

}
