# Supplementary material for: Considerations in the identification of functional RNA structural elements in genomic alignments
Source: BMC Bioinformatics. 2007 Jan 30;8:33. doi: 10.1186/1471-2105-8-33 (PMC1803800; doi:10.1186/1471-2105-8-33)
Supplement: Additional File 6 — Extracts portions of UCSC multiple genomic alignments (human 8-way). Takes as input human genomic coordinates (BED file format) and alignment files and outputs alignments where possible (i.e. alignments exist). [file 1471-2105-8-33-S6.pl]

# this script takes a bed file (sorted, preferably output from UCSC Table browser), 
# and extracts the axt alignments, it converts the alignment orientation to come out in same
# orientation as source (eg. if input UTR position is on minus strand of genome, the extracted alignment would be
# reverse-complemented), when you run RNAz, just look in "plus" orientation
# N.B. current version doesn't calculate exact coordintaes for other species (i.e. simply cut and pastes from
# original maf files, alos does not change orientation of these annotations when bed is -
# i.e. only the human annotation header is accurate in output (including the orienatation, which gets switched
# if bed line is -
# also, current version has +/- 1 issues, not a huge deal if you're only interested in seq analysis for RNAz

my $source = 'E:\Documents and Settings\Administrator\Desktop\QRNAM\refseq_alnt\bed\th.bed';
my $alignment_dir = 'F:\human_8_way_maf';
my $out = 'E:\Documents and Settings\Administrator\Desktop\QRNAM\refseq_alnt\maf\th.maf';

open(F,$source) or die "can't open $alignment_dir";
open(OUT,">$out") or die "can't open $out";

my $r;
my $s;
my $e;
my $m_s;
my $m_e;
my $h_chr;
my $m_chr;
my $h_s;
my $h_e;
my $orient;
my $h_seq;
my $seqs;
my $old_h_chr = '';
my $old_alnt_pos = 0;
my $count = 0;
my $org;
my $maf_header;
my $chromo_length;
my $spacer;

while($r = <F>) {
    
    $r =~ /^(.*?)\t(.*?)\t(.*?)\t(.*?)\t(.*?)\t(.*?)\n/;
    $h_chr = $1;
    $h_s = $2;
    $h_e = $3;
	$orient = $6;
	$h_chr =~ tr/a-z/A-Z/;

    # open appropriate chromo file if appropriate
    unless ( $h_chr eq $old_h_chr ) { close ALNT; open(ALNT,"$alignment_dir\\$h_chr\M\~1") or die "can't open $alignment_dir\\$h_chr\M\~1"; $old_alnt_pos = 0;}
    
	my $alnt;
	seek ALNT, $old_alnt_pos, 0;
	#go through chromo file, until you get overlap, tell old pos, at this point
	#take intersections until source start > alnt_end
	while ( $alnt = <ALNT> ) {
	
		  if ( $alnt =~ /s\ (hg17[^\s]+)(\ +)([0-9]+)\ +([0-9]+)\ +[+\-]\ +([0-9]+)\ +(.*?)\n/ ) {
           	    
				$maf_header = $1;
				$spacer = $2;
    			$s = $3;
                $e = $4+$s;
				$chromo_length = $5;
				$h_seq = $6;

				# if ALNT passes source, exit loop
				if ( $s > $h_e ) {last;}
				
				# if you have overlap, calculate intersection, tell pos
				if ( (($h_e>$s)&($h_e<$e)) | (($h_s>$s)&($h_s<$e)) | (($h_e>$e)&($h_s<$s)) ) { 
				   	
					$org = '';
					$seqs = $h_seq."\n";				
					#load up seqs from rest of alignment (into $seqs, original org data into $org)
					while ( $alnt = <ALNT> ) {
					
						  if ($alnt =~ /^$/) {last;}
						  
						  $alnt =~ /(s\ [^\s]+\ +[0-9]+\ +[0-9]+\ +[+\-]\ +[0-9]+)\ +(.*?)\n/;
           	
                		  $org = $org.$1."\n";
            			  $seqs = $seqs.$2."\n";
						  
					} # while loading up					
									
					my($inter_h_s,$inter_h_e,$inter_seqs) = get_intersection($h_s,$h_e,$s,$e,$seqs);
					
					my $human_orient = '+';
					if ( $orient eq '-' ) { 
					   $inter_seqs = RT($inter_seqs); 
					   $human_orient = '-';
					   #($inter_h_s,$inter_h_e)=rt_s_e($inter_h_s,$inter_h_e,$s,$e);
					}
					
					chomp($org);
					chomp($inter_seqs);
					
					my @orgs = split("\n",$org);
					my @seqss = split("\n",$inter_seqs);
					
					my $header_seq = shift(@seqss);
										
					##########################PRINT################
					print OUT "a score=10\n";
					
					my $diff = $inter_h_e-$inter_h_s;
					$spacer = $spacer.substr("          ",0,(length($4)-length($diff)));

					print OUT "s $maf_header".$spacer."$inter_h_s ".$diff." $human_orient $chromo_length ".$header_seq, "\n";
					
					for (my $i = 0; $i<scalar(@orgs); ++$i) {
					
						print OUT $orgs[$i], " ", $seqss[$i], "\n";
						
					}
					print OUT "\n";					
					###############################################					
					
					++$count;
					$old_alnt_pos = tell ALNT;
					
				} # if			
							
			} #if alnt head
			
	} #while ALNT
	
	$old_h_chr = $h_chr;

} #while F


	
####################################################3
sub RT {

my($a) = @_;
my $b;
my $temp;
while ($a =~ /(.*?)\n/g) {
$temp = $1;
$temp =~ tr/acgtACGT/tgcaTGCA/;
$temp = reverse $temp;
$b = $b.$temp."\n";
}
return($b);

}

sub rt_s_e {

my($to_s,$to_e,$s,$e)=@_;

my $diff = $e-$s;
my $x = $to_s-$s;

my $rt_s = ($diff-$x-($to_e-$to_s)+$s);
my $rt_e = ($diff-$x+$s);

return ($rt_s,$rt_e);

}


sub get_intersection{

    my($h_s,$h_e,$s,$e,$seqs) = @_;
    my $gap_s;
    my $gap_e;
	
    if ( ($h_s<=$s)&($h_e>=$s)&($h_e<=$e) ) { 
    
       $gap_s = 0;
       $gap_e = ($h_e - $s + 1);
    
    }
    
    elsif ( ($h_s>=$s)&($h_e<=$e) ) { 
    
       $gap_s = ($h_s - $s);
       $gap_e = ($h_e - $s + 1);
    
    }
    
    elsif ( ($h_s>=$s)&($h_s<=$e)&($h_e>=$e) ) { 
    	  
	
       $gap_s = ($h_s - $s);
       $gap_e = ($e - $s + 1);
    
    }
    
    elsif ( ($h_s<=$s)&($h_e>=$e) ) { 
    
       $gap_s = 0;
       $gap_e = ($e-$s + 1);

    }

    my($gap_seqs) = get_gapped_alignment($gap_s,$gap_e,$seqs);

	my $ind_h_s = ($gap_s + $s);
	my $ind_h_e = ($s + $gap_e);
	
    return($ind_h_s,$ind_h_e,$gap_seqs);

}

sub get_gapped_alignment {

my($gap_s,$gap_e,$gap_seqs)=@_;

my $i = 0;
my $s_count = 0;
my $real_s;
my $real_e;

for ($i=0;$i<=length($h_seq);++$i) {

	if(substr($h_seq,$i,1) eq '-') { next; }
	++$s_count;
	if($s_count == $gap_s) {$real_s = $i;}
	elsif($s_count == $gap_e) {$real_e = $i+1; last;}

}

my $r_seqs;
my $t_seq;

while ($gap_seqs =~ /(.*?)\n/g) {
$t_seq = $1;
$r_seqs = $r_seqs.substr($t_seq,$real_s,($real_e-$real_s))."\n";
}

return($r_seqs);

}
