# Supplementary material for: Considerations in the identification of functional RNA structural elements in genomic alignments
Source: BMC Bioinformatics. 2007 Jan 30;8:33. doi: 10.1186/1471-2105-8-33 (PMC1803800; doi:10.1186/1471-2105-8-33)
Supplement: Additional File 4 — Script that calculates thermodynamic stability z-score using MFOLD (see Table 1). [file 1471-2105-8-33-S4.pl]

#!/usr/bin/perl -w
# pipe sequence into <STDIN> and zMFOLD will print a z-score
# or you can call it in another perl script as follows:
# my $z = `echo -e "\"".$YourSeq."\""|zMFOLD.pl`;

# need to have hybrid-ss-min installed and shuffle-pair.pl in your path or the current directory
# this script will also generate some temp files that you can delete later

my $seq = <STDIN>;

my($dG)=get_dG($seq);
my $real_score = $dG;

#shuff
my $i=0;
$seq =~ s/\-//g;
$seq =~ tr/a-z/A-Z/;
chomp($seq);

my $g = "\"$seq\t$seq\n\"";

open(T,">temp");

while($i<100) {								
									
    	my $shuff = `echo -e $g|shuffle-pair.pl`;                    
    	$shuff =~ /(.*?)\t(.*?)\n/;
    	my $sh1 = $1;
		
		print T "\>$i\n".$sh1, "\n";
		++$i;
	
} #while
close T;

`hybrid-ss-min -E temp`;

open(IN,"temp.dG");

my @a = <IN>;
my $y = join("",@a);

my @shuff = ();
while ($y =~ /37[\s]+([\-\.0-9]+)/gs) {

    my $u = $1;
    unshift(@shuff,$u);
	
}

my $bcg=get_avg(@shuff);
my $stdev = get_stdev(@shuff);
my $z = (($bcg-$real_score)/$stdev);


print $z;


#################################################3

sub get_avg {

my(@a)=@_;
my $count = 0;
my $sum = 0;
my $x;
while ($x = shift(@a)) {
$sum += $x;
++$count;
}

my $av = ($sum/$count);

return $av;

}

sub get_stdev {

my(@b)=@_;
my $count = 0;
my $sum = 0;
my $x;
my $i = 0;
for ($i=0; $i<scalar(@b); ++$i) {
$sum += $b[$i];
++$count;
}

my $av = ($sum/$count);

my $sqr_sum=0;

for ($i=0; $i<scalar(@b); ++$i) {

$sqr_sum+=(($b[$i]-$av)**2);

}

my $ans = ((($sqr_sum)/($count-1))**0.5);

return $ans;

}


sub get_dG {

my($s1) = @_;

open(T,">temp2");
print T ">one\n$s1", "\n";
close T;
`hybrid-ss-min -E temp2`;

open(G,"temp2.dG");
my @fg = <G>;
my $ft = join("",@fg);

$ft =~ /\n37[\s]+([\-\.0-9]+)[\s]+/s;

my $score = $1;

return($score);

}

sub calc_pid {

my (@e) = @_;

my $j = 0;
my @out = ();

my $seq;
my $i;
while($seq = shift(@e)) {
    
    for ($i=0;$i<length($seq);++$i) {
    
    	$out[$j][$i] = substr($seq,$i,1);
    
    }
	
++$j;
}
  
my $y = (scalar(@out));
my $x = $i;

# for each position, get consensus, then add to score for matches
    
$i = 0;
$j = 0;
my $score = 0;

for ($i=0;$i<$x;++$i) {
    
        my $ad = 0;
        my $c = 0;
        my $g = 0;
        my $t = 0;
        my $dash = 0;
      
      	for($j=0;$j<scalar(@out);++$j) {
      	   
    	   #read in letters at that position
      	   if($out[$j][$i] =~ /a/i) {++$ad;}
    	   elsif($out[$j][$i] =~ /c/i) {++$c;}
    	   elsif($out[$j][$i] =~ /g/i) {++$g;}
    	   elsif($out[$j][$i] =~ /t/i) {++$t;}
    	   elsif($out[$j][$i] =~ /-/i) {++$dash;}
    	   
    	}
   
    	#evaluate consensus
    	my $max;
		if($y == 2) { $max = 1; }
		elsif ( $y == 3) { $max = 1; }
		else { $max = $y/4; }
		
    	my @eval;
    	push(@eval,$ad);
    	push(@eval,$c);
    	push(@eval,$g);
    	push(@eval,$t);
    	push(@eval,$dash);
    	
    	@eval = sort {$a <=> $b} @eval;
    	my $top = pop(@eval);    	
    	unless ( $top > $max) { next; }
    	
    	$score += $top;	
}

$score = $score/($x*$y);

$score = substr($score,0,6);

return $score;	
}
